# Supplementary material for: A Multi-Omics Integration Analysis Reveals That Mori Fructus Polysaccharide Ameliorates Liver Injury via Regulating Liver Metabolic Function Through Inhibiting Lipid Metabolism, Enhancing Glycolysis, and Promoting Amino Acid Utilization
Source: Antioxidants (Basel). 2026 Apr 1;15(4):443. doi: 10.3390/antiox15040443 (PMC13113487; doi:10.3390/antiox15040443)
Supplement: Supplementary file 1 [file antioxidants-15-00443-s001.zip]

Archive with 8 entries (7 files):
- Supplementary Materials/Table S1 proteomics date.xlsx
- Supplementary Materials/Table S2 Metabolomics data of serum under the negative ion mode.xlsx
- Supplementary Materials/Table S3 Metabolomics data serum under the postive  ion mode.xlsx
- Supplementary Materials/Table S4  Metabolomics data of liver under the negative ion mode.xlsx
- Supplementary Materials/Table S5  Metabolomics data of liver under the postive ion mode.xlsx
- Supplementary Materials/Table S6  lipidomics data of liver under the negative ion mode.xlsx
- Supplementary Materials/Table S7  lipidomics data of liver under the postive ion mode.xlsx
- Supplementary Materials/
