# Supplementary material for: A Multi-Omics Integration Analysis Reveals That Mori Fructus Polysaccharide Ameliorates Liver Injury via Regulating Liver Metabolic Function Through Inhibiting Lipid Metabolism, Enhancing Glycolysis, and Promoting Amino Acid Utilization
Source: Antioxidants (Basel). 2026 Apr 1;15(4):443. doi: 10.3390/antiox15040443 (PMC13113487; doi:10.3390/antiox15040443)
Supplement: Supplementary file 1 [file antioxidants-15-00443-s001.zip › Supplementary Materials/Table S1 proteomics date.xlsx]

## Sheet: Sheet1
GeneName	Accession	Description	#.Unique.Peptides	ALD_1	ALD_2	ALD_3	ALD_4	ALD_5	ALD_6	MFP_1_1	MFP_1_2	MFP_1_3	MFP_1_4	MFP_1_5	MFP_1_6
Cdk12	A0A0G2K5U7	A0A0G2K5U7_RAT Cyclin-dependent kinase 12 OS=Rattus norvegicus OX=10116 GN=Cdk12 PE=1 SV=2	3	1.43639e+06	1.33101e+06	1.46607e+06	1.5634e+06	1.63712e+06	1.59347e+06	1.49181e+06	1.4065e+06	1.78783e+06	1.71493e+06	1.4808e+06	1.74353e+06
Apoc2	A0A8I6G9K5	A0A8I6G9K5_RAT Apolipoprotein C-II OS=Rattus norvegicus OX=10116 GN=Apoc2 PE=1 SV=1	2	1.63674e+06	1.57706e+06	1.6665e+06	2.10824e+06	1.83062e+06	1.81032e+06	1.77761e+06	1.60256e+06	1.79883e+06	1.90491e+06	2.28618e+06	2.01293e+06
C4	P08649	CO4_RAT Complement C4 OS=Rattus norvegicus OX=10116 GN=C4 PE=1 SV=3	36	4.66104e+06	3.46777e+06	3.3636e+06	3.60063e+06	3.24965e+06	2.71649e+06	3.25832e+06	3.33256e+06	3.67643e+06	3.34286e+06	3.28696e+06	3.20917e+06
Fh	P14408	FUMH_RAT Fumarate hydratase, mitochondrial OS=Rattus norvegicus OX=10116 GN=Fh PE=1 SV=2	21	2.91299e+07	2.80933e+07	2.82069e+07	2.72968e+07	2.84867e+07	2.82786e+07	2.72126e+07	2.73549e+07	2.85301e+07	2.96892e+07	2.64543e+07	2.74302e+07
Pkm	A0A8I6G5T6	A0A8I6G5T6_RAT Pyruvate kinase OS=Rattus norvegicus OX=10116 GN=Pkm PE=1 SV=1	13	4.88985e+06	3.96784e+06	3.58581e+06	3.93608e+06	4.7558e+06	3.54966e+06	3.45094e+06	3.99276e+06	4.69815e+06	3.86729e+06	3.91897e+06	4.83692e+06
Mta2	B2GV01	B2GV01_RAT Metastasis-associated gene family, member 2 OS=Rattus norvegicus OX=10116 GN=Mta2 PE=1 SV=1	16	3.03828e+06	2.91583e+06	2.90372e+06	2.77468e+06	2.80164e+06	2.51215e+06	2.86189e+06	2.90176e+06	3.03603e+06	2.83366e+06	2.80859e+06	2.96852e+06
Plec	A0A0G2JY63	A0A0G2JY63_RAT Plectin OS=Rattus norvegicus OX=10116 GN=Plec PE=1 SV=1	173	8.82329e+06	8.9339e+06	8.75819e+06	8.85415e+06	8.91988e+06	8.48203e+06	8.6836e+06	8.72582e+06	9.08409e+06	9.17293e+06	8.86288e+06	8.7565e+06
Clta	Q5PPP1	Q5PPP1_RAT Clathrin light chain OS=Rattus norvegicus OX=10116 GN=Clta PE=2 SV=1	8	4.72358e+06	4.85656e+06	4.74011e+06	3.43845e+06	3.35861e+06	3.15463e+06	4.44729e+06	4.47842e+06	4.9341e+06	3.32127e+06	3.59381e+06	3.80086e+06
Relch	A0A8I5ZRA1	A0A8I5ZRA1_RAT RAB11 binding and LisH domain, coiled-coil and HEAT repeat containing OS=Rattus norvegicus OX=10116 GN=Relch PE=1 SV=1	4	537502	573235	591576	533300	565771	536041	565279	598103	609297	550179	590896	615157
Mrps31	A0A8I5Y290	A0A8I5Y290_RAT Small ribosomal subunit protein mS31 OS=Rattus norvegicus OX=10116 GN=Mrps31 PE=1 SV=1	4	4.17817e+06	4.15555e+06	4.2291e+06	3.88071e+06	3.76552e+06	3.89089e+06	4.26642e+06	4.25035e+06	4.21375e+06	3.92635e+06	4.03118e+06	4.13565e+06
Mrps35_predicted	A6IN39	A6IN39_RAT Mitochondrial ribosomal protein S35 (Predicted) OS=Rattus norvegicus OX=10116 GN=Mrps35_predicted PE=4 SV=1	1	209797	216126	226444	179977	195004	222940	213532	200048	240303	195666	199718	222948
Mars1	A0A8I6A8E9	A0A8I6A8E9_RAT methionine--tRNA ligase OS=Rattus norvegicus OX=10116 GN=Mars1 PE=1 SV=1	22	6.32981e+06	6.05875e+06	6.09916e+06	6.28579e+06	6.19613e+06	6.32459e+06	6.34092e+06	6.30851e+06	6.53458e+06	6.58743e+06	6.437e+06	6.35803e+06
Sdha	A0A8L2Q9A7	A0A8L2Q9A7_RAT Succinate dehydrogenase [ubiquinone] flavoprotein subunit, mitochondrial OS=Rattus norvegicus OX=10116 GN=Sdha PE=1 SV=1	21	2.29621e+07	2.40863e+07	2.57176e+07	2.2177e+07	2.10458e+07	2.01922e+07	2.08917e+07	2.59658e+07	2.08098e+07	1.78788e+07	1.42995e+07	2.04426e+07
Acad10	A0A8I6AVL2	A0A8I6AVL2_RAT Acyl-CoA dehydrogenase family, member 10 OS=Rattus norvegicus OX=10116 GN=Acad10 PE=1 SV=1	55	1.15121e+08	1.32588e+08	1.24782e+08	1.32876e+08	1.15558e+08	1.25162e+08	1.21999e+08	1.25714e+08	1.26912e+08	1.10397e+08	1.00767e+08	1.3958e+08
Enoph1	A0A8I6ADH3	A0A8I6ADH3_RAT Enolase-phosphatase E1 OS=Rattus norvegicus OX=10116 GN=Enoph1 PE=1 SV=1	2	865095	823525	803717	809266	806756	830618	803936	814876	810441	900084	795346	850319
Nnt	A0A8I6AQG5	A0A8I6AQG5_RAT proton-translocating NAD(P)(+) transhydrogenase OS=Rattus norvegicus OX=10116 GN=Nnt PE=1 SV=1	36	3.45105e+07	3.19263e+07	3.07147e+07	3.6916e+07	3.46181e+07	3.16039e+07	2.90104e+07	3.09572e+07	3.12818e+07	2.77197e+07	2.5339e+07	3.17451e+07
Rrbp1	A0A8I5Y641	A0A8I5Y641_RAT Ribosome binding protein 1 OS=Rattus norvegicus OX=10116 GN=Rrbp1 PE=1 SV=1	100	7.2031e+06	7.00192e+06	6.31712e+06	6.53015e+06	6.48701e+06	6.24412e+06	6.28768e+06	6.57632e+06	6.93104e+06	6.71864e+06	5.94099e+06	6.51511e+06
Ythdf1	A0A8I5ZLF0	A0A8I5ZLF0_RAT YTH domain-containing family protein OS=Rattus norvegicus OX=10116 GN=Ythdf1 PE=1 SV=1	2	911968	973260	1.06141e+06	824392	874425	756971	1.01948e+06	871828	789439	1.07592e+06	995867	877261
Sgpl1	A6K3Y7	A6K3Y7_RAT Sphingosine phosphate lyase 1, isoform CRA_a OS=Rattus norvegicus OX=10116 GN=Sgpl1 PE=3 SV=1	11	5.09426e+06	4.84133e+06	4.92695e+06	3.57076e+06	4.06173e+06	6.47061e+06	4.70194e+06	4.70389e+06	4.53029e+06	5.12736e+06	4.63607e+06	3.88342e+06
Oxsr1	A0A8I5ZNK2	OXSR1_RAT Serine/threonine-protein kinase OSR1 OS=Rattus norvegicus OX=10116 GN=Oxsr1 PE=1 SV=1	8	2.63051e+06	2.61435e+06	2.55408e+06	2.55906e+06	2.71462e+06	2.63531e+06	2.70223e+06	2.70565e+06	2.9888e+06	2.98275e+06	3.04442e+06	2.77148e+06
Slc9a3r1	A6HKK8	A6HKK8_RAT Na(+)/H(+) exchange regulatory cofactor NHE-RF OS=Rattus norvegicus OX=10116 GN=Slc9a3r1 PE=4 SV=1	16	2.98047e+06	2.63064e+06	2.83845e+06	3.02896e+06	2.94581e+06	3.26063e+06	2.61331e+06	2.69348e+06	2.74961e+06	3.1553e+06	3.31718e+06	3.37484e+06
Acsm1	B5DFA3	B5DFA3_RAT Bucs1 protein OS=Rattus norvegicus OX=10116 GN=Acsm1 PE=2 SV=1	30	1.89127e+07	2.50395e+07	2.16494e+07	1.89911e+07	1.81151e+07	1.85145e+07	1.99704e+07	2.63909e+07	1.57978e+07	2.02451e+07	1.52613e+07	1.79358e+07
RGD1311037	A6HQH5	A6HQH5_RAT Similar to chromosome 20 open reading frame 155 OS=Rattus norvegicus OX=10116 GN=RGD1311037 PE=4 SV=1	1	416909	326866	390830	331936	366371	220333	224783	208928	340850	227833	190344	212792
Mthfd1	A0A8I5ZJK8	A0A8I5ZJK8_RAT C-1-tetrahydrofolate synthase, cytoplasmic OS=Rattus norvegicus OX=10116 GN=Mthfd1 PE=1 SV=1	36	1.25923e+07	1.08524e+07	1.19527e+07	1.24573e+07	1.30413e+07	1.3597e+07	1.05761e+07	1.1736e+07	1.13104e+07	1.2542e+07	1.03388e+07	1.26133e+07
Phb2	Q5XIH7	PHB2_RAT Prohibitin-2 OS=Rattus norvegicus OX=10116 GN=Phb2 PE=1 SV=1	18	3.04665e+07	2.79385e+07	2.94722e+07	3.26474e+07	3.70688e+07	2.81052e+07	2.54404e+07	2.5114e+07	3.0358e+07	3.34305e+07	2.60925e+07	3.07269e+07
Macroh2a1	A0A140TAB4	A0A140TAB4_RAT Core histone macro-H2A OS=Rattus norvegicus OX=10116 GN=Macroh2a1 PE=1 SV=2	12	1.18821e+07	1.09371e+07	1.17698e+07	1.32189e+07	1.35031e+07	1.21085e+07	1.19914e+07	1.25518e+07	1.16758e+07	1.39312e+07	1.20982e+07	1.29575e+07
Tcof1	A0A8I6A9F9	A0A8I6A9F9_RAT Treacle ribosome biogenesis factor 1 OS=Rattus norvegicus OX=10116 GN=Tcof1 PE=1 SV=1	6	1.43246e+06	1.43655e+06	1.43395e+06	1.55316e+06	1.53062e+06	1.30416e+06	1.36688e+06	1.51974e+06	1.62169e+06	1.44985e+06	1.48423e+06	1.45432e+06
Ywhae	A6HGT4	A6HGT4_RAT Tyrosine 3-monooxygenase/tryptophan 5-monooxygenase activation protein, epsilon polypeptide, isoform CRA_b OS=Rattus norvegicus OX=10116 GN=Ywhae PE=3 SV=1	17	3.4889e+07	3.12321e+07	3.14922e+07	2.84424e+07	2.64628e+07	2.89432e+07	3.33966e+07	3.48364e+07	3.30785e+07	2.82835e+07	2.75829e+07	2.82244e+07
Vars1	A0A8L2UQS2	A0A8L2UQS2_RAT Valine--tRNA ligase OS=Rattus norvegicus OX=10116 GN=Vars1 PE=1 SV=1	34	7.54471e+06	7.56959e+06	7.18371e+06	7.14245e+06	6.86397e+06	6.64834e+06	7.20493e+06	7.51909e+06	7.64775e+06	7.12135e+06	6.76848e+06	6.87675e+06
Sf3b2_predicted	A6HZ38	A6HZ38_RAT Splicing factor 3b, subunit 2 (Predicted), isoform CRA_a OS=Rattus norvegicus OX=10116 GN=Sf3b2_predicted PE=4 SV=1	16	3.77325e+06	3.32748e+06	3.21275e+06	3.71469e+06	3.82039e+06	3.70159e+06	3.45986e+06	3.42655e+06	3.32686e+06	3.75856e+06	3.64667e+06	3.87221e+06
MGC93707	A6HQD4	A6HQD4_RAT Similar to RIKEN cDNA D430028G21 OS=Rattus norvegicus OX=10116 GN=MGC93707 PE=4 SV=1	7	3.42208e+06	3.71962e+06	3.40897e+06	3.46133e+06	3.41122e+06	3.28058e+06	3.22188e+06	3.50212e+06	3.78435e+06	3.49511e+06	3.06665e+06	3.55067e+06
RGD1309387	A6IUX3	A6IUX3_RAT Nucleolar complex protein 2 homolog OS=Rattus norvegicus OX=10116 GN=RGD1309387 PE=3 SV=1	2	552417	478665	571154	512661	520026	507716	549400	460610	454943	522115	464898	499765
Aimp2	Q32PX2	AIMP2_RAT Aminoacyl tRNA synthase complex-interacting multifunctional protein 2 OS=Rattus norvegicus OX=10116 GN=Aimp2 PE=2 SV=1	7	2.88461e+06	2.70716e+06	2.47619e+06	2.49147e+06	2.56943e+06	2.47318e+06	2.62689e+06	2.59712e+06	2.74493e+06	2.57102e+06	2.54659e+06	2.61354e+06
Kpnb1	F2Z3Q8	F2Z3Q8_RAT Karyopherin subunit beta 1 OS=Rattus norvegicus OX=10116 GN=Kpnb1 PE=1 SV=1	21	5.33504e+06	5.28426e+06	5.3855e+06	5.29486e+06	5.47912e+06	5.34091e+06	5.26727e+06	5.22259e+06	5.72638e+06	5.43259e+06	5.48472e+06	5.64349e+06
Bdh2	A0A0A0MXX5	A0A0A0MXX5_RAT 3-hydroxybutyrate dehydrogenase 2 OS=Rattus norvegicus OX=10116 GN=Bdh2 PE=1 SV=1	2	3.82556e+06	4.04589e+06	4.72124e+06	4.2166e+06	4.02879e+06	3.95772e+06	4.2683e+06	4.32465e+06	4.91982e+06	4.32822e+06	4.19714e+06	4.49661e+06
Tmem167b	A0A8I6GMB3	A0A8I6GMB3_RAT Protein kish OS=Rattus norvegicus OX=10116 GN=Tmem167b PE=3 SV=1	1	894391	907984	849341	692805	769199	723266	866762	821048	876759	735700	719264	884129
Uroc1	D3ZIC2	D3ZIC2_RAT urocanate hydratase OS=Rattus norvegicus OX=10116 GN=Uroc1 PE=1 SV=2	25	1.53972e+07	1.71824e+07	1.32236e+07	1.41851e+07	1.59771e+07	1.40464e+07	1.41774e+07	1.58343e+07	1.52368e+07	1.70549e+07	1.55801e+07	1.79154e+07
Adh1	P06757	ADH1_RAT Alcohol dehydrogenase 1 OS=Rattus norvegicus OX=10116 GN=Adh1 PE=1 SV=3	19	1.00641e+08	9.80559e+07	8.91797e+07	8.04914e+07	7.99694e+07	7.43071e+07	7.78576e+07	9.65853e+07	9.78338e+07	1.0482e+08	6.4408e+07	8.98214e+07
Hbb-b2	A0A1K0H3R5	A6I7B6_RAT Globin a4 OS=Rattus norvegicus OX=10116 GN=Hbb-b2 PE=1 SV=1	4	6.90849e+07	7.51606e+07	7.77823e+07	3.58353e+08	3.43607e+07	1.83192e+08	1.0131e+08	8.5954e+07	1.09086e+08	2.29431e+08	1.60757e+07	1.26393e+08
Gsr	A0A8I6A0A3	A0A8I6A0A3_RAT Glutathione reductase OS=Rattus norvegicus OX=10116 GN=Gsr PE=1 SV=1	13	1.08585e+07	1.06723e+07	9.91126e+06	1.06325e+07	1.03328e+07	1.04674e+07	1.08775e+07	1.05514e+07	9.91062e+06	1.00493e+07	1.17167e+07	1.00873e+07
Rdh13_predicted	A6KNL3	A6KNL3_RAT Retinol dehydrogenase 13 (All-trans and 9-cis) (Predicted) OS=Rattus norvegicus OX=10116 GN=Rdh13_predicted PE=3 SV=1	5	2.09753e+06	2.30088e+06	2.29318e+06	2.34339e+06	2.14098e+06	2.01767e+06	2.37853e+06	2.04019e+06	2.35338e+06	2.17481e+06	2.33608e+06	2.46211e+06
Lmna	A6J680	A6J680_RAT Lamin A, isoform CRA_b OS=Rattus norvegicus OX=10116 GN=Lmna PE=3 SV=1	39	9.84544e+06	1.01505e+07	1.06168e+07	1.09771e+07	1.0941e+07	1.02747e+07	1.01697e+07	1.04726e+07	1.10416e+07	1.09237e+07	9.94822e+06	1.06332e+07
Vps35	A6KDF0	A6KDF0_RAT Vacuolar protein sorting-associated protein 35 OS=Rattus norvegicus OX=10116 GN=Vps35 PE=3 SV=1	24	9.27884e+06	9.14256e+06	8.75076e+06	8.6519e+06	8.94279e+06	8.65667e+06	8.89644e+06	9.05372e+06	9.08581e+06	8.87197e+06	7.81947e+06	9.42083e+06
Gnl1	A0A0G2K6Q5	A0A0G2K6Q5_RAT G protein nucleolar 1 OS=Rattus norvegicus OX=10116 GN=Gnl1 PE=1 SV=1	8	1.97192e+06	1.8813e+06	1.93042e+06	1.93911e+06	1.84586e+06	1.82313e+06	1.93108e+06	1.91636e+06	1.97443e+06	1.81406e+06	1.63463e+06	2.0973e+06
Naprt1	A6HS25	A6HS25_RAT Nicotinate phosphoribosyltransferase OS=Rattus norvegicus OX=10116 GN=Naprt1 PE=3 SV=1	11	5.04674e+06	4.43115e+06	4.46809e+06	4.20174e+06	6.70354e+06	3.77182e+06	4.39247e+06	5.88334e+06	7.12321e+06	6.36414e+06	4.13353e+06	4.28158e+06
Arfgap2	A0A8I6A5U9	A0A8I6A5U9_RAT ADP-ribosylation factor GTPase activating protein 2 OS=Rattus norvegicus OX=10116 GN=Arfgap2 PE=1 SV=1	11	6.29656e+06	5.46787e+06	5.46771e+06	5.83183e+06	5.28701e+06	5.37198e+06	4.79223e+06	5.97509e+06	5.76742e+06	5.21758e+06	5.11443e+06	5.08266e+06
Lasp1	A6HIN2	A6HIN2_RAT LIM and SH3 domain protein 1 OS=Rattus norvegicus OX=10116 GN=Lasp1 PE=4 SV=1	15	1.11254e+07	1.09752e+07	1.04561e+07	1.14535e+07	1.11308e+07	1.11851e+07	9.77864e+06	1.14714e+07	1.07369e+07	1.01851e+07	1.09633e+07	1.15065e+07
Umps	A6IRJ8	A6IRJ8_RAT Uridine 5'-monophosphate synthase OS=Rattus norvegicus OX=10116 GN=Umps PE=1 SV=1	14	4.40427e+06	4.36161e+06	4.38819e+06	4.50657e+06	4.2058e+06	3.75038e+06	4.1293e+06	4.08473e+06	4.70853e+06	4.10742e+06	4.24766e+06	4.28927e+06
Pctp	A6HI08	A6HI08_RAT Phosphatidylcholine transfer protein, isoform CRA_a OS=Rattus norvegicus OX=10116 GN=Pctp PE=4 SV=1	4	1.93549e+06	1.80212e+06	1.82153e+06	1.8402e+06	2.50254e+06	2.32045e+06	1.85213e+06	1.73918e+06	1.73348e+06	1.82975e+06	2.02199e+06	1.73182e+06
RGD1311745	A0A0G2K0E2	A0A0G2K0E2_RAT Similar to RIKEN cDNA 1110059G10 OS=Rattus norvegicus OX=10116 GN=RGD1311745 PE=1 SV=1	1	194444	175418	181638	169030	151687	145667	166240	162425	151541	162215	127300	179176
Myh9	A0A8J8XU90	A0A8J8XU90_RAT Myosin, heavy chain 9 OS=Rattus norvegicus OX=10116 GN=Myh9 PE=1 SV=1	94	2.48195e+07	2.05557e+07	2.0482e+07	2.21787e+07	1.94513e+07	2.00552e+07	2.07615e+07	2.05355e+07	2.08805e+07	1.89282e+07	1.97574e+07	2.05971e+07
Slc12a7	A0A8I6A5L8	A0A8I6A5L8_RAT Solute carrier family 12 member 7 OS=Rattus norvegicus OX=10116 GN=Slc12a7 PE=1 SV=1	5	1.23946e+06	1.19284e+06	1.25072e+06	1.09233e+06	1.20483e+06	1.06804e+06	1.22703e+06	1.18774e+06	1.29363e+06	1.22336e+06	1.18036e+06	1.08482e+06
Ccdc127	A0A8I6A8F9	A0A8I6A8F9_RAT Coiled-coil domain containing 127 OS=Rattus norvegicus OX=10116 GN=Ccdc127 PE=4 SV=1	1	235309	283640	256987	260550	272171	258810	246136	246209	294009	282943	282965	284427
Rps21	A0A0G2JXC3	A0A0G2JXC3_RAT Small ribosomal subunit protein eS21 OS=Rattus norvegicus OX=10116 GN=Rps21 PE=3 SV=2	4	9.68006e+06	8.57883e+06	8.7811e+06	7.60468e+06	6.65264e+06	7.15792e+06	9.02491e+06	8.76466e+06	9.22913e+06	7.81788e+06	8.64946e+06	7.26143e+06
Hmgn5b	A0A8I5ZU29	A0A8I5ZU29_RAT High mobility group nucleosome-binding domain-containing protein 5-like OS=Rattus norvegicus OX=10116 GN=Hmgn5b PE=3 SV=1	8	8.48463e+06	8.256e+06	8.4409e+06	8.27089e+06	7.99539e+06	8.2383e+06	8.08538e+06	9.32042e+06	8.55429e+06	7.95649e+06	8.06718e+06	8.19823e+06
Rras2	F7ESH4	F7ESH4_RAT RCG40097 OS=Rattus norvegicus OX=10116 GN=Rras2 PE=1 SV=1	6	3.95267e+06	3.55097e+06	4.02262e+06	3.43623e+06	3.71767e+06	3.49661e+06	3.71359e+06	3.9968e+06	3.67697e+06	3.75435e+06	3.81575e+06	3.56267e+06
rCG_52466	A6K0M2	A6K0M2_RAT RCG52466 OS=Rattus norvegicus OX=10116 GN=rCG_52466 PE=3 SV=1	10	8.14874e+07	8.36552e+07	8.76248e+07	8.27855e+07	7.60396e+07	8.24609e+07	8.58907e+07	8.23632e+07	7.68662e+07	7.64404e+07	6.9403e+07	7.86815e+07
Eea1	A0A0G2K051	A0A0G2K051_RAT Early endosome antigen 1 OS=Rattus norvegicus OX=10116 GN=Eea1 PE=1 SV=2	34	4.15636e+06	3.43294e+06	3.64153e+06	3.22637e+06	3.18418e+06	3.2275e+06	3.55998e+06	3.89998e+06	3.68692e+06	3.25121e+06	3.01754e+06	3.41226e+06
Iars2	A0A0G2K261	A0A0G2K261_RAT isoleucine--tRNA ligase OS=Rattus norvegicus OX=10116 GN=Iars2 PE=1 SV=2	16	1.01338e+07	1.0621e+07	1.06363e+07	1.01584e+07	1.07122e+07	1.01911e+07	1.01595e+07	1.11616e+07	1.01957e+07	9.86925e+06	8.43732e+06	1.0642e+07
LOC290651	A6KA27	A6KA27_RAT Inositol-3-phosphate synthase 1 OS=Rattus norvegicus OX=10116 GN=LOC290651 PE=3 SV=1	5	1.50798e+06	1.39891e+06	1.53066e+06	1.4893e+06	1.58336e+06	1.69774e+06	1.55168e+06	1.3764e+06	1.17833e+06	1.60382e+06	1.81859e+06	1.71974e+06
Usp47	F1MAA1	F1MAA1_RAT Ubiquitin carboxyl-terminal hydrolase 47 OS=Rattus norvegicus OX=10116 GN=Usp47 PE=1 SV=1	14	694260	659109	709665	641163	728085	745560	657959	635574	627059	674640	619516	687934
Atad3a	A6IUR9	A6IUR9_RAT ATPase family, AAA domain containing 3A OS=Rattus norvegicus OX=10116 GN=Atad3a PE=4 SV=1	23	1.13311e+07	1.19543e+07	1.16814e+07	1.36651e+07	1.32246e+07	1.30656e+07	1.14919e+07	1.16232e+07	1.24761e+07	1.26993e+07	1.15463e+07	1.31474e+07
Pacsin3	A0A0G2JXX4	A0A0G2JXX4_RAT Protein kinase C and casein kinase substrate in neurons 3 OS=Rattus norvegicus OX=10116 GN=Pacsin3 PE=1 SV=1	11	3.23408e+06	3.05007e+06	3.31893e+06	3.88084e+06	3.86692e+06	3.95043e+06	3.2556e+06	3.32522e+06	3.29836e+06	3.6793e+06	3.39828e+06	3.73026e+06
Rbm35b_predicted	A6IYV8	A6IYV8_RAT RNA binding motif protein 35b (Predicted) OS=Rattus norvegicus OX=10116 GN=Rbm35b_predicted PE=4 SV=1	9	2.88966e+06	2.81831e+06	2.76867e+06	2.79659e+06	2.70337e+06	2.88548e+06	2.93262e+06	2.99163e+06	3.12217e+06	2.87056e+06	2.8828e+06	2.93983e+06
Dpyd	A0A0G2K355	A0A0G2K355_RAT Dihydropyrimidine dehydrogenase [NADP(+)] OS=Rattus norvegicus OX=10116 GN=Dpyd PE=1 SV=2	27	1.19992e+07	1.039e+07	1.08226e+07	9.49044e+06	9.69489e+06	9.63608e+06	9.38198e+06	9.71747e+06	9.46687e+06	1.1937e+07	1.10732e+07	9.49201e+06
Cox4i1	A0A8I5ZUV1	A0A8I5ZUV1_RAT Cytochrome c oxidase subunit 4 OS=Rattus norvegicus OX=10116 GN=Cox4i1 PE=1 SV=1	7	1.38477e+07	1.49817e+07	1.55465e+07	1.54658e+07	1.70317e+07	1.6395e+07	1.49499e+07	1.67358e+07	1.71585e+07	1.50559e+07	1.60397e+07	1.68821e+07
Asl	A0A8I6AB44	A0A8I6AB44_RAT Argininosuccinate lyase OS=Rattus norvegicus OX=10116 GN=Asl PE=1 SV=1	17	3.8977e+07	3.50946e+07	3.88444e+07	3.40283e+07	4.15331e+07	3.34967e+07	3.1107e+07	3.40911e+07	4.28037e+07	4.68945e+07	3.30573e+07	3.32562e+07
Rbm4b	A0A8I6A8X6	A0A8I6A8X6_RAT RNA binding motif protein 4B OS=Rattus norvegicus OX=10116 GN=Rbm4b PE=4 SV=1	2	3.39462e+06	3.12467e+06	3.5591e+06	2.97716e+06	2.90846e+06	3.09434e+06	3.48534e+06	4.02342e+06	3.433e+06	3.42965e+06	3.1517e+06	3.05475e+06
Man1b1	A0A8I6A224	A0A8I6A224_RAT alpha-1,2-Mannosidase OS=Rattus norvegicus OX=10116 GN=Man1b1 PE=1 SV=1	1	480556	457478	500339	407551	420323	396034	480142	390822	536855	454862	459792	476576
Marcks	F1LMW7	F1LMW7_RAT Myristoylated alanine rich protein kinase C substrate OS=Rattus norvegicus OX=10116 GN=Marcks PE=1 SV=4	8	2.25459e+06	2.2473e+06	2.22975e+06	2.22492e+06	2.11642e+06	2.12634e+06	2.33546e+06	2.21654e+06	2.21588e+06	2.57349e+06	2.44896e+06	2.13814e+06
RGD1565196_predicted	A6HAN7	A6HAN7_RAT Similar to alcohol dehydrogenase PAN2 (Predicted) OS=Rattus norvegicus OX=10116 GN=RGD1565196_predicted PE=3 SV=1	3	1.69595e+06	1.44103e+06	2.02625e+06	1.68711e+06	1.77673e+06	1.89123e+06	2.20334e+06	2.12263e+06	1.50254e+06	1.90906e+06	1.61759e+06	1.69652e+06
Smc1l1	A6KLB2	A6KLB2_RAT Structural maintenance of chromosomes protein OS=Rattus norvegicus OX=10116 GN=Smc1l1 PE=3 SV=1	16	1.75431e+06	1.72532e+06	1.71502e+06	1.71152e+06	1.71281e+06	1.58114e+06	1.68663e+06	1.6597e+06	1.76704e+06	1.77865e+06	1.64577e+06	1.70943e+06
Myh14	A0A8I6A9A3	A0A8I6A9A3_RAT Myosin heavy chain 14 OS=Rattus norvegicus OX=10116 GN=Myh14 PE=1 SV=1	3	1.14869e+06	906940	880174	964730	964664	870285	1.06538e+06	905599	859596	832726	813963	936529
Atp6v1e1	A0A8I6B3W0	A0A8I6B3W0_RAT ATPase H+ transporting V1 subunit E1 OS=Rattus norvegicus OX=10116 GN=Atp6v1e1 PE=1 SV=1	4	4.91912e+06	4.01141e+06	4.14963e+06	3.86025e+06	4.09052e+06	4.38587e+06	4.54133e+06	4.53356e+06	4.32327e+06	4.21365e+06	4.23117e+06	4.01845e+06
Numa1	A0A8I6AMK5	A0A8I6AMK5_RAT Nuclear mitotic apparatus protein 1 OS=Rattus norvegicus OX=10116 GN=Numa1 PE=1 SV=1	26	2.46676e+06	2.47506e+06	2.67633e+06	2.00104e+06	2.06929e+06	2.07735e+06	2.59352e+06	2.49436e+06	2.57445e+06	2.27108e+06	2.10173e+06	2.27523e+06
Ddx46	A0A8I6A8E8	A0A8I6A8E8_RAT ATP-dependent RNA helicase OS=Rattus norvegicus OX=10116 GN=Ddx46 PE=1 SV=1	9	3.26344e+06	3.23595e+06	3.36578e+06	2.86129e+06	3.08296e+06	2.8632e+06	3.07569e+06	3.07224e+06	3.09764e+06	3.28866e+06	3.20502e+06	3.06338e+06
Ttc7a	A0A0G2JX01	A0A0G2JX01_RAT Tetratricopeptide repeat domain 7A OS=Rattus norvegicus OX=10116 GN=Ttc7a PE=1 SV=2	6	1.5631e+06	1.57989e+06	1.48968e+06	1.4133e+06	1.47639e+06	1.62483e+06	1.51777e+06	1.43143e+06	1.62801e+06	1.61063e+06	1.71292e+06	1.5237e+06
Col6a3	A0A8I6ADR1	A0A8I6ADR1_RAT Collagen type VI alpha 3 chain OS=Rattus norvegicus OX=10116 GN=Col6a3 PE=1 SV=1	50	9.96473e+06	9.72677e+06	1.02123e+07	1.18922e+07	1.17806e+07	1.27129e+07	1.12376e+07	1.13619e+07	1.22677e+07	1.1576e+07	1.11426e+07	1.03797e+07
Ghitm	A6K9J5	A6K9J5_RAT Growth hormone inducible transmembrane protein, isoform CRA_d OS=Rattus norvegicus OX=10116 GN=Ghitm PE=3 SV=1	4	5.78071e+06	6.77e+06	6.77324e+06	7.05118e+06	7.47319e+06	6.37095e+06	6.88282e+06	6.10241e+06	6.25813e+06	6.37368e+06	6.76346e+06	7.2915e+06
rCG_62531	A6J6J6	A6J6J6_RAT RCG62531, isoform CRA_b OS=Rattus norvegicus OX=10116 GN=rCG_62531 PE=3 SV=1	22	1.41372e+07	1.21363e+07	1.4107e+07	1.3702e+07	1.22485e+07	1.24762e+07	1.39899e+07	1.47913e+07	1.40859e+07	1.18795e+07	1.28182e+07	1.28044e+07
Sfpq	Q4KM71	Q4KM71_RAT Splicing factor proline and glutamine rich OS=Rattus norvegicus OX=10116 GN=Sfpq PE=1 SV=1	20	6.67424e+06	6.15605e+06	6.44429e+06	5.74057e+06	5.94168e+06	5.42545e+06	6.55134e+06	6.32812e+06	6.63189e+06	6.46233e+06	5.89832e+06	5.88565e+06
Mydgf	A0A8I5YC95	A0A8I5YC95_RAT Myeloid-derived growth factor OS=Rattus norvegicus OX=10116 GN=Mydgf PE=1 SV=1	5	1.66882e+07	1.537e+07	1.56015e+07	1.59267e+07	1.43724e+07	1.55816e+07	1.60323e+07	1.59587e+07	1.43841e+07	1.57558e+07	1.51383e+07	1.43626e+07
Scpep1	A0A8I6AI52	A0A8I6AI52_RAT Carboxypeptidase OS=Rattus norvegicus OX=10116 GN=Scpep1 PE=1 SV=1	9	6.15518e+06	5.8027e+06	6.02568e+06	4.16065e+06	5.4211e+06	6.80602e+06	5.62113e+06	5.26337e+06	5.31269e+06	5.46122e+06	4.43767e+06	5.02802e+06
Uba1	A0A8I5ZY80	A0A8I5ZY80_RAT E1 ubiquitin-activating enzyme OS=Rattus norvegicus OX=10116 GN=Uba1 PE=1 SV=1	31	2.05821e+07	1.96096e+07	1.97196e+07	2.08517e+07	2.12631e+07	1.99551e+07	1.95198e+07	1.94044e+07	1.96504e+07	2.08594e+07	2.04169e+07	2.11451e+07
Creld1	A6IBS5	A6IBS5_RAT protein disulfide-isomerase OS=Rattus norvegicus OX=10116 GN=Creld1 PE=3 SV=1	6	1.75876e+06	1.80719e+06	1.78925e+06	1.69585e+06	2.45828e+06	1.94916e+06	1.74008e+06	2.14043e+06	1.54186e+06	1.86442e+06	1.46529e+06	1.5815e+06
Lpgat1	F1LTX8	F1LTX8_RAT Lysophosphatidylglycerol acyltransferase 1 OS=Rattus norvegicus OX=10116 GN=Lpgat1 PE=3 SV=3	7	1.9725e+06	1.65557e+06	1.57636e+06	1.49973e+06	1.72081e+06	1.60002e+06	1.68481e+06	1.42947e+06	1.47733e+06	1.53949e+06	1.57707e+06	1.49505e+06
Ide	A0A0G2K7Q7	A0A0G2K7Q7_RAT Insulin degrading enzyme OS=Rattus norvegicus OX=10116 GN=Ide PE=1 SV=2	25	3.72085e+06	3.87801e+06	3.88506e+06	3.45036e+06	3.4696e+06	3.8249e+06	3.87327e+06	3.66636e+06	3.80252e+06	3.54159e+06	3.66997e+06	3.58123e+06
Clip1	A0A0G2K681	A0A0G2K681_RAT CAP-GLY domain containing linker protein 1 OS=Rattus norvegicus OX=10116 GN=Clip1 PE=1 SV=2	8	3.0415e+06	3.23355e+06	3.39018e+06	2.61696e+06	2.91276e+06	2.99803e+06	3.4472e+06	3.44106e+06	3.21474e+06	2.92651e+06	2.75844e+06	3.05608e+06
Nectin2	A0A0G2KA71	A0A0G2KA71_RAT Nectin cell adhesion molecule 2 OS=Rattus norvegicus OX=10116 GN=Nectin2 PE=4 SV=1	10	3.24357e+06	3.27873e+06	3.12399e+06	3.35735e+06	3.32989e+06	3.53189e+06	3.29963e+06	3.28748e+06	3.51315e+06	3.5903e+06	3.41645e+06	3.88357e+06
Unc45a	A0A8I5ZTS5	A0A8I5ZTS5_RAT Unc-45 myosin chaperone A OS=Rattus norvegicus OX=10116 GN=Unc45a PE=1 SV=1	9	2.78224e+06	2.48999e+06	2.5248e+06	2.26353e+06	2.13393e+06	2.08129e+06	2.55027e+06	2.48069e+06	2.45901e+06	2.15348e+06	2.29699e+06	2.38556e+06
Pklr	A0A0H2UI07	A0A0H2UI07_RAT Pyruvate kinase OS=Rattus norvegicus OX=10116 GN=Pklr PE=1 SV=1	36	2.22276e+07	3.34785e+07	2.2034e+07	2.7786e+07	2.17933e+07	2.63508e+07	1.94857e+07	1.84907e+07	2.43286e+07	1.61013e+07	2.46022e+07	2.24655e+07
Slc30a9	A0A8I5ZUD8	A0A8I5ZUD8_RAT Proton-coupled zinc antiporter SLC30A9, mitochondrial OS=Rattus norvegicus OX=10116 GN=Slc30a9 PE=3 SV=1	3	1.17882e+06	1.16795e+06	1.19298e+06	1.26626e+06	1.30911e+06	1.21497e+06	1.10625e+06	1.06782e+06	1.13996e+06	1.25708e+06	1.19094e+06	1.36502e+06
Prkca	A0A8I5ZMR6	A0A8I5ZMR6_RAT Protein kinase C OS=Rattus norvegicus OX=10116 GN=Prkca PE=1 SV=1	6	2.85802e+06	2.90928e+06	4.03919e+06	2.89579e+06	3.1901e+06	2.91038e+06	3.7001e+06	3.19383e+06	3.02731e+06	3.17519e+06	2.36584e+06	2.97994e+06
rCG_24988	A6KFE3	A6KFE3_RAT RCG24988, isoform CRA_b OS=Rattus norvegicus OX=10116 GN=rCG_24988 PE=3 SV=1	90	9.84826e+07	1.06231e+08	1.08409e+08	1.09695e+08	1.16822e+08	1.07029e+08	9.68427e+07	9.59948e+07	9.75084e+07	1.05351e+08	9.65252e+07	1.06901e+08
Nup93	A0A8I5ZZ34	A0A8I5ZZ34_RAT Nuclear pore complex protein Nup93 OS=Rattus norvegicus OX=10116 GN=Nup93 PE=1 SV=1	12	4.89066e+06	4.76134e+06	5.22431e+06	4.58739e+06	4.99961e+06	4.83485e+06	4.9196e+06	4.92078e+06	5.18364e+06	4.7641e+06	4.46522e+06	5.05763e+06
Uqcr10	A0A9K3Y7E2	A0A9K3Y7E2_RAT Complex III subunit 9 OS=Rattus norvegicus OX=10116 GN=Uqcr10 PE=2 SV=1	3	2.68133e+07	2.72216e+07	2.96659e+07	3.29607e+07	3.57965e+07	3.47013e+07	2.9938e+07	2.62993e+07	3.22299e+07	3.24308e+07	2.99481e+07	3.5949e+07
Hal	A6IFY6	A6IFY6_RAT Histidine ammonia-lyase OS=Rattus norvegicus OX=10116 GN=Hal PE=3 SV=1	20	3.00052e+07	2.8283e+07	2.56786e+07	2.46513e+07	2.56381e+07	2.37024e+07	2.38427e+07	2.36928e+07	2.95501e+07	2.90465e+07	1.95623e+07	2.41792e+07
Rrp9	A0A8I6GFG9	A0A8I6GFG9_RAT Ribosomal RNA processing 9, U3 small nucleolar RNA binding protein OS=Rattus norvegicus OX=10116 GN=Rrp9 PE=1 SV=1	5	782915	782278	794294	734673	824868	703796	819360	738806	777257	718630	769215	752956
Otub1	A0A8I5XVU7	A0A8I5XVU7_RAT Ubiquitin thioesterase OS=Rattus norvegicus OX=10116 GN=Otub1 PE=1 SV=1	5	7.36137e+06	7.35221e+06	7.18841e+06	7.56453e+06	7.18917e+06	7.385e+06	7.09132e+06	7.42268e+06	7.41356e+06	7.28761e+06	7.27017e+06	7.47976e+06
Dsp	A6J7B0	A6J7B0_RAT Desmoplakin, isoform CRA_b OS=Rattus norvegicus OX=10116 GN=Dsp PE=3 SV=1	65	3.02472e+06	3.60886e+06	4.49156e+06	3.5305e+06	3.91438e+06	3.74237e+06	4.24063e+06	3.19831e+06	3.3332e+06	3.48806e+06	3.32065e+06	3.70135e+06
Trap1	A0A8I6GKV1	A0A8I6GKV1_RAT TNF receptor-associated protein 1 OS=Rattus norvegicus OX=10116 GN=Trap1 PE=1 SV=1	27	1.08999e+07	1.11746e+07	1.22117e+07	1.07768e+07	1.17889e+07	1.06534e+07	1.15684e+07	1.06131e+07	1.18318e+07	1.00248e+07	9.90588e+06	1.13594e+07
rCG_45963	A6ID68	A6ID68_RAT Antithrombin-III OS=Rattus norvegicus OX=10116 GN=rCG_45963 PE=3 SV=1	19	1.25058e+07	1.09223e+07	1.17588e+07	1.11971e+07	1.03025e+07	1.05922e+07	1.17286e+07	1.07417e+07	1.20939e+07	1.04796e+07	1.12855e+07	1.04145e+07
Aldh6a1	A0A8I5YC72	A0A8I5YC72_RAT Aldehyde dehydrogenase 6 family, member A1 OS=Rattus norvegicus OX=10116 GN=Aldh6a1 PE=1 SV=1	27	4.09918e+07	4.40898e+07	4.28696e+07	4.78854e+07	4.33304e+07	4.41415e+07	4.22588e+07	4.85665e+07	4.30285e+07	3.68114e+07	3.65869e+07	4.57995e+07
Hspa4	F1LRV4	F1LRV4_RAT Heat shock 70 kDa protein 4 OS=Rattus norvegicus OX=10116 GN=Hspa4 PE=1 SV=1	36	9.89384e+06	9.37985e+06	8.93474e+06	1.04377e+07	1.04921e+07	1.03463e+07	9.91408e+06	9.41294e+06	9.67824e+06	1.12229e+07	1.26458e+07	1.08806e+07
Nsfl1c	A0A0G2K911	A0A0G2K911_RAT NSFL1 cofactor p47 OS=Rattus norvegicus OX=10116 GN=Nsfl1c PE=1 SV=2	16	5.17554e+06	5.0975e+06	4.8396e+06	4.91445e+06	5.67722e+06	5.0178e+06	4.48674e+06	5.40627e+06	6.09358e+06	5.66263e+06	5.56377e+06	5.84749e+06
Pgm3	A0A0G2JY00	A0A0G2JY00_RAT Phosphoacetylglucosamine mutase OS=Rattus norvegicus OX=10116 GN=Pgm3 PE=1 SV=1	12	3.38679e+06	3.53309e+06	3.28518e+06	3.53648e+06	3.44237e+06	3.65183e+06	3.52393e+06	3.18736e+06	3.49784e+06	3.61438e+06	3.74796e+06	3.77713e+06
Kng2	A0A8I5Y6S4	A0A8I5Y6S4_RAT Kininogen 2 OS=Rattus norvegicus OX=10116 GN=Kng2 PE=1 SV=1	2	957210	1.26499e+06	1.20257e+06	625877	718628	1.00376e+06	1.10876e+06	1.01246e+06	1.19523e+06	1.15349e+06	523715	671185
Oplah	A0A8I5ZZD3	A0A8I5ZZD3_RAT 5-oxoprolinase (ATP-hydrolysing) OS=Rattus norvegicus OX=10116 GN=Oplah PE=1 SV=1	36	6.82263e+06	8.13066e+06	7.47717e+06	7.39977e+06	5.78983e+06	5.97359e+06	6.54476e+06	6.73259e+06	6.35771e+06	5.74962e+06	5.243e+06	7.14328e+06
Map3k20	D4AE17	D4AE17_RAT Mitogen-activated protein kinase kinase kinase 20 OS=Rattus norvegicus OX=10116 GN=Map3k20 PE=1 SV=2	5	1.7724e+06	1.68323e+06	1.53133e+06	1.69851e+06	2.01199e+06	1.85787e+06	1.86974e+06	2.05808e+06	1.75491e+06	1.92451e+06	1.59994e+06	1.93458e+06
Mtfp1	A6IKE5	A6IKE5_RAT Mitochondrial fission process protein 1 OS=Rattus norvegicus OX=10116 GN=Mtfp1 PE=1 SV=1	5	3.52743e+06	3.93703e+06	4.16091e+06	3.73945e+06	4.22411e+06	4.03137e+06	3.72323e+06	3.71771e+06	3.86629e+06	4.36379e+06	3.76191e+06	4.00843e+06
Cyp8b1	A6I465	A6I465_RAT Cytochrome P450, family 8, subfamily b, polypeptide 1 OS=Rattus norvegicus OX=10116 GN=Cyp8b1 PE=3 SV=1	8	5.5579e+06	8.4646e+06	5.75833e+06	5.27614e+06	3.88354e+06	6.38859e+06	7.12147e+06	6.16071e+06	7.18239e+06	7.62549e+06	7.42661e+06	4.96582e+06
Aldh1l2	A0A8I5ZRH3	A0A8I5ZRH3_RAT 10-formyltetrahydrofolate dehydrogenase OS=Rattus norvegicus OX=10116 GN=Aldh1l2 PE=1 SV=1	37	3.45437e+07	4.04233e+07	3.52889e+07	4.14964e+07	3.27587e+07	3.70455e+07	3.40696e+07	3.39881e+07	4.21853e+07	2.73953e+07	3.47866e+07	3.97287e+07
Cenpv	D4A9A3	D4A9A3_RAT Centromere protein V OS=Rattus norvegicus OX=10116 GN=Cenpv PE=1 SV=4	13	3.91869e+06	3.88001e+06	4.23043e+06	3.83846e+06	4.10339e+06	3.58929e+06	3.56374e+06	4.25923e+06	4.46745e+06	4.44175e+06	3.03041e+06	4.01251e+06
Psmb1	A0A8I5Y6U8	A0A8I5Y6U8_RAT Proteasome subunit beta OS=Rattus norvegicus OX=10116 GN=Psmb1 PE=2 SV=1	8	7.55891e+06	6.41936e+06	6.33547e+06	5.83855e+06	6.1554e+06	6.14719e+06	6.6375e+06	6.84379e+06	6.5679e+06	6.78451e+06	6.51497e+06	6.13613e+06
	Q642A4	CH082_RAT UPF0598 protein C8orf82 homolog OS=Rattus norvegicus OX=10116 PE=2 SV=1	6	4.61165e+06	4.64039e+06	4.77342e+06	4.60885e+06	4.72878e+06	4.70006e+06	4.54077e+06	4.85383e+06	4.75065e+06	3.83476e+06	3.02859e+06	4.46624e+06
Cul1	A0A0G2K8N8	A0A0G2K8N8_RAT Cullin 1 OS=Rattus norvegicus OX=10116 GN=Cul1 PE=1 SV=1	13	2.13776e+06	2.23277e+06	2.25378e+06	2.46741e+06	2.40913e+06	2.11807e+06	2.24196e+06	2.23455e+06	2.23506e+06	2.43141e+06	2.38123e+06	2.26646e+06
Nid2	A0A0G2K3C8	A0A0G2K3C8_RAT Nidogen-2 OS=Rattus norvegicus OX=10116 GN=Nid2 PE=1 SV=1	5	6.91728e+06	7.42023e+06	7.75992e+06	8.17058e+06	8.33404e+06	8.48082e+06	8.37541e+06	7.68233e+06	9.11424e+06	1.06432e+07	1.42472e+07	6.57716e+06
Rpl22	A0A8I5ZLX1	A0A8I5ZLX1_RAT Ribosomal protein L22 OS=Rattus norvegicus OX=10116 GN=Rpl22 PE=1 SV=1	2	5.46031e+06	5.11951e+06	4.96125e+06	5.06131e+06	5.09914e+06	4.76684e+06	4.77063e+06	4.8412e+06	5.13422e+06	4.99302e+06	4.45804e+06	5.10137e+06
rCG_38389	A6KTJ1	A6KTJ1_RAT RCG38389 OS=Rattus norvegicus OX=10116 GN=rCG_38389 PE=4 SV=1	2	111512	121861	117650	107215	103402	108457	110744	103055	113367	103179	112249	112721
Cpt1a	A6HYK3	A6HYK3_RAT carnitine O-palmitoyltransferase OS=Rattus norvegicus OX=10116 GN=Cpt1a PE=3 SV=1	24	6.05386e+06	6.2371e+06	6.60117e+06	6.93492e+06	7.92729e+06	7.32984e+06	6.31432e+06	5.94807e+06	6.644e+06	8.84548e+06	8.33905e+06	7.87668e+06
Hint3	A0A8I6GJQ3	A0A8I6GJQ3_RAT Histidine triad nucleotide binding protein 3 OS=Rattus norvegicus OX=10116 GN=Hint3 PE=1 SV=1	5	3.32493e+06	3.40976e+06	3.28732e+06	3.00576e+06	3.01535e+06	2.98797e+06	3.2003e+06	3.22648e+06	3.38932e+06	3.0038e+06	2.81308e+06	3.15156e+06
Nipsnap1	A0A8I5ZW49	A0A8I5ZW49_RAT Nipsnap homolog 1 OS=Rattus norvegicus OX=10116 GN=Nipsnap1 PE=1 SV=1	11	3.59966e+07	3.71602e+07	3.92238e+07	5.59388e+07	5.18672e+07	5.22826e+07	3.43345e+07	3.59004e+07	3.56787e+07	4.44053e+07	4.86268e+07	4.81744e+07
Atp9b	A0A0G2K3M6	A0A0G2K3M6_RAT Phospholipid-transporting ATPase OS=Rattus norvegicus OX=10116 GN=Atp9b PE=3 SV=2	6	1.10819e+06	1.10901e+06	1.12002e+06	1.1039e+06	1.11133e+06	1.1037e+06	1.09727e+06	1.01905e+06	1.13544e+06	1.15626e+06	1.07772e+06	1.17627e+06
Shroom1	A0A8I5ZRQ2	A0A8I5ZRQ2_RAT Shroom family member 1 OS=Rattus norvegicus OX=10116 GN=Shroom1 PE=1 SV=1	1	205464	194344	201518	189577	176241	199143	178641	156512	130737	152786	195506	190161
Pc	A0A0G2JTL5	A0A0G2JTL5_RAT pyruvate carboxylase OS=Rattus norvegicus OX=10116 GN=Pc PE=1 SV=1	52	9.12517e+07	9.57112e+07	1.06814e+08	9.88483e+07	9.96496e+07	9.33616e+07	8.22654e+07	8.74634e+07	9.27818e+07	7.77892e+07	9.96094e+07	9.92906e+07
Txnrd2	A6JSG3	A6JSG3_RAT thioredoxin-disulfide reductase OS=Rattus norvegicus OX=10116 GN=Txnrd2 PE=3 SV=1	18	7.80643e+06	8.89564e+06	8.75567e+06	7.66518e+06	7.40375e+06	6.80606e+06	8.48957e+06	8.49316e+06	8.31511e+06	6.72204e+06	7.36951e+06	7.88556e+06
Ttpa	A0A8L2Q527	A0A8L2Q527_RAT Alpha tocopherol transfer protein OS=Rattus norvegicus OX=10116 GN=Ttpa PE=4 SV=1	13	1.0898e+07	1.19825e+07	1.08342e+07	1.18558e+07	1.10592e+07	1.34048e+07	1.17094e+07	1.011e+07	1.13076e+07	1.25971e+07	1.25301e+07	1.20384e+07
Mia2	A0A8I5ZSK4	A0A8I5ZSK4_RAT MIA SH3 domain ER export factor 2 OS=Rattus norvegicus OX=10116 GN=Mia2 PE=1 SV=1	19	4.57748e+06	4.26151e+06	3.96895e+06	4.06499e+06	3.88479e+06	4.29005e+06	4.22896e+06	4.30414e+06	4.23851e+06	4.25057e+06	4.52766e+06	4.31525e+06
Rpl35a	A0A8I6GLI9	A0A8I6GLI9_RAT Large ribosomal subunit protein eL33 OS=Rattus norvegicus OX=10116 GN=Rpl35a PE=3 SV=1	7	2.33125e+07	1.80847e+07	1.65185e+07	1.67407e+07	1.54852e+07	1.53663e+07	1.73338e+07	1.71158e+07	1.69566e+07	1.573e+07	1.47844e+07	1.55678e+07
Itih4	F7EYF5	F7EYF5_RAT Inter alpha-trypsin inhibitor, heavy chain 4 OS=Rattus norvegicus OX=10116 GN=Itih4 PE=2 SV=1	25	4.70437e+06	3.08079e+06	3.13045e+06	3.88251e+06	2.96492e+06	2.78634e+06	2.97543e+06	2.92477e+06	3.38116e+06	2.99387e+06	3.20071e+06	2.75874e+06
LOC687679	A6IAV9	B5DEP7_RAT Small nuclear ribonucleoprotein G OS=Rattus norvegicus OX=10116 GN=LOC687679 PE=2 SV=1	2	3.09682e+06	2.87152e+06	2.71784e+06	2.78691e+06	2.81652e+06	2.63876e+06	2.77748e+06	2.93776e+06	2.79037e+06	2.86194e+06	2.68146e+06	2.80384e+06
Gckr	A6HA55	A6HA55_RAT Glucokinase regulatory protein, isoform CRA_b OS=Rattus norvegicus OX=10116 GN=Gckr PE=4 SV=1	21	8.83826e+06	9.73323e+06	9.29653e+06	8.98603e+06	8.55029e+06	8.88186e+06	9.18417e+06	8.74377e+06	8.83167e+06	7.87118e+06	7.47576e+06	9.03572e+06
Sptbn2	A0A8I6A0L7	A0A8I6A0L7_RAT Spectrin beta chain OS=Rattus norvegicus OX=10116 GN=Sptbn2 PE=1 SV=1	49	5.57955e+06	6.5008e+06	6.05787e+06	6.96626e+06	6.22373e+06	7.32205e+06	6.58984e+06	7.09783e+06	7.10398e+06	5.76555e+06	5.96334e+06	7.19369e+06
Mink1	A0A0G2JV77	A0A0G2JV77_RAT Misshapen-like kinase 1 OS=Rattus norvegicus OX=10116 GN=Mink1 PE=1 SV=2	5	758263	738203	981065	691189	628009	685951	808519	704787	761128	742154	624199	644605
Lrp1	A0A8I6A0U0	A0A8I6A0U0_RAT LDL receptor related protein 1 OS=Rattus norvegicus OX=10116 GN=Lrp1 PE=1 SV=1	63	1.19732e+07	9.74987e+06	9.70599e+06	1.04275e+07	9.48785e+06	1.01455e+07	1.00365e+07	1.09519e+07	1.0802e+07	1.03146e+07	1.02933e+07	1.05799e+07
Aifm1	A0A0G2K7K2	A0A0G2K7K2_RAT Apoptosis inducing factor, mitochondria associated 1 OS=Rattus norvegicus OX=10116 GN=Aifm1 PE=1 SV=1	30	1.73445e+07	1.69543e+07	1.93965e+07	1.7323e+07	1.76196e+07	1.67232e+07	1.77212e+07	1.21906e+07	1.23424e+07	1.21528e+07	1.60211e+07	1.57237e+07
Lsm14a	A0A096MJY7	A0A096MJY7_RAT LSM14A mRNA processing body assembly factor OS=Rattus norvegicus OX=10116 GN=Lsm14a PE=1 SV=2	3	1.50062e+06	1.53961e+06	1.50746e+06	1.58455e+06	1.66973e+06	1.46599e+06	1.40859e+06	1.40744e+06	1.45591e+06	1.84561e+06	1.6947e+06	1.60409e+06
rCG_60000	A6HSZ6	A6HSZ6_RAT RCG60000 OS=Rattus norvegicus OX=10116 GN=rCG_60000 PE=3 SV=1	15	7.40545e+06	7.39955e+06	6.8605e+06	8.53377e+06	7.97765e+06	7.78594e+06	7.59211e+06	7.19317e+06	7.72719e+06	8.39803e+06	8.57493e+06	8.05521e+06
Acaca	A0A8I5ZM24	A0A8I5ZM24_RAT Acetyl-CoA carboxylase 1 OS=Rattus norvegicus OX=10116 GN=Acaca PE=1 SV=1	44	3.00611e+06	3.71681e+06	3.23856e+06	4.27066e+06	3.41724e+06	2.57981e+06	2.97079e+06	2.38598e+06	2.55023e+06	1.88317e+06	2.53215e+06	2.39899e+06
Aass	A0A8I5ZV58	A0A8I5ZV58_RAT Aminoadipate-semialdehyde synthase OS=Rattus norvegicus OX=10116 GN=Aass PE=1 SV=1	26	8.57915e+06	9.43876e+06	1.02034e+07	8.80515e+06	1.04065e+07	1.14473e+07	8.61346e+06	8.21173e+06	9.52509e+06	8.83991e+06	6.54177e+06	9.02759e+06
Xpo1	A0A8I6AT26	A0A8I6AT26_RAT Exportin 1 OS=Rattus norvegicus OX=10116 GN=Xpo1 PE=1 SV=1	16	2.78326e+06	2.74156e+06	2.88201e+06	2.69371e+06	2.69683e+06	2.61951e+06	2.75803e+06	2.57715e+06	2.76389e+06	2.67418e+06	2.53683e+06	2.68196e+06
Nop56	F7FCF9	F7FCF9_RAT Nucleolar protein 5A OS=Rattus norvegicus OX=10116 GN=Nop56 PE=1 SV=1	9	2.4796e+06	2.3424e+06	2.38504e+06	2.21672e+06	2.27702e+06	2.18067e+06	2.63292e+06	2.56091e+06	2.64603e+06	2.29159e+06	2.31911e+06	2.17709e+06
Reps2	A0A0G2K1L4	A0A0G2K1L4_RAT RALBP1 associated Eps domain containing protein 2 OS=Rattus norvegicus OX=10116 GN=Reps2 PE=1 SV=2	1	265289	266563	284971	289902	287192	335079	288555	286724	304833	360797	323095	318972
Rpl24	A0A0H2UH99	A0A0H2UH99_RAT 60S ribosomal protein L24 OS=Rattus norvegicus OX=10116 GN=Rpl24 PE=1 SV=1	8	6.94328e+06	6.07466e+06	6.6378e+06	6.57572e+06	6.69765e+06	6.18811e+06	6.37501e+06	6.5062e+06	6.51839e+06	6.65583e+06	5.60102e+06	6.33202e+06
Dpys	A6HR83	A6HR83_RAT Dihydropyrimidinase, isoform CRA_a OS=Rattus norvegicus OX=10116 GN=Dpys PE=3 SV=1	20	1.76693e+07	1.78796e+07	1.76426e+07	1.67737e+07	1.75488e+07	1.74643e+07	1.69893e+07	1.81904e+07	1.0802e+07	1.68768e+07	1.63719e+07	1.75349e+07
Soat2	A6KCT0	A6KCT0_RAT O-acyltransferase OS=Rattus norvegicus OX=10116 GN=Soat2 PE=3 SV=1	15	5.48437e+06	4.83101e+06	4.94681e+06	4.87383e+06	4.91875e+06	5.147e+06	5.24658e+06	4.39222e+06	6.00259e+06	4.73877e+06	6.5095e+06	5.15042e+06
rCG_47618	A6HZY2	A6HZY2_RAT Elongation factor 1-gamma OS=Rattus norvegicus OX=10116 GN=rCG_47618 PE=4 SV=1	17	2.67587e+07	2.53101e+07	2.3634e+07	2.52695e+07	2.55895e+07	2.61797e+07	2.6176e+07	2.82533e+07	2.47678e+07	2.8139e+07	2.603e+07	2.71612e+07
Ces1d	A0A0G2JY66	A0A0G2JY66_RAT Carboxylic ester hydrolase OS=Rattus norvegicus OX=10116 GN=Ces1d PE=3 SV=2	22	3.36321e+07	4.11622e+07	4.39493e+07	3.52273e+07	4.26966e+07	4.43037e+07	5.97862e+07	4.56111e+07	3.53578e+07	5.30234e+07	5.03204e+07	5.22375e+07
Ube4a	F1M9N5	F1M9N5_RAT Ubiquitin conjugation factor E4 OS=Rattus norvegicus OX=10116 GN=Ube4a PE=1 SV=1	16	3.79456e+06	3.72521e+06	3.69982e+06	3.95652e+06	4.00744e+06	4.33259e+06	3.7038e+06	3.79046e+06	4.01053e+06	4.31882e+06	4.35071e+06	4.18913e+06
Nomo1	A0A8I5ZY21	A0A8I5ZY21_RAT Nodal modulator 1 OS=Rattus norvegicus OX=10116 GN=Nomo1 PE=1 SV=1	28	2.56353e+06	2.87787e+06	2.77569e+06	2.61402e+06	2.62714e+06	2.77744e+06	2.88116e+06	2.6488e+06	2.98013e+06	2.80632e+06	2.75438e+06	2.65548e+06
Suclg1	A0A0H2UHE1	A0A0H2UHE1_RAT Succinate--CoA ligase [ADP/GDP-forming] subunit alpha, mitochondrial OS=Rattus norvegicus OX=10116 GN=Suclg1 PE=3 SV=1	11	2.7201e+07	3.08924e+07	2.99823e+07	2.45823e+07	2.69309e+07	2.57038e+07	2.91979e+07	2.95254e+07	2.98168e+07	2.32005e+07	2.23372e+07	2.63286e+07
Ogdh	A0A8L2R156	A0A8L2R156_RAT oxoglutarate dehydrogenase (succinyl-transferring) OS=Rattus norvegicus OX=10116 GN=Ogdh PE=1 SV=1	38	1.3157e+07	1.51813e+07	1.44765e+07	1.48836e+07	1.47873e+07	1.30711e+07	1.28877e+07	1.29512e+07	1.34456e+07	1.39034e+07	1.40466e+07	1.39599e+07
H1-5	D3ZBN0	H15_RAT Histone H1.5 OS=Rattus norvegicus OX=10116 GN=H1-5 PE=1 SV=1	10	1.12564e+07	9.75781e+06	9.36785e+06	1.1058e+07	1.00349e+07	9.20361e+06	1.127e+07	1.17877e+07	1.20185e+07	1.16222e+07	1.00828e+07	1.02364e+07
Mpv17	A0A8I5ZME0	A0A8I5ZME0_RAT Mitochondrial inner membrane protein MPV17 OS=Rattus norvegicus OX=10116 GN=Mpv17 PE=1 SV=1	2	1.30528e+06	1.32296e+06	1.31002e+06	1.2118e+06	1.26167e+06	1.18994e+06	1.23961e+06	1.12394e+06	1.25105e+06	1.30744e+06	1.17452e+06	1.26349e+06
Cct8_predicted	A6JL77	A6JL77_RAT T-complex protein 1 subunit theta OS=Rattus norvegicus OX=10116 GN=Cct8_predicted PE=3 SV=1	24	2.72694e+06	2.84091e+06	2.69992e+06	2.65323e+06	2.78103e+06	2.73647e+06	2.84385e+06	2.58892e+06	2.88402e+06	2.8298e+06	2.66803e+06	2.86627e+06
Bcs1l	A0A8I6G9R3	A0A8I6G9R3_RAT BCS1 homolog, ubiquinol-cytochrome c reductase complex chaperone OS=Rattus norvegicus OX=10116 GN=Bcs1l PE=1 SV=1	8	3.53985e+06	3.90036e+06	3.73107e+06	3.58729e+06	3.62134e+06	3.32565e+06	3.87084e+06	3.55463e+06	3.93758e+06	3.65855e+06	3.36875e+06	3.70846e+06
Glud1	A6KFS5	A6KFS5_RAT glutamate dehydrogenase [NAD(P)(+)] OS=Rattus norvegicus OX=10116 GN=Glud1 PE=3 SV=1	31	1.54245e+08	1.4878e+08	1.68913e+08	1.4588e+08	1.55791e+08	1.45094e+08	1.59033e+08	1.70002e+08	1.61942e+08	1.27079e+08	1.59399e+08	1.51637e+08
Tln1	A0A8I6ABG6	A0A8I6ABG6_RAT Talin 1 OS=Rattus norvegicus OX=10116 GN=Tln1 PE=1 SV=1	74	1.16239e+07	1.07574e+07	1.08734e+07	9.98637e+06	9.8062e+06	1.00822e+07	1.09354e+07	1.11388e+07	1.13965e+07	9.71535e+06	9.16229e+06	1.07902e+07
rCG_46767	A6IX67	A6IX67_RAT RCG46767, isoform CRA_c OS=Rattus norvegicus OX=10116 GN=rCG_46767 PE=3 SV=1	22	4.60307e+06	4.21358e+06	4.62894e+06	4.61609e+06	4.78045e+06	4.55525e+06	4.61577e+06	4.74117e+06	4.93215e+06	5.22566e+06	4.85887e+06	4.96247e+06
Mrpl46	A6JC25	A6JC25_RAT Large ribosomal subunit protein mL46 OS=Rattus norvegicus OX=10116 GN=Mrpl46 PE=3 SV=1	3	2.1834e+06	2.03431e+06	1.91681e+06	1.59292e+06	1.50392e+06	1.41798e+06	2.19716e+06	2.09327e+06	2.42778e+06	1.46256e+06	1.28493e+06	1.74185e+06
Psmc2	A6K5A1	A6K5A1_RAT Proteasome (Prosome, macropain) 26S subunit, ATPase 2, isoform CRA_d OS=Rattus norvegicus OX=10116 GN=Psmc2 PE=3 SV=1	13	1.15818e+07	1.20059e+07	1.23659e+07	1.21041e+07	1.30974e+07	1.25459e+07	1.24335e+07	1.29917e+07	1.22204e+07	1.23063e+07	1.22738e+07	1.21573e+07
Rbmx	Q4V898	RBMX_RAT RNA-binding motif protein, X chromosome OS=Rattus norvegicus OX=10116 GN=Rbmx PE=1 SV=1	19	5.44884e+06	5.97982e+06	6.16015e+06	5.319e+06	5.37405e+06	5.49946e+06	5.85821e+06	6.83701e+06	6.90736e+06	5.89782e+06	5.56955e+06	5.77234e+06
Dnajc12	A0A8I6A447	A0A8I6A447_RAT DnaJ heat shock protein family (Hsp40) member C12 OS=Rattus norvegicus OX=10116 GN=Dnajc12 PE=1 SV=1	2	1.15117e+06	1.17537e+06	1.13595e+06	1.05794e+06	1.23575e+06	1.08543e+06	1.0727e+06	1.25589e+06	1.30759e+06	933045	941889	1.09228e+06
MGC95155	A6J415	A6J415_RAT Tetratricopeptide repeat protein 36 OS=Rattus norvegicus OX=10116 GN=MGC95155 PE=3 SV=1	10	4.55958e+06	4.55759e+06	4.54548e+06	4.19479e+06	4.43965e+06	4.23763e+06	4.21387e+06	4.52105e+06	4.78176e+06	4.30442e+06	4.19089e+06	4.75832e+06
Atg3	A0A8I6G762	A0A8I6G762_RAT Ubiquitin-like-conjugating enzyme ATG3 OS=Rattus norvegicus OX=10116 GN=Atg3 PE=1 SV=1	2	4.18456e+06	3.95423e+06	3.87401e+06	4.32251e+06	4.3986e+06	3.98195e+06	3.61946e+06	4.45628e+06	4.03018e+06	4.1493e+06	4.20425e+06	4.31316e+06
rCG_61833	A6H9Z6	A6H9Z6_RAT Xanthine dehydrogenase/oxidase OS=Rattus norvegicus OX=10116 GN=rCG_61833 PE=3 SV=1	27	9.39113e+06	8.18146e+06	7.25137e+06	7.96371e+06	7.01121e+06	7.97509e+06	6.98809e+06	8.72188e+06	7.71414e+06	7.97497e+06	8.20379e+06	8.99511e+06
rCG_45588	A6JSZ9	A6JSZ9_RAT RCG45588 OS=Rattus norvegicus OX=10116 GN=rCG_45588 PE=3 SV=1	5	2.31468e+06	2.2552e+06	2.19184e+06	2.68111e+06	2.38486e+06	2.16469e+06	2.38433e+06	2.22103e+06	2.38543e+06	2.22648e+06	1.93522e+06	2.54238e+06
Cbs	A6JK04	A6JK04_RAT Cystathionine beta-synthase OS=Rattus norvegicus OX=10116 GN=Cbs PE=3 SV=1	16	8.74204e+06	8.09104e+06	7.26282e+06	6.06608e+06	6.02149e+06	9.03067e+06	7.71451e+06	7.45295e+06	8.30399e+06	8.37166e+06	7.71678e+06	7.15736e+06
Fkbp5	A0A8I5ZX46	A0A8I5ZX46_RAT peptidylprolyl isomerase OS=Rattus norvegicus OX=10116 GN=Fkbp5 PE=1 SV=1	7	3.20308e+06	2.77039e+06	3.09171e+06	3.29876e+06	3.35658e+06	3.04651e+06	3.01113e+06	3.1236e+06	3.12362e+06	3.21593e+06	2.87056e+06	3.39438e+06
Gcn1	F1LRI5	F1LRI5_RAT GCN1 activator of EIF2AK4 OS=Rattus norvegicus OX=10116 GN=Gcn1 PE=1 SV=3	54	6.08473e+06	6.17368e+06	5.89959e+06	5.80072e+06	5.67198e+06	5.80501e+06	5.9769e+06	5.61837e+06	5.71859e+06	5.52669e+06	5.44138e+06	5.81964e+06
Erlin2	B5DEH2	ERLN2_RAT Erlin-2 OS=Rattus norvegicus OX=10116 GN=Erlin2 PE=1 SV=1	10	6.27756e+06	4.96912e+06	5.02255e+06	5.69239e+06	6.04206e+06	5.34783e+06	5.07119e+06	5.70865e+06	4.90231e+06	5.67495e+06	5.57825e+06	5.14825e+06
Eif3m	A0A8I5ZR56	A0A8I5ZR56_RAT Eukaryotic translation initiation factor 3 subunit M OS=Rattus norvegicus OX=10116 GN=Eif3m PE=1 SV=1	6	4.74883e+06	4.5791e+06	4.56814e+06	4.67524e+06	4.65265e+06	4.65382e+06	4.68021e+06	4.24071e+06	4.29194e+06	4.50055e+06	4.86546e+06	4.76738e+06
Hao2	A0A0G2K713	A0A0G2K713_RAT Hydroxyacid oxidase 2 OS=Rattus norvegicus OX=10116 GN=Hao2 PE=1 SV=2	14	7.26519e+06	9.17294e+06	7.22092e+06	6.47015e+06	5.44331e+06	1.56322e+07	1.04471e+07	8.17651e+06	9.05062e+06	5.42897e+06	1.33011e+07	8.68946e+06
Srp72	A0A8I5ZUX3	A0A8I5ZUX3_RAT Signal recognition particle subunit SRP72 OS=Rattus norvegicus OX=10116 GN=Srp72 PE=1 SV=1	17	4.98753e+06	4.95482e+06	5.03869e+06	3.84535e+06	3.86446e+06	3.7365e+06	5.0285e+06	5.12179e+06	4.32624e+06	4.06691e+06	4.1816e+06	4.02641e+06
Msn	A0A8I5ZUJ9	A0A8I5ZUJ9_RAT Moesin OS=Rattus norvegicus OX=10116 GN=Msn PE=1 SV=1	35	8.28894e+06	6.63571e+06	6.97405e+06	6.11103e+06	6.18633e+06	5.89724e+06	6.80486e+06	7.67801e+06	7.29519e+06	6.39272e+06	5.76597e+06	6.34219e+06
Psmd11	A0A0G2JWX1	A0A0G2JWX1_RAT Proteasome 26S subunit, non-ATPase 11 OS=Rattus norvegicus OX=10116 GN=Psmd11 PE=1 SV=1	16	2.72447e+06	2.77385e+06	2.79461e+06	2.64808e+06	2.79023e+06	2.83117e+06	2.8321e+06	2.74692e+06	2.6687e+06	2.7411e+06	2.66482e+06	2.93566e+06
Nars1	A0A0G2JUE7	A0A0G2JUE7_RAT asparagine--tRNA ligase OS=Rattus norvegicus OX=10116 GN=Nars1 PE=1 SV=1	20	4.9164e+06	4.99e+06	4.93307e+06	5.57172e+06	5.47627e+06	4.74961e+06	5.17918e+06	4.95771e+06	4.98168e+06	5.42377e+06	5.56389e+06	5.32217e+06
rCG_31169	A6ITM7	A6ITM7_RAT Multifunctional fusion protein OS=Rattus norvegicus OX=10116 GN=rCG_31169 PE=3 SV=1	25	1.5153e+07	1.63126e+07	1.6522e+07	1.6118e+07	1.76725e+07	1.76254e+07	1.48751e+07	1.83632e+07	1.51909e+07	1.75439e+07	1.66436e+07	1.63603e+07
Abcb6	A6JVY6	A6JVY6_RAT ATP-binding cassette sub-family B member 6 OS=Rattus norvegicus OX=10116 GN=Abcb6 PE=3 SV=1	6	1.69145e+06	1.65009e+06	1.71457e+06	1.60018e+06	1.69084e+06	1.68709e+06	1.68086e+06	1.64062e+06	1.58201e+06	1.60895e+06	1.5525e+06	1.79489e+06
Apcs	A0A0H2UHH2	A0A0H2UHH2_RAT Amyloid P component, serum OS=Rattus norvegicus OX=10116 GN=Apcs PE=4 SV=1	6	8.16002e+06	8.75256e+06	9.07236e+06	7.57274e+06	6.12497e+06	7.11678e+06	9.2501e+06	7.6146e+06	7.2596e+06	7.85491e+06	8.03156e+06	9.3248e+06
Mrps27	A0A8I5ZNY6	A0A8I5ZNY6_RAT Mitochondrial ribosomal protein S27 OS=Rattus norvegicus OX=10116 GN=Mrps27 PE=1 SV=1	4	3.40756e+06	3.47099e+06	3.52312e+06	3.24142e+06	3.27649e+06	3.5447e+06	3.53274e+06	3.56803e+06	3.54532e+06	3.8961e+06	4.21679e+06	3.26413e+06
Tln2	D4A3B0	D4A3B0_RAT Talin 2 OS=Rattus norvegicus OX=10116 GN=Tln2 PE=1 SV=4	45	3.90491e+06	4.34887e+06	4.10537e+06	4.13982e+06	3.99479e+06	4.20342e+06	4.16733e+06	3.9202e+06	4.91625e+06	4.32095e+06	3.9876e+06	4.26596e+06
Psmb10	A0A8I6AFJ4	A0A8I6AFJ4_RAT proteasome endopeptidase complex OS=Rattus norvegicus OX=10116 GN=Psmb10 PE=1 SV=1	6	8.72949e+06	6.31636e+06	6.09359e+06	5.3151e+06	5.4194e+06	5.30606e+06	6.01618e+06	6.16266e+06	5.67126e+06	5.71826e+06	5.69923e+06	5.45215e+06
rCG_35781	A6IKU0	A6IKU0_RAT Peptidyl-prolyl cis-trans isomerase OS=Rattus norvegicus OX=10116 GN=rCG_35781 PE=3 SV=1	12	3.44078e+07	3.41676e+07	3.43585e+07	3.50577e+07	3.38095e+07	3.57563e+07	3.56311e+07	3.50772e+07	3.33566e+07	3.15673e+07	3.19215e+07	3.2273e+07
RT1-Bb	P29826	HB2B_RAT Rano class II histocompatibility antigen, B-1 beta chain OS=Rattus norvegicus OX=10116 GN=RT1-Bb PE=1 SV=1	5	3.80959e+06	2.14791e+06	2.05404e+06	2.19118e+06	1.44825e+06	1.35356e+06	1.57225e+06	2.55218e+06	1.66643e+06	1.5205e+06	2.02172e+06	1.42951e+06
Usp9x	A0A0G2K2C7	A0A0G2K2C7_RAT ubiquitinyl hydrolase 1 OS=Rattus norvegicus OX=10116 GN=Usp9x PE=1 SV=2	16	2.42286e+06	2.36329e+06	2.4021e+06	2.3711e+06	2.49246e+06	2.37062e+06	2.37362e+06	2.29652e+06	2.4209e+06	2.47226e+06	2.46215e+06	2.52956e+06
rCG_61339	A6HAE4	A6HAE4_RAT enoyl-CoA hydratase OS=Rattus norvegicus OX=10116 GN=rCG_61339 PE=3 SV=1	31	2.69996e+07	2.94678e+07	3.22327e+07	2.75108e+07	2.63852e+07	3.11099e+07	2.98554e+07	2.92609e+07	3.12884e+07	3.02305e+07	2.67516e+07	2.99997e+07
Etfb	A6JAH9	A6JAH9_RAT Electron transfer flavoprotein subunit beta OS=Rattus norvegicus OX=10116 GN=Etfb PE=3 SV=1	15	4.24667e+07	4.51722e+07	4.72583e+07	7.19208e+07	7.36881e+07	7.09314e+07	4.40667e+07	4.09267e+07	4.62263e+07	6.82611e+07	6.312e+07	7.24965e+07
Itih2	A0A8I5ZVC4	A0A8I5ZVC4_RAT Inter-alpha-trypsin inhibitor heavy chain 2 OS=Rattus norvegicus OX=10116 GN=Itih2 PE=1 SV=1	15	3.23563e+06	2.81239e+06	2.9184e+06	3.05574e+06	2.96754e+06	2.79423e+06	3.1076e+06	2.83343e+06	3.05679e+06	2.90163e+06	3.52659e+06	2.97049e+06
rCG_57464	A6JH90	A6JH90_RAT Phosphoglycerate mutase OS=Rattus norvegicus OX=10116 GN=rCG_57464 PE=3 SV=1	13	7.33823e+06	7.28221e+06	6.32576e+06	6.71208e+06	6.85688e+06	7.82629e+06	6.43723e+06	7.41209e+06	6.33567e+06	7.39801e+06	7.95965e+06	7.4679e+06
Adrm1	A0A8L2R918	A0A8L2R918_RAT Adhesion regulating molecule 1 OS=Rattus norvegicus OX=10116 GN=Adrm1 PE=1 SV=1	10	1.85436e+06	2.12439e+06	1.77723e+06	1.64348e+06	1.78917e+06	1.8539e+06	1.8774e+06	1.86394e+06	1.69536e+06	1.78804e+06	1.64505e+06	1.82559e+06
Hspa13	A0A8I6GM59	A0A8I6GM59_RAT Heat shock 70 kDa protein 13 OS=Rattus norvegicus OX=10116 GN=Hspa13 PE=1 SV=1	9	6.27985e+06	5.6109e+06	5.76025e+06	6.02652e+06	5.45628e+06	6.48489e+06	5.50571e+06	5.5545e+06	6.02499e+06	6.03029e+06	5.917e+06	6.27247e+06
Psma1	A6I899	A6I899_RAT Proteasome subunit alpha type OS=Rattus norvegicus OX=10116 GN=Psma1 PE=3 SV=1	16	1.41516e+07	1.28099e+07	1.19729e+07	1.32904e+07	1.3806e+07	1.29811e+07	1.26558e+07	1.43416e+07	1.44399e+07	1.45108e+07	1.40865e+07	1.41325e+07
Tcfeb	A6JII2	A6JII2_RAT Transcription factor EB, isoform CRA_a OS=Rattus norvegicus OX=10116 GN=Tcfeb PE=3 SV=1	2	943679	945842	931906	921020	944946	949218	967020	920709	1.07253e+06	987465	904728	1.03431e+06
Pdap1	A0A8I5ZRW5	A0A8I5ZRW5_RAT PDGFA associated protein 1 OS=Rattus norvegicus OX=10116 GN=Pdap1 PE=1 SV=1	7	5.58186e+06	5.03778e+06	5.02297e+06	5.59106e+06	5.62543e+06	5.42545e+06	5.17724e+06	5.17678e+06	5.13681e+06	5.93595e+06	5.71088e+06	5.32815e+06
Psmd6	F7FGV7	F7FGV7_RAT Proteasome 26S subunit, non-ATPase 6 OS=Rattus norvegicus OX=10116 GN=Psmd6 PE=1 SV=1	9	1.08004e+07	1.0009e+07	1.01945e+07	1.05865e+07	1.10234e+07	1.08433e+07	1.06593e+07	1.01261e+07	1.0465e+07	1.13654e+07	1.06433e+07	1.10165e+07
RGD1304623_predicted	A6KEQ6	A6KEQ6_RAT Similar to KIAA1749 protein (Predicted), isoform CRA_a OS=Rattus norvegicus OX=10116 GN=RGD1304623_predicted PE=4 SV=1	25	2.56193e+06	2.7675e+06	3.09767e+06	2.24161e+06	2.71067e+06	2.73453e+06	2.91717e+06	2.74176e+06	2.62678e+06	2.56848e+06	2.35638e+06	2.49754e+06
Srp14	A0A8I5Y6U5	A0A8I5Y6U5_RAT Signal recognition particle 14 kDa protein OS=Rattus norvegicus OX=10116 GN=Srp14 PE=1 SV=1	4	3.48467e+06	3.11932e+06	3.10439e+06	3.17921e+06	3.14699e+06	3.08088e+06	3.08425e+06	3.29752e+06	3.29155e+06	3.33966e+06	2.95905e+06	3.06711e+06
Aldh1a7	P13601	AL1A7_RAT Aldehyde dehydrogenase, cytosolic 1 OS=Rattus norvegicus OX=10116 GN=Aldh1a7 PE=1 SV=2	14	1.18587e+07	2.28822e+07	3.48029e+07	1.46403e+07	2.314e+07	1.48742e+07	2.03239e+07	2.23445e+07	1.74671e+07	2.22396e+07	1.70794e+07	2.03769e+07
Clpb	A0A8I5ZSR8	A0A8I5ZSR8_RAT Caseinolytic mitochondrial matrix peptidase chaperone subunit B OS=Rattus norvegicus OX=10116 GN=Clpb PE=1 SV=1	12	3.22333e+06	3.3499e+06	3.40259e+06	3.69938e+06	3.75544e+06	3.03863e+06	3.30309e+06	3.01989e+06	3.55168e+06	3.48166e+06	3.42602e+06	3.66956e+06
Gpi	A0A8I6A243	A0A8I6A243_RAT Glucose-6-phosphate isomerase OS=Rattus norvegicus OX=10116 GN=Gpi PE=1 SV=1	22	1.73005e+07	1.80215e+07	1.78721e+07	1.78525e+07	1.65858e+07	1.83933e+07	1.58483e+07	1.61957e+07	1.72453e+07	1.50937e+07	1.61817e+07	1.59291e+07
Ccdc25_predicted	A6K6K7	A6K6K7_RAT Coiled-coil domain-containing protein 25 OS=Rattus norvegicus OX=10116 GN=Ccdc25_predicted PE=3 SV=1	1	881004	894983	893611	899897	800060	879792	801973	738938	673968	710886	722721	893132
Rps24	A0A0H2UHH9	A0A0H2UHH9_RAT 40S ribosomal protein S24 OS=Rattus norvegicus OX=10116 GN=Rps24 PE=3 SV=1	5	2.80092e+07	2.69322e+07	2.61728e+07	2.69879e+07	2.71279e+07	2.43398e+07	2.57678e+07	2.38626e+07	2.67456e+07	2.69806e+07	2.49794e+07	2.72502e+07
Afm	A6KKF4	A6KKF4_RAT Afamin, isoform CRA_a OS=Rattus norvegicus OX=10116 GN=Afm PE=4 SV=1	14	3.02974e+06	3.17287e+06	3.17322e+06	3.22298e+06	2.8689e+06	3.48508e+06	3.42834e+06	3.144e+06	3.19596e+06	3.5203e+06	3.95402e+06	3.21996e+06
Gstt3	A0A8I5ZLR0	A0A8I5ZLR0_RAT glutathione transferase OS=Rattus norvegicus OX=10116 GN=Gstt3 PE=1 SV=1	6	3.7477e+07	3.75587e+07	3.50641e+07	2.29884e+07	3.93331e+07	2.13926e+07	4.53356e+07	4.34658e+07	3.00681e+07	2.60127e+07	4.15125e+07	3.39616e+07
Ddx1	A6HAQ9	A6HAQ9_RAT ATP-dependent RNA helicase OS=Rattus norvegicus OX=10116 GN=Ddx1 PE=3 SV=1	18	6.56485e+06	6.65334e+06	6.38803e+06	6.45297e+06	6.5353e+06	6.04771e+06	6.77002e+06	6.68e+06	6.93826e+06	7.16274e+06	7.0076e+06	6.50925e+06
Spg7	A0A8L2R710	A0A8L2R710_RAT SPG7 matrix AAA peptidase subunit, paraplegin OS=Rattus norvegicus OX=10116 GN=Spg7 PE=1 SV=1	6	1.93058e+06	2.19841e+06	2.34815e+06	2.03842e+06	2.30528e+06	2.20075e+06	2.36363e+06	2.22321e+06	2.55769e+06	2.28964e+06	2.14337e+06	2.27941e+06
Myo18a	A0A0G2JY08	A0A0G2JY08_RAT Myosin XVIIIa OS=Rattus norvegicus OX=10116 GN=Myo18a PE=1 SV=2	21	2.36908e+06	2.00197e+06	1.96039e+06	2.09794e+06	2.13287e+06	2.25638e+06	2.05134e+06	2.18021e+06	2.1005e+06	2.55807e+06	2.22373e+06	2.14346e+06
Rpl4	A0A8I6GAR6	A0A8I6GAR6_RAT Large ribosomal subunit protein uL4 OS=Rattus norvegicus OX=10116 GN=Rpl4 PE=1 SV=1	19	1.07502e+07	9.81042e+06	9.31532e+06	9.37996e+06	9.19497e+06	8.85015e+06	9.9191e+06	9.37354e+06	9.91881e+06	9.1043e+06	9.12239e+06	9.64436e+06
Sirt2	A0A0G2JWM2	A0A0G2JWM2_RAT NAD-dependent protein deacetylase OS=Rattus norvegicus OX=10116 GN=Sirt2 PE=1 SV=2	6	1.72462e+06	1.67662e+06	1.57386e+06	1.55859e+06	1.68786e+06	1.61403e+06	1.56963e+06	1.7143e+06	1.79535e+06	1.86117e+06	1.63807e+06	1.75404e+06
Alb	A0A0G2JSH5	A0A0G2JSH5_RAT Albumin OS=Rattus norvegicus OX=10116 GN=Alb PE=1 SV=1	43	7.71402e+07	8.2094e+07	8.94177e+07	1.15937e+08	1.12835e+08	1.23604e+08	1.00527e+08	9.33106e+07	1.10191e+08	1.12183e+08	1.42104e+08	1.16678e+08
Canx	A0A8L2QK91	A0A8L2QK91_RAT Calnexin OS=Rattus norvegicus OX=10116 GN=Canx PE=1 SV=1	27	3.04591e+07	2.79737e+07	2.62238e+07	2.74972e+07	2.56047e+07	2.70613e+07	2.69098e+07	2.6513e+07	2.72834e+07	2.73236e+07	2.92648e+07	2.60064e+07
Lima1	A0A8I6AM55	A0A8I6AM55_RAT LIM domain and actin binding 1 OS=Rattus norvegicus OX=10116 GN=Lima1 PE=1 SV=1	16	1.76789e+06	2.21402e+06	1.9612e+06	1.9987e+06	1.80944e+06	1.76158e+06	1.83824e+06	2.02302e+06	2.12046e+06	1.70869e+06	1.84289e+06	2.03547e+06
Hsp90b1	Q66HD0	ENPL_RAT Endoplasmin OS=Rattus norvegicus OX=10116 GN=Hsp90b1 PE=1 SV=2	34	2.06755e+07	1.71713e+07	1.68319e+07	1.81764e+07	1.82995e+07	1.89825e+07	1.86073e+07	1.74345e+07	1.78111e+07	1.79134e+07	1.92908e+07	1.8706e+07
Nherf2	A0A8I5ZPM4	A0A8I5ZPM4_RAT Na(+)/H(+) exchange regulatory cofactor NHE-RF OS=Rattus norvegicus OX=10116 GN=Nherf2 PE=1 SV=1	8	1.39076e+06	1.67864e+06	1.74878e+06	1.54192e+06	1.58196e+06	1.48469e+06	1.6579e+06	1.64466e+06	1.55518e+06	1.56277e+06	1.72605e+06	1.67997e+06
Slc23a1	A0A8L2R5A1	A0A8L2R5A1_RAT Solute carrier family 23 member 1 OS=Rattus norvegicus OX=10116 GN=Slc23a1 PE=1 SV=1	5	1.37858e+06	1.57992e+06	1.50749e+06	1.42158e+06	1.415e+06	1.47316e+06	1.37874e+06	1.47818e+06	1.62742e+06	1.53715e+06	1.49751e+06	1.51812e+06
Slc16a4	Q5U2P9	Q5U2P9_RAT Solute carrier family 16, member 4 OS=Rattus norvegicus OX=10116 GN=Slc16a4 PE=1 SV=1	2	3.36727e+06	4.32111e+06	3.54562e+06	4.54872e+06	5.0368e+06	5.48217e+06	3.74347e+06	3.83625e+06	3.94375e+06	4.33749e+06	4.41172e+06	5.63874e+06
Shf	A0A8I5ZUK8	A0A8I5ZUK8_RAT Src homology 2 domain containing F OS=Rattus norvegicus OX=10116 GN=Shf PE=1 SV=1	1	59767.9	75224.3	59224.8	68424.4	64757.6	59953.3	70392.8	57233.6	85612.1	53911.8	62027.3	62731.6
Cul4b	A0A8I6B5A8	A0A8I6B5A8_RAT Cullin 4B OS=Rattus norvegicus OX=10116 GN=Cul4b PE=1 SV=1	6	2.39038e+06	2.1543e+06	2.37893e+06	2.17741e+06	2.30351e+06	2.41704e+06	2.23817e+06	2.26454e+06	2.4555e+06	2.44086e+06	2.28238e+06	2.36539e+06
Hook1	A0A8I6AX65	A0A8I6AX65_RAT Hook microtubule-tethering protein 1 OS=Rattus norvegicus OX=10116 GN=Hook1 PE=1 SV=1	4	515968	491733	570048	507239	517145	503949	517885	509677	435662	488708	613119	483215
Mad1l1	A0A8I6A596	A0A8I6A596_RAT Mitotic arrest deficient 1 like 1 OS=Rattus norvegicus OX=10116 GN=Mad1l1 PE=1 SV=1	9	1.52179e+06	1.39213e+06	1.5571e+06	1.54549e+06	1.4925e+06	1.51652e+06	2.39005e+06	1.53696e+06	1.88637e+06	1.69569e+06	1.75306e+06	1.51535e+06
Top2b	A0A8I5Y7L4	A0A8I5Y7L4_RAT DNA topoisomerase 2 OS=Rattus norvegicus OX=10116 GN=Top2b PE=1 SV=1	9	1.65012e+06	1.78001e+06	1.77477e+06	1.77521e+06	1.85977e+06	1.80897e+06	1.92037e+06	1.94316e+06	1.86598e+06	2.01803e+06	1.79949e+06	1.90864e+06
Rps25	A0A0H2UHU0	A0A0H2UHU0_RAT 40S ribosomal protein S25 OS=Rattus norvegicus OX=10116 GN=Rps25 PE=3 SV=2	4	2.419e+07	2.21291e+07	2.22592e+07	2.13539e+07	2.06811e+07	2.1334e+07	2.25185e+07	2.41354e+07	2.22228e+07	2.14392e+07	1.9996e+07	2.12275e+07
Sucla2	B2RZ24	B2RZ24_RAT Succinate-CoA ligase subunit beta (Fragment) OS=Rattus norvegicus OX=10116 GN=Sucla2 PE=2 SV=1	20	1.65826e+07	1.81449e+07	1.81118e+07	2.37608e+07	2.48424e+07	2.35205e+07	1.71502e+07	1.67767e+07	1.80605e+07	2.06716e+07	1.96494e+07	2.34479e+07
Thnsl1	E9PTK4	E9PTK4_RAT Threonine synthase-like 1 OS=Rattus norvegicus OX=10116 GN=Thnsl1 PE=1 SV=1	4	1.36031e+06	1.48894e+06	1.40712e+06	1.57629e+06	1.61336e+06	1.59195e+06	1.50222e+06	1.4974e+06	1.64033e+06	1.55028e+06	1.51871e+06	1.7135e+06
Krt1-18	A6KCS5	A6KCS5_RAT Keratin complex 1, acidic, gene 18 OS=Rattus norvegicus OX=10116 GN=Krt1-18 PE=3 SV=1	28	3.07841e+07	2.73175e+07	3.11405e+07	3.61182e+07	2.65138e+07	2.79038e+07	2.57023e+07	2.5411e+07	4.08492e+07	2.41754e+07	2.96503e+07	2.54207e+07
Eef2	A0A8I6A8A4	A0A8I6A8A4_RAT Eukaryotic translation elongation factor 2 OS=Rattus norvegicus OX=10116 GN=Eef2 PE=1 SV=1	36	3.91071e+07	3.02203e+07	2.94098e+07	3.14633e+07	2.78255e+07	2.44344e+07	2.82852e+07	2.74488e+07	2.67924e+07	2.66555e+07	3.21391e+07	2.72137e+07
Hexb	A0A8I5ZT00	A0A8I5ZT00_RAT Beta-hexosaminidase OS=Rattus norvegicus OX=10116 GN=Hexb PE=1 SV=1	5	6.81628e+06	6.96542e+06	8.73311e+06	5.73258e+06	6.47492e+06	6.04575e+06	8.76911e+06	6.59908e+06	6.71719e+06	7.43173e+06	5.12128e+06	7.07533e+06
Col6a6	A0A8I6GLS2	A0A8I6GLS2_RAT Collagen type VI alpha 6 chain OS=Rattus norvegicus OX=10116 GN=Col6a6 PE=1 SV=1	6	1.63064e+06	1.55888e+06	2.11224e+06	1.87328e+06	1.80473e+06	1.84035e+06	2.05476e+06	1.95366e+06	1.87284e+06	2.12702e+06	1.95626e+06	1.88296e+06
Baat	A6KJE5	A6KJE5_RAT Bile acid-Coenzyme A: amino acid N-acyltransferase OS=Rattus norvegicus OX=10116 GN=Baat PE=3 SV=1	18	4.69151e+07	3.79719e+07	4.42167e+07	3.49328e+07	3.25882e+07	3.51568e+07	4.41324e+07	4.66979e+07	3.66647e+07	3.26351e+07	3.50989e+07	3.93836e+07
Lypla1	A0A8I5ZTV1	A0A8I5ZTV1_RAT palmitoyl-protein hydrolase OS=Rattus norvegicus OX=10116 GN=Lypla1 PE=1 SV=1	5	5.65897e+06	5.46412e+06	4.9955e+06	5.39207e+06	5.1862e+06	5.41953e+06	4.87606e+06	4.96526e+06	4.92336e+06	5.16316e+06	4.72754e+06	5.3079e+06
Sacm1l	A0A8I5ZR90	A0A8I5ZR90_RAT SAC1 like phosphatidylinositide phosphatase OS=Rattus norvegicus OX=10116 GN=Sacm1l PE=1 SV=1	18	6.18858e+06	5.41662e+06	5.15529e+06	5.79283e+06	5.73207e+06	6.52066e+06	5.55334e+06	5.38206e+06	5.32063e+06	5.76818e+06	5.7803e+06	5.85274e+06
Gimap4	A6K0H2	Q6IRE3_RAT GIMAP4 OS=Rattus norvegicus OX=10116 GN=Gimap4 PE=1 SV=1	3	2.89416e+06	2.45302e+06	2.57237e+06	2.4848e+06	2.71272e+06	2.13327e+06	2.52027e+06	2.65303e+06	2.87862e+06	2.74556e+06	2.52408e+06	2.62242e+06
Slc25a13	A0A8I5ZK53	A0A8I5ZK53_RAT Solute carrier family 25 member 13 OS=Rattus norvegicus OX=10116 GN=Slc25a13 PE=1 SV=1	30	1.99342e+07	2.03674e+07	2.07613e+07	2.65088e+07	2.79393e+07	2.31397e+07	1.86439e+07	2.00049e+07	2.13646e+07	2.25381e+07	2.16263e+07	2.52867e+07
Ttll12_predicted	A6HTA1	A6HTA1_RAT Tubulin tyrosine ligase-like family, member 12 (Predicted) OS=Rattus norvegicus OX=10116 GN=Ttll12_predicted PE=4 SV=1	8	2.74013e+06	2.70339e+06	2.58552e+06	2.29761e+06	2.24249e+06	2.3439e+06	2.62132e+06	2.66466e+06	2.42326e+06	2.63215e+06	2.27211e+06	2.40705e+06
Cttn	A6HYF4	A6HYF4_RAT Cortactin, isoform CRA_c OS=Rattus norvegicus OX=10116 GN=Cttn PE=4 SV=1	16	2.97295e+06	2.72168e+06	2.74931e+06	3.02614e+06	3.13099e+06	2.82438e+06	2.60354e+06	3.08691e+06	3.34639e+06	2.94686e+06	3.07072e+06	2.89025e+06
Col6a1_predicted	A6JKB7	A6JKB7_RAT Procollagen, type VI, alpha 1 (Predicted), isoform CRA_b OS=Rattus norvegicus OX=10116 GN=Col6a1_predicted PE=4 SV=1	17	4.59463e+06	4.49989e+06	5.00462e+06	5.79832e+06	5.45028e+06	5.9096e+06	5.4549e+06	5.11371e+06	6.14444e+06	5.28753e+06	5.51303e+06	4.71546e+06
Septin2	A0A8I5ZS15	A0A8I5ZS15_RAT Septin OS=Rattus norvegicus OX=10116 GN=Septin2 PE=1 SV=1	8	6.32418e+06	6.44224e+06	6.27577e+06	5.79283e+06	5.5352e+06	5.71328e+06	6.30274e+06	6.47646e+06	6.41017e+06	5.95049e+06	5.76335e+06	6.33319e+06
Fah	A6JCP0	A6JCP0_RAT Fumarylacetoacetase OS=Rattus norvegicus OX=10116 GN=Fah PE=3 SV=1	16	2.36069e+07	2.25771e+07	2.24628e+07	2.42547e+07	2.35089e+07	2.42069e+07	2.2431e+07	2.40562e+07	2.18935e+07	2.51629e+07	2.48267e+07	2.51087e+07
Prpsap1	A0A8I5ZZP2	A0A8I5ZZP2_RAT Phosphoribosyl pyrophosphate synthetase-associated protein 1 OS=Rattus norvegicus OX=10116 GN=Prpsap1 PE=1 SV=1	2	806123	831612	742795	789321	859867	837246	782289	634158	728472	816352	809261	840526
Serpina6	P31211	CBG_RAT Corticosteroid-binding globulin OS=Rattus norvegicus OX=10116 GN=Serpina6 PE=1 SV=2	1	1.38494e+06	1.47837e+06	1.58042e+06	1.21349e+06	1.22403e+06	1.05491e+06	1.55694e+06	1.50446e+06	1.85717e+06	1.37526e+06	1.61765e+06	1.32284e+06
Ndufs1	A0A8I5ZXM3	A0A8I5ZXM3_RAT NADH-ubiquinone oxidoreductase 75 kDa subunit, mitochondrial OS=Rattus norvegicus OX=10116 GN=Ndufs1 PE=1 SV=1	28	1.1506e+07	1.19728e+07	1.24723e+07	1.33368e+07	1.30575e+07	1.39743e+07	1.25461e+07	1.18058e+07	1.28843e+07	1.35732e+07	1.30278e+07	1.42928e+07
Utrn	A0A0G2JW60	A0A0G2JW60_RAT Utrophin OS=Rattus norvegicus OX=10116 GN=Utrn PE=1 SV=1	16	1.51724e+06	1.48034e+06	1.57978e+06	1.48726e+06	1.62439e+06	1.61165e+06	1.65417e+06	1.59257e+06	1.70671e+06	1.9395e+06	1.82167e+06	1.42918e+06
rCG_27687	A6KBY2	A6KBY2_RAT RCG27687, isoform CRA_c OS=Rattus norvegicus OX=10116 GN=rCG_27687 PE=4 SV=1	6	1.31421e+07	1.18751e+07	1.18735e+07	1.2526e+07	1.35641e+07	1.29138e+07	1.15213e+07	1.29743e+07	1.15923e+07	1.46447e+07	1.58763e+07	1.3415e+07
Lrba	A0A0G2JYR4	A0A0G2JYR4_RAT LPS responsive beige-like anchor protein OS=Rattus norvegicus OX=10116 GN=Lrba PE=1 SV=2	28	1.76237e+06	1.79819e+06	1.79281e+06	1.92389e+06	1.82823e+06	1.82461e+06	1.90839e+06	1.75782e+06	1.9612e+06	1.86795e+06	1.93469e+06	2.03002e+06
Dctn2	A0A0G2JUC7	A0A0G2JUC7_RAT Dynactin subunit 2 OS=Rattus norvegicus OX=10116 GN=Dctn2 PE=1 SV=1	10	5.61589e+06	5.4977e+06	5.45975e+06	5.04597e+06	4.63664e+06	4.90849e+06	5.60532e+06	5.27289e+06	5.26973e+06	5.14856e+06	5.3925e+06	5.08521e+06
Psma6	A6HBM1	A6HBM1_RAT Proteasome subunit alpha type OS=Rattus norvegicus OX=10116 GN=Psma6 PE=3 SV=1	9	9.18309e+06	8.12649e+06	7.83577e+06	7.96417e+06	8.24131e+06	8.18283e+06	8.14431e+06	8.83843e+06	7.96273e+06	8.60673e+06	7.43841e+06	8.0722e+06
Eci1	P23965	ECI1_RAT Enoyl-CoA delta isomerase 1, mitochondrial OS=Rattus norvegicus OX=10116 GN=Eci1 PE=1 SV=1	11	1.90469e+07	2.30026e+07	2.44288e+07	1.76407e+07	2.11068e+07	2.43053e+07	2.39696e+07	2.74409e+07	2.39384e+07	2.12871e+07	2.00605e+07	2.18161e+07
Prdx1l1	A0A0G2K3Z9	A0A0G2K3Z9_RAT Peroxiredoxin-1 OS=Rattus norvegicus OX=10116 GN=Prdx1l1 PE=3 SV=1	10	5.42187e+07	5.33698e+07	5.11714e+07	5.74927e+07	5.83116e+07	6.74362e+07	5.95528e+07	5.5306e+07	5.34806e+07	5.70365e+07	5.77843e+07	5.99164e+07
Tpm2	A0A8I5ZZ90	A0A8I5ZZ90_RAT Tropomyosin 2 OS=Rattus norvegicus OX=10116 GN=Tpm2 PE=1 SV=1	8	4.84669e+06	4.87527e+06	4.83164e+06	4.47701e+06	3.96397e+06	4.52875e+06	5.08459e+06	4.57064e+06	4.65744e+06	6.38233e+06	3.93907e+06	4.57526e+06
Ahcy	A6KI17	A6KI17_RAT Adenosylhomocysteinase OS=Rattus norvegicus OX=10116 GN=Ahcy PE=3 SV=1	23	2.1956e+07	2.16623e+07	2.17817e+07	1.91588e+07	1.98793e+07	2.07614e+07	2.1331e+07	2.08959e+07	2.07259e+07	1.9661e+07	1.87094e+07	1.89898e+07
Arhgef2	A0A0G2K0V4	A0A0G2K0V4_RAT Rho guanine nucleotide exchange factor 2 OS=Rattus norvegicus OX=10116 GN=Arhgef2 PE=1 SV=1	1	386866	298139	300269	306811	311752	302821	311714	313247	334598	355349	344960	332383
Hnrnph3	A0A0G2JVA2	A0A0G2JVA2_RAT Heterogeneous nuclear ribonucleoprotein H3 OS=Rattus norvegicus OX=10116 GN=Hnrnph3 PE=4 SV=1	2	540740	580919	540118	547096	583988	499529	550040	574211	511571	617622	598786	513680
Hnrnph1	A0A0G2JTG7	A0A0G2JTG7_RAT Heterogeneous nuclear ribonucleoprotein H1 OS=Rattus norvegicus OX=10116 GN=Hnrnph1 PE=4 SV=2	11	1.31766e+07	1.25028e+07	1.28364e+07	1.31313e+07	1.2915e+07	1.1984e+07	1.29249e+07	1.26523e+07	1.28185e+07	1.30565e+07	1.26681e+07	1.33237e+07
Hspg2	A0A8I6A2S5	A0A8I6A2S5_RAT Heparan sulfate proteoglycan 2 OS=Rattus norvegicus OX=10116 GN=Hspg2 PE=1 SV=1	43	6.77178e+06	6.33818e+06	6.65969e+06	6.1262e+06	6.57396e+06	7.32293e+06	6.76939e+06	7.13834e+06	6.64706e+06	7.56892e+06	6.4859e+06	6.79412e+06
H2az1	A0A0A0MXW3	A0A0A0MXW3_RAT Histone H2A OS=Rattus norvegicus OX=10116 GN=H2az1 PE=3 SV=1	1	2.85468e+06	2.81414e+06	2.78043e+06	2.76314e+06	3.01401e+06	2.33649e+06	2.85635e+06	2.50482e+06	2.83437e+06	2.93416e+06	2.81793e+06	2.84599e+06
Npepps	F1M9V7	F1M9V7_RAT Aminopeptidase OS=Rattus norvegicus OX=10116 GN=Npepps PE=1 SV=1	18	5.2916e+06	5.64614e+06	5.40686e+06	5.46779e+06	5.1904e+06	5.37102e+06	5.34337e+06	5.41057e+06	5.35645e+06	5.25903e+06	5.37254e+06	5.60478e+06
Rpl28	F7EPV5	F7EPV5_RAT Large ribosomal subunit protein eL28 OS=Rattus norvegicus OX=10116 GN=Rpl28 PE=1 SV=1	8	1.25151e+07	1.22494e+07	1.15956e+07	1.54314e+07	1.45754e+07	1.31806e+07	1.1649e+07	1.11887e+07	1.18047e+07	1.6061e+07	1.55228e+07	1.48449e+07
LOC367586	Q5BJZ2	Q5BJZ2_RAT LOC367586 protein OS=Rattus norvegicus OX=10116 GN=LOC367586 PE=1 SV=1	7	4.43316e+06	5.73766e+06	5.46011e+06	4.66928e+06	7.31186e+06	4.76525e+06	5.73268e+06	6.56179e+06	5.98219e+06	6.81253e+06	5.75365e+06	4.85678e+06
Endog	A6JTV7	A6JTV7_RAT Endonuclease OS=Rattus norvegicus OX=10116 GN=Endog PE=1 SV=1	4	3.16322e+06	2.81333e+06	3.26505e+06	3.21535e+06	3.5567e+06	2.30757e+06	2.94157e+06	3.00384e+06	3.0225e+06	2.9412e+06	2.64795e+06	3.00185e+06
Cpt2	P18886	CPT2_RAT Carnitine O-palmitoyltransferase 2, mitochondrial OS=Rattus norvegicus OX=10116 GN=Cpt2 PE=1 SV=1	22	1.91185e+07	2.33245e+07	2.75253e+07	2.27204e+07	2.46465e+07	2.76505e+07	2.52097e+07	2.53661e+07	2.42968e+07	2.41402e+07	2.21884e+07	2.44519e+07
Col4a2	A0A8I6AHV3	A0A8I6AHV3_RAT Collagen type IV alpha 2 chain OS=Rattus norvegicus OX=10116 GN=Col4a2 PE=1 SV=1	5	1.73224e+06	1.6502e+06	2.03061e+06	1.72737e+06	1.82477e+06	1.91566e+06	2.0463e+06	2.27459e+06	1.87179e+06	1.8834e+06	1.59393e+06	1.77483e+06
Fasn	A0A8I6A2Z2	A0A8I6A2Z2_RAT Fatty acid synthase OS=Rattus norvegicus OX=10116 GN=Fasn PE=1 SV=1	86	1.18612e+07	1.98568e+07	1.67284e+07	1.86786e+07	1.90842e+07	1.52812e+07	1.21235e+07	1.24039e+07	1.31415e+07	1.31147e+07	1.52749e+07	1.3962e+07
Myl12a	A0A8I5ZNJ5	A0A8I5ZNJ5_RAT Myosin light chain 12A OS=Rattus norvegicus OX=10116 GN=Myl12a PE=4 SV=1	8	7.79344e+06	6.89753e+06	6.63596e+06	7.21631e+06	6.41581e+06	6.40604e+06	6.90477e+06	6.93035e+06	6.58574e+06	6.29049e+06	6.10278e+06	6.64504e+06
Chdh	Q6UPE0	CHDH_RAT Choline dehydrogenase, mitochondrial OS=Rattus norvegicus OX=10116 GN=Chdh PE=1 SV=1	26	1.60039e+07	1.69787e+07	1.59793e+07	1.46598e+07	1.54599e+07	1.57076e+07	1.53025e+07	1.57713e+07	1.66643e+07	1.28594e+07	1.45413e+07	1.53053e+07
rCG_57965	A6J3Q9	A6J3Q9_RAT RCG57965, isoform CRA_a OS=Rattus norvegicus OX=10116 GN=rCG_57965 PE=3 SV=1	34	6.04954e+07	6.15158e+07	5.83842e+07	5.76041e+07	5.4827e+07	5.88485e+07	6.40864e+07	6.21536e+07	5.86395e+07	6.01273e+07	6.23537e+07	6.07941e+07
Dars1	A9CMB7	A9CMB7_RAT Aspartate--tRNA ligase, cytoplasmic OS=Rattus norvegicus OX=10116 GN=Dars1 PE=3 SV=1	16	4.99369e+06	4.73716e+06	4.77725e+06	4.62328e+06	4.69974e+06	4.5202e+06	4.79643e+06	4.59541e+06	4.82795e+06	4.60882e+06	4.27748e+06	4.77342e+06
Clec4f	A6IAN7	A6IAN7_RAT C-type lectin domain family 4, member f OS=Rattus norvegicus OX=10116 GN=Clec4f PE=4 SV=1	9	3.61668e+06	3.30795e+06	3.51316e+06	3.66696e+06	3.06566e+06	2.78851e+06	3.4762e+06	4.0319e+06	3.90444e+06	3.66658e+06	3.37547e+06	3.5629e+06
Cand1	A6IGW3	A6IGW3_RAT Cullin associated and neddylation disassociated 1 OS=Rattus norvegicus OX=10116 GN=Cand1 PE=3 SV=1	34	6.44379e+06	6.11026e+06	6.23227e+06	6.38537e+06	6.28993e+06	6.31647e+06	6.26775e+06	6.23655e+06	6.21936e+06	6.31649e+06	6.30642e+06	6.58232e+06
Mmut	A0A8I6A0B2	A0A8I6A0B2_RAT Methylmalonyl-CoA mutase, mitochondrial OS=Rattus norvegicus OX=10116 GN=Mmut PE=1 SV=1	18	1.92315e+06	2.60335e+06	2.40888e+06	2.28333e+06	2.20312e+06	2.32116e+06	2.24351e+06	2.09867e+06	2.32318e+06	2.33557e+06	2.24913e+06	2.40367e+06
Tuba1b	A0A8L2R402	A0A8L2R402_RAT Tubulin alpha chain OS=Rattus norvegicus OX=10116 GN=Tuba1b PE=3 SV=1	19	5.15832e+07	4.98667e+07	4.88063e+07	4.93554e+07	5.20082e+07	4.8321e+07	4.68023e+07	4.7852e+07	4.69283e+07	4.91742e+07	5.02522e+07	5.38683e+07
Cyp4a2	F1M7X1	F1M7X1_RAT Cytochrome P450 4A2 OS=Rattus norvegicus OX=10116 GN=Cyp4a2 PE=1 SV=4	22	2.04003e+07	3.07383e+07	1.95949e+07	2.35902e+07	2.38844e+07	3.14315e+07	3.53624e+07	3.27522e+07	1.91707e+07	2.76652e+07	1.35506e+07	2.70851e+07
Eno1	A0A9K3Y892	A0A9K3Y892_RAT phosphopyruvate hydratase OS=Rattus norvegicus OX=10116 GN=Eno1 PE=2 SV=1	20	5.00327e+07	5.56573e+07	5.44399e+07	4.91279e+07	4.74257e+07	4.49525e+07	4.68505e+07	4.52526e+07	4.52365e+07	4.46526e+07	4.82857e+07	4.54097e+07
Amdhd1	D4AAV1	D4AAV1_RAT Probable imidazolonepropionase OS=Rattus norvegicus OX=10116 GN=Amdhd1 PE=1 SV=2	15	1.68346e+07	2.18914e+07	2.05297e+07	1.39863e+07	1.75005e+07	1.4214e+07	1.04538e+07	1.60213e+07	1.72927e+07	2.0651e+07	1.46676e+07	1.52916e+07
Ppp2r1a	F7EWM3	F7EWM3_RAT Protein phosphatase 2 (Formerly 2A), regulatory subunit A (PR 65), alpha isoform, isoform CRA_a OS=Rattus norvegicus OX=10116 GN=Ppp2r1a PE=2 SV=1	20	1.11967e+07	1.08994e+07	1.03576e+07	9.9578e+06	1.00776e+07	1.0243e+07	1.14477e+07	1.10383e+07	1.06291e+07	9.77927e+06	9.95525e+06	1.03641e+07
Scrn1	A6K0V2	A6K0V2_RAT Secernin 1, isoform CRA_a OS=Rattus norvegicus OX=10116 GN=Scrn1 PE=3 SV=1	1	497444	428622	1.07323e+06	405420	406380	235133	398449	359235	447974	312682	253425	349229
Hsd3b5	P27364	3BHS5_RAT NADPH-dependent 3-keto-steroid reductase Hsd3b5 OS=Rattus norvegicus OX=10116 GN=Hsd3b5 PE=1 SV=3	11	2.04556e+07	2.06089e+07	2.10069e+07	1.71903e+07	2.0357e+07	1.71598e+07	2.11637e+07	1.89337e+07	1.72795e+07	1.77611e+07	1.87484e+07	1.73965e+07
Serpina3l	F1LM05	F1LM05_RAT Serine protease inhibitor OS=Rattus norvegicus OX=10116 GN=Serpina3l PE=1 SV=2	13	6.87143e+06	5.84216e+06	6.1658e+06	5.77493e+06	5.73252e+06	5.89307e+06	7.15134e+06	6.04571e+06	6.18563e+06	6.21551e+06	7.56694e+06	5.8826e+06
Ankrd27	A0A0G2JVS9	A0A0G2JVS9_RAT Ankyrin repeat domain 27 OS=Rattus norvegicus OX=10116 GN=Ankrd27 PE=1 SV=2	3	515027	473477	481865	461804	551804	551311	521273	486582	510829	462821	573172	498002
Cluh	A0A0U1RRV5	A0A0U1RRV5_RAT Clustered mitochondria protein homolog OS=Rattus norvegicus OX=10116 GN=Cluh PE=1 SV=1	39	3.00149e+06	2.74668e+06	2.83886e+06	2.88914e+06	2.90501e+06	2.70403e+06	2.86368e+06	2.70906e+06	2.63662e+06	2.69393e+06	2.27778e+06	2.997e+06
Mlycd	A6IZI5	A6IZI5_RAT Malonyl-CoA decarboxylase OS=Rattus norvegicus OX=10116 GN=Mlycd PE=4 SV=1	14	7.31511e+06	6.74481e+06	6.61699e+06	7.50087e+06	7.33906e+06	7.05264e+06	6.35506e+06	6.35995e+06	6.64913e+06	7.21064e+06	6.53515e+06	7.46551e+06
Rab11b	A6KQH9	A6KQH9_RAT RAB11B, member RAS oncogene family OS=Rattus norvegicus OX=10116 GN=Rab11b PE=4 SV=1	8	7.05582e+06	6.83136e+06	6.70969e+06	6.98807e+06	6.58738e+06	6.60511e+06	6.60905e+06	6.69162e+06	7.04166e+06	6.71685e+06	6.93562e+06	7.07466e+06
rCG_53515	A6JRJ0	A6JRJ0_RAT RCG53515, isoform CRA_c OS=Rattus norvegicus OX=10116 GN=rCG_53515 PE=3 SV=1	6	3.66605e+06	3.33072e+06	3.23354e+06	3.41654e+06	3.63817e+06	3.96943e+06	3.35754e+06	3.49571e+06	3.81672e+06	3.07734e+06	2.87563e+06	3.10768e+06
Cct5	A6JMZ6	A6JMZ6_RAT T-complex protein 1 subunit epsilon OS=Rattus norvegicus OX=10116 GN=Cct5 PE=3 SV=1	20	1.47793e+07	1.39096e+07	1.42297e+07	1.22845e+07	1.26207e+07	1.2327e+07	1.44582e+07	1.47489e+07	1.42247e+07	1.22672e+07	1.21596e+07	1.30534e+07
Slc31a1	A0A8I6AQ78	A0A8I6AQ78_RAT Copper transport protein OS=Rattus norvegicus OX=10116 GN=Slc31a1 PE=1 SV=1	2	2.13282e+06	2.28845e+06	2.26461e+06	2.01978e+06	2.18691e+06	2.20562e+06	2.20678e+06	1.96439e+06	2.23042e+06	2.11217e+06	1.91875e+06	2.26496e+06
Slc25a11	A6HG73	A6HG73_RAT Solute carrier family 25 (Mitochondrial carrier oxoglutarate carrier), member 11, isoform CRA_b OS=Rattus norvegicus OX=10116 GN=Slc25a11 PE=3 SV=1	12	1.26867e+07	1.33464e+07	1.41548e+07	1.35734e+07	1.40977e+07	1.28502e+07	1.40649e+07	1.29996e+07	1.36644e+07	1.35987e+07	1.15065e+07	1.47386e+07
Coasy	Q5XIA5	Q5XIA5_RAT Coenzyme A synthase OS=Rattus norvegicus OX=10116 GN=Coasy PE=1 SV=1	13	6.81668e+06	7.18172e+06	7.32259e+06	7.51322e+06	8.12123e+06	7.71996e+06	6.87628e+06	7.01849e+06	7.07051e+06	7.06212e+06	7.01188e+06	7.91775e+06
Cox6c	A6HR20	A6HR20_RAT Cytochrome c oxidase subunit 6C OS=Rattus norvegicus OX=10116 GN=Cox6c PE=3 SV=1	6	1.35414e+07	1.48958e+07	1.51137e+07	1.58987e+07	1.70061e+07	1.63266e+07	1.59084e+07	1.56999e+07	1.35366e+07	1.32629e+07	1.49927e+07	1.63742e+07
Gdi2	A6JLR2	A6JLR2_RAT Rab GDP dissociation inhibitor OS=Rattus norvegicus OX=10116 GN=Gdi2 PE=3 SV=1	24	1.06279e+07	1.02497e+07	9.59539e+06	1.01668e+07	1.00168e+07	9.5328e+06	1.03544e+07	9.7905e+06	1.02868e+07	9.74065e+06	1.00542e+07	1.05747e+07
Gspt1	M0RC00	M0RC00_RAT G1 to S phase transition 1 OS=Rattus norvegicus OX=10116 GN=Gspt1 PE=2 SV=1	15	4.24007e+06	4.19239e+06	4.25134e+06	4.44562e+06	4.25956e+06	4.29475e+06	4.44043e+06	4.09308e+06	4.29613e+06	4.02072e+06	3.67864e+06	4.32917e+06
Uggt1	A0A8I5ZR75	A0A8I5ZR75_RAT UDP-glucose glycoprotein glucosyltransferase 1 OS=Rattus norvegicus OX=10116 GN=Uggt1 PE=1 SV=1	39	5.68312e+06	5.61384e+06	5.03659e+06	6.11683e+06	5.56398e+06	6.47397e+06	5.30064e+06	5.42922e+06	5.41422e+06	5.54729e+06	6.20634e+06	6.02375e+06
RGD1310430_predicted	A6HRA5	A6HRA5_RAT ER membrane protein complex subunit 2 OS=Rattus norvegicus OX=10116 GN=RGD1310430_predicted PE=3 SV=1	4	4.787e+06	4.72113e+06	4.68614e+06	4.865e+06	4.97351e+06	4.96198e+06	4.67657e+06	4.69048e+06	4.64704e+06	5.05183e+06	5.03127e+06	5.17817e+06
Eif4h	A0A0G2KAW7	A0A0G2KAW7_RAT Eukaryotic translation initiation factor 4H OS=Rattus norvegicus OX=10116 GN=Eif4h PE=1 SV=2	12	3.47447e+06	3.55847e+06	3.49077e+06	3.94975e+06	4.3982e+06	3.55068e+06	3.46148e+06	3.60153e+06	3.80023e+06	3.89763e+06	4.22084e+06	3.89449e+06
Eif3f	D4AC36	D4AC36_RAT Eukaryotic translation initiation factor 3 subunit F OS=Rattus norvegicus OX=10116 GN=Eif3f PE=1 SV=3	10	7.54897e+06	6.9169e+06	7.04151e+06	7.51971e+06	6.9837e+06	7.26971e+06	6.89164e+06	6.74577e+06	7.22351e+06	6.68218e+06	6.64839e+06	7.49552e+06
Baiap2l1	A0A8L2QTC2	A0A8L2QTC2_RAT BAR/IMD domain containing adaptor protein 2 like 1 OS=Rattus norvegicus OX=10116 GN=Baiap2l1 PE=1 SV=1	4	1.27685e+06	1.31235e+06	1.39576e+06	1.11431e+06	1.20749e+06	1.35374e+06	1.35598e+06	1.41509e+06	1.31388e+06	1.13061e+06	1.27232e+06	1.2638e+06
Egfr	A6JPX8	A6JPX8_RAT Receptor protein-tyrosine kinase OS=Rattus norvegicus OX=10116 GN=Egfr PE=3 SV=1	19	6.64174e+06	6.82067e+06	6.90326e+06	6.83977e+06	6.7852e+06	6.68388e+06	6.55886e+06	7.22606e+06	6.75893e+06	6.67197e+06	7.57368e+06	6.60028e+06
Flna	A0A8I5Y6H8	A0A8I5Y6H8_RAT Filamin A OS=Rattus norvegicus OX=10116 GN=Flna PE=1 SV=1	38	5.32663e+06	4.70452e+06	4.57135e+06	4.29285e+06	3.98204e+06	4.58366e+06	5.33369e+06	5.0201e+06	5.22068e+06	4.64688e+06	4.33578e+06	4.41104e+06
Zfp422	A6IL24	A6IL24_RAT Zinc finger protein 422 (Predicted), isoform CRA_a OS=Rattus norvegicus OX=10116 GN=Zfp422 PE=4 SV=1	3	1.61423e+06	1.65437e+06	1.72488e+06	1.73278e+06	1.78468e+06	1.50921e+06	1.56573e+06	1.60377e+06	1.79083e+06	1.61521e+06	1.4316e+06	1.62754e+06
Nif3l1	A0A8I6A868	A0A8I6A868_RAT NIF3-like protein 1 OS=Rattus norvegicus OX=10116 GN=Nif3l1 PE=1 SV=1	1	333981	326425	324746	352385	358497	391122	314113	378298	418018	379551	347763	373060
Kif5b	A0A8L2QCP8	A0A8L2QCP8_RAT Kinesin-like protein OS=Rattus norvegicus OX=10116 GN=Kif5b PE=3 SV=1	20	4.41547e+06	4.07923e+06	4.0961e+06	4.50653e+06	4.19183e+06	4.1519e+06	4.05423e+06	4.16818e+06	4.16879e+06	4.49952e+06	4.53021e+06	4.37848e+06
Fech	A0A8I5ZR41	A0A8I5ZR41_RAT Ferrochelatase OS=Rattus norvegicus OX=10116 GN=Fech PE=1 SV=1	14	5.96474e+06	8.06556e+06	8.24216e+06	6.01062e+06	5.4554e+06	4.63191e+06	7.43052e+06	7.34349e+06	5.74357e+06	7.32009e+06	6.31366e+06	6.64771e+06
Sdhb_predicted	A6ITQ1	A6ITQ1_RAT Succinate dehydrogenase [ubiquinone] iron-sulfur subunit, mitochondrial OS=Rattus norvegicus OX=10116 GN=Sdhb_predicted PE=3 SV=1	13	2.51255e+07	2.71711e+07	2.77585e+07	2.59886e+07	2.62763e+07	2.50599e+07	2.45425e+07	2.40237e+07	2.54e+07	2.44816e+07	2.33585e+07	2.68737e+07
Actr2	A0A8I6GBC3	A0A8I6GBC3_RAT Actin related protein 2 OS=Rattus norvegicus OX=10116 GN=Actr2 PE=1 SV=1	11	5.80163e+06	5.61847e+06	5.5884e+06	5.04344e+06	4.97672e+06	5.24717e+06	5.32215e+06	5.74213e+06	5.61129e+06	5.74024e+06	5.04218e+06	5.48498e+06
Arih1	A0A8I5ZSJ6	A0A8I5ZSJ6_RAT RBR-type E3 ubiquitin transferase OS=Rattus norvegicus OX=10116 GN=Arih1 PE=1 SV=1	8	3.41924e+06	3.04528e+06	3.12241e+06	2.71175e+06	2.60549e+06	2.67431e+06	3.07796e+06	3.21448e+06	2.93467e+06	2.6123e+06	2.66861e+06	2.65239e+06
Timm13	P62076	TIM13_RAT Mitochondrial import inner membrane translocase subunit Tim13 OS=Rattus norvegicus OX=10116 GN=Timm13 PE=3 SV=1	5	9.8616e+06	9.92468e+06	1.01012e+07	1.03785e+07	1.06929e+07	9.21416e+06	9.28853e+06	9.76417e+06	1.04064e+07	9.80085e+06	8.68359e+06	1.01811e+07
Psmd1	A0A0G2JTW5	A0A0G2JTW5_RAT 26S proteasome non-ATPase regulatory subunit 1 OS=Rattus norvegicus OX=10116 GN=Psmd1 PE=1 SV=2	22	1.48339e+07	1.41587e+07	1.41214e+07	1.33478e+07	1.39616e+07	1.41087e+07	1.43469e+07	1.3566e+07	1.39236e+07	1.43038e+07	1.39339e+07	1.43298e+07
Tomm70	Q75Q39	TOM70_RAT Mitochondrial import receptor subunit TOM70 OS=Rattus norvegicus OX=10116 GN=Tomm70 PE=1 SV=1	22	5.87757e+06	6.11203e+06	5.85277e+06	6.70134e+06	7.03964e+06	6.38606e+06	5.78266e+06	5.72374e+06	5.98022e+06	6.26016e+06	5.31082e+06	6.73523e+06
LOC120093108	M0R4N4	M0R4N4_RAT Dehydrogenase/reductase SDR family member 7-like OS=Rattus norvegicus OX=10116 GN=LOC120093108 PE=1 SV=3	10	3.5854e+06	6.46856e+06	5.97901e+06	4.52945e+06	3.18969e+06	1.2917e+07	8.61053e+06	7.97335e+06	3.99756e+06	4.83747e+06	1.26574e+07	7.16723e+06
Agl_predicted	A6HVA9	A6HVA9_RAT Glycogen debranching enzyme OS=Rattus norvegicus OX=10116 GN=Agl_predicted PE=3 SV=1	40	9.07832e+06	1.09386e+07	9.92746e+06	9.85979e+06	9.31066e+06	1.0426e+07	1.0731e+07	1.09099e+07	9.04329e+06	8.7457e+06	9.90681e+06	1.01013e+07
Akt1s1	A0A8I5ZRQ9	A0A8I5ZRQ9_RAT AKT1 substrate 1 OS=Rattus norvegicus OX=10116 GN=Akt1s1 PE=1 SV=1	2	1.19183e+06	1.15279e+06	1.29659e+06	1.16491e+06	1.19225e+06	1.17784e+06	1.3447e+06	1.15612e+06	1.42846e+06	1.50395e+06	1.67968e+06	1.19443e+06
Rnpep	A6ICE6	A6ICE6_RAT Arginyl aminopeptidase (Aminopeptidase B) OS=Rattus norvegicus OX=10116 GN=Rnpep PE=3 SV=1	12	3.32632e+06	3.07057e+06	3.04562e+06	2.95411e+06	3.14056e+06	3.02204e+06	3.19308e+06	3.34106e+06	3.16686e+06	3.07444e+06	3.05545e+06	3.08857e+06
Tmed10	A0A8I6AIG7	A0A8I6AIG7_RAT Transmembrane p24 trafficking protein 10 OS=Rattus norvegicus OX=10116 GN=Tmed10 PE=1 SV=1	7	4.32507e+06	3.85745e+06	4.03606e+06	3.27772e+06	3.31266e+06	3.36623e+06	3.98584e+06	3.80959e+06	3.73321e+06	3.25352e+06	3.21444e+06	3.25149e+06
Flnb	A0A0G2JXT8	A0A0G2JXT8_RAT Filamin B OS=Rattus norvegicus OX=10116 GN=Flnb PE=1 SV=1	68	8.83433e+06	9.02384e+06	8.85909e+06	7.8537e+06	7.38236e+06	7.76019e+06	9.38531e+06	8.93773e+06	9.13969e+06	8.17461e+06	8.38166e+06	8.66017e+06
Cyp2b3	A6J997	A6J997_RAT Cytochrome P450 OS=Rattus norvegicus OX=10116 GN=Cyp2b3 PE=3 SV=1	19	1.54015e+07	1.7498e+07	1.55298e+07	1.75523e+07	1.54293e+07	1.50745e+07	1.93789e+07	1.48094e+07	1.68166e+07	1.34066e+07	1.9107e+07	1.65319e+07
Tollip	A2RUW1	TOLIP_RAT Toll-interacting protein OS=Rattus norvegicus OX=10116 GN=Tollip PE=1 SV=1	4	3.13649e+06	2.92789e+06	3.06385e+06	3.12626e+06	3.46675e+06	3.4093e+06	3.20771e+06	3.0384e+06	3.56018e+06	3.60493e+06	3.78584e+06	3.0634e+06
Gclc	A6I1G6	A6I1G6_RAT Glutamate--cysteine ligase OS=Rattus norvegicus OX=10116 GN=Gclc PE=3 SV=1	13	7.90437e+06	9.13051e+06	9.36025e+06	8.93685e+06	8.15691e+06	9.53588e+06	1.03077e+07	9.79151e+06	9.55848e+06	8.56709e+06	1.04725e+07	9.83027e+06
Cox5b	A6INE7	A6INE7_RAT Cytochrome c oxidase subunit 5B, mitochondrial OS=Rattus norvegicus OX=10116 GN=Cox5b PE=4 SV=1	6	1.49145e+07	1.74715e+07	1.75009e+07	1.71102e+07	1.92114e+07	1.71757e+07	1.71381e+07	1.89649e+07	2.12948e+07	1.78706e+07	1.75474e+07	1.85827e+07
Larp1	A0A8I6GJC3	A0A8I6GJC3_RAT La ribonucleoprotein 1, translational regulator OS=Rattus norvegicus OX=10116 GN=Larp1 PE=1 SV=1	17	1.87057e+06	1.96978e+06	1.86559e+06	1.92396e+06	1.85472e+06	1.84099e+06	1.96682e+06	1.89758e+06	1.91759e+06	1.9477e+06	1.94233e+06	1.95069e+06
Gclm	A6HVF9	A6HVF9_RAT GCS light chain OS=Rattus norvegicus OX=10116 GN=Gclm PE=3 SV=1	8	8.52242e+06	1.10251e+07	1.12068e+07	1.18089e+07	1.2519e+07	1.03331e+07	1.152e+07	1.13151e+07	9.93007e+06	1.13337e+07	1.24272e+07	1.35852e+07
LOC100362453	A0A0G2JYA4	A0A0G2JYA4_RAT Serine/threonine-protein phosphatase OS=Rattus norvegicus OX=10116 GN=LOC100362453 PE=3 SV=1	11	3.54193e+06	3.37127e+06	3.30109e+06	3.50998e+06	3.52916e+06	3.53348e+06	3.47371e+06	3.48892e+06	3.41582e+06	3.55234e+06	3.89223e+06	3.56566e+06
Aldh9a1	A0A8I6AQJ5	A0A8I6AQJ5_RAT Aldehyde dehydrogenase 9 family, member A1 OS=Rattus norvegicus OX=10116 GN=Aldh9a1 PE=1 SV=1	16	2.67576e+07	2.75241e+07	2.5347e+07	2.81698e+07	2.81143e+07	2.58746e+07	2.53526e+07	2.73233e+07	2.61286e+07	2.48546e+07	2.03095e+07	2.90151e+07
Adam10	A0A8I5ZQN5	A0A8I5ZQN5_RAT ADAM metallopeptidase domain 10 OS=Rattus norvegicus OX=10116 GN=Adam10 PE=1 SV=1	1	247529	227997	266058	273206	219898	204304	211912	294003	209310	175419	132045	204694
Cmc1	A0A8I6B5X8	A0A8I6B5X8_RAT COX assembly mitochondrial protein OS=Rattus norvegicus OX=10116 GN=Cmc1 PE=1 SV=1	2	540892	619007	658608	625814	643256	604575	548441	662140	602622	526927	551258	650018
Ppm1g	A6HA65	A6HA65_RAT Protein phosphatase 1G (Formerly 2C), magnesium-dependent, gamma isoform, isoform CRA_a OS=Rattus norvegicus OX=10116 GN=Ppm1g PE=3 SV=1	6	2.17239e+06	2.14852e+06	2.05802e+06	2.02765e+06	1.95692e+06	1.94998e+06	2.26896e+06	2.23104e+06	2.08884e+06	2.03872e+06	2.03492e+06	2.11791e+06
Rpl12	A0A8I6AFD1	A0A8I6AFD1_RAT Large ribosomal subunit protein uL11 OS=Rattus norvegicus OX=10116 GN=Rpl12 PE=3 SV=1	10	1.51924e+07	1.42605e+07	1.39645e+07	1.35333e+07	1.29825e+07	1.30669e+07	1.33092e+07	1.35939e+07	1.38809e+07	1.3287e+07	1.21123e+07	1.37332e+07
Prkcd	A0A140UHX0	A0A140UHX0_RAT Protein kinase C delta type OS=Rattus norvegicus OX=10116 GN=Prkcd PE=1 SV=1	1	298423	245603	268637	198593	214259	188055	258733	294935	261461	213805	195395	229515
rCG_41283	A6KND6	A6KND6_RAT RCG41283, isoform CRA_b OS=Rattus norvegicus OX=10116 GN=rCG_41283 PE=4 SV=1	6	1.69269e+06	1.59972e+06	1.58454e+06	1.5009e+06	1.4815e+06	1.41986e+06	1.58872e+06	1.58522e+06	1.6368e+06	1.54453e+06	1.34268e+06	1.64423e+06
Ilvbl_predicted	A6K931	A6K931_RAT 2-hydroxyacyl-CoA lyase 2 OS=Rattus norvegicus OX=10116 GN=Ilvbl_predicted PE=3 SV=1	12	4.4881e+06	4.38738e+06	4.68115e+06	4.37764e+06	4.2317e+06	4.99412e+06	4.82818e+06	4.43247e+06	4.09487e+06	4.55642e+06	4.28052e+06	4.42928e+06
Timm8b	A6J4E1	A6J4E1_RAT Mitochondrial import inner membrane translocase subunit OS=Rattus norvegicus OX=10116 GN=Timm8b PE=3 SV=1	3	4.83989e+06	4.65299e+06	4.42497e+06	4.58092e+06	4.67962e+06	3.83056e+06	4.35462e+06	4.60287e+06	3.94126e+06	3.8822e+06	3.15029e+06	4.84211e+06
Xab2	A0A8I5XWU2	A0A8I5XWU2_RAT XPA binding protein 2 OS=Rattus norvegicus OX=10116 GN=Xab2 PE=1 SV=1	6	1.37608e+06	1.28393e+06	1.3024e+06	1.73984e+06	1.81573e+06	1.73863e+06	1.2757e+06	1.23042e+06	1.31297e+06	1.90292e+06	1.74256e+06	1.82734e+06
RGD1310905_predicted	A6HP48	A6HP48_RAT ER membrane protein complex subunit 4 OS=Rattus norvegicus OX=10116 GN=RGD1310905_predicted PE=3 SV=1	2	1.8487e+06	1.8528e+06	1.94305e+06	1.57847e+06	1.47376e+06	1.68043e+06	1.94193e+06	1.8424e+06	1.78594e+06	1.64059e+06	1.59016e+06	1.93011e+06
Idh1	A6IPJ5	A6IPJ5_RAT Isocitrate dehydrogenase [NADP] OS=Rattus norvegicus OX=10116 GN=Idh1 PE=3 SV=1	22	3.73933e+07	3.74762e+07	3.28075e+07	3.62118e+07	3.66639e+07	3.6112e+07	3.45938e+07	3.54787e+07	3.52753e+07	2.97151e+07	2.75152e+07	3.70445e+07
rCG_22622	A6KNQ0	A6KNQ0_RAT RCG22622 OS=Rattus norvegicus OX=10116 GN=rCG_22622 PE=3 SV=1	5	8.26632e+06	8.25077e+06	8.84856e+06	8.4919e+06	8.84744e+06	7.89854e+06	8.17118e+06	8.63132e+06	7.82629e+06	7.46638e+06	6.85684e+06	7.68876e+06
Atad1	A6I109	A6I109_RAT ATPase family, AAA domain containing 1 OS=Rattus norvegicus OX=10116 GN=Atad1 PE=3 SV=1	9	3.49354e+06	3.14417e+06	3.43209e+06	3.07236e+06	3.13649e+06	3.07951e+06	3.19458e+06	3.10826e+06	3.13106e+06	3.08032e+06	3.16675e+06	3.21059e+06
RGD1306614	A6I8V8	A6I8V8_RAT Similar to D7Wsu128e protein OS=Rattus norvegicus OX=10116 GN=RGD1306614 PE=4 SV=1	2	1.24298e+06	1.17395e+06	1.09586e+06	1.13417e+06	1.1116e+06	1.23727e+06	1.13679e+06	1.08099e+06	1.13334e+06	1.19011e+06	1.35195e+06	1.13756e+06
Thop1	A6K8C9	A6K8C9_RAT Thimet oligopeptidase 1, isoform CRA_a OS=Rattus norvegicus OX=10116 GN=Thop1 PE=3 SV=1	15	2.90839e+06	2.32203e+06	2.80824e+06	2.22629e+06	2.24084e+06	2.20112e+06	2.73219e+06	2.80851e+06	1.64204e+06	2.28683e+06	2.07968e+06	2.30507e+06
Lrpprc	A6H9I4	A6H9I4_RAT Leucine-rich PPR-motif containing, isoform CRA_b OS=Rattus norvegicus OX=10116 GN=Lrpprc PE=4 SV=1	54	5.65561e+06	5.69029e+06	6.21126e+06	5.36024e+06	6.06022e+06	5.78534e+06	5.3448e+06	5.75179e+06	4.78043e+06	6.24325e+06	6.23351e+06	5.59879e+06
Apoe	A0A0G2K151	A0A0G2K151_RAT Apolipoprotein E OS=Rattus norvegicus OX=10116 GN=Apoe PE=1 SV=1	16	7.93376e+06	7.8062e+06	7.42611e+06	8.55079e+06	8.19616e+06	1.13061e+07	9.04305e+06	8.63392e+06	8.39718e+06	1.05217e+07	1.10908e+07	9.95144e+06
Galk1	A0A8I6ARU6	A0A8I6ARU6_RAT Galactokinase 1 OS=Rattus norvegicus OX=10116 GN=Galk1 PE=1 SV=1	11	8.70328e+06	9.68846e+06	1.13755e+07	9.3071e+06	1.0275e+07	9.09843e+06	1.02911e+07	9.09205e+06	9.62887e+06	9.34646e+06	8.80929e+06	1.01194e+07
Usp15	A0A0A0MY07	A0A0A0MY07_RAT Ubiquitin carboxyl-terminal hydrolase OS=Rattus norvegicus OX=10116 GN=Usp15 PE=3 SV=2	11	3.64171e+06	3.68949e+06	3.44288e+06	3.2812e+06	3.26086e+06	3.35523e+06	3.67908e+06	3.49404e+06	3.55903e+06	3.40201e+06	3.56175e+06	3.38168e+06
P4hb	A0A8I6A1R9	A0A8I6A1R9_RAT Protein disulfide-isomerase OS=Rattus norvegicus OX=10116 GN=P4hb PE=1 SV=1	27	5.9334e+07	4.81087e+07	4.94165e+07	5.10939e+07	4.82671e+07	4.83798e+07	4.6429e+07	4.46693e+07	4.39559e+07	4.15265e+07	4.81369e+07	4.43611e+07
Hspa5	A0A8L2QDI1	A0A8L2QDI1_RAT 78 kDa glucose-regulated protein OS=Rattus norvegicus OX=10116 GN=Hspa5 PE=1 SV=1	37	7.30219e+07	5.93884e+07	5.77449e+07	5.75317e+07	5.04962e+07	5.78455e+07	6.19146e+07	6.05117e+07	6.00924e+07	5.26604e+07	5.93089e+07	5.56613e+07
Npl	A0A8I5ZK42	A0A8I5ZK42_RAT N-acetylneuraminate pyruvate lyase OS=Rattus norvegicus OX=10116 GN=Npl PE=1 SV=1	1	686872	835322	830763	737705	691468	571789	631842	661984	668506	835655	797880	705226
Sec24b	A0A8I6AF73	A0A8I6AF73_RAT SEC24 homolog B, COPII coat complex component OS=Rattus norvegicus OX=10116 GN=Sec24b PE=1 SV=1	5	2.05552e+06	2.08997e+06	2.06423e+06	2.06347e+06	2.05778e+06	2.04094e+06	2.08238e+06	1.9668e+06	2.0968e+06	2.04648e+06	1.96574e+06	2.09082e+06
Cat	A6HNR6	A6HNR6_RAT Catalase OS=Rattus norvegicus OX=10116 GN=Cat PE=3 SV=1	31	3.02459e+07	3.22264e+07	3.13906e+07	3.23936e+07	2.91106e+07	3.53157e+07	3.63303e+07	3.43261e+07	3.30915e+07	3.12898e+07	3.46067e+07	3.61091e+07
Linc00176	A0A8I6AW80	A0A8I6AW80_RAT Pre-mRNA-processing factor 6 OS=Rattus norvegicus OX=10116 GN=Linc00176 PE=1 SV=1	15	2.7733e+06	2.79107e+06	2.35763e+06	3.37721e+06	2.9904e+06	2.83842e+06	2.67653e+06	3.20653e+06	3.52971e+06	3.08137e+06	2.69655e+06	3.16203e+06
Kctd12	A0A8I5Y7I2	A0A8I5Y7I2_RAT Potassium channel tetramerization domain containing 12 OS=Rattus norvegicus OX=10116 GN=Kctd12 PE=1 SV=1	4	2.43731e+06	1.40105e+06	1.48451e+06	2.76055e+06	2.49835e+06	2.31477e+06	1.60884e+06	2.3194e+06	1.8882e+06	3.0029e+06	2.86716e+06	2.62788e+06
Cth	A0A0G2K3C5	A0A0G2K3C5_RAT Cystathionine gamma-lyase OS=Rattus norvegicus OX=10116 GN=Cth PE=1 SV=2	17	4.2671e+07	5.08665e+07	5.78657e+07	3.93839e+07	5.81863e+07	5.43952e+07	5.17365e+07	5.94023e+07	4.94769e+07	4.3339e+07	3.2678e+07	5.25456e+07
Shmt1	A0A8I5ZKU9	A0A8I5ZKU9_RAT Serine hydroxymethyltransferase OS=Rattus norvegicus OX=10116 GN=Shmt1 PE=1 SV=1	17	2.08127e+07	2.08933e+07	1.98114e+07	1.75694e+07	1.68065e+07	1.95781e+07	1.70619e+07	1.77124e+07	1.64417e+07	1.73462e+07	1.56342e+07	1.59839e+07
Hyou1	A0A8J8XLC6	A0A8J8XLC6_RAT Hypoxia up-regulated 1 OS=Rattus norvegicus OX=10116 GN=Hyou1 PE=1 SV=1	38	1.62662e+07	1.25526e+07	1.24781e+07	1.25283e+07	1.12939e+07	1.25763e+07	1.30341e+07	1.32542e+07	1.26146e+07	1.12168e+07	1.1877e+07	1.23541e+07
Psmb3	A0A8L2R7U6	A0A8L2R7U6_RAT Proteasome subunit beta OS=Rattus norvegicus OX=10116 GN=Psmb3 PE=1 SV=1	8	7.60583e+06	6.52971e+06	6.28099e+06	6.37146e+06	7.3139e+06	6.70407e+06	6.33268e+06	6.87521e+06	5.78476e+06	6.5442e+06	5.67277e+06	6.32416e+06
Psmb5	G3V7Q6	G3V7Q6_RAT Proteasome subunit beta OS=Rattus norvegicus OX=10116 GN=Psmb5 PE=1 SV=1	7	3.90819e+06	4.30258e+06	5.199e+06	4.62432e+06	4.95896e+06	5.69402e+06	7.08387e+06	4.4951e+06	5.53568e+06	5.7101e+06	5.41647e+06	5.32474e+06
rCG_37450	A6KHF4	A6KHF4_RAT Adipocyte plasma membrane-associated protein OS=Rattus norvegicus OX=10116 GN=rCG_37450 PE=3 SV=1	19	9.94776e+06	9.51952e+06	1.05731e+07	9.5149e+06	9.60417e+06	1.09256e+07	1.03313e+07	1.14122e+07	9.10966e+06	9.14352e+06	9.35066e+06	9.52594e+06
Rig1	D4ADT5	D4ADT5_RAT RNA helicase OS=Rattus norvegicus OX=10116 GN=Rig1 PE=3 SV=4	28	1.16514e+07	1.08613e+07	1.04013e+07	1.0776e+07	9.68699e+06	1.01405e+07	1.09605e+07	1.13524e+07	1.17784e+07	1.04556e+07	1.02374e+07	1.1394e+07
Smarca5	A0A8I5ZQQ5	A0A8I5ZQQ5_RAT SWI/SNF related, matrix associated, actin dependent regulator of chromatin, subfamily a, member 5 OS=Rattus norvegicus OX=10116 GN=Smarca5 PE=1 SV=1	8	2.26943e+06	2.16488e+06	2.13444e+06	1.92265e+06	1.973e+06	1.82405e+06	2.1949e+06	2.14758e+06	2.35737e+06	1.92063e+06	1.81181e+06	1.88986e+06
Adhfe1	A0A8L2Q4Z6	A0A8L2Q4Z6_RAT Hydroxyacid-oxoacid transhydrogenase, mitochondrial OS=Rattus norvegicus OX=10116 GN=Adhfe1 PE=1 SV=1	14	8.95864e+06	9.38008e+06	9.12895e+06	9.00576e+06	9.70381e+06	8.27315e+06	7.99404e+06	8.78655e+06	8.48151e+06	8.55951e+06	7.37213e+06	8.96482e+06
Cdc42	A0A0G2JSM8	A0A0G2JSM8_RAT Cell division control protein 42 homolog OS=Rattus norvegicus OX=10116 GN=Cdc42 PE=3 SV=1	4	1.12676e+07	1.04636e+07	1.0856e+07	9.88667e+06	1.02175e+07	9.76002e+06	1.05448e+07	1.04518e+07	1.05069e+07	9.85684e+06	9.42119e+06	1.04589e+07
Elob	A0A8L2R5Z8	A0A8L2R5Z8_RAT Elongin B OS=Rattus norvegicus OX=10116 GN=Elob PE=4 SV=1	8	1.44234e+07	1.34789e+07	1.3073e+07	1.36818e+07	1.31638e+07	1.27697e+07	1.2973e+07	1.31513e+07	1.26525e+07	1.33558e+07	1.36289e+07	1.2428e+07
Etfdh	A0A8I5Y801	A0A8I5Y801_RAT Electron transfer flavoprotein-ubiquinone oxidoreductase OS=Rattus norvegicus OX=10116 GN=Etfdh PE=1 SV=1	22	2.59314e+07	3.18827e+07	2.82055e+07	2.78185e+07	2.87815e+07	2.79214e+07	2.73928e+07	2.78154e+07	2.92143e+07	2.7267e+07	2.49126e+07	2.79908e+07
Sympk	A0A0G2K1E5	A0A0G2K1E5_RAT Symplekin OS=Rattus norvegicus OX=10116 GN=Sympk PE=1 SV=1	7	1.56412e+06	1.52493e+06	1.63964e+06	1.45509e+06	1.44163e+06	1.49059e+06	1.36717e+06	1.20278e+06	1.1766e+06	1.59183e+06	1.46452e+06	1.3747e+06
Gart	A6JLG8	A6JLG8_RAT Trifunctional purine biosynthetic protein adenosine-3 OS=Rattus norvegicus OX=10116 GN=Gart PE=3 SV=1	10	2.23927e+06	2.15624e+06	2.185e+06	1.86837e+06	2.03009e+06	2.20466e+06	2.38471e+06	2.09102e+06	2.19839e+06	2.13899e+06	2.08997e+06	2.1148e+06
Dpp4	A0A0G2JTX5	A0A0G2JTX5_RAT Dipeptidyl peptidase 4 OS=Rattus norvegicus OX=10116 GN=Dpp4 PE=1 SV=2	20	6.28051e+06	8.05538e+06	8.33267e+06	7.45546e+06	8.09691e+06	7.23827e+06	7.67176e+06	7.9409e+06	7.0709e+06	8.43867e+06	6.30905e+06	7.82102e+06
Snrnp200	F1LNJ2	U520_RAT U5 small nuclear ribonucleoprotein 200 kDa helicase OS=Rattus norvegicus OX=10116 GN=Snrnp200 PE=1 SV=1	30	3.95699e+06	3.52455e+06	3.84928e+06	3.63369e+06	3.73835e+06	3.55107e+06	3.26004e+06	3.44589e+06	5.32299e+06	3.71748e+06	3.45837e+06	3.75281e+06
Cyp2d10	P12939	CP2DA_RAT Cytochrome P450 2D10 OS=Rattus norvegicus OX=10116 GN=Cyp2d10 PE=1 SV=1	27	4.98381e+07	5.08828e+07	4.47856e+07	4.54338e+07	4.19242e+07	4.32423e+07	4.55945e+07	4.61613e+07	4.63814e+07	3.66822e+07	3.08456e+07	4.23798e+07
Akt2	A0A8I5Y943	A0A8I5Y943_RAT non-specific serine/threonine protein kinase OS=Rattus norvegicus OX=10116 GN=Akt2 PE=1 SV=1	4	2.68442e+06	2.49899e+06	2.40411e+06	2.43601e+06	2.74818e+06	2.44902e+06	2.42734e+06	2.29645e+06	2.5324e+06	2.44814e+06	2.51932e+06	2.61223e+06
Dao	O35078	OXDA_RAT D-amino-acid oxidase OS=Rattus norvegicus OX=10116 GN=Dao PE=2 SV=1	5	5.50335e+06	6.54972e+06	5.85994e+06	8.64576e+06	6.30974e+06	8.0376e+06	5.3136e+06	5.47141e+06	6.98916e+06	5.39658e+06	4.068e+06	5.84771e+06
rCG_57068	A6JCQ4	A6JCQ4_RAT UDP-glucuronosyltransferase OS=Rattus norvegicus OX=10116 GN=rCG_57068 PE=3 SV=1	11	7.31228e+06	8.59922e+06	9.91795e+06	9.04422e+06	9.16694e+06	9.63617e+06	1.01952e+07	8.26747e+06	8.79476e+06	7.70049e+06	8.10245e+06	8.78572e+06
Pnpt1	A0A8I5ZRL9	A0A8I5ZRL9_RAT polyribonucleotide nucleotidyltransferase OS=Rattus norvegicus OX=10116 GN=Pnpt1 PE=1 SV=1	13	4.76618e+06	4.74761e+06	4.68496e+06	5.58998e+06	5.4144e+06	4.66578e+06	4.63983e+06	4.79479e+06	5.15524e+06	4.64619e+06	4.93184e+06	5.14185e+06
rCG_53232	A6JMF9	A6JMF9_RAT ADP/ATP translocase OS=Rattus norvegicus OX=10116 GN=rCG_53232 PE=3 SV=1	14	4.10868e+07	4.02167e+07	4.51567e+07	4.34045e+07	4.40398e+07	4.51242e+07	4.11776e+07	4.05555e+07	4.42169e+07	4.02991e+07	4.27415e+07	4.62e+07
rCG_20240	A6JGQ3	A6JGQ3_RAT RCG20240, isoform CRA_a OS=Rattus norvegicus OX=10116 GN=rCG_20240 PE=3 SV=1	9	1.09043e+06	851938	820627	988382	1.03619e+06	973467	890468	878264	853584	1.00646e+06	1.0846e+06	978186
Ces1e	A0A8I6AA76	A0A8I6AA76_RAT Carboxylic ester hydrolase OS=Rattus norvegicus OX=10116 GN=Ces1e PE=1 SV=1	19	1.2648e+07	1.32928e+07	1.34005e+07	1.37677e+07	1.2897e+07	1.09253e+07	1.46807e+07	1.39765e+07	1.30843e+07	1.40617e+07	1.28939e+07	1.45644e+07
Clp1	A6HJQ1	A6HJQ1_RAT Cardiac lineage protein 1 OS=Rattus norvegicus OX=10116 GN=Clp1 PE=3 SV=1	5	2.97623e+06	3.17571e+06	2.98609e+06	2.84648e+06	2.47589e+06	2.77523e+06	2.97719e+06	3.0153e+06	3.2202e+06	2.85638e+06	3.07705e+06	2.85998e+06
Abcf2	A2VD14	A2VD14_RAT Abcf2 protein OS=Rattus norvegicus OX=10116 GN=Abcf2 PE=2 SV=1	4	2.29377e+06	2.36246e+06	2.42668e+06	2.14414e+06	2.14623e+06	2.11343e+06	2.34022e+06	2.07983e+06	2.32306e+06	2.08228e+06	1.97276e+06	2.22959e+06
Pgrmc2	A6II45	A6II45_RAT Progesterone receptor membrane component 2, isoform CRA_c OS=Rattus norvegicus OX=10116 GN=Pgrmc2 PE=4 SV=1	6	8.77543e+06	8.42701e+06	1.2267e+07	9.02678e+06	9.08761e+06	9.12797e+06	1.2778e+07	9.25417e+06	1.15731e+07	8.89588e+06	9.53673e+06	9.36805e+06
Eif3h	Q6P9U8	EIF3H_RAT Eukaryotic translation initiation factor 3 subunit H OS=Rattus norvegicus OX=10116 GN=Eif3h PE=1 SV=1	14	3.79066e+06	3.21549e+06	3.2705e+06	3.30473e+06	3.21918e+06	3.15839e+06	3.35463e+06	3.41371e+06	3.33593e+06	3.4724e+06	3.23731e+06	3.29582e+06
Acaa2	A6KRG3	A6KRG3_RAT Acetyl-Coenzyme A acyltransferase 2 (Mitochondrial 3-oxoacyl-Coenzyme A thiolase), isoform CRA_f OS=Rattus norvegicus OX=10116 GN=Acaa2 PE=3 SV=1	25	4.89641e+07	5.67055e+07	6.32792e+07	5.17707e+07	5.67609e+07	6.32692e+07	5.84722e+07	5.77928e+07	5.56831e+07	4.37589e+07	4.96701e+07	6.03698e+07
Emilin1	A0A8I6AGS7	A0A8I6AGS7_RAT Elastin microfibril interfacer 1 OS=Rattus norvegicus OX=10116 GN=Emilin1 PE=1 SV=1	19	2.55002e+06	2.51842e+06	2.78373e+06	2.62597e+06	2.71381e+06	3.02415e+06	2.72486e+06	2.89663e+06	2.85947e+06	2.91258e+06	2.66857e+06	2.75199e+06
Ctsa	A0A8I6ARV9	A0A8I6ARV9_RAT Carboxypeptidase OS=Rattus norvegicus OX=10116 GN=Ctsa PE=1 SV=1	13	1.68774e+07	1.83525e+07	2.12298e+07	1.73992e+07	1.89658e+07	2.10465e+07	1.89298e+07	2.07077e+07	1.77966e+07	1.90441e+07	2.14295e+07	1.908e+07
Hsd3b7	A0A8I6APT0	A0A8I6APT0_RAT Hydroxy-delta-5-steroid dehydrogenase, 3 beta- and steroid delta-isomerase 7 OS=Rattus norvegicus OX=10116 GN=Hsd3b7 PE=3 SV=1	4	1.0892e+06	1.33665e+06	1.47362e+06	1.10242e+06	1.26141e+06	1.22078e+06	1.17199e+06	1.08438e+06	1.03128e+06	1.18981e+06	889060	1.06705e+06
Pom210	A6IB90	A6IB90_RAT Nuclear pore membrane glycoprotein 210 OS=Rattus norvegicus OX=10116 GN=Pom210 PE=3 SV=1	8	3.40389e+06	3.28622e+06	3.44064e+06	3.03159e+06	3.20447e+06	3.03882e+06	3.51483e+06	3.50782e+06	3.62758e+06	3.80175e+06	4.24129e+06	2.91909e+06
Plcg1	A0A8I6ACY2	A0A8I6ACY2_RAT 1-phosphatidylinositol 4,5-bisphosphate phosphodiesterase gamma OS=Rattus norvegicus OX=10116 GN=Plcg1 PE=1 SV=1	4	1.99138e+06	1.93405e+06	1.87468e+06	1.80524e+06	1.9171e+06	1.73911e+06	1.97636e+06	1.8896e+06	2.03677e+06	1.86779e+06	1.74411e+06	1.98654e+06
Gnmt	A6JIM7	A6JIM7_RAT Glycine N-methyltransferase OS=Rattus norvegicus OX=10116 GN=Gnmt PE=3 SV=1	15	2.87703e+07	2.56804e+07	2.41888e+07	2.35554e+07	2.27802e+07	1.97105e+07	1.8037e+07	2.18117e+07	3.00053e+07	2.2319e+07	2.32292e+07	2.29197e+07
	Q31256	Q31256_RAT MHC class I RT1.Au heavy chain OS=Rattus norvegicus OX=10116 PE=2 SV=1	17	8.40449e+06	2.52383e+06	4.47088e+06	4.40961e+06	5.05386e+06	3.98587e+06	4.81473e+06	2.61652e+06	5.00546e+06	5.37111e+06	5.6401e+06	5.61672e+06
Blmh	A1A5L1	A1A5L1_RAT Bleomycin hydrolase OS=Rattus norvegicus OX=10116 GN=Blmh PE=1 SV=1	7	6.5074e+06	5.39412e+06	5.42928e+06	6.48747e+06	5.96452e+06	7.16521e+06	5.84217e+06	6.56157e+06	6.14711e+06	6.51519e+06	5.91141e+06	6.61747e+06
Ergic3	A0A8I5Y0G1	A0A8I5Y0G1_RAT Endoplasmic reticulum-Golgi intermediate compartment protein OS=Rattus norvegicus OX=10116 GN=Ergic3 PE=1 SV=1	5	3.48333e+06	2.88356e+06	3.04159e+06	3.03797e+06	3.23068e+06	3.16963e+06	3.19343e+06	3.25163e+06	3.01846e+06	3.37493e+06	3.02529e+06	3.09196e+06
Gtf3c1	A0A8I6AWF1	A0A8I6AWF1_RAT General transcription factor IIIC subunit 1 OS=Rattus norvegicus OX=10116 GN=Gtf3c1 PE=1 SV=1	3	366089	488514	855704	227042	305702	756183	3.46854e+06	414486	424711	1.81341e+06	300008	259428
Xpo7	A0A0G2JWA3	A0A0G2JWA3_RAT Exportin 7 OS=Rattus norvegicus OX=10116 GN=Xpo7 PE=1 SV=2	15	3.33567e+06	3.86028e+06	3.61644e+06	4.73788e+06	4.68218e+06	5.65414e+06	4.66838e+06	4.4863e+06	4.54142e+06	4.56743e+06	5.09355e+06	5.40518e+06
RGD1311800	A6KK65	A6KK65_RAT Similar to genethonin 1, isoform CRA_b OS=Rattus norvegicus OX=10116 GN=RGD1311800 PE=4 SV=1	17	8.11645e+06	9.64445e+06	8.55765e+06	1.12664e+07	9.98429e+06	1.2728e+07	8.61319e+06	8.18917e+06	8.63459e+06	9.09576e+06	1.00832e+07	1.04692e+07
Echdc3	A0A0G2JY01	A0A0G2JY01_RAT Enoyl CoA hydratase domain containing 3 OS=Rattus norvegicus OX=10116 GN=Echdc3 PE=1 SV=2	12	1.64031e+07	1.81703e+07	1.8056e+07	1.87281e+07	1.84943e+07	1.77563e+07	1.81867e+07	1.77639e+07	1.98382e+07	1.67544e+07	1.70974e+07	1.97888e+07
rCG_25445	A6I1K3	A6I1K3_RAT Elongation factor 1-alpha OS=Rattus norvegicus OX=10116 GN=rCG_25445 PE=3 SV=1	24	1.02661e+08	9.19532e+07	9.26665e+07	1.04079e+08	1.05771e+08	1.08999e+08	9.20548e+07	8.36985e+07	9.27702e+07	1.0512e+08	1.14286e+08	9.74031e+07
rCG_44396	A6I5C4	A6I5C4_RAT Phosphatidylinositol 3-kinase regulatory subunit alpha OS=Rattus norvegicus OX=10116 GN=rCG_44396 PE=3 SV=1	8	2.85132e+06	2.87479e+06	2.84025e+06	2.62658e+06	2.68419e+06	2.70946e+06	2.80537e+06	2.78415e+06	2.85208e+06	2.8264e+06	2.71686e+06	2.70626e+06
rCG_45082	A6KQR3	A6KQR3_RAT Complement C3 OS=Rattus norvegicus OX=10116 GN=rCG_45082 PE=4 SV=1	70	2.10302e+07	1.42401e+07	1.34001e+07	1.70019e+07	1.46961e+07	1.64186e+07	1.56109e+07	1.42447e+07	1.4894e+07	1.58093e+07	1.779e+07	1.5914e+07
Cyp2e1	A0A8L2Q8J4	A0A8L2Q8J4_RAT Cytochrome P450 2E1 OS=Rattus norvegicus OX=10116 GN=Cyp2e1 PE=1 SV=1	26	2.71773e+07	2.81941e+07	2.8498e+07	2.58955e+07	2.52454e+07	2.02147e+07	2.31352e+07	2.58375e+07	2.50926e+07	2.49357e+07	1.90529e+07	2.61396e+07
Cyp2c	A6I196	A6I196_RAT Cytochrome P450 OS=Rattus norvegicus OX=10116 GN=Cyp2c PE=3 SV=1	16	4.5904e+07	4.76285e+07	4.67565e+07	5.86735e+07	3.41966e+07	1.06341e+08	6.0897e+07	5.71591e+07	3.65771e+07	6.22234e+07	9.29515e+07	6.51458e+07
Pdhb	A0A0G2KAM3	A0A0G2KAM3_RAT Pyruvate dehydrogenase E1 component subunit beta OS=Rattus norvegicus OX=10116 GN=Pdhb PE=1 SV=2	8	1.42797e+07	1.81274e+07	1.62039e+07	1.39585e+07	1.34416e+07	1.28522e+07	1.65098e+07	1.58254e+07	1.69899e+07	1.03667e+07	1.24274e+07	1.30469e+07
Ddx42	A0A8I5ZLP6	A0A8I5ZLP6_RAT RNA helicase OS=Rattus norvegicus OX=10116 GN=Ddx42 PE=1 SV=1	5	2.21405e+06	2.19064e+06	2.0907e+06	2.0662e+06	2.20846e+06	2.24226e+06	2.11994e+06	2.04743e+06	2.24176e+06	2.17613e+06	2.22158e+06	2.27925e+06
Aco2	A0A8I5ZLT6	A0A8I5ZLT6_RAT Aconitate hydratase, mitochondrial OS=Rattus norvegicus OX=10116 GN=Aco2 PE=1 SV=1	28	1.66937e+07	1.67995e+07	1.7295e+07	1.43269e+07	1.43954e+07	1.51426e+07	1.69369e+07	1.64093e+07	1.67145e+07	1.45146e+07	1.47086e+07	1.44638e+07
rCG_23030	A6KRB6	A6KRB6_RAT 40S ribosomal protein S6 OS=Rattus norvegicus OX=10116 GN=rCG_23030 PE=3 SV=1	12	1.34323e+07	1.3002e+07	1.28813e+07	1.37854e+07	1.33755e+07	1.2848e+07	1.30325e+07	1.2577e+07	1.34478e+07	1.38601e+07	1.30542e+07	1.40809e+07
Capzb	A0A0G2JYB1	A0A0G2JYB1_RAT F-actin-capping protein subunit beta OS=Rattus norvegicus OX=10116 GN=Capzb PE=1 SV=2	11	6.28582e+06	5.7281e+06	5.71766e+06	5.78547e+06	5.39821e+06	5.72553e+06	5.81573e+06	6.14808e+06	5.91652e+06	5.83713e+06	5.8604e+06	5.85216e+06
Vwa8	A0A0G2K3W1	A0A0G2K3W1_RAT von Willebrand factor A domain containing 8 OS=Rattus norvegicus OX=10116 GN=Vwa8 PE=1 SV=2	46	4.704e+06	4.58849e+06	4.6545e+06	4.28242e+06	4.52278e+06	4.75471e+06	4.5461e+06	4.67089e+06	4.50258e+06	5.19237e+06	4.47362e+06	4.61608e+06
Ddx3x	D4ADE8	D4ADE8_RAT RNA helicase OS=Rattus norvegicus OX=10116 GN=Ddx3x PE=3 SV=3	20	3.40039e+06	3.67005e+06	3.79066e+06	3.63749e+06	3.55703e+06	3.40602e+06	3.74348e+06	3.53303e+06	4.10366e+06	3.41656e+06	4.2385e+06	3.95469e+06
Cyp51	A6K271	A6K271_RAT Cytochrome P450, subfamily 51 OS=Rattus norvegicus OX=10116 GN=Cyp51 PE=3 SV=1	10	5.15935e+06	5.4733e+06	6.93784e+06	5.80775e+06	1.30808e+07	7.02667e+06	1.01401e+07	7.35576e+06	4.53018e+06	4.78132e+06	8.28128e+06	5.78382e+06
Cert1	A0A8I5ZRB1	A0A8I5ZRB1_RAT Ceramide transfer protein OS=Rattus norvegicus OX=10116 GN=Cert1 PE=4 SV=1	5	2.80946e+06	2.80492e+06	2.72841e+06	2.72462e+06	2.80982e+06	2.66793e+06	2.59123e+06	2.52418e+06	2.55623e+06	2.78979e+06	2.94251e+06	2.77581e+06
Lta4h	P30349	LKHA4_RAT Leukotriene A-4 hydrolase OS=Rattus norvegicus OX=10116 GN=Lta4h PE=1 SV=3	20	7.69855e+06	6.54281e+06	6.55566e+06	6.96393e+06	6.43295e+06	6.24175e+06	7.25149e+06	7.42209e+06	7.8074e+06	7.20343e+06	7.14781e+06	7.39263e+06
Sptan1	A0A8L2QL19	A0A8L2QL19_RAT Spectrin, alpha, non-erythrocytic 1 OS=Rattus norvegicus OX=10116 GN=Sptan1 PE=1 SV=1	101	1.11447e+07	1.08464e+07	1.11903e+07	1.15047e+07	1.16395e+07	1.19663e+07	1.24832e+07	1.10222e+07	1.26062e+07	1.36263e+07	1.65635e+07	1.28116e+07
Ldha	A0A8I5ZX39	A0A8I5ZX39_RAT L-lactate dehydrogenase OS=Rattus norvegicus OX=10116 GN=Ldha PE=1 SV=1	15	1.60115e+08	1.64402e+08	1.59709e+08	1.60614e+08	1.38444e+08	1.9763e+08	1.63695e+08	1.55743e+08	1.41224e+08	1.56527e+08	2.10438e+08	1.71406e+08
Ints3	A0A8I6G926	A0A8I6G926_RAT Integrator complex subunit 3 OS=Rattus norvegicus OX=10116 GN=Ints3 PE=1 SV=1	3	812242	774645	789000	738912	718903	745950	803483	761864	800082	754338	823043	769339
LOC619440	A6HJB3	A6HJB3_RAT Alanyl-transfer RNA synthetases family profile domain-containing protein OS=Rattus norvegicus OX=10116 GN=LOC619440 PE=3 SV=1	5	2.20498e+06	2.14179e+06	2.17718e+06	2.27876e+06	2.17814e+06	2.18217e+06	2.26726e+06	2.08279e+06	2.21979e+06	2.38802e+06	2.27043e+06	2.4561e+06
Bag6	A0A0G2K7C1	A0A0G2K7C1_RAT Large proline-rich protein BAG6 OS=Rattus norvegicus OX=10116 GN=Bag6 PE=1 SV=2	4	3.89119e+06	3.95677e+06	4.03493e+06	3.90399e+06	4.07463e+06	4.09789e+06	4.54526e+06	4.04362e+06	4.66382e+06	4.02925e+06	3.98949e+06	4.00928e+06
Pdia4	A0A8I6AEH8	A0A8I6AEH8_RAT Protein disulfide-isomerase OS=Rattus norvegicus OX=10116 GN=Pdia4 PE=1 SV=1	31	2.93846e+07	2.37007e+07	2.34062e+07	2.79179e+07	2.54749e+07	2.12931e+07	2.48446e+07	2.6159e+07	2.30952e+07	2.27582e+07	2.08725e+07	2.48626e+07
Tufm_predicted	A6I973	A6I973_RAT Elongation factor Tu OS=Rattus norvegicus OX=10116 GN=Tufm_predicted PE=3 SV=1	25	7.20849e+06	8.57708e+06	8.73064e+06	8.80869e+06	9.18475e+06	9.26441e+06	9.58289e+06	8.10245e+06	9.31498e+06	8.91103e+06	9.77109e+06	9.34207e+06
A1cf	F1LNL0	F1LNL0_RAT APOBEC1 complementation factor OS=Rattus norvegicus OX=10116 GN=A1cf PE=1 SV=4	17	9.28388e+06	1.00908e+07	9.59194e+06	1.07128e+07	1.0371e+07	1.13003e+07	8.85311e+06	8.71326e+06	9.18947e+06	1.00368e+07	9.50938e+06	1.1489e+07
Jak1	A0A8I5ZU24	A0A8I5ZU24_RAT Tyrosine-protein kinase OS=Rattus norvegicus OX=10116 GN=Jak1 PE=1 SV=1	5	2.17904e+06	2.2419e+06	2.13051e+06	2.01165e+06	1.99642e+06	2.4028e+06	2.09531e+06	1.90804e+06	2.05172e+06	2.45343e+06	2.27735e+06	2.55767e+06
	Q7TP05	Q7TP05_RAT C3/C5 convertase OS=Rattus norvegicus OX=10116 PE=2 SV=1	12	3.94155e+06	3.21909e+06	3.25133e+06	3.5719e+06	3.20015e+06	3.39705e+06	3.25478e+06	3.39461e+06	3.47589e+06	3.45732e+06	3.64973e+06	3.35312e+06
Hadhb	A6HAE3	A6HAE3_RAT Hydroxyacyl-Coenzyme A dehydrogenase/3-ketoacyl-Coenzyme A thiolase/enoyl-Coenzyme A hydratase (Trifunctional protein), beta subunit, isoform CRA_b OS=Rattus norvegicus OX=10116 GN=Hadhb PE=3 SV=1	18	1.27133e+07	1.40908e+07	1.50812e+07	1.46954e+07	1.50089e+07	1.58202e+07	1.3968e+07	1.42562e+07	1.45556e+07	1.58054e+07	1.27308e+07	1.54139e+07
Pgls_predicted	A6K9W5	A6K9W5_RAT 6-phosphogluconolactonase (Predicted), isoform CRA_a OS=Rattus norvegicus OX=10116 GN=Pgls_predicted PE=3 SV=1	9	5.92869e+06	6.23804e+06	5.53267e+06	6.52063e+06	6.58126e+06	6.68208e+06	5.39641e+06	6.19352e+06	5.77758e+06	6.36935e+06	6.43466e+06	6.88716e+06
Snap29	F7FPA1	F7FPA1_RAT Synaptosome associated protein 29 OS=Rattus norvegicus OX=10116 GN=Snap29 PE=1 SV=1	5	1.74041e+06	1.85011e+06	1.85479e+06	2.03636e+06	1.93593e+06	1.80453e+06	1.79214e+06	1.83594e+06	1.88968e+06	1.68759e+06	1.51252e+06	1.9086e+06
Hnrnpu	A0A0G2JZ52	A0A0G2JZ52_RAT Heterogeneous nuclear ribonucleoprotein U OS=Rattus norvegicus OX=10116 GN=Hnrnpu PE=1 SV=1	29	6.81883e+06	6.3781e+06	6.55032e+06	7.04859e+06	7.25001e+06	6.51838e+06	6.17558e+06	6.6181e+06	7.08198e+06	7.36963e+06	6.44226e+06	6.78202e+06
Psmd13	B0BN93	PSD13_RAT 26S proteasome non-ATPase regulatory subunit 13 OS=Rattus norvegicus OX=10116 GN=Psmd13 PE=1 SV=1	11	4.00776e+06	3.75129e+06	3.77077e+06	3.74374e+06	3.8182e+06	3.8919e+06	3.92974e+06	3.83101e+06	3.76261e+06	4.04075e+06	3.99892e+06	3.9864e+06
Ralbp1	A0A8I6GI79	A0A8I6GI79_RAT RalA binding protein 1 OS=Rattus norvegicus OX=10116 GN=Ralbp1 PE=4 SV=1	3	2.18764e+06	2.28738e+06	2.32431e+06	1.94517e+06	2.15588e+06	1.96093e+06	1.9012e+06	2.46564e+06	1.84186e+06	2.16792e+06	1.72058e+06	2.28543e+06
Myo1c	A0A8I6AQB5	A0A8I6AQB5_RAT Myosin 1C OS=Rattus norvegicus OX=10116 GN=Myo1c PE=1 SV=1	20	5.18562e+06	4.90622e+06	5.67296e+06	4.87404e+06	4.77257e+06	5.49794e+06	5.33882e+06	5.26615e+06	6.35091e+06	4.95458e+06	5.15286e+06	5.82766e+06
RGD1306402	A6JQ77	A6JQ77_RAT tRNA pseudouridine(55) synthase OS=Rattus norvegicus OX=10116 GN=RGD1306402 PE=3 SV=1	2	1.05993e+06	1.09088e+06	1.15891e+06	990189	1.04624e+06	1.04585e+06	1.04307e+06	1.07957e+06	1.13968e+06	1.00501e+06	1.1128e+06	1.07963e+06
rCG_59782	A6HT70	A6HT70_RAT Cytochrome P450 OS=Rattus norvegicus OX=10116 GN=rCG_59782 PE=3 SV=1	7	5.4916e+06	6.23321e+06	5.73172e+06	5.63644e+06	6.42778e+06	7.17303e+06	5.82399e+06	5.01944e+06	5.47401e+06	5.44602e+06	6.51244e+06	5.98164e+06
Sptb	A0A140UHX6	A0A140UHX6_RAT Spectrin beta chain OS=Rattus norvegicus OX=10116 GN=Sptb PE=1 SV=2	25	2.96954e+06	2.90966e+06	3.19517e+06	3.07841e+06	3.25785e+06	3.13131e+06	3.4583e+06	3.20108e+06	3.55593e+06	3.951e+06	4.89635e+06	2.94259e+06
Spnb2	A6JQC5	A6JQC5_RAT Spectrin beta chain OS=Rattus norvegicus OX=10116 GN=Spnb2 PE=3 SV=1	69	3.84466e+06	3.77477e+06	3.92916e+06	3.69257e+06	3.85193e+06	3.65255e+06	3.77699e+06	3.77607e+06	4.08428e+06	3.7293e+06	3.39879e+06	3.78976e+06
Fgg	A6J5U7	A6J5U7_RAT Fibrinogen, gamma polypeptide, isoform CRA_a OS=Rattus norvegicus OX=10116 GN=Fgg PE=4 SV=1	14	1.46949e+07	7.34381e+06	7.94286e+06	8.50895e+06	8.42757e+06	7.80851e+06	9.41048e+06	9.66909e+06	9.8932e+06	8.4592e+06	9.10225e+06	7.3538e+06
Cp	A0A0G2K9I6	A0A0G2K9I6_RAT Ceruloplasmin OS=Rattus norvegicus OX=10116 GN=Cp PE=3 SV=2	22	8.11035e+06	5.75891e+06	5.82311e+06	6.3508e+06	6.23781e+06	6.26023e+06	7.38089e+06	7.18991e+06	6.64437e+06	6.59117e+06	6.49817e+06	6.28458e+06
Hist2h4_predicted	A6KLQ0	A6KLQ0_RAT Histone H4 OS=Rattus norvegicus OX=10116 GN=Hist2h4_predicted PE=3 SV=1	14	1.43138e+08	1.2691e+08	1.3627e+08	1.57875e+08	1.53458e+08	1.38546e+08	1.32047e+08	1.57988e+08	1.46162e+08	1.63896e+08	1.39511e+08	1.53512e+08
Eif4g1	D3ZU13	D3ZU13_RAT Eukaryotic translation initiation factor 4 gamma, 1 OS=Rattus norvegicus OX=10116 GN=Eif4g1 PE=1 SV=1	42	6.90129e+06	7.06254e+06	7.05176e+06	6.65946e+06	7.41109e+06	7.36538e+06	7.11573e+06	6.90663e+06	6.75342e+06	6.88654e+06	7.32743e+06	6.4749e+06
Gpd1	A6KCH1	A6KCH1_RAT Glycerol-3-phosphate dehydrogenase [NAD(+)] OS=Rattus norvegicus OX=10116 GN=Gpd1 PE=3 SV=1	16	3.67636e+07	4.80153e+07	4.23629e+07	4.2706e+07	3.70169e+07	4.43174e+07	3.68499e+07	3.98559e+07	3.69471e+07	2.78679e+07	4.25073e+07	3.90061e+07
Sf3b4	A0A8I5ZNJ0	A0A8I5ZNJ0_RAT Splicing factor 3b, subunit 4 OS=Rattus norvegicus OX=10116 GN=Sf3b4 PE=1 SV=1	2	668173	638239	676626	564316	598757	641402	660131	677108	702003	675078	635372	649352
Arfgap3	A0A0G2K4J0	A0A0G2K4J0_RAT ADP-ribosylation factor GTPase activating protein 3 OS=Rattus norvegicus OX=10116 GN=Arfgap3 PE=1 SV=2	6	2.61129e+06	2.42057e+06	2.44864e+06	2.13761e+06	2.12122e+06	1.8901e+06	2.11488e+06	2.09581e+06	2.29495e+06	1.97237e+06	1.88812e+06	2.13039e+06
Snw1	A0A8I5ZP60	A0A8I5ZP60_RAT SNW domain-containing protein 1 OS=Rattus norvegicus OX=10116 GN=Snw1 PE=1 SV=1	7	2.71731e+06	2.69488e+06	2.69046e+06	2.56528e+06	2.42752e+06	2.37163e+06	2.62479e+06	2.78684e+06	2.87182e+06	2.59718e+06	2.65255e+06	2.74455e+06
Zfr	A0A0G2K6C9	A0A0G2K6C9_RAT Zinc finger RNA binding protein OS=Rattus norvegicus OX=10116 GN=Zfr PE=1 SV=1	6	1.34855e+06	1.35386e+06	1.3408e+06	1.17964e+06	1.2484e+06	1.2155e+06	1.38751e+06	1.27162e+06	1.38701e+06	1.29949e+06	1.26264e+06	1.33684e+06
Stip1	A6HZN1	A6HZN1_RAT Stress-induced phosphoprotein 1, isoform CRA_a OS=Rattus norvegicus OX=10116 GN=Stip1 PE=4 SV=1	27	1.11728e+07	1.11406e+07	1.37981e+07	9.82601e+06	1.07904e+07	1.28893e+07	1.50065e+07	1.217e+07	1.13695e+07	1.37169e+07	8.93638e+06	1.05166e+07
rCG_30883	A6IUE4	A6IUE4_RAT protein deglycase OS=Rattus norvegicus OX=10116 GN=rCG_30883 PE=3 SV=1	13	3.29144e+07	3.21391e+07	3.002e+07	2.72288e+07	2.76379e+07	2.72581e+07	3.06818e+07	2.87103e+07	3.10224e+07	2.49528e+07	2.54239e+07	2.96046e+07
Eprs1	A0A8I6G8C4	A0A8I6G8C4_RAT Glutamyl-prolyl-tRNA synthetase OS=Rattus norvegicus OX=10116 GN=Eprs1 PE=1 SV=1	49	7.88653e+06	6.46568e+06	5.96754e+06	6.2434e+06	6.13453e+06	5.39409e+06	6.31228e+06	5.97459e+06	6.41829e+06	6.05845e+06	5.57e+06	5.95123e+06
Tut7	A0A8I6GE00	A0A8I6GE00_RAT RNA uridylyltransferase OS=Rattus norvegicus OX=10116 GN=Tut7 PE=3 SV=1	15	2.21104e+06	2.34847e+06	2.22531e+06	2.50161e+06	2.59153e+06	2.50622e+06	2.27398e+06	2.30331e+06	2.50478e+06	2.71327e+06	2.51886e+06	2.83496e+06
Khsrp	A0A0G2K2B3	A0A0G2K2B3_RAT KH-type splicing regulatory protein OS=Rattus norvegicus OX=10116 GN=Khsrp PE=1 SV=1	22	3.40726e+06	3.42788e+06	3.38435e+06	3.0788e+06	3.14284e+06	2.97205e+06	3.30817e+06	3.39503e+06	3.57834e+06	3.4084e+06	3.23659e+06	3.29345e+06
Ctsb	F7FAT8	F7FAT8_RAT Cathepsin B OS=Rattus norvegicus OX=10116 GN=Ctsb PE=2 SV=1	6	5.99944e+06	6.93119e+06	7.13941e+06	5.94924e+06	5.94781e+06	6.13717e+06	6.14572e+06	5.68602e+06	4.8714e+06	5.84506e+06	5.59989e+06	6.13645e+06
Epn1	A0A140TAC3	A0A140TAC3_RAT Epsin 1 OS=Rattus norvegicus OX=10116 GN=Epn1 PE=1 SV=1	7	3.80524e+06	3.90041e+06	3.94074e+06	4.51088e+06	3.91664e+06	3.90186e+06	3.77028e+06	3.98126e+06	3.96403e+06	4.08185e+06	4.33717e+06	4.43581e+06
Hspa9	A0A8I5ZR52	A0A8I5ZR52_RAT Stress-70 protein, mitochondrial OS=Rattus norvegicus OX=10116 GN=Hspa9 PE=1 SV=1	42	2.01074e+07	2.19148e+07	2.2574e+07	2.17966e+07	2.00946e+07	1.89436e+07	2.2507e+07	2.3441e+07	2.32644e+07	2.17925e+07	2.11589e+07	2.06959e+07
Ctnna1	F7F7X1	F7F7X1_RAT Catenin (Cadherin associated protein), alpha 1 OS=Rattus norvegicus OX=10116 GN=Ctnna1 PE=1 SV=1	36	5.6225e+06	6.28551e+06	5.64231e+06	8.12541e+06	8.04125e+06	7.88553e+06	6.82896e+06	6.15334e+06	6.37602e+06	8.30534e+06	8.44661e+06	8.27868e+06
Ctss	A0A8I6AES4	A0A8I6AES4_RAT Cathepsin S OS=Rattus norvegicus OX=10116 GN=Ctss PE=1 SV=1	3	7.41336e+06	3.04239e+06	3.66827e+06	2.98622e+06	2.41678e+06	2.33705e+06	2.65e+06	3.11821e+06	2.44096e+06	2.89768e+06	2.7538e+06	2.77661e+06
Htt	A0A8I5Y907	A0A8I5Y907_RAT Huntingtin OS=Rattus norvegicus OX=10116 GN=Htt PE=1 SV=1	7	1.70801e+06	1.52056e+06	1.58783e+06	1.43708e+06	1.51e+06	1.5235e+06	1.64686e+06	1.50302e+06	1.62224e+06	1.60151e+06	1.51492e+06	1.62128e+06
Cgn	A0A8I6A4L9	A0A8I6A4L9_RAT Cingulin OS=Rattus norvegicus OX=10116 GN=Cgn PE=1 SV=1	43	4.48285e+06	4.90841e+06	4.86987e+06	4.88206e+06	4.47957e+06	4.47656e+06	4.53455e+06	4.63642e+06	4.63035e+06	4.29726e+06	4.97463e+06	5.00742e+06
Znrf1_predicted	A6K0V9	A6K0V9_RAT Zinc and ring finger 1 (Predicted), isoform CRA_b OS=Rattus norvegicus OX=10116 GN=Znrf1_predicted PE=4 SV=1	3	447439	367571	344808	317706	501335	476491	363268	401480	426753	480184	504404	496701
Casp7	A0A0G2K9Z4	A0A0G2K9Z4_RAT Caspase 7 OS=Rattus norvegicus OX=10116 GN=Casp7 PE=1 SV=1	6	3.43036e+06	2.67366e+06	2.75114e+06	2.74448e+06	2.80966e+06	2.52552e+06	2.72499e+06	2.87865e+06	2.84919e+06	2.67609e+06	2.5408e+06	2.84506e+06
Ddb1	A6I047	A6I047_RAT DNA damage-binding protein 1 OS=Rattus norvegicus OX=10116 GN=Ddb1 PE=3 SV=1	29	8.68219e+06	7.81983e+06	7.73987e+06	9.34541e+06	8.57673e+06	9.31323e+06	7.73752e+06	8.40667e+06	7.84129e+06	8.96898e+06	9.24581e+06	9.28116e+06
Tsc22d2	A0A0G2K4L6	A0A0G2K4L6_RAT TSC22 domain family, member 2 OS=Rattus norvegicus OX=10116 GN=Tsc22d2 PE=3 SV=1	3	1.26696e+06	1.34847e+06	1.30932e+06	1.26488e+06	1.25356e+06	1.31764e+06	1.18071e+06	1.19176e+06	1.30822e+06	1.20736e+06	1.38647e+06	1.26798e+06
Nup88	A0A8L2UI86	A0A8L2UI86_RAT Nucleoporin 88 OS=Rattus norvegicus OX=10116 GN=Nup88 PE=1 SV=1	5	1.56191e+06	1.44603e+06	1.54768e+06	1.52874e+06	1.60321e+06	1.5889e+06	1.65802e+06	1.63555e+06	1.93421e+06	2.0024e+06	1.91708e+06	2.04579e+06
Itsn1	A0A8I5Y9J0	A0A8I5Y9J0_RAT Intersectin 1 OS=Rattus norvegicus OX=10116 GN=Itsn1 PE=1 SV=1	14	2.99569e+06	2.84666e+06	2.86052e+06	3.09818e+06	2.97606e+06	2.98163e+06	2.69828e+06	2.97771e+06	3.16362e+06	3.20762e+06	3.17961e+06	3.2115e+06
Oxr1	A0A0G2JYS1	A0A0G2JYS1_RAT Oxidation resistance 1 OS=Rattus norvegicus OX=10116 GN=Oxr1 PE=1 SV=2	7	2.30976e+06	2.29517e+06	2.16984e+06	2.34712e+06	2.16094e+06	2.65336e+06	2.1774e+06	2.22994e+06	2.39301e+06	2.41183e+06	2.44988e+06	2.54723e+06
Gstk1	B6DYQ0	B6DYQ0_RAT Glutathione S-transferase kappa OS=Rattus norvegicus OX=10116 GN=Gstk1 PE=2 SV=1	12	1.34085e+07	1.51947e+07	1.57955e+07	1.41714e+07	1.31741e+07	1.20575e+07	1.3863e+07	1.2598e+07	1.18743e+07	1.02776e+07	8.65957e+06	1.40065e+07
Prkar1a	A0A8I6A621	A0A8I6A621_RAT Protein kinase cAMP-dependent type I regulatory subunit alpha OS=Rattus norvegicus OX=10116 GN=Prkar1a PE=1 SV=1	10	5.03639e+06	4.62781e+06	4.30659e+06	5.01517e+06	4.40902e+06	5.24712e+06	4.83946e+06	4.61047e+06	4.85642e+06	4.74827e+06	5.12589e+06	4.88678e+06
Ambp	A0A8I5ZUK6	A0A8I5ZUK6_RAT Protein AMBP OS=Rattus norvegicus OX=10116 GN=Ambp PE=1 SV=1	9	1.34326e+07	1.19588e+07	1.28212e+07	1.23265e+07	9.91393e+06	9.71265e+06	1.17702e+07	1.18937e+07	1.12448e+07	8.77469e+06	1.14299e+07	1.0889e+07
Sds	A6J1J3	A6J1J3_RAT L-serine ammonia-lyase OS=Rattus norvegicus OX=10116 GN=Sds PE=4 SV=1	8	3.81103e+06	4.18801e+06	3.17107e+06	3.20471e+06	3.22971e+06	5.53736e+06	3.97723e+06	3.36629e+06	5.63997e+06	5.88315e+06	4.35353e+06	3.92992e+06
Gps1	A0A0G2JT06	A0A0G2JT06_RAT G protein pathway suppressor 1 OS=Rattus norvegicus OX=10116 GN=Gps1 PE=1 SV=1	7	3.06084e+06	2.82908e+06	2.77333e+06	2.76408e+06	2.70692e+06	2.80466e+06	3.06376e+06	2.80831e+06	2.8626e+06	3.28781e+06	3.25794e+06	2.98557e+06
Rbmxl1b	A0A0G2K8K9	A0A0G2K8K9_RAT RNA binding motif protein, X-linked-like 1B OS=Rattus norvegicus OX=10116 GN=Rbmxl1b PE=4 SV=2	4	4.82609e+06	4.70844e+06	4.79483e+06	5.40667e+06	5.50316e+06	5.33363e+06	4.98803e+06	5.32993e+06	5.46672e+06	6.04423e+06	5.63864e+06	5.1581e+06
Actb	A0A0G2K3K2	A0A0G2K3K2_RAT Actin, beta OS=Rattus norvegicus OX=10116 GN=Actb PE=1 SV=1	20	2.76408e+08	2.07534e+08	2.30279e+08	2.21774e+08	2.10741e+08	2.13323e+08	2.2461e+08	2.31342e+08	2.19509e+08	2.1673e+08	2.17716e+08	2.11359e+08
Calm2	A0A8I5XV89	A0A8I5XV89_RAT Calmodulin 2 OS=Rattus norvegicus OX=10116 GN=Calm2 PE=4 SV=1	8	6.73393e+06	6.91835e+06	6.79995e+06	6.5454e+06	6.21142e+06	6.58764e+06	6.83053e+06	6.97363e+06	6.15973e+06	6.48511e+06	6.48539e+06	6.42283e+06
Sec63	A0A0G2JUJ9	A0A0G2JUJ9_RAT SEC63 homolog, protein translocation regulator OS=Rattus norvegicus OX=10116 GN=Sec63 PE=1 SV=1	14	3.9789e+06	3.82209e+06	3.75123e+06	3.68738e+06	3.49227e+06	3.52963e+06	3.72346e+06	3.63866e+06	3.67495e+06	3.75807e+06	3.51344e+06	3.83295e+06
rCG_25046	A6I3U3	A6I3U3_RAT RCG25046 OS=Rattus norvegicus OX=10116 GN=rCG_25046 PE=4 SV=1	17	2.59259e+06	2.45852e+06	2.42995e+06	2.23103e+06	2.1957e+06	2.21916e+06	2.31091e+06	2.23077e+06	2.40134e+06	2.36872e+06	2.33971e+06	2.34214e+06
Psme2	A6KH16	A6KH16_RAT Proteasome (Prosome, macropain) 28 subunit, beta, isoform CRA_b OS=Rattus norvegicus OX=10116 GN=Psme2 PE=3 SV=1	9	1.40854e+07	9.15005e+06	8.96091e+06	9.13144e+06	1.0094e+07	8.96353e+06	8.89605e+06	9.99676e+06	9.06841e+06	9.80653e+06	9.96506e+06	9.31092e+06
Gna13	Q6Q7Y5	GNA13_RAT Guanine nucleotide-binding protein subunit alpha-13 OS=Rattus norvegicus OX=10116 GN=Gna13 PE=1 SV=1	5	2.24241e+06	2.02369e+06	2.2025e+06	2.05991e+06	2.1467e+06	2.11553e+06	2.12202e+06	2.03783e+06	2.07875e+06	2.09504e+06	1.76161e+06	2.23754e+06
Trip12	A0A0A0MXY4	A0A0A0MXY4_RAT E3 ubiquitin-protein ligase OS=Rattus norvegicus OX=10116 GN=Trip12 PE=1 SV=3	11	1.13377e+06	1.05432e+06	1.0887e+06	878303	1.09964e+06	1.02226e+06	1.03465e+06	1.06224e+06	1.13963e+06	995848	1.09025e+06	1.0441e+06
Aldh1l1	A0A8I6GG93	A0A8I6GG93_RAT 10-formyltetrahydrofolate dehydrogenase OS=Rattus norvegicus OX=10116 GN=Aldh1l1 PE=1 SV=1	54	2.03357e+07	3.46095e+07	2.60077e+07	2.56449e+07	2.54574e+07	2.29407e+07	2.2027e+07	2.27406e+07	2.31147e+07	2.43714e+07	1.90961e+07	2.25592e+07
Xpnpep1	A0A0G2JV31	A0A0G2JV31_RAT X-prolyl aminopeptidase 1 OS=Rattus norvegicus OX=10116 GN=Xpnpep1 PE=3 SV=1	15	3.93315e+06	4.04412e+06	4.0636e+06	3.76903e+06	3.61889e+06	3.51218e+06	4.06769e+06	3.90622e+06	4.02836e+06	3.85773e+06	3.45167e+06	3.87628e+06
rCG_43420	A6JIM4	A6JIM4_RAT RCG43420, isoform CRA_b OS=Rattus norvegicus OX=10116 GN=rCG_43420 PE=4 SV=1	3	3.92959e+06	3.22801e+06	3.17582e+06	3.80906e+06	3.27586e+06	3.57412e+06	3.37133e+06	3.48299e+06	3.22994e+06	3.64574e+06	4.02793e+06	3.3547e+06
	Q5VLR6	Q5VLR6_RAT BWK3 OS=Rattus norvegicus OX=10116 PE=2 SV=1	3	2.04677e+06	2.56019e+06	1.82895e+06	1.57588e+06	1.30874e+06	2.91647e+06	1.71304e+06	2.46791e+06	2.04962e+06	1.87813e+06	1.58813e+06	2.15105e+06
Pck1	A6KKZ5	A6KKZ5_RAT phosphoenolpyruvate carboxykinase (GTP) OS=Rattus norvegicus OX=10116 GN=Pck1 PE=3 SV=1	31	8.98664e+06	8.03928e+06	7.65372e+06	6.50062e+06	5.72584e+06	8.2347e+06	7.99739e+06	6.16987e+06	7.34577e+06	6.79227e+06	8.43812e+06	7.52515e+06
Dglucy	A0A8I5ZU77	A0A8I5ZU77_RAT D-glutamate cyclase OS=Rattus norvegicus OX=10116 GN=Dglucy PE=1 SV=1	4	2.65489e+06	2.78029e+06	2.83231e+06	2.36145e+06	2.50136e+06	2.3924e+06	2.34155e+06	2.76844e+06	2.64427e+06	2.35905e+06	2.34093e+06	2.34845e+06
Pcyt2	A0A8I5ZT93	A0A8I5ZT93_RAT ethanolamine-phosphate cytidylyltransferase OS=Rattus norvegicus OX=10116 GN=Pcyt2 PE=1 SV=1	17	2.77888e+06	2.9074e+06	2.98483e+06	4.18859e+06	4.96314e+06	4.16944e+06	2.90002e+06	2.53978e+06	2.55921e+06	4.58424e+06	4.61002e+06	3.04896e+06
Rcc2	F1LVV4	F1LVV4_RAT Regulator of chromosome condensation 2 OS=Rattus norvegicus OX=10116 GN=Rcc2 PE=1 SV=2	7	1.39609e+06	1.6117e+06	1.53982e+06	1.57695e+06	2.02471e+06	1.58316e+06	1.44547e+06	1.24111e+06	1.24833e+06	1.41512e+06	1.37116e+06	1.28361e+06
Stab1	A0A8I5Y895	A0A8I5Y895_RAT Stabilin 1 OS=Rattus norvegicus OX=10116 GN=Stab1 PE=1 SV=1	5	552577	575379	572871	609269	648628	581170	606665	574635	547414	712743	555143	556825
Dhrs1	A0A8I5ZVF5	A0A8I5ZVF5_RAT Dehydrogenase/reductase 1 OS=Rattus norvegicus OX=10116 GN=Dhrs1 PE=1 SV=1	12	7.95618e+06	8.07863e+06	7.88598e+06	8.11808e+06	7.77305e+06	7.18761e+06	8.10567e+06	7.62472e+06	7.48496e+06	6.94358e+06	6.99687e+06	7.61816e+06
Mrpl49	A0A8I6AG94	A0A8I6AG94_RAT Large ribosomal subunit protein mL49 OS=Rattus norvegicus OX=10116 GN=Mrpl49 PE=3 SV=1	3	787765	765728	693113	873781	776416	763949	792075	803686	843364	844830	677462	856956
RGD1564148	A0A8I5ZMN0	A0A8I5ZMN0_RAT Similar to microfibrillar-associated protein 1 OS=Rattus norvegicus OX=10116 GN=RGD1564148 PE=1 SV=1	6	1.95527e+06	1.88079e+06	1.89635e+06	1.67794e+06	1.58996e+06	1.57541e+06	1.93066e+06	2.02228e+06	2.12588e+06	1.7284e+06	1.77805e+06	1.83007e+06
Exosc4_predicted	A6HS79	A6HS79_RAT Exosome component 4 (Predicted), isoform CRA_b OS=Rattus norvegicus OX=10116 GN=Exosc4_predicted PE=4 SV=1	1	329316	306659	318382	287457	298021	290585	378489	310775	369908	352342	315632	291668
Acsm3	A0A8I6G5I9	A0A8I6G5I9_RAT Acyl-CoA synthetase medium-chain family member 3 OS=Rattus norvegicus OX=10116 GN=Acsm3 PE=1 SV=1	17	8.16949e+06	9.42605e+06	1.07689e+07	6.89628e+06	8.8002e+06	9.68703e+06	9.52249e+06	1.19746e+07	5.48367e+06	1.23854e+07	6.24198e+06	7.4955e+06
Echdc1	A0A8I6AT16	A0A8I6AT16_RAT Ethylmalonyl-CoA decarboxylase 1 OS=Rattus norvegicus OX=10116 GN=Echdc1 PE=1 SV=1	7	2.28358e+06	2.94726e+06	2.68245e+06	2.5948e+06	3.06703e+06	2.76551e+06	3.05567e+06	2.70445e+06	2.69797e+06	2.69897e+06	2.3333e+06	2.45249e+06
Manf	A0A8L2Q9K9	A0A8L2Q9K9_RAT Mesencephalic astrocyte-derived neurotrophic factor OS=Rattus norvegicus OX=10116 GN=Manf PE=1 SV=1	9	8.57734e+06	7.01757e+06	6.91175e+06	8.05679e+06	7.30429e+06	8.0733e+06	7.37728e+06	7.65675e+06	6.82732e+06	7.30981e+06	7.92529e+06	7.4488e+06
Sult1a1	A6I9A5	A6I9A5_RAT Sulfotransferase OS=Rattus norvegicus OX=10116 GN=Sult1a1 PE=3 SV=1	12	2.64274e+07	3.04865e+07	2.78631e+07	2.52158e+07	3.26949e+07	3.15685e+07	2.78665e+07	2.39126e+07	2.59784e+07	2.8578e+07	2.97647e+07	2.97118e+07
Rps6ka1	A0A0G2JZ20	A0A0G2JZ20_RAT Ribosomal protein S6 kinase OS=Rattus norvegicus OX=10116 GN=Rps6ka1 PE=3 SV=1	2	1.50949e+06	1.67986e+06	1.63915e+06	1.70229e+06	1.69977e+06	1.66474e+06	1.58067e+06	1.47531e+06	1.64431e+06	1.56141e+06	1.50438e+06	1.73172e+06
Adprs	B0K017	B0K017_RAT ADP-ribosylserine hydrolase OS=Rattus norvegicus OX=10116 GN=Adprs PE=3 SV=1	1	547110	614027	668972	651623	651390	679877	677545	717595	706263	758069	605047	700763
Cyp2j3	A0A0G2K921	A0A0G2K921_RAT Cytochrome P450, family 2, subfamily j, polypeptide 4 OS=Rattus norvegicus OX=10116 GN=Cyp2j3 PE=1 SV=2	5	1.27466e+06	1.40177e+06	1.4257e+06	1.31938e+06	1.78544e+06	1.76318e+06	1.44967e+06	1.54684e+06	1.83494e+06	2.0139e+06	1.42942e+06	1.65286e+06
Nudt2	A6IIV0	A6IIV0_RAT Bis(5'-nucleosyl)-tetraphosphatase [asymmetrical] OS=Rattus norvegicus OX=10116 GN=Nudt2 PE=3 SV=1	4	2.10966e+06	2.23667e+06	2.21363e+06	2.37514e+06	2.34962e+06	2.4199e+06	2.35742e+06	3.08416e+06	2.50422e+06	2.23508e+06	2.52516e+06	2.36343e+06
rCG_50796	A6KCD2	A6KCD2_RAT Tubulin alpha chain (Fragment) OS=Rattus norvegicus OX=10116 GN=rCG_50796 PE=3 SV=1	2	1.16624e+07	1.04702e+07	9.58208e+06	1.10166e+07	1.13094e+07	1.12894e+07	9.69628e+06	9.69627e+06	9.66839e+06	1.03373e+07	1.03e+07	1.10491e+07
Hnrnpa2b1	F1LNF1	F1LNF1_RAT Heterogeneous nuclear ribonucleoproteins A2/B1 OS=Rattus norvegicus OX=10116 GN=Hnrnpa2b1 PE=1 SV=2	20	1.02203e+07	1.04389e+07	1.10668e+07	1.15831e+07	1.15593e+07	1.10441e+07	1.14379e+07	1.23627e+07	1.07355e+07	1.26652e+07	1.15425e+07	1.17801e+07
Abca6	M0R890	M0R890_RAT ATP binding cassette subfamily A member 6 OS=Rattus norvegicus OX=10116 GN=Abca6 PE=1 SV=2	16	4.37943e+06	4.59537e+06	4.74389e+06	3.88075e+06	4.27195e+06	4.2824e+06	4.7948e+06	4.78517e+06	4.6936e+06	4.45471e+06	4.22161e+06	4.58134e+06
rCG_45322	A6K9C2	A6K9C2_RAT Proteasome subunit alpha type OS=Rattus norvegicus OX=10116 GN=rCG_45322 PE=3 SV=1	8	5.18449e+06	4.8823e+06	4.95462e+06	4.63847e+06	4.54552e+06	4.92977e+06	4.96795e+06	4.83785e+06	4.82504e+06	4.94508e+06	5.11487e+06	4.81943e+06
Acly	A6HJ39	A6HJ39_RAT ATP-citrate synthase OS=Rattus norvegicus OX=10116 GN=Acly PE=3 SV=1	39	5.19265e+06	1.04003e+07	6.97039e+06	7.83515e+06	5.16396e+06	7.91896e+06	5.16187e+06	4.65994e+06	4.13822e+06	4.66577e+06	7.25318e+06	7.60602e+06
Tnks1bp1	D3ZF26	D3ZF26_RAT Tankyrase 1 binding protein 1 OS=Rattus norvegicus OX=10116 GN=Tnks1bp1 PE=1 SV=1	12	2.45557e+06	2.46432e+06	2.46768e+06	2.35745e+06	2.38533e+06	2.39687e+06	2.32896e+06	2.50209e+06	2.74713e+06	2.48362e+06	2.63724e+06	2.4784e+06
Sh3bgrl1	A0A8I6GHH3	A0A8I6GHH3_RAT SH3 domain binding glutamate-rich protein like OS=Rattus norvegicus OX=10116 GN=Sh3bgrl1 PE=1 SV=1	6	4.86075e+06	4.74457e+06	4.74874e+06	4.39428e+06	4.6217e+06	3.97433e+06	4.66245e+06	4.29441e+06	4.13537e+06	3.92216e+06	4.04064e+06	4.21583e+06
RGD1309979_predicted	A6HQA5	A6HQA5_RAT DDRGK domain-containing protein 1 OS=Rattus norvegicus OX=10116 GN=RGD1309979_predicted PE=3 SV=1	7	4.75797e+06	4.50828e+06	4.28897e+06	4.74391e+06	4.80284e+06	4.9927e+06	4.38456e+06	4.28514e+06	4.67019e+06	5.72739e+06	5.26668e+06	5.5322e+06
Luc7l	A0A0G2QBZ8	A0A0G2QBZ8_RAT LUC7-like (S. cerevisiae) OS=Rattus norvegicus OX=10116 GN=Luc7l PE=2 SV=1	2	579953	530124	527273	490174	485498	477647	541694	499934	523745	506681	507500	494110
Pnpo	A6HIH6	A6HIH6_RAT pyridoxal 5'-phosphate synthase OS=Rattus norvegicus OX=10116 GN=Pnpo PE=3 SV=1	9	1.75222e+07	1.94432e+07	1.85543e+07	1.82636e+07	1.9008e+07	1.83266e+07	1.74388e+07	1.85714e+07	1.85192e+07	1.82188e+07	1.82486e+07	1.89618e+07
Ogfr	A0A0G2K5D6	A0A0G2K5D6_RAT Opioid growth factor receptor OS=Rattus norvegicus OX=10116 GN=Ogfr PE=1 SV=1	5	2.52846e+06	2.30325e+06	2.26985e+06	2.23104e+06	2.18363e+06	2.09244e+06	2.28988e+06	2.34939e+06	2.39225e+06	2.24352e+06	2.21456e+06	2.36502e+06
Rbm25l1	A0A8I5ZWC8	A0A8I5ZWC8_RAT RNA binding motif protein 25-like 1 OS=Rattus norvegicus OX=10116 GN=Rbm25l1 PE=4 SV=1	10	4.97619e+06	4.96895e+06	5.01395e+06	4.5897e+06	4.70733e+06	4.77772e+06	5.01145e+06	5.0258e+06	5.21385e+06	4.69148e+06	4.47246e+06	4.8757e+06
Tpr	A0A8I6ALQ6	A0A8I6ALQ6_RAT Nucleoprotein TPR OS=Rattus norvegicus OX=10116 GN=Tpr PE=1 SV=1	38	2.89733e+06	2.91045e+06	2.86233e+06	2.51495e+06	2.29721e+06	2.46204e+06	3.13775e+06	3.00974e+06	3.22751e+06	2.8495e+06	2.76996e+06	2.7456e+06
Hibadh	A0A8I5ZVQ3	A0A8I5ZVQ3_RAT 3-hydroxyisobutyrate dehydrogenase OS=Rattus norvegicus OX=10116 GN=Hibadh PE=1 SV=1	9	7.29437e+06	7.7922e+06	7.77723e+06	7.71993e+06	7.91932e+06	6.82456e+06	7.00057e+06	7.06328e+06	6.92392e+06	7.30541e+06	6.72089e+06	7.54793e+06
rCG_55098	A6IJA2	A6IJA2_RAT RCG55098 OS=Rattus norvegicus OX=10116 GN=rCG_55098 PE=3 SV=1	16	4.47207e+06	4.61972e+06	4.60974e+06	7.3804e+06	5.10391e+06	4.78384e+06	6.00665e+06	4.26569e+06	7.57659e+06	4.00689e+06	5.23966e+06	4.91125e+06
Bckdha	A0A8I6GGA5	A0A8I6GGA5_RAT 2-oxoisovalerate dehydrogenase subunit alpha OS=Rattus norvegicus OX=10116 GN=Bckdha PE=1 SV=1	24	6.79173e+06	7.53791e+06	7.5155e+06	7.17683e+06	7.69454e+06	6.78673e+06	7.14547e+06	7.47894e+06	7.36963e+06	7.90991e+06	7.41901e+06	7.43839e+06
Rps11	A0A8I5ZVN9	A0A8I5ZVN9_RAT Small ribosomal subunit protein uS17 OS=Rattus norvegicus OX=10116 GN=Rps11 PE=1 SV=1	10	4.79759e+07	4.72555e+07	4.48459e+07	5.56052e+07	5.27642e+07	5.07406e+07	4.44894e+07	4.35672e+07	4.81327e+07	5.02207e+07	4.79219e+07	5.42438e+07
Atxn10	A0A8I5ZUU4	A0A8I5ZUU4_RAT Ataxin-10 OS=Rattus norvegicus OX=10116 GN=Atxn10 PE=1 SV=1	4	2.7682e+06	2.74448e+06	2.76672e+06	2.8685e+06	2.90002e+06	3.00083e+06	2.83728e+06	2.82742e+06	3.28624e+06	3.01303e+06	3.08905e+06	3.04185e+06
Rps15	A6K8N0	A6K8N0_RAT 40S ribosomal protein S15 OS=Rattus norvegicus OX=10116 GN=Rps15 PE=3 SV=1	4	8.28503e+06	7.72977e+06	7.20605e+06	6.60556e+06	7.08775e+06	6.55997e+06	7.54957e+06	7.45075e+06	7.49251e+06	7.13937e+06	6.95167e+06	7.028e+06
Plcb3	A0A8I5ZLC4	A0A8I5ZLC4_RAT 1-phosphatidylinositol 4,5-bisphosphate phosphodiesterase OS=Rattus norvegicus OX=10116 GN=Plcb3 PE=1 SV=1	6	1.90785e+06	1.83733e+06	1.86151e+06	1.80728e+06	1.80378e+06	1.77889e+06	1.84739e+06	1.78186e+06	1.91296e+06	1.85669e+06	1.81795e+06	1.87344e+06
Suclg2	B1H270	B1H270_RAT Succinate--CoA ligase [GDP-forming] subunit beta, mitochondrial OS=Rattus norvegicus OX=10116 GN=Suclg2 PE=2 SV=1	26	1.17469e+07	1.34962e+07	1.29558e+07	9.71266e+06	1.05135e+07	9.55048e+06	1.21743e+07	1.29682e+07	1.28326e+07	9.24329e+06	8.65035e+06	1.00297e+07
Dnajc11	A6IUF7	A6IUF7_RAT DnaJ (Hsp40) homolog, subfamily C, member 11 OS=Rattus norvegicus OX=10116 GN=Dnajc11 PE=1 SV=1	11	2.97379e+06	3.18958e+06	3.31248e+06	4.28048e+06	3.84218e+06	3.55261e+06	3.21642e+06	3.06434e+06	3.2598e+06	3.47662e+06	2.96194e+06	3.44833e+06
Fkbp15	A0A8I5ZXY2	A0A8I5ZXY2_RAT peptidylprolyl isomerase OS=Rattus norvegicus OX=10116 GN=Fkbp15 PE=1 SV=1	10	1.7118e+06	1.56945e+06	1.52789e+06	1.47934e+06	1.42133e+06	1.3966e+06	1.56395e+06	1.47683e+06	1.51982e+06	1.51159e+06	1.58126e+06	1.54066e+06
Plxnb2	A0A0G2K2Y9	A0A0G2K2Y9_RAT Plexin B2 OS=Rattus norvegicus OX=10116 GN=Plxnb2 PE=1 SV=1	26	7.99405e+06	8.1124e+06	8.7205e+06	6.82424e+06	6.32442e+06	7.12224e+06	7.86125e+06	8.52275e+06	8.24775e+06	6.8411e+06	7.35819e+06	7.20736e+06
Agxt	A6JQX5	A6JQX5_RAT Alanine--glyoxylate aminotransferase OS=Rattus norvegicus OX=10116 GN=Agxt PE=3 SV=1	12	5.45922e+06	6.07152e+06	6.77245e+06	6.73706e+06	6.89715e+06	6.23125e+06	5.89232e+06	5.40343e+06	7.6212e+06	6.86771e+06	1.13214e+07	6.75935e+06
Slc27a5	A6KQM0	A6KQM0_RAT Solute carrier family 27 (Fatty acid transporter), member 5, isoform CRA_a OS=Rattus norvegicus OX=10116 GN=Slc27a5 PE=3 SV=1	22	1.67929e+07	1.36563e+07	1.76928e+07	1.64086e+07	1.90143e+07	1.98341e+07	1.39512e+07	1.60582e+07	1.55643e+07	1.1137e+07	7.59801e+06	1.52956e+07
Prkcb	A0A0G2K5Q0	A0A0G2K5Q0_RAT Protein kinase C OS=Rattus norvegicus OX=10116 GN=Prkcb PE=1 SV=1	2	1.79415e+06	1.72752e+06	1.85473e+06	1.48621e+06	1.51811e+06	1.59946e+06	1.70829e+06	1.82794e+06	1.92311e+06	1.50286e+06	1.36864e+06	1.65592e+06
Slc43a1	A0A8I6A4J7	A0A8I6A4J7_RAT Solute carrier family 43, member 1 OS=Rattus norvegicus OX=10116 GN=Slc43a1 PE=2 SV=1	1	381661	311474	310197	295369	357869	341761	308845	293469	289219	350221	289441	318485
Nans	B1WC26	B1WC26_RAT N-acetylneuraminate synthase OS=Rattus norvegicus OX=10116 GN=Nans PE=4 SV=1	11	1.1263e+07	1.04769e+07	1.04613e+07	9.91878e+06	9.87339e+06	1.06755e+07	1.06123e+07	1.1684e+07	1.08369e+07	8.68819e+06	1.02131e+07	1.05599e+07
Creld2	A0A8I6G5R7	A0A8I6G5R7_RAT protein disulfide-isomerase OS=Rattus norvegicus OX=10116 GN=Creld2 PE=1 SV=1	5	4.92317e+06	3.47608e+06	3.77231e+06	4.20538e+06	3.9598e+06	4.12794e+06	3.88964e+06	4.64723e+06	3.93706e+06	3.98855e+06	3.96793e+06	4.11036e+06
Gid8	A0A8I6AEK9	A0A8I6AEK9_RAT BWK-1 OS=Rattus norvegicus OX=10116 GN=Gid8 PE=1 SV=1	4	910539	858076	925838	757217	726479	797887	881450	851277	900665	835841	790321	846238
Ktn1	A0A8I5Y832	A0A8I5Y832_RAT Kinectin 1 OS=Rattus norvegicus OX=10116 GN=Ktn1 PE=1 SV=1	24	4.84247e+06	5.42298e+06	5.43433e+06	5.03371e+06	5.12767e+06	5.59594e+06	5.00304e+06	5.0504e+06	5.77994e+06	5.3996e+06	4.76228e+06	5.75432e+06
Gfer	A6HCV4	A6HCV4_RAT Sulfhydryl oxidase OS=Rattus norvegicus OX=10116 GN=Gfer PE=4 SV=1	7	2.77867e+06	2.95219e+06	2.84295e+06	2.51554e+06	2.69093e+06	2.48994e+06	2.64544e+06	2.50833e+06	2.70164e+06	2.27288e+06	2.16055e+06	2.86573e+06
Rufy3	A0A8I6ARF6	A0A8I6ARF6_RAT RUN and FYVE domain containing 3 OS=Rattus norvegicus OX=10116 GN=Rufy3 PE=1 SV=1	7	2.32343e+06	2.1374e+06	2.34809e+06	2.25457e+06	2.38155e+06	2.39468e+06	2.32879e+06	2.24723e+06	2.52442e+06	2.50152e+06	2.41767e+06	2.64893e+06
Hadhsc	A6HVS6	A6HVS6_RAT L-3-hydroxyacyl-Coenzyme A dehydrogenase, short chain, isoform CRA_a OS=Rattus norvegicus OX=10116 GN=Hadhsc PE=3 SV=1	18	4.30463e+07	4.47048e+07	4.35459e+07	4.32991e+07	4.06579e+07	4.13839e+07	4.4419e+07	4.61311e+07	4.70065e+07	3.83892e+07	3.53506e+07	4.41172e+07
Pea15	A0A8I6AA10	A0A8I6AA10_RAT Astrocytic phosphoprotein PEA-15 OS=Rattus norvegicus OX=10116 GN=Pea15 PE=1 SV=1	2	864753	820377	751846	980966	733702	793692	791768	771433	757645	776414	735174	757911
rCG_21362	A6J1T4	A6J1T4_RAT 60S acidic ribosomal protein P0 OS=Rattus norvegicus OX=10116 GN=rCG_21362 PE=3 SV=1	10	2.08758e+07	1.71338e+07	1.88752e+07	1.9344e+07	1.8627e+07	1.73617e+07	1.83822e+07	1.78652e+07	1.79174e+07	1.84728e+07	1.70102e+07	1.82625e+07
rCG_37572	A6KQH2	A6KQH2_RAT RCG37572, isoform CRA_a OS=Rattus norvegicus OX=10116 GN=rCG_37572 PE=4 SV=1	29	1.02141e+07	1.03614e+07	1.04595e+07	1.08366e+07	1.03282e+07	1.0401e+07	1.0645e+07	1.0994e+07	1.13053e+07	1.14574e+07	1.0718e+07	1.10626e+07
Usp8	A0A8I6A1E0	A0A8I6A1E0_RAT ubiquitinyl hydrolase 1 OS=Rattus norvegicus OX=10116 GN=Usp8 PE=1 SV=1	10	1.58558e+06	1.48019e+06	1.39698e+06	1.217e+06	1.19534e+06	1.25713e+06	1.3816e+06	1.36653e+06	1.43389e+06	1.30865e+06	1.18753e+06	1.23615e+06
Snx2	B2RYP4	B2RYP4_RAT Sorting nexin-2 OS=Rattus norvegicus OX=10116 GN=Snx2 PE=1 SV=1	11	5.52207e+06	5.09319e+06	5.07856e+06	4.81922e+06	5.00811e+06	5.04773e+06	5.20716e+06	5.59353e+06	5.25436e+06	5.21715e+06	5.46392e+06	5.3568e+06
Lmo7	A0A0G2K174	A0A0G2K174_RAT LIM domain 7 OS=Rattus norvegicus OX=10116 GN=Lmo7 PE=1 SV=2	11	1.67834e+06	1.84121e+06	2.10802e+06	1.78637e+06	1.91147e+06	1.86514e+06	2.01905e+06	2.05213e+06	1.93308e+06	1.95736e+06	1.94062e+06	1.92621e+06
Tm9sf4	A0A0G2KA25	A0A0G2KA25_RAT Transmembrane 9 superfamily member OS=Rattus norvegicus OX=10116 GN=Tm9sf4 PE=1 SV=1	13	6.20524e+06	5.19671e+06	5.34318e+06	4.97639e+06	5.28806e+06	4.5343e+06	4.95653e+06	4.96198e+06	5.38689e+06	5.54421e+06	5.0021e+06	5.11741e+06
Gpt2	A0A0G2JV84	A0A0G2JV84_RAT alanine transaminase OS=Rattus norvegicus OX=10116 GN=Gpt2 PE=1 SV=1	14	1.1009e+07	1.31619e+07	1.05906e+07	1.19695e+07	1.00873e+07	1.49877e+07	1.07914e+07	9.19309e+06	1.20219e+07	1.22384e+07	9.7478e+06	1.00151e+07
Eif3s10	A6JIA5	A6JIA5_RAT Eukaryotic translation initiation factor 3 subunit A OS=Rattus norvegicus OX=10116 GN=Eif3s10 PE=3 SV=1	66	5.80244e+06	5.54577e+06	5.76349e+06	5.5235e+06	5.51802e+06	5.57526e+06	6.05967e+06	5.61988e+06	5.2791e+06	6.16187e+06	6.14161e+06	5.7432e+06
F2	A6HND0	A6HND0_RAT Prothrombin OS=Rattus norvegicus OX=10116 GN=F2 PE=3 SV=1	16	5.14281e+06	4.35802e+06	4.56121e+06	4.34998e+06	4.69674e+06	4.99195e+06	4.9406e+06	6.19566e+06	4.49926e+06	4.87673e+06	4.3523e+06	3.89219e+06
Lsp1	A0A8I5ZSB6	A0A8I5ZSB6_RAT Lymphocyte-specific protein 1 OS=Rattus norvegicus OX=10116 GN=Lsp1 PE=1 SV=1	3	500778	309998	361354	373719	286595	313949	403799	392251	368443	400890	478650	327192
Mtfr1l	A0A8I6ABW1	A0A8I6ABW1_RAT Mitochondrial fission regulator OS=Rattus norvegicus OX=10116 GN=Mtfr1l PE=1 SV=1	5	2.28028e+06	2.50279e+06	2.36538e+06	2.51709e+06	2.50526e+06	2.30056e+06	2.26628e+06	2.33143e+06	2.5401e+06	2.36901e+06	2.06609e+06	2.47118e+06
Usp5_predicted	A6ILL7	A6ILL7_RAT Ubiquitin carboxyl-terminal hydrolase OS=Rattus norvegicus OX=10116 GN=Usp5_predicted PE=3 SV=1	19	1.88693e+06	1.77982e+06	1.90774e+06	1.87299e+06	1.93127e+06	2.05966e+06	1.91458e+06	1.99623e+06	1.85695e+06	1.98589e+06	1.81795e+06	1.90329e+06
Sec13l1	A6IBU1	A6IBU1_RAT SEC13-like 1 (S. cerevisiae), isoform CRA_b OS=Rattus norvegicus OX=10116 GN=Sec13l1 PE=3 SV=1	9	8.42103e+06	8.04243e+06	8.03337e+06	7.31505e+06	7.37733e+06	6.97623e+06	7.6356e+06	7.88486e+06	8.13218e+06	7.19253e+06	6.93258e+06	6.80945e+06
Alox15	A6HG45	A6HG45_RAT Arachidonate 15-lipoxygenase OS=Rattus norvegicus OX=10116 GN=Alox15 PE=3 SV=1	5	1.0697e+06	1.14485e+06	1.18714e+06	1.01811e+06	941554	1.08605e+06	1.17739e+06	1.24103e+06	1.31767e+06	1.05248e+06	1.31133e+06	1.30133e+06
Lemd3	A0A8I6ACY8	A0A8I6ACY8_RAT LEM domain containing 3 OS=Rattus norvegicus OX=10116 GN=Lemd3 PE=1 SV=1	2	351129	315936	399196	308786	315768	348599	360152	272264	312607	340662	285159	271687
RGD1310868_predicted	A6HL61	A6HL61_RAT mannosyl-glycoprotein endo-beta-N-acetylglucosaminidase OS=Rattus norvegicus OX=10116 GN=RGD1310868_predicted PE=3 SV=1	9	1.9507e+06	2.01598e+06	2.02629e+06	2.34907e+06	2.22914e+06	2.20389e+06	2.01e+06	2.17513e+06	2.21097e+06	2.45774e+06	2.26718e+06	2.38733e+06
RGD1359191	A6KBS6	A6KBS6_RAT tRNA (adenine(58)-N(1))-methyltransferase catalytic subunit TRMT61A OS=Rattus norvegicus OX=10116 GN=RGD1359191 PE=3 SV=1	1	260657	264678	238789	229994	234598	225435	266539	206407	257137	289146	254070	246337
Anxa6	A0A8I6G4G4	A0A8I6G4G4_RAT Annexin OS=Rattus norvegicus OX=10116 GN=Anxa6 PE=1 SV=1	44	3.84268e+07	3.67173e+07	3.83575e+07	4.03216e+07	3.81431e+07	3.43486e+07	3.39891e+07	3.47597e+07	3.85416e+07	3.63915e+07	3.41906e+07	3.82892e+07
Msto1	A0A8I6AIT8	A0A8I6AIT8_RAT Misato mitochondrial distribution and morphology regulator 1 OS=Rattus norvegicus OX=10116 GN=Msto1 PE=1 SV=1	4	1.68686e+06	1.48165e+06	1.51179e+06	1.42063e+06	1.51728e+06	1.43619e+06	1.55996e+06	1.5561e+06	1.59941e+06	1.61118e+06	1.52045e+06	1.68118e+06
Akr1d1	A0A0G2KAV5	A0A0G2KAV5_RAT Aldo-keto reductase family 1, member D1 OS=Rattus norvegicus OX=10116 GN=Akr1d1 PE=1 SV=1	21	6.89717e+07	9.4281e+07	9.38816e+07	7.92589e+07	7.35003e+07	4.80088e+07	8.97668e+07	7.57284e+07	6.59776e+07	7.65347e+07	5.79866e+07	7.27426e+07
Atp1b3	A6I275	A6I275_RAT Sodium/potassium-transporting ATPase subunit beta OS=Rattus norvegicus OX=10116 GN=Atp1b3 PE=3 SV=1	7	3.83266e+06	3.72341e+06	3.79804e+06	3.99202e+06	3.72785e+06	4.37473e+06	4.00043e+06	3.97876e+06	3.6689e+06	3.42629e+06	3.11119e+06	3.94728e+06
Mrpl43_predicted	A6JHH2	A6JHH2_RAT Large ribosomal subunit protein mL43 OS=Rattus norvegicus OX=10116 GN=Mrpl43_predicted PE=3 SV=1	3	2.26405e+06	1.98593e+06	2.04949e+06	2.45416e+06	2.16002e+06	1.93089e+06	2.15054e+06	1.92881e+06	2.4022e+06	2.05051e+06	1.82166e+06	2.3719e+06
Fgb	A6J5V1	A6J5V1_RAT Fibrinogen, B beta polypeptide, isoform CRA_b OS=Rattus norvegicus OX=10116 GN=Fgb PE=4 SV=1	22	1.14762e+07	6.65051e+06	7.097e+06	6.85956e+06	6.6918e+06	5.50052e+06	7.07577e+06	7.59471e+06	7.68243e+06	6.497e+06	6.24337e+06	5.74262e+06
Ap2m1	A0A140TAH5	A0A140TAH5_RAT AP-2 complex subunit mu OS=Rattus norvegicus OX=10116 GN=Ap2m1 PE=1 SV=2	17	6.27901e+06	5.45698e+06	5.654e+06	6.69572e+06	6.554e+06	6.40229e+06	6.20164e+06	6.23011e+06	6.58631e+06	6.44485e+06	6.17047e+06	6.53799e+06
Acss2	A0A8I6AD12	A0A8I6AD12_RAT propionate--CoA ligase OS=Rattus norvegicus OX=10116 GN=Acss2 PE=1 SV=1	9	2.89817e+06	3.345e+06	3.15648e+06	2.51105e+06	3.9319e+06	3.15311e+06	3.00185e+06	3.08174e+06	2.87752e+06	2.61891e+06	3.29232e+06	2.89226e+06
Tgm2	A0A8I6A1G8	A0A8I6A1G8_RAT protein-glutamine gamma-glutamyltransferase OS=Rattus norvegicus OX=10116 GN=Tgm2 PE=1 SV=1	31	1.65369e+07	1.65817e+07	1.87994e+07	1.98034e+07	2.12047e+07	2.14898e+07	1.7878e+07	1.72932e+07	1.6795e+07	2.02834e+07	1.83264e+07	2.23976e+07
Iqgap1	A0A8I6AJK7	A0A8I6AJK7_RAT IQ motif containing GTPase activating protein 1 OS=Rattus norvegicus OX=10116 GN=Iqgap1 PE=1 SV=1	16	2.44005e+06	2.00454e+06	2.04956e+06	2.2494e+06	1.99815e+06	1.90624e+06	2.10942e+06	2.63503e+06	2.17333e+06	2.13272e+06	2.02484e+06	2.1241e+06
Septin9	A0A8I5ZNH9	A0A8I5ZNH9_RAT Septin 9 OS=Rattus norvegicus OX=10116 GN=Septin9 PE=1 SV=1	13	4.64957e+06	4.29576e+06	4.45742e+06	4.16154e+06	4.0185e+06	4.05479e+06	4.2084e+06	4.44519e+06	4.61439e+06	4.18525e+06	4.30787e+06	4.36358e+06
Pstpip2	A0A8I5ZZT4	A0A8I5ZZT4_RAT Proline-serine-threonine phosphatase-interacting protein 2 OS=Rattus norvegicus OX=10116 GN=Pstpip2 PE=1 SV=1	5	3.4039e+06	3.16224e+06	3.06041e+06	3.03441e+06	2.31838e+06	2.83066e+06	2.96535e+06	3.25094e+06	3.29506e+06	3.09389e+06	3.61035e+06	3.57142e+06
Scfd2	A0A8I6A025	A0A8I6A025_RAT Sec1 family domain containing 2 OS=Rattus norvegicus OX=10116 GN=Scfd2 PE=1 SV=1	8	7.07417e+06	6.94214e+06	7.20202e+06	6.29862e+06	6.7675e+06	5.44701e+06	6.99041e+06	6.98889e+06	7.55455e+06	6.31011e+06	6.6993e+06	6.62211e+06
Gcc2	A0A0H2UH94	A0A0H2UH94_RAT GRIP and coiled-coil domain containing 2 OS=Rattus norvegicus OX=10116 GN=Gcc2 PE=1 SV=1	7	1.43702e+06	1.30481e+06	1.29735e+06	1.22955e+06	1.23638e+06	1.24223e+06	1.32219e+06	1.27943e+06	1.3157e+06	1.40052e+06	1.41295e+06	1.35692e+06
Ddah1	A6HWC2	A6HWC2_RAT dimethylargininase OS=Rattus norvegicus OX=10116 GN=Ddah1 PE=3 SV=1	13	1.33681e+07	1.52873e+07	1.89986e+07	1.44592e+07	1.72058e+07	1.68225e+07	1.83322e+07	1.78589e+07	1.75223e+07	1.76596e+07	1.49656e+07	1.63244e+07
Nudt9	A6K5T5	A6K5T5_RAT Nudix (Nucleoside diphosphate linked moiety X)-type motif 9, isoform CRA_b OS=Rattus norvegicus OX=10116 GN=Nudt9 PE=4 SV=1	6	2.66272e+06	2.61537e+06	2.58311e+06	2.24818e+06	2.31141e+06	2.42351e+06	2.50454e+06	2.38976e+06	2.40226e+06	2.43911e+06	2.37901e+06	2.40698e+06
Adtrp	A0A0H2UI01	A0A0H2UI01_RAT Androgen-dependent TFPI-regulating protein OS=Rattus norvegicus OX=10116 GN=Adtrp PE=1 SV=1	2	4.41224e+06	5.43324e+06	5.2157e+06	4.22599e+06	4.95486e+06	6.01509e+06	5.52641e+06	4.5749e+06	4.49375e+06	4.41673e+06	4.79894e+06	4.91344e+06
Chordc1	A0A8L2QG05	A0A8L2QG05_RAT Cysteine and histidine-rich domain-containing protein 1 OS=Rattus norvegicus OX=10116 GN=Chordc1 PE=1 SV=1	3	2.78618e+06	3.31896e+06	3.87125e+06	3.36553e+06	3.34009e+06	3.21183e+06	3.75488e+06	3.70507e+06	2.97245e+06	3.74647e+06	3.47953e+06	3.52656e+06
Dctn1	A0A0G2K428	A0A0G2K428_RAT Dynactin subunit 1 OS=Rattus norvegicus OX=10116 GN=Dctn1 PE=1 SV=2	18	2.12391e+06	1.97899e+06	1.91633e+06	1.72278e+06	1.64663e+06	1.74188e+06	2.02095e+06	1.92242e+06	1.93671e+06	1.77653e+06	1.71608e+06	1.73949e+06
Pck2	A0A8I6AH39	A0A8I6AH39_RAT phosphoenolpyruvate carboxykinase (GTP) OS=Rattus norvegicus OX=10116 GN=Pck2 PE=1 SV=1	11	6.1436e+06	6.12693e+06	5.4405e+06	5.93384e+06	5.0983e+06	5.2109e+06	6.85174e+06	6.54913e+06	6.75781e+06	5.8102e+06	6.08518e+06	6.1797e+06
Iqgap2	A0A8I6AM38	A0A8I6AM38_RAT IQ motif containing GTPase activating protein 2 OS=Rattus norvegicus OX=10116 GN=Iqgap2 PE=1 SV=1	60	1.47299e+07	1.41109e+07	1.3601e+07	1.3947e+07	1.3494e+07	1.50412e+07	1.40417e+07	1.30397e+07	1.34132e+07	1.45806e+07	1.46247e+07	1.45354e+07
Atp5pb	A0A096MK68	A0A096MK68_RAT ATP synthase subunit b OS=Rattus norvegicus OX=10116 GN=Atp5pb PE=1 SV=2	12	1.90744e+07	1.99846e+07	1.95742e+07	1.98334e+07	2.13533e+07	1.97875e+07	1.8859e+07	1.94063e+07	2.12302e+07	1.89804e+07	1.8628e+07	2.08027e+07
Rps27a	P62982	RS27A_RAT Ubiquitin-ribosomal protein eS31 fusion protein OS=Rattus norvegicus OX=10116 GN=Rps27a PE=1 SV=2	8	1.83673e+07	1.78961e+07	1.92651e+07	1.79065e+07	1.82905e+07	1.72207e+07	1.79148e+07	1.77545e+07	1.77652e+07	1.84996e+07	1.80814e+07	1.74343e+07
Cct6a	F7ELS2	F7ELS2_RAT Chaperonin containing TCP1 subunit 6A OS=Rattus norvegicus OX=10116 GN=Cct6a PE=1 SV=1	15	6.58348e+06	6.37578e+06	6.06282e+06	6.25291e+06	6.21289e+06	6.06929e+06	6.42174e+06	6.54294e+06	6.11821e+06	5.9856e+06	5.9826e+06	6.23488e+06
rCG_44400	A6I4V3	A6I4V3_RAT RCG44400, isoform CRA_c OS=Rattus norvegicus OX=10116 GN=rCG_44400 PE=4 SV=1	26	2.43642e+08	2.71945e+08	2.21255e+08	2.30472e+08	2.48606e+08	3.14278e+08	2.10083e+08	2.28367e+08	2.62491e+08	2.26137e+08	3.2016e+08	2.18814e+08
Synm	A0A096MK54	A0A096MK54_RAT Synemin OS=Rattus norvegicus OX=10116 GN=Synm PE=1 SV=1	5	1.26266e+06	1.16546e+06	1.08747e+06	1.03832e+06	975937	1.00493e+06	1.18448e+06	1.14939e+06	1.31828e+06	1.0764e+06	1.17806e+06	1.26574e+06
Gucy1b3	A6J5T8	A6J5T8_RAT guanylate cyclase OS=Rattus norvegicus OX=10116 GN=Gucy1b3 PE=3 SV=1	6	3.12714e+06	3.24717e+06	3.276e+06	2.90494e+06	3.24125e+06	2.6618e+06	2.97651e+06	3.37947e+06	3.59972e+06	3.26693e+06	2.6422e+06	3.08429e+06
rCG_29592	A6IMP7	A6IMP7_RAT Solute carrier organic anion transporter family member OS=Rattus norvegicus OX=10116 GN=rCG_29592 PE=3 SV=1	13	8.98067e+06	8.5436e+06	1.14818e+07	8.59059e+06	1.24909e+07	1.48508e+07	1.02435e+07	1.09239e+07	8.55825e+06	1.12165e+07	6.52942e+06	1.07599e+07
Arg1	A0A8L2Q8Y7	A0A8L2Q8Y7_RAT Arginase OS=Rattus norvegicus OX=10116 GN=Arg1 PE=3 SV=1	18	1.31587e+08	1.52649e+08	1.48626e+08	1.27384e+08	1.34853e+08	1.61746e+08	1.47819e+08	1.38602e+08	1.47753e+08	1.34458e+08	1.5916e+08	1.43131e+08
Nrdc	A0A8I5ZTD3	A0A8I5ZTD3_RAT Nardilysin convertase OS=Rattus norvegicus OX=10116 GN=Nrdc PE=1 SV=1	8	1.94397e+06	1.81506e+06	1.83409e+06	1.58297e+06	1.67239e+06	1.78395e+06	1.88577e+06	1.81526e+06	1.73263e+06	1.65594e+06	2.09582e+06	1.56734e+06
Myo1b	A0A8I6AFE5	A0A8I6AFE5_RAT Myosin Ib OS=Rattus norvegicus OX=10116 GN=Myo1b PE=1 SV=1	27	6.21576e+06	5.56958e+06	6.47256e+06	5.84873e+06	5.43238e+06	5.99138e+06	6.31524e+06	5.80686e+06	5.17717e+06	5.83519e+06	5.92206e+06	6.00168e+06
Stt3a	A0A8I6AND0	A0A8I6AND0_RAT dolichyl-diphosphooligosaccharide--protein glycotransferase OS=Rattus norvegicus OX=10116 GN=Stt3a PE=1 SV=1	16	1.29557e+07	1.21791e+07	1.28214e+07	1.24136e+07	1.21758e+07	1.281e+07	1.30295e+07	1.278e+07	1.29949e+07	1.39004e+07	1.38213e+07	1.30348e+07
Stim1	A0A0G2K5C8	A0A0G2K5C8_RAT Stromal interaction molecule 1 OS=Rattus norvegicus OX=10116 GN=Stim1 PE=1 SV=2	5	3.05764e+06	3.01863e+06	2.95344e+06	3.03081e+06	2.60499e+06	2.84081e+06	2.87428e+06	2.94174e+06	3.4276e+06	3.02113e+06	2.70225e+06	2.92766e+06
Fkbp4	Q9QVC8	FKBP4_RAT Peptidyl-prolyl cis-trans isomerase FKBP4 OS=Rattus norvegicus OX=10116 GN=Fkbp4 PE=1 SV=3	15	5.57023e+06	5.0152e+06	5.26681e+06	6.04846e+06	6.25604e+06	5.65579e+06	5.44893e+06	5.26679e+06	5.09956e+06	5.44099e+06	6.31631e+06	5.86838e+06
COX3	A0A096XKT2	A0A096XKT2_RAT Cytochrome c oxidase subunit 3 OS=Rattus norvegicus OX=10116 GN=COX3 PE=3 SV=1	1	833193	999345	1.03744e+06	896353	1.22823e+06	929729	879348	835731	833387	925498	985723	788851
rCG_60609	A6JJM8	A6JJM8_RAT RCG60609 OS=Rattus norvegicus OX=10116 GN=rCG_60609 PE=3 SV=1	12	2.76698e+07	3.4174e+07	2.85618e+07	3.41562e+07	3.33603e+07	3.10326e+07	2.83409e+07	2.77344e+07	2.60295e+07	3.41989e+07	3.50835e+07	3.53378e+07
Mcc	A0A0G2K098	A0A0G2K098_RAT MCC regulator of WNT signaling pathway OS=Rattus norvegicus OX=10116 GN=Mcc PE=1 SV=2	2	503517	530999	507151	455095	447295	471675	535904	509475	471788	468440	475608	513299
Cmc2	A0A8I5ZLA6	A0A8I5ZLA6_RAT COX assembly mitochondrial protein OS=Rattus norvegicus OX=10116 GN=Cmc2 PE=1 SV=1	2	852354	927964	911184	905487	956014	884568	857756	839290	928476	993625	794216	944997
Vdac1	A0A8I6AKF7	A0A8I6AKF7_RAT Voltage-dependent anion channel 1 OS=Rattus norvegicus OX=10116 GN=Vdac1 PE=1 SV=1	14	4.33374e+07	4.4543e+07	4.75622e+07	4.7956e+07	5.32999e+07	4.51679e+07	4.422e+07	4.72221e+07	4.48001e+07	4.12154e+07	3.85589e+07	4.56171e+07
rCG_56310	A6IAT5	A6IAT5_RAT RCG56310 OS=Rattus norvegicus OX=10116 GN=rCG_56310 PE=4 SV=1	5	3.12064e+06	3.16923e+06	3.05577e+06	3.23647e+06	2.96185e+06	3.22811e+06	3.02507e+06	3.27024e+06	3.02963e+06	3.26526e+06	3.74673e+06	3.72561e+06
Plaa	A6JRG3	A6JRG3_RAT Phospholipase A2, activating protein, isoform CRA_a OS=Rattus norvegicus OX=10116 GN=Plaa PE=3 SV=1	15	8.18024e+06	9.27599e+06	6.8315e+06	6.72106e+06	7.20666e+06	6.91724e+06	5.922e+06	8.15503e+06	1.10544e+07	6.84489e+06	7.33238e+06	7.23987e+06
Cyp2c6v1	A0A1B0GWV3	A0A1B0GWV3_RAT Cytochrome P450, family 2, subfamily C, polypeptide 6, variant 1 OS=Rattus norvegicus OX=10116 GN=Cyp2c6v1 PE=1 SV=2	15	1.66685e+07	1.4831e+07	1.8181e+07	1.79622e+07	1.87731e+07	1.745e+07	1.73999e+07	1.58693e+07	1.50841e+07	1.74624e+07	1.05389e+07	1.50853e+07
Sec24d_predicted	A6HVI6	A6HVI6_RAT SEC24 related gene family, member D (S. cerevisiae) (Predicted), isoform CRA_a OS=Rattus norvegicus OX=10116 GN=Sec24d_predicted PE=3 SV=1	13	1.20261e+07	1.02531e+07	9.98686e+06	1.0991e+07	1.04292e+07	9.81247e+06	9.50958e+06	9.15077e+06	9.28223e+06	9.72868e+06	9.46836e+06	9.8518e+06
Cryl1	A0A8I5ZZK9	A0A8I5ZZK9_RAT Crystallin, lambda 1 OS=Rattus norvegicus OX=10116 GN=Cryl1 PE=1 SV=1	10	7.83466e+06	8.79926e+06	9.23048e+06	7.78336e+06	8.51219e+06	8.09376e+06	9.62845e+06	8.47922e+06	9.95867e+06	7.58476e+06	8.14368e+06	8.33717e+06
Kif13b	Q70AM4	Q70AM4_RAT Kinesin 13B OS=Rattus norvegicus OX=10116 GN=Kif13b PE=2 SV=1	19	3.81901e+06	3.6422e+06	3.63013e+06	3.54483e+06	3.51179e+06	3.48729e+06	3.51262e+06	3.40602e+06	3.65365e+06	3.35736e+06	3.729e+06	3.57062e+06
Atxn2l	A0A0G2JYE0	A0A0G2JYE0_RAT Ataxin 2-like OS=Rattus norvegicus OX=10116 GN=Atxn2l PE=1 SV=1	8	2.72211e+06	2.59549e+06	2.63051e+06	2.46493e+06	2.59023e+06	2.34967e+06	2.71694e+06	2.69565e+06	2.37656e+06	2.68143e+06	2.70882e+06	2.1845e+06
rCG_34286	A6HI34	A6HI34_RAT Nucleoside diphosphate kinase OS=Rattus norvegicus OX=10116 GN=rCG_34286 PE=3 SV=1	9	1.56468e+07	1.44422e+07	1.39348e+07	1.49946e+07	1.65235e+07	1.51389e+07	1.39739e+07	1.52195e+07	1.4217e+07	1.59174e+07	1.31836e+07	1.42559e+07
rCG_56325	A6IB44	A6IB44_RAT RuvB-like helicase OS=Rattus norvegicus OX=10116 GN=rCG_56325 PE=3 SV=1	6	2.68801e+06	2.62903e+06	2.71624e+06	2.65685e+06	2.67068e+06	2.4556e+06	2.65151e+06	2.70174e+06	2.5663e+06	2.69379e+06	2.51636e+06	2.71996e+06
Cmas	F7F0E0	F7F0E0_RAT N-acylneuraminate cytidylyltransferase OS=Rattus norvegicus OX=10116 GN=Cmas PE=2 SV=1	16	6.55397e+06	6.57908e+06	6.76832e+06	6.21294e+06	6.32507e+06	6.0361e+06	6.21508e+06	6.7819e+06	6.9506e+06	6.48522e+06	6.34851e+06	6.82676e+06
Gk	A0A8J8YI12	A0A8J8YI12_RAT glycerol kinase OS=Rattus norvegicus OX=10116 GN=Gk PE=1 SV=1	25	1.18532e+07	1.2101e+07	1.16761e+07	1.07094e+07	1.14511e+07	1.01156e+07	1.14681e+07	1.05016e+07	1.18493e+07	1.14848e+07	1.15339e+07	1.13808e+07
Maob	A6JZX1	A6JZX1_RAT Amine oxidase OS=Rattus norvegicus OX=10116 GN=Maob PE=3 SV=1	19	1.33877e+07	1.32848e+07	1.39424e+07	1.16976e+07	1.27249e+07	1.02645e+07	1.3691e+07	1.37686e+07	1.38952e+07	1.06647e+07	8.76213e+06	1.18513e+07
Pdk2	A0A8I6AJH2	A0A8I6AJH2_RAT Protein-serine/threonine kinase OS=Rattus norvegicus OX=10116 GN=Pdk2 PE=1 SV=1	13	7.50271e+06	7.65067e+06	7.6195e+06	6.91752e+06	7.02014e+06	6.215e+06	6.56978e+06	6.76598e+06	8.38419e+06	5.81632e+06	4.95603e+06	6.88131e+06
Hypk	A0A8I6A9K9	A0A8I6A9K9_RAT Huntingtin interacting protein K OS=Rattus norvegicus OX=10116 GN=Hypk PE=1 SV=1	1	777295	777267	771697	678231	692592	656636	774064	789456	834502	698598	722135	691033
Cct3	A6J662	A6J662_RAT T-complex protein 1 subunit gamma OS=Rattus norvegicus OX=10116 GN=Cct3 PE=3 SV=1	27	1.04304e+07	1.00959e+07	1.0133e+07	1.02481e+07	1.07812e+07	1.05546e+07	1.04103e+07	1.0299e+07	1.00621e+07	1.06466e+07	1.01924e+07	1.10142e+07
Paics	A0A8I6A960	A0A8I6A960_RAT Bifunctional phosphoribosylaminoimidazole carboxylase/phosphoribosylaminoimidazole succinocarboxamide synthetase OS=Rattus norvegicus OX=10116 GN=Paics PE=1 SV=1	11	7.17243e+06	8.76857e+06	8.05385e+06	9.00813e+06	9.05922e+06	9.96864e+06	7.78278e+06	8.22425e+06	8.37297e+06	8.81831e+06	8.57383e+06	9.14079e+06
RGD1311147_predicted	A6KH31	A6KH31_RAT Similar to magnesium-dependent phosphatase-1 (Predicted), isoform CRA_b OS=Rattus norvegicus OX=10116 GN=RGD1311147_predicted PE=4 SV=1	3	4.05262e+06	3.93463e+06	3.91081e+06	4.17115e+06	4.25869e+06	3.77155e+06	4.09072e+06	3.92769e+06	4.12058e+06	3.75624e+06	3.82732e+06	4.32498e+06
Aldh3a2	A0A8I6AF13	A0A8I6AF13_RAT Aldehyde dehydrogenase 3 family, member A2 OS=Rattus norvegicus OX=10116 GN=Aldh3a2 PE=1 SV=1	18	2.23866e+07	2.32252e+07	2.24827e+07	2.16132e+07	2.08113e+07	2.18981e+07	2.25628e+07	2.38234e+07	2.21489e+07	1.90254e+07	1.9171e+07	2.10108e+07
Map7	A0A0G2KB52	A0A0G2KB52_RAT Microtubule-associated protein 7 OS=Rattus norvegicus OX=10116 GN=Map7 PE=1 SV=2	3	949278	1.05754e+06	1.0803e+06	963309	1.02344e+06	885718	1.03497e+06	972939	990768	956568	1.02313e+06	951310
Tmpo	A0A8I6GF99	A0A8I6GF99_RAT Solute carrier family 25 member 3 OS=Rattus norvegicus OX=10116 GN=Tmpo PE=1 SV=1	19	1.19444e+07	1.13583e+07	1.15965e+07	1.21198e+07	1.31948e+07	1.23562e+07	1.11675e+07	1.18076e+07	1.19156e+07	1.21902e+07	1.09426e+07	1.26472e+07
Lamb1	A0A8I5ZQ25	A0A8I5ZQ25_RAT Laminin subunit beta 1 OS=Rattus norvegicus OX=10116 GN=Lamb1 PE=1 SV=1	2	239309	255911	292487	234512	245189	260653	313225	267200	303816	258880	235679	221753
Fcer1g	A0A8I5YBS0	A0A8I5YBS0_RAT High affinity immunoglobulin epsilon receptor subunit gamma OS=Rattus norvegicus OX=10116 GN=Fcer1g PE=1 SV=1	4	4.11464e+06	3.35821e+06	3.61919e+06	3.62248e+06	3.77663e+06	4.04336e+06	3.82134e+06	5.03255e+06	4.51538e+06	3.92114e+06	4.47163e+06	3.64541e+06
Sdpr	A6INX7	A6INX7_RAT Serum deprivation response protein OS=Rattus norvegicus OX=10116 GN=Sdpr PE=3 SV=1	4	5.31647e+06	5.36378e+06	5.18488e+06	3.18999e+06	4.31703e+06	3.4262e+06	5.19595e+06	5.55381e+06	6.16705e+06	3.93514e+06	3.54403e+06	3.6288e+06
rCG_40478	A6I6I3	A6I6I3_RAT Small ribosomal subunit protein uS3 OS=Rattus norvegicus OX=10116 GN=rCG_40478 PE=3 SV=1	17	1.63503e+07	1.49006e+07	1.49628e+07	1.89724e+07	1.72082e+07	1.69068e+07	1.46024e+07	1.44653e+07	1.54888e+07	1.75081e+07	1.74277e+07	1.77944e+07
Insr	A0A8I5ZMZ8	A0A8I5ZMZ8_RAT Tyrosine-protein kinase receptor OS=Rattus norvegicus OX=10116 GN=Insr PE=1 SV=1	5	3.08707e+06	3.16321e+06	3.3315e+06	3.12037e+06	3.12025e+06	3.09127e+06	3.24779e+06	3.388e+06	3.34483e+06	3.24545e+06	2.66067e+06	3.2779e+06
Add1	A0A0G2JSM7	A0A0G2JSM7_RAT Adducin 1 OS=Rattus norvegicus OX=10116 GN=Add1 PE=1 SV=2	6	2.35079e+06	2.33062e+06	2.33608e+06	2.11741e+06	2.17e+06	2.07634e+06	2.35097e+06	2.27982e+06	2.22207e+06	2.41578e+06	2.68333e+06	1.89062e+06
Uso1	A0A8I6A7H7	A0A8I6A7H7_RAT General vesicular transport factor p115 OS=Rattus norvegicus OX=10116 GN=Uso1 PE=1 SV=1	29	4.97495e+06	4.55342e+06	4.3929e+06	4.27982e+06	4.42675e+06	4.42498e+06	4.33385e+06	4.25671e+06	4.18485e+06	4.4316e+06	4.85372e+06	4.57669e+06
Acad9	A6IHW4	A6IHW4_RAT Acyl-Coenzyme A dehydrogenase family, member 9, isoform CRA_c OS=Rattus norvegicus OX=10116 GN=Acad9 PE=3 SV=1	20	1.47562e+07	1.52925e+07	1.15032e+07	9.24233e+06	1.54481e+07	1.98039e+07	1.10911e+07	1.13336e+07	1.5762e+07	1.2983e+07	8.48025e+06	9.39463e+06
Acadvl	F7FEX1	F7FEX1_RAT Acyl-Coenzyme A dehydrogenase, very long chain OS=Rattus norvegicus OX=10116 GN=Acadvl PE=2 SV=1	27	1.88017e+07	1.91624e+07	2.10741e+07	1.96311e+07	2.12585e+07	2.15291e+07	1.95097e+07	2.00183e+07	1.96452e+07	2.07081e+07	1.84455e+07	1.97026e+07
rCG_27814	A6KBM6	A6KBM6_RAT RCG27814, isoform CRA_b OS=Rattus norvegicus OX=10116 GN=rCG_27814 PE=3 SV=1	27	2.56978e+07	2.46936e+07	2.46509e+07	2.43636e+07	2.69497e+07	2.4306e+07	2.65356e+07	2.52338e+07	2.47951e+07	2.61621e+07	2.52905e+07	2.67869e+07
Rnh1	A0A0G2JWJ9	A0A0G2JWJ9_RAT Ribonuclease/angiogenin inhibitor 1 OS=Rattus norvegicus OX=10116 GN=Rnh1 PE=1 SV=1	11	9.02663e+06	7.97793e+06	7.74644e+06	7.9377e+06	7.9691e+06	7.60825e+06	7.60013e+06	8.04736e+06	7.40214e+06	7.20954e+06	6.95313e+06	7.71983e+06
Flot2	A0A0G2JXA8	A0A0G2JXA8_RAT Flotillin OS=Rattus norvegicus OX=10116 GN=Flot2 PE=3 SV=1	8	2.83542e+06	1.7502e+06	1.80651e+06	2.6418e+06	2.96966e+06	2.7213e+06	2.82826e+06	2.6727e+06	2.83489e+06	2.79024e+06	1.79922e+06	2.92731e+06
Dnpep	A0A8I6A8L3	A0A8I6A8L3_RAT Aspartyl aminopeptidase OS=Rattus norvegicus OX=10116 GN=Dnpep PE=3 SV=1	13	6.66303e+06	6.25405e+06	6.36013e+06	6.19337e+06	6.6994e+06	6.4678e+06	6.11297e+06	6.63502e+06	6.49168e+06	7.035e+06	6.65096e+06	6.51614e+06
Apool	A0A8J8YNE4	A0A8J8YNE4_RAT MICOS complex subunit OS=Rattus norvegicus OX=10116 GN=Apool PE=3 SV=1	10	6.42558e+06	6.68061e+06	7.1426e+06	6.82053e+06	6.95644e+06	6.60427e+06	6.5716e+06	6.35525e+06	7.18408e+06	7.35589e+06	5.88257e+06	6.83059e+06
Car14	A0A8I6A8W4	A0A8I6A8W4_RAT Carbonic anhydrase 14 OS=Rattus norvegicus OX=10116 GN=Car14 PE=1 SV=1	6	3.97484e+06	4.89263e+06	4.39497e+06	4.79426e+06	4.4484e+06	4.2272e+06	3.96018e+06	4.34649e+06	4.86086e+06	4.13207e+06	4.39177e+06	4.25769e+06
Pgm1	A1A5L2	A1A5L2_RAT Pgm1 protein (Fragment) OS=Rattus norvegicus OX=10116 GN=Pgm1 PE=2 SV=1	22	1.56628e+07	1.5616e+07	1.53575e+07	1.4154e+07	1.34301e+07	1.61345e+07	1.46984e+07	1.46205e+07	1.54756e+07	1.4275e+07	1.46328e+07	1.49983e+07
rCG_56820	A6KS18	A6KS18_RAT Small ribosomal subunit protein uS4 OS=Rattus norvegicus OX=10116 GN=rCG_56820 PE=3 SV=1	17	1.33587e+07	1.35388e+07	1.24346e+07	1.17754e+07	1.13069e+07	1.05546e+07	1.20279e+07	1.14451e+07	1.21464e+07	1.17788e+07	1.15212e+07	1.18828e+07
Sccpdh	A6JGF6	A6JGF6_RAT Saccharopine dehydrogenase (Putative) OS=Rattus norvegicus OX=10116 GN=Sccpdh PE=4 SV=1	9	3.63281e+06	4.11242e+06	3.558e+06	3.64834e+06	4.52272e+06	3.32499e+06	3.69003e+06	3.9189e+06	4.46179e+06	4.05946e+06	3.4994e+06	4.01128e+06
Stab2	A0A8I6G2H4	A0A8I6G2H4_RAT Stabilin 2 OS=Rattus norvegicus OX=10116 GN=Stab2 PE=1 SV=1	10	2.44602e+06	2.1495e+06	2.36862e+06	2.16957e+06	2.32766e+06	2.32199e+06	2.28212e+06	2.2408e+06	2.61594e+06	2.51918e+06	2.04688e+06	2.28869e+06
Gpd2	A0A0G2K1F9	A0A0G2K1F9_RAT Glycerol-3-phosphate dehydrogenase OS=Rattus norvegicus OX=10116 GN=Gpd2 PE=1 SV=2	11	3.87571e+06	4.09524e+06	3.63534e+06	3.03321e+06	2.96484e+06	3.44748e+06	3.1074e+06	3.383e+06	3.93447e+06	2.89903e+06	2.65599e+06	3.29341e+06
Aox1	A6IP50	A6IP50_RAT aldehyde oxidase OS=Rattus norvegicus OX=10116 GN=Aox1 PE=3 SV=1	33	1.1738e+07	1.13983e+07	1.2184e+07	1.37401e+07	1.1675e+07	1.03663e+07	1.91823e+07	1.69533e+07	1.30115e+07	1.25754e+07	1.11419e+07	1.76267e+07
Prdx3	A0A8I5ZMG4	A0A8I5ZMG4_RAT Peroxiredoxin 3 OS=Rattus norvegicus OX=10116 GN=Prdx3 PE=4 SV=1	8	8.7691e+06	9.21987e+06	8.66939e+06	1.09778e+07	1.12947e+07	1.10171e+07	9.15931e+06	9.55493e+06	1.04637e+07	1.03952e+07	1.1423e+07	1.12722e+07
Lims1	A0A8I5ZKY9	A0A8I5ZKY9_RAT LIM and senescent cell antigen-like-containing domain protein OS=Rattus norvegicus OX=10116 GN=Lims1 PE=1 SV=1	8	4.99931e+06	4.49602e+06	4.46778e+06	4.73394e+06	4.67301e+06	4.50932e+06	4.78258e+06	4.71949e+06	4.70742e+06	4.59157e+06	4.02905e+06	4.77206e+06
Vcl	A0A0G2K8V2	A0A0G2K8V2_RAT Vinculin OS=Rattus norvegicus OX=10116 GN=Vcl PE=1 SV=2	50	8.31011e+06	8.62203e+06	8.60482e+06	8.81346e+06	8.11575e+06	8.91972e+06	8.70941e+06	8.58799e+06	9.01681e+06	8.52905e+06	8.00365e+06	8.71095e+06
Sgta	A0A8I5ZR21	A0A8I5ZR21_RAT Small glutamine rich tetratricopeptide repeat co-chaperone alpha OS=Rattus norvegicus OX=10116 GN=Sgta PE=1 SV=1	5	1.87305e+06	1.82614e+06	1.75438e+06	2.18499e+06	2.12243e+06	2.18781e+06	1.81949e+06	1.75905e+06	1.74882e+06	2.47593e+06	2.13562e+06	2.22787e+06
Vcp	A6IIZ6	A6IIZ6_RAT Transitional endoplasmic reticulum ATPase OS=Rattus norvegicus OX=10116 GN=Vcp PE=3 SV=1	41	3.34857e+07	3.56832e+07	3.39856e+07	2.788e+07	2.6678e+07	2.90774e+07	3.43857e+07	3.44276e+07	3.17629e+07	2.81693e+07	2.81983e+07	2.99216e+07
Myh11	A0A0G2K6S9	A0A0G2K6S9_RAT Myosin heavy chain 11 OS=Rattus norvegicus OX=10116 GN=Myh11 PE=1 SV=2	18	2.33071e+06	2.45292e+06	2.87144e+06	1.86442e+06	2.01472e+06	2.28097e+06	2.98364e+06	2.60026e+06	2.47256e+06	2.72795e+06	1.89288e+06	2.2093e+06
Acacb	A0A0G2K1F2	A0A0G2K1F2_RAT acetyl-CoA carboxylase OS=Rattus norvegicus OX=10116 GN=Acacb PE=1 SV=2	10	1.8665e+06	1.71346e+06	1.72661e+06	1.2349e+06	1.44056e+06	1.29337e+06	1.92763e+06	1.76988e+06	1.63775e+06	1.00367e+06	1.09611e+06	1.33007e+06
Rock1	D4A5S0	D4A5S0_RAT Rho-associated protein kinase OS=Rattus norvegicus OX=10116 GN=Rock1 PE=1 SV=4	20	2.04746e+06	2.3526e+06	2.32429e+06	1.8203e+06	1.98845e+06	2.24018e+06	1.13281e+07	2.3227e+06	2.05631e+06	7.15594e+06	2.15861e+06	2.01571e+06
Serbp1	A6KF47	A6KF47_RAT Serpine1 mRNA binding protein 1, isoform CRA_c OS=Rattus norvegicus OX=10116 GN=Serbp1 PE=3 SV=1	13	7.2865e+06	7.2892e+06	7.1435e+06	7.18268e+06	7.75896e+06	6.97418e+06	7.97309e+06	8.55645e+06	8.07031e+06	7.90736e+06	7.48977e+06	7.62504e+06
Akap9	A0A0G2K548	A0A0G2K548_RAT A-kinase anchoring protein 9 OS=Rattus norvegicus OX=10116 GN=Akap9 PE=1 SV=1	12	1.3794e+06	1.29966e+06	1.22831e+06	1.16939e+06	1.22051e+06	1.11952e+06	1.22805e+06	1.18233e+06	1.13641e+06	1.24058e+06	1.21866e+06	1.16082e+06
Gosr1	A0A8I5ZTC2	A0A8I5ZTC2_RAT Golgi SNAP receptor complex member 1 OS=Rattus norvegicus OX=10116 GN=Gosr1 PE=1 SV=1	4	2.8906e+06	2.22799e+06	2.08935e+06	2.17068e+06	2.34703e+06	2.30025e+06	2.13871e+06	2.15591e+06	2.27671e+06	2.47719e+06	2.30904e+06	2.33926e+06
Stt3b	A0A9K3Y857	A0A9K3Y857_RAT dolichyl-diphosphooligosaccharide--protein glycotransferase OS=Rattus norvegicus OX=10116 GN=Stt3b PE=1 SV=1	16	4.59277e+06	4.90037e+06	4.95835e+06	5.06326e+06	4.96948e+06	5.95158e+06	4.81029e+06	5.00323e+06	4.89508e+06	5.65144e+06	5.47046e+06	5.12488e+06
rCG_20392	A6JFY7	A6JFY7_RAT RCG20392, isoform CRA_b OS=Rattus norvegicus OX=10116 GN=rCG_20392 PE=3 SV=1	3	3.63195e+06	3.67846e+06	3.50026e+06	3.56491e+06	3.72613e+06	3.67933e+06	3.47147e+06	3.37278e+06	3.40687e+06	3.76284e+06	3.53213e+06	3.71047e+06
Psme1	F7F0J8	F7F0J8_RAT Proteasome (Prosome, macropain) activator subunit 1 OS=Rattus norvegicus OX=10116 GN=Psme1 PE=2 SV=1	14	2.29426e+07	1.44103e+07	1.45401e+07	1.2754e+07	1.3398e+07	9.08698e+06	1.49894e+07	1.54921e+07	1.42552e+07	1.00323e+07	1.14772e+07	1.33526e+07
Atp5f1a	A0A8I5ZXA2	A0A8I5ZXA2_RAT ATP synthase subunit alpha OS=Rattus norvegicus OX=10116 GN=Atp5f1a PE=1 SV=1	36	1.15629e+08	1.18842e+08	1.21945e+08	1.24027e+08	1.32457e+08	1.2058e+08	1.10394e+08	1.14489e+08	1.21549e+08	1.18635e+08	1.09898e+08	1.28965e+08
Ubxn1	A0A8I6A9Z6	A0A8I6A9Z6_RAT UBX domain protein 1 OS=Rattus norvegicus OX=10116 GN=Ubxn1 PE=1 SV=1	8	1.70579e+06	1.64834e+06	1.65433e+06	1.51497e+06	1.56478e+06	1.50287e+06	1.61171e+06	1.58138e+06	1.69515e+06	1.64547e+06	1.56561e+06	1.50756e+06
Hpd	A0A8L2Q085	A0A8L2Q085_RAT 4-hydroxyphenylpyruvate dioxygenase OS=Rattus norvegicus OX=10116 GN=Hpd PE=1 SV=1	18	3.21106e+07	3.10762e+07	2.95536e+07	2.83877e+07	3.02e+07	2.81488e+07	2.78222e+07	2.7851e+07	2.9762e+07	3.25612e+07	2.7785e+07	2.95158e+07
Add3	Q62847	ADDG_RAT Gamma-adducin OS=Rattus norvegicus OX=10116 GN=Add3 PE=1 SV=3	4	2.23293e+06	2.16198e+06	2.24368e+06	2.03866e+06	2.18939e+06	1.94625e+06	2.17783e+06	2.17034e+06	2.3906e+06	2.07197e+06	1.96255e+06	2.08561e+06
Hdgfl2	A0A0G2JYC7	A0A0G2JYC7_RAT HDGF like 2 OS=Rattus norvegicus OX=10116 GN=Hdgfl2 PE=1 SV=2	9	1.5794e+06	1.47305e+06	1.54566e+06	1.38848e+06	1.4399e+06	1.31267e+06	1.56441e+06	1.47825e+06	1.47697e+06	1.47454e+06	1.40016e+06	1.45037e+06
Spta1	D4A678	D4A678_RAT Spectrin, alpha, erythrocytic 1 OS=Rattus norvegicus OX=10116 GN=Spta1 PE=1 SV=4	20	1.27835e+06	1.31299e+06	1.35286e+06	1.42008e+06	1.42467e+06	1.41487e+06	1.48429e+06	1.38408e+06	1.59317e+06	1.69742e+06	1.9354e+06	1.42998e+06
Ppp1r12a	A0A0G2JWJ0	A0A0G2JWJ0_RAT Protein phosphatase 1 regulatory subunit OS=Rattus norvegicus OX=10116 GN=Ppp1r12a PE=1 SV=1	10	2.83952e+06	2.71342e+06	2.68075e+06	2.57218e+06	2.64632e+06	2.52522e+06	2.78648e+06	3.01255e+06	2.91659e+06	2.72871e+06	2.88245e+06	2.69964e+06
Epb41	A0A8I5Y1T6	A0A8I5Y1T6_RAT Protein 4.1 OS=Rattus norvegicus OX=10116 GN=Epb41 PE=1 SV=1	22	2.63223e+06	2.62719e+06	2.82531e+06	2.44907e+06	2.63166e+06	2.73697e+06	2.88489e+06	2.80292e+06	2.83854e+06	2.8372e+06	2.66041e+06	2.67872e+06
Ampd2	A0A0G2K3U1	A0A0G2K3U1_RAT AMP deaminase OS=Rattus norvegicus OX=10116 GN=Ampd2 PE=1 SV=1	12	2.92404e+06	2.41273e+06	2.48223e+06	2.2671e+06	2.19877e+06	2.2758e+06	2.73416e+06	2.30291e+06	2.25324e+06	2.37034e+06	2.51941e+06	2.18195e+06
Slc25a4	F7FMU8	F7FMU8_RAT ADP/ATP translocase OS=Rattus norvegicus OX=10116 GN=Slc25a4 PE=1 SV=1	3	2.37114e+06	1.98655e+06	2.17993e+06	2.37308e+06	2.17548e+06	2.17088e+06	2.20291e+06	2.13473e+06	2.38111e+06	2.19651e+06	2.25113e+06	2.2324e+06
Rap1b	A0A8L2UI57	A0A8L2UI57_RAT small monomeric GTPase OS=Rattus norvegicus OX=10116 GN=Rap1b PE=1 SV=1	7	7.10973e+06	6.22506e+06	6.4996e+06	6.15185e+06	6.06728e+06	5.90791e+06	6.34101e+06	6.29551e+06	6.91571e+06	6.28875e+06	5.96547e+06	6.21219e+06
rCG_44919	A6KJV3	A6KJV3_RAT T-complex protein 1 subunit alpha OS=Rattus norvegicus OX=10116 GN=rCG_44919 PE=3 SV=1	23	9.20353e+06	9.04748e+06	9.12922e+06	8.39329e+06	8.98405e+06	8.76497e+06	9.54604e+06	9.78669e+06	9.58268e+06	8.89014e+06	8.74839e+06	8.9594e+06
LOC362855	A6IFD0	A6IFD0_RAT RNA-splicing ligase RtcB homolog OS=Rattus norvegicus OX=10116 GN=LOC362855 PE=3 SV=1	15	3.63719e+06	3.64792e+06	3.47032e+06	3.42928e+06	3.50332e+06	3.1085e+06	3.52835e+06	3.39564e+06	3.31137e+06	3.51635e+06	3.46826e+06	3.38432e+06
Eif4g2	A0A8I6A1T4	A0A8I6A1T4_RAT Eukaryotic translation initiation factor 4, gamma 2 OS=Rattus norvegicus OX=10116 GN=Eif4g2 PE=1 SV=1	10	3.71324e+06	3.67016e+06	3.68444e+06	3.402e+06	3.70482e+06	3.31679e+06	3.67937e+06	3.59153e+06	3.70043e+06	3.657e+06	3.99827e+06	3.80323e+06
Rnf170	A0A8I5Y6F4	A0A8I5Y6F4_RAT E3 ubiquitin-protein ligase RNF170 OS=Rattus norvegicus OX=10116 GN=Rnf170 PE=1 SV=1	4	1.31213e+06	1.44477e+06	1.2579e+06	1.30266e+06	1.4257e+06	1.69033e+06	1.50664e+06	1.25233e+06	1.52092e+06	1.44653e+06	1.49555e+06	1.25674e+06
Mrpl37	A0A0G2KA48	A0A0G2KA48_RAT Mitochondrial ribosomal protein L37 OS=Rattus norvegicus OX=10116 GN=Mrpl37 PE=1 SV=1	5	3.82406e+06	3.59366e+06	3.55747e+06	3.75603e+06	3.54633e+06	3.33368e+06	3.70167e+06	3.26982e+06	4.30762e+06	3.17234e+06	3.01364e+06	3.67446e+06
rCG_27764	A6KBM1	A6KBM1_RAT RCG27764, isoform CRA_a OS=Rattus norvegicus OX=10116 GN=rCG_27764 PE=3 SV=1	106	4.29653e+06	4.08194e+06	4.2818e+06	3.91886e+06	3.85282e+06	4.00425e+06	4.24303e+06	4.19079e+06	4.42493e+06	4.20957e+06	3.82956e+06	4.41055e+06
Cops7a	A0A8I5ZU93	A0A8I5ZU93_RAT COP9 signalosome subunit 7A OS=Rattus norvegicus OX=10116 GN=Cops7a PE=1 SV=1	5	2.89702e+06	2.9205e+06	2.93543e+06	2.7332e+06	2.75279e+06	2.90688e+06	3.07254e+06	2.71589e+06	2.99481e+06	3.16585e+06	2.95396e+06	2.93364e+06
Psmd5_predicted	A6JUD4	A6JUD4_RAT 26S proteasome non-ATPase regulatory subunit 5 OS=Rattus norvegicus OX=10116 GN=Psmd5_predicted PE=3 SV=1	12	7.14952e+06	7.72051e+06	7.30542e+06	7.39066e+06	7.20691e+06	8.06315e+06	7.54682e+06	7.51426e+06	7.66892e+06	7.66729e+06	7.86587e+06	7.70698e+06
Cobll1	F1M124	F1M124_RAT Cordon-bleu WH2 repeat protein-like 1 OS=Rattus norvegicus OX=10116 GN=Cobll1 PE=1 SV=3	22	2.70886e+06	2.79279e+06	2.55493e+06	2.78416e+06	2.87245e+06	2.69103e+06	2.42813e+06	2.72e+06	2.50263e+06	2.66829e+06	2.8357e+06	2.85699e+06
Rabep1	A0A8I5ZKK4	A0A8I5ZKK4_RAT Rabaptin, RAB GTPase binding effector protein 1 OS=Rattus norvegicus OX=10116 GN=Rabep1 PE=3 SV=1	8	1.60513e+06	1.68452e+06	1.71883e+06	1.52406e+06	1.54785e+06	1.65439e+06	1.7466e+06	1.79571e+06	1.75004e+06	1.70641e+06	1.70598e+06	1.63432e+06
Atp6v1d	A0A8I6A161	A0A8I6A161_RAT V-type proton ATPase subunit D OS=Rattus norvegicus OX=10116 GN=Atp6v1d PE=2 SV=1	4	2.40482e+06	2.27311e+06	2.32856e+06	3.05119e+06	3.00241e+06	3.27245e+06	2.44201e+06	2.37072e+06	2.43792e+06	3.15798e+06	3.21791e+06	2.75764e+06
Esyt1	A0A0G2JXJ7	A0A0G2JXJ7_RAT Extended synaptotagmin 1 OS=Rattus norvegicus OX=10116 GN=Esyt1 PE=1 SV=2	20	2.63085e+06	2.43675e+06	2.52968e+06	2.60596e+06	2.52087e+06	2.31724e+06	2.47219e+06	2.4863e+06	2.70517e+06	2.57108e+06	2.2605e+06	2.56888e+06
Palmd	A0A8I6ACI4	A0A8I6ACI4_RAT Palmdelphin OS=Rattus norvegicus OX=10116 GN=Palmd PE=1 SV=1	10	1.83205e+06	1.92721e+06	2.06686e+06	1.92249e+06	2.1523e+06	1.81684e+06	2.17081e+06	2.11208e+06	1.91614e+06	1.8904e+06	1.98184e+06	2.04724e+06
Stk38l	A0A0G2JT94	A0A0G2JT94_RAT Serine/threonine kinase 38 like OS=Rattus norvegicus OX=10116 GN=Stk38l PE=1 SV=1	3	833420	821994	826970	871980	890153	849143	832541	832768	854677	839305	689213	941434
Sec23a	A0A0G2JZM2	A0A0G2JZM2_RAT Protein transport protein SEC23 OS=Rattus norvegicus OX=10116 GN=Sec23a PE=1 SV=2	16	5.05543e+06	4.90848e+06	4.84591e+06	4.40946e+06	4.47525e+06	4.40299e+06	4.52264e+06	4.34262e+06	4.87376e+06	4.45167e+06	4.55836e+06	4.58672e+06
Ndufs3_predicted	A6HN86	A6HN86_RAT NADH dehydrogenase [ubiquinone] iron-sulfur protein 3, mitochondrial OS=Rattus norvegicus OX=10116 GN=Ndufs3_predicted PE=3 SV=1	9	7.01593e+06	7.46869e+06	7.81148e+06	6.83202e+06	6.90751e+06	7.20942e+06	7.46272e+06	8.1609e+06	8.09946e+06	7.53578e+06	6.97708e+06	6.95577e+06
Sorbs1	F1M865	F1M865_RAT Sorbin and SH3 domain containing 1 OS=Rattus norvegicus OX=10116 GN=Sorbs1 PE=1 SV=2	21	4.11317e+06	4.2418e+06	4.27886e+06	4.24702e+06	4.22034e+06	4.12128e+06	4.26482e+06	4.42509e+06	4.59078e+06	4.47933e+06	4.78382e+06	4.45071e+06
Map4	A0A8L2QPR2	A0A8L2QPR2_RAT Microtubule-associated protein OS=Rattus norvegicus OX=10116 GN=Map4 PE=4 SV=1	28	5.71169e+06	4.98821e+06	4.87238e+06	4.13042e+06	4.28023e+06	3.93645e+06	5.00861e+06	5.65976e+06	5.29843e+06	3.77538e+06	4.1069e+06	3.95946e+06
Htatsf1_predicted	A6KSQ2	A6KSQ2_RAT HIV TAT specific factor 1 (Predicted) OS=Rattus norvegicus OX=10116 GN=Htatsf1_predicted PE=3 SV=1	9	1.19086e+06	1.18378e+06	1.24253e+06	4.54476e+06	1.7584e+06	1.49643e+06	1.17625e+06	1.30512e+06	1.23669e+06	1.19704e+06	1.07826e+06	1.34087e+06
Cnnm3	A0A8I6A1K3	A0A8I6A1K3_RAT Metal transporter OS=Rattus norvegicus OX=10116 GN=Cnnm3 PE=1 SV=1	3	423728	416364	451136	411044	405635	414715	422472	376047	394341	391818	393528	462031
Mia3	A0A0G2JVM2	A0A0G2JVM2_RAT MIA SH3 domain ER export factor 3 OS=Rattus norvegicus OX=10116 GN=Mia3 PE=1 SV=2	53	2.89996e+07	2.28365e+07	2.48305e+07	2.56319e+07	2.28295e+07	2.35107e+07	2.51406e+07	2.9491e+07	2.50843e+07	2.63259e+07	2.9977e+07	2.45661e+07
Coch	A0A8I5ZPB6	A0A8I5ZPB6_RAT Cochlin OS=Rattus norvegicus OX=10116 GN=Coch PE=4 SV=1	3	1.15603e+06	1.13013e+06	1.0041e+06	1.22419e+06	1.26049e+06	1.27853e+06	1.12754e+06	1.80432e+06	1.57966e+06	1.78116e+06	1.60779e+06	1.60063e+06
Ckap5	A0A8I5YCE4	A0A8I5YCE4_RAT Cytoskeleton associated protein 5 OS=Rattus norvegicus OX=10116 GN=Ckap5 PE=1 SV=1	6	1.2734e+06	1.2771e+06	1.22775e+06	1.25271e+06	1.30793e+06	1.18152e+06	1.25956e+06	1.21068e+06	1.24679e+06	1.17146e+06	1.1857e+06	1.26093e+06
Parp14	F1LZ05	F1LZ05_RAT Poly [ADP-ribose] polymerase OS=Rattus norvegicus OX=10116 GN=Parp14 PE=1 SV=3	15	2.82774e+06	2.52578e+06	2.39154e+06	2.72256e+06	2.42545e+06	2.77935e+06	2.37498e+06	2.59976e+06	2.39076e+06	2.63576e+06	2.59531e+06	2.75936e+06
Lrrfip2	A0A8I5ZMY2	A0A8I5ZMY2_RAT LRR binding FLII interacting protein 2 OS=Rattus norvegicus OX=10116 GN=Lrrfip2 PE=1 SV=1	7	2.2153e+06	2.38194e+06	2.3239e+06	2.24709e+06	2.17293e+06	2.11974e+06	2.4146e+06	2.38878e+06	2.29636e+06	2.28103e+06	2.43402e+06	2.3323e+06
Fam210b	A6KKW6	A6KKW6_RAT Family with sequence similarity 210, member B OS=Rattus norvegicus OX=10116 GN=Fam210b PE=1 SV=1	3	9.30275e+06	1.02041e+07	9.60044e+06	1.01158e+07	1.0265e+07	8.99999e+06	9.01405e+06	9.05495e+06	9.4506e+06	8.03295e+06	7.71283e+06	1.01034e+07
Nploc4	A0A0G2JU66	A0A0G2JU66_RAT Nuclear protein localization protein 4 homolog OS=Rattus norvegicus OX=10116 GN=Nploc4 PE=1 SV=1	12	3.81207e+06	3.89248e+06	3.91912e+06	4.03087e+06	4.14197e+06	4.18674e+06	4.04452e+06	3.86527e+06	3.96396e+06	4.26417e+06	4.19628e+06	4.19371e+06
Stard10	A0A0G2KB11	A0A0G2KB11_RAT StAR-related lipid transfer domain containing 10 OS=Rattus norvegicus OX=10116 GN=Stard10 PE=1 SV=1	10	1.94052e+07	2.08499e+07	1.936e+07	1.65795e+07	1.57239e+07	1.83711e+07	1.99183e+07	1.9902e+07	2.01246e+07	1.63986e+07	1.6379e+07	1.79145e+07
Hsd17b6	A0A8I6AMC0	A0A8I6AMC0_RAT Hydroxysteroid (17-beta) dehydrogenase 6 OS=Rattus norvegicus OX=10116 GN=Hsd17b6 PE=1 SV=1	9	1.67318e+07	2.12443e+07	1.34688e+07	2.0147e+07	1.78755e+07	7.2121e+06	1.06785e+07	1.48247e+07	1.59591e+07	9.30497e+06	1.30861e+07	1.69318e+07
Epb41l1	A0A0G2K0B2	A0A0G2K0B2_RAT Erythrocyte membrane protein band 4.1-like 1 OS=Rattus norvegicus OX=10116 GN=Epb41l1 PE=1 SV=2	3	1.68574e+06	1.78896e+06	2.05277e+06	1.57822e+06	2.03027e+06	1.68976e+06	1.70257e+06	1.70279e+06	2.2376e+06	1.6126e+06	1.4256e+06	1.96415e+06
Epb41l2	A0A0G2K162	A0A0G2K162_RAT Erythrocyte membrane protein band 4.1-like 2 OS=Rattus norvegicus OX=10116 GN=Epb41l2 PE=1 SV=2	19	2.57094e+06	2.61526e+06	2.65547e+06	2.71797e+06	2.6853e+06	2.57761e+06	3.11933e+06	3.25051e+06	3.11974e+06	2.68685e+06	2.76822e+06	2.53238e+06
Cep192	A0A8I6A776	A0A8I6A776_RAT Centrosomal protein 192 OS=Rattus norvegicus OX=10116 GN=Cep192 PE=1 SV=1	7	6.46699e+07	3.34909e+07	3.734e+07	3.68471e+07	2.68863e+07	3.00403e+07	3.47314e+07	4.61071e+07	3.89928e+07	3.55096e+07	3.64093e+07	2.95874e+07
Huwe1	A0A8I6A634	A0A8I6A634_RAT HECT-type E3 ubiquitin transferase OS=Rattus norvegicus OX=10116 GN=Huwe1 PE=1 SV=1	18	1.2888e+06	1.23179e+06	1.30541e+06	1.31879e+06	1.38097e+06	1.38587e+06	1.35157e+06	1.27956e+06	1.27079e+06	1.47612e+06	1.45444e+06	1.35875e+06
Eefsec	A0A8I6AN39	A0A8I6AN39_RAT Eukaryotic elongation factor, selenocysteine-tRNA-specific OS=Rattus norvegicus OX=10116 GN=Eefsec PE=1 SV=1	10	7.61344e+06	7.96794e+06	8.68717e+06	7.40172e+06	7.54968e+06	7.45401e+06	7.97968e+06	8.32832e+06	7.79034e+06	7.68499e+06	6.69065e+06	7.62378e+06
Galns	A0A0G2K4H6	A0A0G2K4H6_RAT Galactosamine (N-acetyl)-6-sulfatase OS=Rattus norvegicus OX=10116 GN=Galns PE=1 SV=2	6	3.52463e+06	3.52348e+06	3.79295e+06	3.11016e+06	3.2035e+06	3.02957e+06	3.91933e+06	3.58916e+06	3.34871e+06	3.52358e+06	2.45596e+06	3.65471e+06
Ctbs	A6HWD6	A6HWD6_RAT Chitobiase, di-N-acetyl-, isoform CRA_a OS=Rattus norvegicus OX=10116 GN=Ctbs PE=3 SV=1	6	3.2346e+06	3.44717e+06	3.57931e+06	3.01408e+06	3.16413e+06	3.29178e+06	2.88706e+06	4.24488e+06	3.13721e+06	3.2191e+06	3.3861e+06	3.35776e+06
Srrt	A0A8I6AM26	A0A8I6AM26_RAT Arsenite-resistance protein 2 OS=Rattus norvegicus OX=10116 GN=Srrt PE=1 SV=1	20	3.21617e+06	3.22493e+06	3.27797e+06	3.2576e+06	3.13238e+06	2.82413e+06	3.25586e+06	3.1966e+06	3.34612e+06	3.12762e+06	2.9574e+06	3.34072e+06
Ctbp2	A0A8I6AEI5	A0A8I6AEI5_RAT C-terminal binding protein 2 OS=Rattus norvegicus OX=10116 GN=Ctbp2 PE=1 SV=1	5	2.66971e+06	2.46428e+06	2.46429e+06	2.52063e+06	2.544e+06	2.43801e+06	2.50639e+06	2.4585e+06	2.72074e+06	2.69882e+06	2.55629e+06	2.64861e+06
Shmt2	A6HQW0	A6HQW0_RAT Serine hydroxymethyltransferase OS=Rattus norvegicus OX=10116 GN=Shmt2 PE=3 SV=1	19	1.13948e+07	1.25783e+07	1.17134e+07	1.28052e+07	1.28483e+07	1.27349e+07	1.1446e+07	1.1487e+07	1.22595e+07	1.21512e+07	1.23809e+07	1.29326e+07
Cyp20a1	A0A8I5ZX09	A0A8I5ZX09_RAT Cytochrome P450, family 20, subfamily a, polypeptide 1 OS=Rattus norvegicus OX=10116 GN=Cyp20a1 PE=1 SV=1	2	690948	704509	705763	706204	692105	675661	771815	681328	649249	700426	639507	631919
Prxl2a	A0A8I6G216	A0A8I6G216_RAT Peroxiredoxin like 2A OS=Rattus norvegicus OX=10116 GN=Prxl2a PE=1 SV=1	11	8.00778e+06	8.14716e+06	7.70375e+06	7.45615e+06	7.42955e+06	7.15626e+06	6.91102e+06	6.57601e+06	6.13125e+06	6.46629e+06	6.56577e+06	6.19847e+06
Uqcrc1	A6I395	A6I395_RAT Ubiquinol-cytochrome c reductase core protein 1, isoform CRA_a OS=Rattus norvegicus OX=10116 GN=Uqcrc1 PE=4 SV=1	12	1.95288e+07	1.90866e+07	2.03533e+07	2.09448e+07	2.19793e+07	2.3639e+07	2.27648e+07	2.28327e+07	2.38585e+07	1.96932e+07	1.68606e+07	2.3476e+07
Nudt12_predicted	A6JR91	A6JR91_RAT NAD-capped RNA hydrolase NUDT12 OS=Rattus norvegicus OX=10116 GN=Nudt12_predicted PE=3 SV=1	6	1.72438e+06	1.84269e+06	1.89642e+06	1.71468e+06	1.95442e+06	2.1082e+06	1.9747e+06	1.90109e+06	1.94614e+06	2.07603e+06	1.74517e+06	1.87442e+06
rCG_55630	A6JQU0	A6JQU0_RAT NADH dehydrogenase [ubiquinone] 1 alpha subcomplex subunit 10, mitochondrial OS=Rattus norvegicus OX=10116 GN=rCG_55630 PE=3 SV=1	16	7.23622e+06	7.92425e+06	8.42214e+06	7.90185e+06	7.36514e+06	7.87304e+06	7.92039e+06	7.78839e+06	7.90202e+06	7.1815e+06	6.71301e+06	7.6618e+06
Dnajc3	A0A1W2Q6P6	A0A1W2Q6P6_RAT DnaJ heat shock protein family (Hsp40) member C3 OS=Rattus norvegicus OX=10116 GN=Dnajc3 PE=1 SV=2	15	9.58173e+06	7.85606e+06	7.70545e+06	7.53776e+06	7.42522e+06	7.91365e+06	8.63932e+06	8.90858e+06	7.80679e+06	7.65699e+06	7.68536e+06	7.58091e+06
rCG_41951	A6JUY2	A6JUY2_RAT NADH dehydrogenase [ubiquinone] iron-sulfur protein 6, mitochondrial OS=Rattus norvegicus OX=10116 GN=rCG_41951 PE=3 SV=1	5	6.14235e+06	6.41719e+06	6.75876e+06	4.65731e+06	4.87068e+06	5.07191e+06	6.65602e+06	6.26254e+06	6.26907e+06	4.84625e+06	4.37243e+06	4.97739e+06
Hmgcl	A0A8I5ZY90	A0A8I5ZY90_RAT Hydroxymethylglutaryl-CoA lyase, mitochondrial OS=Rattus norvegicus OX=10116 GN=Hmgcl PE=1 SV=1	12	1.93498e+07	1.93786e+07	2.18521e+07	1.91021e+07	1.96235e+07	1.8905e+07	2.04814e+07	2.00589e+07	2.09431e+07	1.75106e+07	1.64336e+07	1.89506e+07
Washc1	A0A0G2K6R7	A0A0G2K6R7_RAT WASH complex subunit 1 OS=Rattus norvegicus OX=10116 GN=Washc1 PE=1 SV=2	5	2.78151e+06	2.74332e+06	2.65815e+06	2.76368e+06	2.89249e+06	2.74258e+06	2.6026e+06	2.70295e+06	2.82519e+06	3.31287e+06	3.6188e+06	2.77622e+06
rCG_23529	A6KHC9	A6KHC9_RAT Histone deacetylase complex subunit SAP18 OS=Rattus norvegicus OX=10116 GN=rCG_23529 PE=3 SV=1	8	2.32949e+06	2.21932e+06	2.3248e+06	2.70842e+06	2.812e+06	2.59724e+06	2.33843e+06	2.38401e+06	2.39569e+06	2.84637e+06	2.75116e+06	2.68744e+06
TBER1-S	Q2MHD8	Q2MHD8_RAT Truncated form of 17beta-hydroxysteroid dehydrogenase OS=Rattus norvegicus OX=10116 GN=TBER1-S PE=2 SV=1	17	8.02264e+07	8.36674e+07	7.38519e+07	8.32436e+07	7.91053e+07	9.13345e+07	6.29142e+07	8.48243e+07	6.65374e+07	6.48731e+07	5.10576e+07	7.65093e+07
Napa	A0A8L2PZF0	A0A8L2PZF0_RAT NSF attachment protein alpha OS=Rattus norvegicus OX=10116 GN=Napa PE=1 SV=1	10	1.00859e+07	9.46636e+06	9.54579e+06	8.35237e+06	8.10914e+06	8.51385e+06	8.58929e+06	8.63868e+06	9.01982e+06	8.38806e+06	7.62793e+06	8.65983e+06
Actr1a	A0A8I6A4H6	A0A8I6A4H6_RAT Actin related protein 1A OS=Rattus norvegicus OX=10116 GN=Actr1a PE=1 SV=1	1	1.23696e+06	1.25203e+06	1.34677e+06	1.19357e+06	1.16009e+06	1.15696e+06	1.2773e+06	1.55981e+06	1.46716e+06	1.22143e+06	1.3326e+06	1.25408e+06
Galm	A0A8L2Q447	A0A8L2Q447_RAT Aldose 1-epimerase OS=Rattus norvegicus OX=10116 GN=Galm PE=1 SV=1	9	7.94363e+06	7.82976e+06	7.96453e+06	7.5879e+06	8.34571e+06	7.86136e+06	8.10804e+06	8.5398e+06	8.48265e+06	8.15906e+06	7.46842e+06	7.59625e+06
Cpne1	A0A8L2QF48	A0A8L2QF48_RAT Copine 1 OS=Rattus norvegicus OX=10116 GN=Cpne1 PE=1 SV=1	6	4.09913e+06	2.9835e+06	3.22847e+06	3.56992e+06	3.28257e+06	3.31525e+06	3.61371e+06	4.23986e+06	3.38461e+06	3.04208e+06	3.35194e+06	3.65806e+06
Rbms1	A0A0G2K4R7	A0A0G2K4R7_RAT RNA binding motif, single stranded interacting protein 1 OS=Rattus norvegicus OX=10116 GN=Rbms1 PE=1 SV=2	2	1.22021e+06	1.16703e+06	1.25585e+06	957573	1.02888e+06	936602	1.17304e+06	1.30712e+06	1.26373e+06	1.42367e+06	1.15281e+06	1.10802e+06
Cyp2b2	A0A8I6GGX5	A0A8I6GGX5_RAT Cytochrome P450 OS=Rattus norvegicus OX=10116 GN=Cyp2b2 PE=1 SV=1	1	344894	508671	412424	686922	564780	811008	675163	389587	331423	587242	647674	625881
Dmgdh	Q63342	M2GD_RAT Dimethylglycine dehydrogenase, mitochondrial OS=Rattus norvegicus OX=10116 GN=Dmgdh PE=1 SV=1	34	2.15264e+07	2.00147e+07	2.0416e+07	2.21493e+07	1.51712e+07	7.43565e+06	1.57906e+07	1.71406e+07	2.18116e+07	1.63858e+07	1.22338e+07	1.84839e+07
Acat1	A6J4J7	A6J4J7_RAT Acetyl-coenzyme A acetyltransferase 1, isoform CRA_b OS=Rattus norvegicus OX=10116 GN=Acat1 PE=3 SV=1	20	1.58156e+07	1.95387e+07	1.81743e+07	1.96778e+07	2.00422e+07	2.0144e+07	1.96242e+07	1.99528e+07	1.96093e+07	1.92465e+07	2.07464e+07	2.07241e+07
rCG_50668	A6KCS2	A6KCS2_RAT RCG50668, isoform CRA_b OS=Rattus norvegicus OX=10116 GN=rCG_50668 PE=3 SV=1	32	4.13955e+07	3.22656e+07	3.68175e+07	4.13412e+07	3.48341e+07	3.54414e+07	3.04571e+07	3.40977e+07	5.23339e+07	2.97913e+07	3.42216e+07	3.02869e+07
Tppp	A0A5H1ZRV3	A0A5H1ZRV3_RAT Tubulin polymerization promoting protein OS=Rattus norvegicus OX=10116 GN=Tppp PE=1 SV=2	4	3.39791e+06	3.20693e+06	2.92573e+06	3.40602e+06	2.97188e+06	3.14871e+06	3.25013e+06	3.19867e+06	4.44816e+06	2.96419e+06	3.35618e+06	3.09087e+06
Pa2g4	Q6AYD3	PA2G4_RAT Proliferation-associated protein 2G4 OS=Rattus norvegicus OX=10116 GN=Pa2g4 PE=1 SV=1	17	9.43304e+06	9.29127e+06	9.12587e+06	9.04457e+06	1.00226e+07	1.05638e+07	9.05673e+06	9.18992e+06	8.92671e+06	1.23642e+07	8.48851e+06	8.19713e+06
Lars1	Q5PPJ6	Q5PPJ6_RAT leucine--tRNA ligase OS=Rattus norvegicus OX=10116 GN=Lars1 PE=1 SV=1	24	4.70626e+06	4.41375e+06	4.52805e+06	4.50483e+06	4.50974e+06	4.36965e+06	4.51158e+06	4.2236e+06	4.51225e+06	4.47606e+06	4.53377e+06	4.51483e+06
Fabp5	A6IH50	A6IH50_RAT Fatty acid binding protein 5, epidermal OS=Rattus norvegicus OX=10116 GN=Fabp5 PE=3 SV=1	7	2.44993e+07	2.18044e+07	1.45704e+07	2.20715e+07	1.95549e+07	2.06827e+07	1.72001e+07	1.83548e+07	1.63267e+07	1.8693e+07	2.03681e+07	1.53576e+07
Man1a2_predicted	A6K3G6	A6K3G6_RAT alpha-1,2-Mannosidase OS=Rattus norvegicus OX=10116 GN=Man1a2_predicted PE=3 SV=1	4	7.53941e+06	6.87262e+06	6.51269e+06	4.62393e+06	4.28304e+06	4.75057e+06	7.119e+06	7.65494e+06	6.03507e+06	4.50171e+06	4.93707e+06	4.53623e+06
Rbpms	A0A8I5ZR01	A0A8I5ZR01_RAT RNA binding protein, mRNA processing factor OS=Rattus norvegicus OX=10116 GN=Rbpms PE=1 SV=1	7	8.21106e+06	8.23706e+06	8.41288e+06	8.69808e+06	8.10226e+06	8.21807e+06	8.0821e+06	9.10499e+06	8.21125e+06	8.08528e+06	6.70945e+06	8.85658e+06
Cyp4f1	A6K970	A6K970_RAT Cytochrome P450, family 4, subfamily f, polypeptide 1 OS=Rattus norvegicus OX=10116 GN=Cyp4f1 PE=1 SV=1	16	1.11015e+07	1.22562e+07	1.21585e+07	1.14834e+07	1.09611e+07	1.29011e+07	1.15078e+07	1.16662e+07	1.07285e+07	1.12238e+07	1.20636e+07	1.18183e+07
Cyp2d3	A0A8L2QP93	A0A8L2QP93_RAT Cytochrome P450 OS=Rattus norvegicus OX=10116 GN=Cyp2d3 PE=3 SV=1	11	1.64268e+07	1.78537e+07	1.68005e+07	1.62333e+07	1.6591e+07	1.13288e+07	1.71681e+07	1.52428e+07	1.63673e+07	1.60472e+07	1.56938e+07	1.66316e+07
Tmlhe	A6KR34	A6KR34_RAT Trimethyllysine dioxygenase, mitochondrial OS=Rattus norvegicus OX=10116 GN=Tmlhe PE=3 SV=1	8	2.8196e+06	3.14369e+06	3.01662e+06	2.89242e+06	2.93366e+06	2.46092e+06	2.85546e+06	2.69605e+06	2.74245e+06	2.91408e+06	2.26673e+06	2.75789e+06
Dhx16	A0A9K3Y7B8	A0A9K3Y7B8_RAT RNA helicase OS=Rattus norvegicus OX=10116 GN=Dhx16 PE=1 SV=1	3	737223	768105	746724	950345	937155	932317	745957	757389	822930	998920	1.03759e+06	1.07119e+06
Lgals9	A0A1W2Q608	A0A1W2Q608_RAT Galectin OS=Rattus norvegicus OX=10116 GN=Lgals9 PE=1 SV=2	7	6.11571e+06	7.05634e+06	6.78892e+06	6.54306e+06	6.11754e+06	5.61265e+06	5.6249e+06	6.77797e+06	6.31247e+06	5.63097e+06	5.01096e+06	5.69658e+06
Kdsr	A0A0G2K4V4	A0A0G2K4V4_RAT 3-dehydrosphinganine reductase OS=Rattus norvegicus OX=10116 GN=Kdsr PE=1 SV=2	4	3.20864e+06	3.16063e+06	3.05502e+06	3.10158e+06	3.14811e+06	2.71095e+06	2.7381e+06	2.7275e+06	3.08496e+06	2.68512e+06	2.61291e+06	2.88391e+06
Akap17a	B2RYB9	B2RYB9_RAT LOC288526 protein OS=Rattus norvegicus OX=10116 GN=Akap17a PE=2 SV=1	4	757927	807165	789808	770850	861168	833522	696987	838655	1.00467e+06	969603	901995	951962
Slc27a2	P97524	S27A2_RAT Long-chain fatty acid transport protein 2 OS=Rattus norvegicus OX=10116 GN=Slc27a2 PE=1 SV=1	30	2.40837e+07	2.25334e+07	2.56997e+07	2.10149e+07	2.38988e+07	2.53147e+07	2.56068e+07	2.61695e+07	2.47195e+07	2.37091e+07	1.50652e+07	2.41486e+07
rCG_54255	A6J9I3	A6J9I3_RAT RCG54255, isoform CRA_a OS=Rattus norvegicus OX=10116 GN=rCG_54255 PE=3 SV=1	14	1.73678e+07	1.55604e+07	1.53706e+07	1.61803e+07	1.57618e+07	1.51982e+07	1.55602e+07	1.56451e+07	1.71572e+07	1.6564e+07	1.53781e+07	1.63086e+07
Pura	A0A8I5YBE8	A0A8I5YBE8_RAT WAS/WASL-interacting protein family member 3-like OS=Rattus norvegicus OX=10116 GN=Pura PE=1 SV=1	8	5.57094e+06	5.43795e+06	5.70146e+06	6.26595e+06	6.88304e+06	6.15428e+06	5.4277e+06	5.7961e+06	5.454e+06	6.31982e+06	5.56167e+06	6.15976e+06
Ranbp2	A0A8I5YC36	A0A8I5YC36_RAT RAN binding protein 2 OS=Rattus norvegicus OX=10116 GN=Ranbp2 PE=1 SV=1	33	2.14904e+06	2.00326e+06	2.0298e+06	2.49709e+06	2.41214e+06	2.09633e+06	1.94648e+06	2.17536e+06	2.23504e+06	2.35323e+06	2.19713e+06	2.36434e+06
Slc26a1	A0A8I6B257	A0A8I6B257_RAT Sulfate anion transporter 1 OS=Rattus norvegicus OX=10116 GN=Slc26a1 PE=1 SV=1	9	2.76819e+06	3.6742e+06	3.45299e+06	3.40889e+06	3.27611e+06	3.50536e+06	3.35973e+06	3.10857e+06	3.5161e+06	3.30345e+06	3.46985e+06	3.56161e+06
Hspb8	A6J1Q5	A6J1Q5_RAT Heat shock 22kDa protein 8, isoform CRA_b OS=Rattus norvegicus OX=10116 GN=Hspb8 PE=3 SV=1	3	2.34777e+06	2.27847e+06	2.41635e+06	1.9115e+06	2.00359e+06	1.86185e+06	2.34119e+06	2.35448e+06	2.08986e+06	1.98568e+06	2.11238e+06	2.03502e+06
Ncl	A0A8I5Y747	A0A8I5Y747_RAT Nucleolin OS=Rattus norvegicus OX=10116 GN=Ncl PE=1 SV=1	37	1.00955e+07	1.00221e+07	9.99808e+06	1.1065e+07	1.11919e+07	1.07755e+07	1.08146e+07	1.05412e+07	1.0788e+07	1.17203e+07	1.17064e+07	1.0929e+07
Bphl	Q3B8N9	Q3B8N9_RAT Biphenyl hydrolase-like (Serine hydrolase) OS=Rattus norvegicus OX=10116 GN=Bphl PE=2 SV=1	16	3.02389e+07	3.41364e+07	3.0919e+07	3.6601e+07	4.14048e+07	4.41008e+07	3.41516e+07	3.64138e+07	3.1721e+07	3.57874e+07	3.57941e+07	3.82244e+07
Ptgfrn	F1M790	F1M790_RAT Prostaglandin F2 receptor inhibitor OS=Rattus norvegicus OX=10116 GN=Ptgfrn PE=1 SV=3	12	2.28051e+06	1.96482e+06	1.90729e+06	2.12825e+06	2.14028e+06	1.96507e+06	2.08544e+06	2.24492e+06	2.14244e+06	2.4137e+06	1.94578e+06	2.15156e+06
Prep	A0A0G2K1M8	A0A0G2K1M8_RAT Prolyl endopeptidase OS=Rattus norvegicus OX=10116 GN=Prep PE=3 SV=2	20	2.17322e+06	2.34222e+06	2.31012e+06	2.30604e+06	2.31001e+06	2.40456e+06	2.27282e+06	2.19496e+06	2.1152e+06	2.396e+06	2.30689e+06	2.32141e+06
Hsph1	A0A8I5ZXF4	A0A8I5ZXF4_RAT Heat shock protein 105 kDa OS=Rattus norvegicus OX=10116 GN=Hsph1 PE=1 SV=1	24	5.92224e+06	5.69358e+06	5.48651e+06	5.22702e+06	5.34153e+06	4.92466e+06	6.05502e+06	6.02415e+06	5.36886e+06	5.41983e+06	5.77944e+06	5.6418e+06
Ggh	A6IID6	A6IID6_RAT folate gamma-glutamyl hydrolase OS=Rattus norvegicus OX=10116 GN=Ggh PE=3 SV=1	2	948563	891910	952219	801162	976637	1.00934e+06	1.0252e+06	934421	856116	1.11985e+06	901384	1.01351e+06
rCG_32280	A6JXN5	A6JXN5_RAT Dolichol-phosphate mannosyltransferase subunit 1 OS=Rattus norvegicus OX=10116 GN=rCG_32280 PE=3 SV=1	5	3.92695e+06	3.95762e+06	4.00271e+06	3.95607e+06	3.58961e+06	4.22242e+06	3.78712e+06	3.74073e+06	3.70215e+06	4.0693e+06	3.85185e+06	3.90815e+06
Gba1	B2RYC9	B2RYC9_RAT Glucosylceramidase OS=Rattus norvegicus OX=10116 GN=Gba1 PE=2 SV=1	6	6.29492e+06	6.30855e+06	6.35655e+06	5.71602e+06	6.21007e+06	5.92245e+06	6.31517e+06	5.9781e+06	6.27013e+06	6.44578e+06	5.83479e+06	6.323e+06
Mettl7b	A6KSL1	A6KSL1_RAT Methyltransferase like 7B OS=Rattus norvegicus OX=10116 GN=Mettl7b PE=4 SV=1	10	2.68378e+07	3.29247e+07	3.37973e+07	3.38185e+07	3.25023e+07	4.35335e+07	3.40155e+07	2.90277e+07	2.56871e+07	2.53376e+07	3.07853e+07	3.51562e+07
Dennd4c	A0A0G2K089	A0A0G2K089_RAT DENN domain containing 4C OS=Rattus norvegicus OX=10116 GN=Dennd4c PE=1 SV=2	4	937499	896468	926842	825911	845698	776976	887600	907436	920522	798675	842108	881328
Pebp1	A0A8I5ZLC1	A0A8I5ZLC1_RAT Phosphatidylethanolamine binding protein 1 OS=Rattus norvegicus OX=10116 GN=Pebp1 PE=1 SV=1	10	6.97655e+06	8.06089e+06	7.6216e+06	8.68315e+06	8.3593e+06	9.00795e+06	7.72167e+06	7.54071e+06	8.30316e+06	8.50846e+06	8.2895e+06	8.84757e+06
Mgst2	A0A8I5ZLK2	A0A8I5ZLK2_RAT Microsomal glutathione S-transferase 2 OS=Rattus norvegicus OX=10116 GN=Mgst2 PE=4 SV=1	3	1.09691e+07	1.14356e+07	1.02231e+07	1.17516e+07	1.27008e+07	9.357e+06	1.19137e+07	1.21571e+07	1.22517e+07	8.92566e+06	1.0807e+07	1.10279e+07
Als2	A0A8L2R6D9	A0A8L2R6D9_RAT Alsin Rho guanine nucleotide exchange factor ALS2 OS=Rattus norvegicus OX=10116 GN=Als2 PE=1 SV=1	3	407073	331215	378316	329181	324462	251223	291016	370179	323238	245691	270629	288281
Ywhaz	A0A0G2JV65	A0A0G2JV65_RAT Tyrosine 3-monooxygenase/tryptophan 5-monooxygenase activation protein, zeta OS=Rattus norvegicus OX=10116 GN=Ywhaz PE=1 SV=2	8	1.55336e+07	1.4757e+07	1.47046e+07	1.53781e+07	1.53106e+07	1.50908e+07	1.47999e+07	1.58953e+07	1.50099e+07	1.65655e+07	1.51497e+07	1.50367e+07
Ap1g1	A0A8I5Y697	A0A8I5Y697_RAT AP-1 complex subunit gamma OS=Rattus norvegicus OX=10116 GN=Ap1g1 PE=1 SV=1	12	7.35227e+06	6.96012e+06	6.97599e+06	7.1375e+06	7.07555e+06	6.80609e+06	6.78948e+06	6.66294e+06	7.23468e+06	7.20154e+06	6.71376e+06	7.17457e+06
Gar1	A0A8L2R9E9	A0A8L2R9E9_RAT H/ACA ribonucleoprotein complex subunit OS=Rattus norvegicus OX=10116 GN=Gar1 PE=1 SV=1	4	4.50627e+06	4.75156e+06	4.79815e+06	5.38676e+06	5.30501e+06	5.03174e+06	5.48561e+06	5.35211e+06	6.26041e+06	5.53032e+06	5.2112e+06	5.27206e+06
Echs1	A6HXG6	A6HXG6_RAT Enoyl Coenzyme A hydratase, short chain, 1, mitochondrial, isoform CRA_a OS=Rattus norvegicus OX=10116 GN=Echs1 PE=3 SV=1	15	7.82946e+07	8.35474e+07	8.31376e+07	5.12749e+07	5.50542e+07	5.26795e+07	7.64209e+07	8.43488e+07	7.7249e+07	4.73574e+07	4.54119e+07	5.82697e+07
Aadat	A0A8L2Q812	A0A8L2Q812_RAT Aminoadipate aminotransferase OS=Rattus norvegicus OX=10116 GN=Aadat PE=1 SV=1	13	1.10029e+07	1.19491e+07	1.30441e+07	1.18436e+07	1.46609e+07	1.23556e+07	1.35494e+07	1.2941e+07	1.30506e+07	1.29385e+07	1.27003e+07	1.43018e+07
Pter	A0A8I5ZP46	A0A8I5ZP46_RAT Phosphotriesterase-related protein OS=Rattus norvegicus OX=10116 GN=Pter PE=1 SV=1	4	3.04791e+06	3.14892e+06	3.3502e+06	2.94938e+06	2.957e+06	3.47167e+06	3.64987e+06	3.42667e+06	3.55787e+06	3.25426e+06	3.25106e+06	3.49962e+06
Xylb	Q3MIF4	XYLB_RAT Xylulose kinase OS=Rattus norvegicus OX=10116 GN=Xylb PE=2 SV=1	17	8.81918e+06	9.3014e+06	8.71073e+06	7.38252e+06	7.49328e+06	7.375e+06	8.55746e+06	8.91695e+06	8.11187e+06	6.99503e+06	5.52659e+06	7.76044e+06
Ate1	A0A0G2JX45	A0A0G2JX45_RAT Arginyl-tRNA--protein transferase 1 OS=Rattus norvegicus OX=10116 GN=Ate1 PE=1 SV=1	3	1.21224e+06	1.33568e+06	1.2132e+06	1.11038e+06	1.00592e+06	1.06725e+06	1.21913e+06	1.19276e+06	1.24899e+06	1.01528e+06	1.05381e+06	1.13072e+06
Fetub	A0A8I5ZW28	A0A8I5ZW28_RAT Fetuin B OS=Rattus norvegicus OX=10116 GN=Fetub PE=1 SV=1	7	6.10856e+06	5.87066e+06	5.77949e+06	7.06226e+06	6.71389e+06	7.91601e+06	6.6111e+06	6.72618e+06	6.23365e+06	8.1225e+06	7.51629e+06	6.50459e+06
Prodh	F1MAR6	F1MAR6_RAT Proline dehydrogenase OS=Rattus norvegicus OX=10116 GN=Prodh PE=1 SV=3	21	3.22046e+06	3.58355e+06	3.67413e+06	3.41291e+06	4.2698e+06	4.01346e+06	3.26918e+06	3.19236e+06	3.43055e+06	3.67507e+06	3.76771e+06	3.88122e+06
Ppib	A6J5H1	A6J5H1_RAT Peptidyl-prolyl cis-trans isomerase OS=Rattus norvegicus OX=10116 GN=Ppib PE=3 SV=1	11	3.32716e+07	2.43942e+07	2.4973e+07	3.13811e+07	2.57134e+07	2.64938e+07	2.57073e+07	2.4591e+07	2.53777e+07	2.66618e+07	2.3854e+07	2.53002e+07
Nit1	A0A8L2Q1A7	A0A8L2Q1A7_RAT Nitrilase 1 OS=Rattus norvegicus OX=10116 GN=Nit1 PE=1 SV=1	7	1.50878e+07	1.52003e+07	1.45158e+07	1.57304e+07	1.56531e+07	1.59707e+07	1.5214e+07	1.67318e+07	1.63192e+07	1.59299e+07	1.53861e+07	1.69471e+07
Skic3	D3ZL50	D3ZL50_RAT Tetratricopeptide repeat domain 37 OS=Rattus norvegicus OX=10116 GN=Skic3 PE=1 SV=4	14	6.1225e+06	5.77047e+06	5.62522e+06	5.97102e+06	5.87154e+06	5.6743e+06	5.61161e+06	5.41006e+06	5.64415e+06	5.43459e+06	5.70029e+06	5.78752e+06
Fbp1	A6KQB3	A6KQB3_RAT fructose-bisphosphatase OS=Rattus norvegicus OX=10116 GN=Fbp1 PE=3 SV=1	27	3.52472e+07	3.35336e+07	3.41576e+07	3.22933e+07	3.2902e+07	3.39581e+07	3.02615e+07	2.93573e+07	3.17423e+07	3.46299e+07	3.07339e+07	3.05972e+07
Txnl1	A0A0G2K737	A0A0G2K737_RAT Thioredoxin-like 1 OS=Rattus norvegicus OX=10116 GN=Txnl1 PE=1 SV=1	9	4.87832e+06	5.20378e+06	5.33068e+06	4.69446e+06	4.33364e+06	4.29963e+06	5.18183e+06	4.95916e+06	4.98807e+06	4.26036e+06	4.82751e+06	4.48469e+06
Sf1	A0A8I5ZQ56	A0A8I5ZQ56_RAT Splicing factor 1 OS=Rattus norvegicus OX=10116 GN=Sf1 PE=1 SV=1	3	3.32019e+06	3.42861e+06	4.15825e+06	2.97867e+06	2.9732e+06	2.88174e+06	3.68624e+06	3.38811e+06	3.60918e+06	3.11841e+06	2.89193e+06	3.1437e+06
Fis1	A0A8I6A509	A0A8I6A509_RAT Fission, mitochondrial 1 OS=Rattus norvegicus OX=10116 GN=Fis1 PE=1 SV=1	5	3.74258e+06	3.77668e+06	3.87746e+06	4.29254e+06	4.72637e+06	4.00709e+06	3.58153e+06	3.66749e+06	3.72206e+06	4.18857e+06	3.76564e+06	4.17793e+06
Rpl3	A0A8L2QVY8	A0A8L2QVY8_RAT Ribosomal protein L3 OS=Rattus norvegicus OX=10116 GN=Rpl3 PE=1 SV=1	24	7.21948e+06	6.02753e+06	6.12644e+06	7.29314e+06	7.20957e+06	6.89783e+06	6.24724e+06	6.22459e+06	6.3144e+06	7.41729e+06	7.2753e+06	7.04605e+06
Arl1	A0A8I6GK40	A0A8I6GK40_RAT ADP-ribosylation factor like GTPase 1 OS=Rattus norvegicus OX=10116 GN=Arl1 PE=1 SV=1	3	1.46415e+06	1.24173e+06	1.26373e+06	1.33994e+06	1.49786e+06	1.33976e+06	1.21682e+06	1.20123e+06	1.24261e+06	1.50782e+06	1.5165e+06	1.35132e+06
Igtp	A0A8I5ZSB0	A0A8I5ZSB0_RAT Interferon gamma induced GTPase OS=Rattus norvegicus OX=10116 GN=Igtp PE=1 SV=1	22	2.09619e+07	5.34693e+06	4.58479e+06	5.33437e+06	5.11678e+06	4.8814e+06	3.85097e+06	5.44613e+06	3.99304e+06	7.72275e+06	5.40893e+06	4.80261e+06
Ndufs8	A0A8I6AL00	A0A8I6AL00_RAT NADH dehydrogenase [ubiquinone] iron-sulfur protein 8, mitochondrial OS=Rattus norvegicus OX=10116 GN=Ndufs8 PE=1 SV=1	7	6.85223e+06	7.20816e+06	7.1523e+06	7.26494e+06	7.4159e+06	7.20986e+06	6.98305e+06	6.69215e+06	7.06751e+06	6.78949e+06	6.62551e+06	6.94707e+06
Acot12	Q99NB7	ACO12_RAT Acetyl-coenzyme A thioesterase OS=Rattus norvegicus OX=10116 GN=Acot12 PE=1 SV=1	14	6.67218e+06	6.7104e+06	6.83069e+06	7.27798e+06	6.05372e+06	7.29049e+06	6.82328e+06	6.95702e+06	6.50012e+06	7.09707e+06	6.23532e+06	7.75103e+06
Wdr26	A0A8L2Q1C0	A0A8L2Q1C0_RAT WD repeat domain 26 OS=Rattus norvegicus OX=10116 GN=Wdr26 PE=1 SV=1	4	2.32385e+06	1.95908e+06	2.27661e+06	2.05765e+06	1.9773e+06	2.13573e+06	2.13645e+06	2.12239e+06	2.19805e+06	2.20356e+06	2.06099e+06	2.15425e+06
Pygl	A6HBY8	A6HBY8_RAT Alpha-1,4 glucan phosphorylase OS=Rattus norvegicus OX=10116 GN=Pygl PE=3 SV=1	43	3.76007e+07	5.27303e+07	3.897e+07	3.32751e+07	2.99117e+07	3.52069e+07	4.40872e+07	3.75597e+07	3.28874e+07	2.46922e+07	4.55154e+07	3.2599e+07
Cox7a2l	A0A8I6GHX2	A0A8I6GHX2_RAT Cytochrome c oxidase subunit 7A2 like OS=Rattus norvegicus OX=10116 GN=Cox7a2l PE=1 SV=1	5	5.8568e+06	5.79537e+06	6.03497e+06	6.61028e+06	7.20763e+06	7.38124e+06	6.53457e+06	6.52932e+06	6.84791e+06	6.53555e+06	6.53994e+06	7.89063e+06
Bclaf1	A0A0G2JU04	A0A0G2JU04_RAT BCL2-associated transcription factor 1 OS=Rattus norvegicus OX=10116 GN=Bclaf1 PE=1 SV=1	9	2.72787e+06	2.63589e+06	2.64212e+06	2.48821e+06	2.31175e+06	2.47598e+06	2.49718e+06	2.62214e+06	2.75416e+06	2.83044e+06	2.67939e+06	2.64935e+06
Ttr	A0A8L2QBL5	A0A8L2QBL5_RAT Transthyretin OS=Rattus norvegicus OX=10116 GN=Ttr PE=1 SV=1	4	3.84582e+06	4.65532e+06	4.27385e+06	3.96486e+06	4.35824e+06	3.82299e+06	5.00414e+06	4.41517e+06	4.04098e+06	3.885e+06	4.6048e+06	4.40231e+06
rCG_28487	A6HW64	A6HW64_RAT RCG28487 OS=Rattus norvegicus OX=10116 GN=rCG_28487 PE=3 SV=1	9	4.58317e+06	2.32318e+06	2.21379e+06	2.52265e+06	2.46479e+06	2.90988e+06	2.47021e+06	3.64056e+06	2.64283e+06	2.8922e+06	2.63516e+06	2.9131e+06
Tcirg1	A0A8I5ZND3	A0A8I5ZND3_RAT V-type proton ATPase subunit a OS=Rattus norvegicus OX=10116 GN=Tcirg1 PE=1 SV=1	10	3.66729e+06	2.78278e+06	2.8227e+06	3.15873e+06	2.79783e+06	2.97014e+06	3.35234e+06	3.27722e+06	2.61884e+06	2.8596e+06	2.49126e+06	3.48982e+06
Enpp1	A6JUK6	A6JUK6_RAT Ectonucleotide pyrophosphatase/phosphodiesterase 1, isoform CRA_a OS=Rattus norvegicus OX=10116 GN=Enpp1 PE=3 SV=1	20	3.31057e+06	3.52392e+06	3.74379e+06	3.5177e+06	3.5316e+06	3.05695e+06	3.35039e+06	3.62682e+06	3.62041e+06	3.65822e+06	3.10031e+06	3.75837e+06
Gck	A6IKQ9	A6IKQ9_RAT Phosphotransferase OS=Rattus norvegicus OX=10116 GN=Gck PE=3 SV=1	5	2.75798e+06	2.92141e+06	2.98714e+06	3.59697e+06	3.30544e+06	3.9017e+06	4.18248e+06	3.38797e+06	3.17942e+06	3.14302e+06	4.00324e+06	4.28837e+06
rCG_39016	A6JXY8	A6JXY8_RAT Aspartate aminotransferase OS=Rattus norvegicus OX=10116 GN=rCG_39016 PE=3 SV=1	25	1.11001e+08	1.10552e+08	1.06448e+08	1.03928e+08	1.08626e+08	1.09791e+08	1.05177e+08	1.15519e+08	1.05327e+08	9.93126e+07	9.31047e+07	1.03309e+08
RGD1309198_predicted	A6ISP1	A6ISP1_RAT Similar to U5 snRNP-specific protein (Prp8-binding) (Predicted), isoform CRA_a OS=Rattus norvegicus OX=10116 GN=RGD1309198_predicted PE=4 SV=1	3	1.3611e+06	1.28986e+06	1.30088e+06	1.36517e+06	1.2999e+06	1.30377e+06	1.32363e+06	1.36091e+06	1.36009e+06	1.36287e+06	1.17439e+06	1.39776e+06
Glyatl1	B1H250	B1H250_RAT Glycine N-acyltransferase-like protein OS=Rattus norvegicus OX=10116 GN=Glyatl1 PE=1 SV=1	16	1.57402e+07	1.51928e+07	1.65152e+07	1.3976e+07	1.58169e+07	1.20615e+07	1.37256e+07	1.60536e+07	1.28582e+07	1.11993e+07	1.13214e+07	1.32142e+07
rCG_50860	A6KCJ7	A6KCJ7_RAT RCG50860, isoform CRA_b OS=Rattus norvegicus OX=10116 GN=rCG_50860 PE=4 SV=1	5	1.85285e+06	2.31373e+06	1.92822e+06	1.80045e+06	2.18631e+06	1.76088e+06	1.92564e+06	1.59133e+06	1.72177e+06	2.02577e+06	2.09881e+06	1.51232e+06
Calr	A6IY70	A6IY70_RAT Calreticulin OS=Rattus norvegicus OX=10116 GN=Calr PE=3 SV=1	24	7.74441e+07	6.48809e+07	6.20204e+07	6.66797e+07	5.63343e+07	6.66158e+07	6.91961e+07	7.07563e+07	6.24891e+07	6.22994e+07	6.91282e+07	6.00559e+07
Coro7	A0A0G2K9F9	A0A0G2K9F9_RAT Coronin OS=Rattus norvegicus OX=10116 GN=Coro7 PE=1 SV=1	8	4.9082e+06	4.28622e+06	4.41206e+06	4.25778e+06	4.13626e+06	4.17432e+06	5.10277e+06	4.74013e+06	5.19275e+06	4.26422e+06	3.81117e+06	4.48304e+06
rCG_41087	A6K233	A6K233_RAT RCG41087 OS=Rattus norvegicus OX=10116 GN=rCG_41087 PE=4 SV=1	9	3.97244e+06	4.04538e+06	5.10335e+06	3.93642e+06	4.5744e+06	3.75948e+06	4.70942e+06	3.89156e+06	4.22095e+06	3.67272e+06	3.8043e+06	4.27767e+06
Fyco1_predicted	A6I4C6	A6I4C6_RAT FYVE and coiled-coil domain containing 1 (Predicted) OS=Rattus norvegicus OX=10116 GN=Fyco1_predicted PE=4 SV=1	12	3.16312e+06	2.7703e+06	2.526e+06	2.6601e+06	2.5078e+06	2.78253e+06	2.67604e+06	2.63804e+06	2.75362e+06	2.73566e+06	2.72245e+06	2.71813e+06
Nsun2	A0A0G2JUK0	A0A0G2JUK0_RAT tRNA (cytosine(34)-C(5))-methyltransferase OS=Rattus norvegicus OX=10116 GN=Nsun2 PE=1 SV=1	9	1.64102e+06	1.52535e+06	1.55729e+06	1.46867e+06	1.57323e+06	1.38158e+06	1.51645e+06	1.40537e+06	1.59059e+06	1.4778e+06	1.41864e+06	1.52728e+06
Stat5b	A0A0G2JSR4	A0A0G2JSR4_RAT Signal transducer and activator of transcription OS=Rattus norvegicus OX=10116 GN=Stat5b PE=1 SV=2	9	6.29835e+06	5.94119e+06	6.10421e+06	5.38513e+06	5.82717e+06	5.25502e+06	5.45969e+06	5.67462e+06	6.04303e+06	5.6207e+06	5.77063e+06	5.26081e+06
Scamp4	A0A8I6GHB8	A0A8I6GHB8_RAT Secretory carrier-associated membrane protein OS=Rattus norvegicus OX=10116 GN=Scamp4 PE=1 SV=1	1	3.01847e+06	2.85439e+06	3.00056e+06	2.34397e+06	2.49518e+06	2.3991e+06	2.97282e+06	3.02736e+06	3.10664e+06	2.43398e+06	2.11849e+06	2.58457e+06
Iah1	B5DER3	B5DER3_RAT Isoamyl acetate-hydrolyzing esterase 1 homolog OS=Rattus norvegicus OX=10116 GN=Iah1 PE=2 SV=1	9	1.07385e+07	9.15434e+06	9.68652e+06	1.01836e+07	1.02934e+07	8.74431e+06	9.2103e+06	1.09113e+07	9.51785e+06	8.26689e+06	8.61927e+06	1.01378e+07
Anxa7	A0A8I5ZM12	A0A8I5ZM12_RAT Annexin OS=Rattus norvegicus OX=10116 GN=Anxa7 PE=1 SV=1	7	5.90136e+06	5.58466e+06	5.10591e+06	4.85156e+06	5.13638e+06	4.8414e+06	6.26645e+06	5.52804e+06	5.68469e+06	5.36971e+06	6.41385e+06	4.81881e+06
Rps2-ps6	A0A0U1RVI9	A0A0U1RVI9_RAT Small ribosomal subunit protein uS5 OS=Rattus norvegicus OX=10116 GN=Rps2-ps6 PE=3 SV=2	13	2.78624e+07	2.5508e+07	2.39945e+07	2.75863e+07	2.50861e+07	2.58204e+07	2.45423e+07	2.49852e+07	2.58962e+07	2.78013e+07	2.44277e+07	2.87999e+07
Erp29	A6J1E8	A6J1E8_RAT Endoplasmic reticulum resident protein 29 OS=Rattus norvegicus OX=10116 GN=Erp29 PE=4 SV=1	6	1.21621e+07	1.00556e+07	9.66458e+06	1.20331e+07	1.07715e+07	1.03455e+07	9.81842e+06	9.91053e+06	9.83664e+06	9.90225e+06	1.07754e+07	1.08011e+07
Sel1h	A6JED1	A6JED1_RAT Sel1 (Suppressor of lin-12) 1 homolog (C. elegans), isoform CRA_b OS=Rattus norvegicus OX=10116 GN=Sel1h PE=4 SV=1	8	2.18664e+06	2.28718e+06	2.08452e+06	1.94108e+06	1.78959e+06	2.01315e+06	2.18644e+06	2.20271e+06	2.12063e+06	1.97228e+06	1.93316e+06	1.96874e+06
Tpmt	A0A0G2K2B6	A0A0G2K2B6_RAT Thiopurine S-methyltransferase OS=Rattus norvegicus OX=10116 GN=Tpmt PE=1 SV=2	10	4.6066e+06	4.29131e+06	4.53963e+06	4.25931e+06	4.3203e+06	4.87469e+06	4.34834e+06	4.19248e+06	4.42358e+06	4.6288e+06	4.51057e+06	4.62434e+06
Cdkn2c	A6JYZ7	Q8R5G4_RAT Cyclin-dependent kinase inhibitor 2C OS=Rattus norvegicus OX=10116 GN=Cdkn2c PE=1 SV=1	3	792103	696675	719977	721334	684249	715613	719943	727523	733568	802261	810898	656003
Abcb1a	A0A8I5ZY39	A0A8I5ZY39_RAT ATP-binding cassette, subfamily B (MDR/TAP), member 1B OS=Rattus norvegicus OX=10116 GN=Abcb1a PE=1 SV=1	15	1.93404e+06	2.13278e+06	2.63235e+06	1.87601e+06	2.83686e+06	1.71235e+06	2.26487e+06	2.18263e+06	2.31478e+06	1.85213e+06	2.04042e+06	2.12854e+06
Dnaja1	A6IIS1	A6IIS1_RAT DnaJ (Hsp40) homolog, subfamily A, member 1 OS=Rattus norvegicus OX=10116 GN=Dnaja1 PE=3 SV=1	13	7.78279e+06	8.45348e+06	8.05794e+06	8.96238e+06	8.6923e+06	9.22074e+06	8.47622e+06	8.49729e+06	8.29563e+06	9.17036e+06	1.02566e+07	9.74167e+06
Abcf1	A0A8I6A7P9	A0A8I6A7P9_RAT ATP binding cassette subfamily F member 1 OS=Rattus norvegicus OX=10116 GN=Abcf1 PE=1 SV=1	10	3.33831e+06	2.86254e+06	2.69177e+06	3.78627e+06	3.7608e+06	3.91102e+06	3.09141e+06	2.65422e+06	2.43266e+06	3.99802e+06	3.99581e+06	4.01268e+06
Map2k3	A6HF68	A6HF68_RAT Mitogen activated protein kinase kinase 3, isoform CRA_a OS=Rattus norvegicus OX=10116 GN=Map2k3 PE=3 SV=1	2	1.37338e+06	1.40113e+06	1.3408e+06	1.24561e+06	1.2726e+06	1.37344e+06	1.43139e+06	1.1897e+06	1.30719e+06	1.33036e+06	1.36024e+06	1.32836e+06
Prodh2	B0BNG1	B0BNG1_RAT Proline dehydrogenase OS=Rattus norvegicus OX=10116 GN=Prodh2 PE=1 SV=1	19	8.57421e+06	8.70725e+06	8.85801e+06	8.32673e+06	8.39383e+06	8.05104e+06	7.23226e+06	7.73257e+06	9.32152e+06	7.5711e+06	6.57273e+06	8.17285e+06
Tf	Q7TMC7	Q7TMC7_RAT Signal recognition particle receptor subunit beta OS=Rattus norvegicus OX=10116 GN=Tf PE=1 SV=1	32	3.74484e+07	3.28862e+07	3.31041e+07	3.24319e+07	2.55969e+07	3.27449e+07	3.78902e+07	3.5013e+07	3.02811e+07	2.65738e+07	3.72377e+07	3.04457e+07
Psat1	A0A0G2K931	A0A0G2K931_RAT Phosphoserine aminotransferase OS=Rattus norvegicus OX=10116 GN=Psat1 PE=1 SV=2	7	2.48354e+06	3.09389e+06	3.33273e+06	4.07089e+06	3.73872e+06	2.6713e+06	3.79153e+06	2.6596e+06	4.89017e+06	3.51659e+06	3.30072e+06	3.06142e+06
LOC652956	Q5BK33	Q5BK33_RAT 55 kDa erythrocyte membrane protein OS=Rattus norvegicus OX=10116 GN=LOC652956 PE=2 SV=1	6	4.41711e+06	4.83381e+06	4.64938e+06	4.13738e+06	4.33782e+06	4.48399e+06	4.45691e+06	4.03985e+06	4.76185e+06	5.5595e+06	6.18294e+06	4.56544e+06
Fahd2a	A0A8I5ZMZ1	A0A8I5ZMZ1_RAT Fumarylacetoacetate hydrolase domain containing 2A OS=Rattus norvegicus OX=10116 GN=Fahd2a PE=1 SV=1	13	1.71477e+07	1.92336e+07	1.83532e+07	1.97225e+07	1.95632e+07	1.69499e+07	1.7793e+07	1.74174e+07	1.84308e+07	1.5469e+07	1.5614e+07	1.73614e+07
Thnsl2	A0A8L2Q4L2	A0A8L2Q4L2_RAT Threonine synthase-like 2 OS=Rattus norvegicus OX=10116 GN=Thnsl2 PE=3 SV=1	10	3.90962e+06	3.99308e+06	4.04538e+06	4.13782e+06	4.562e+06	4.49269e+06	3.76318e+06	4.32557e+06	3.86308e+06	3.89286e+06	3.43971e+06	4.45402e+06
Prrc2a	A0A0U1RRZ5	A0A0U1RRZ5_RAT Proline-rich coiled-coil 2A OS=Rattus norvegicus OX=10116 GN=Prrc2a PE=1 SV=2	6	1.27245e+06	1.21852e+06	1.21448e+06	1.33174e+06	1.38994e+06	1.31544e+06	1.15825e+06	1.17704e+06	1.2014e+06	1.3862e+06	1.37379e+06	1.34213e+06
Trappc3	A0A8I5Y7K3	A0A8I5Y7K3_RAT Trafficking protein particle complex subunit OS=Rattus norvegicus OX=10116 GN=Trappc3 PE=1 SV=1	6	4.10252e+06	3.93752e+06	3.7824e+06	3.59506e+06	3.63261e+06	3.62111e+06	3.76816e+06	4.04666e+06	3.91744e+06	3.79807e+06	3.7823e+06	3.80504e+06
Fscn1	A0A8I6AK10	A0A8I6AK10_RAT Fascin OS=Rattus norvegicus OX=10116 GN=Fscn1 PE=3 SV=1	8	1.63257e+06	1.56757e+06	1.51149e+06	1.649e+06	1.35069e+06	1.25789e+06	1.4596e+06	1.88525e+06	1.6346e+06	1.48506e+06	1.37327e+06	1.82862e+06
Akr1a1	A6JZ88	A6JZ88_RAT Aldo-keto reductase family 1 member A1 OS=Rattus norvegicus OX=10116 GN=Akr1a1 PE=3 SV=1	16	2.69889e+07	2.45113e+07	2.63087e+07	2.72387e+07	2.81319e+07	3.03028e+07	2.69601e+07	2.9831e+07	2.91189e+07	3.00061e+07	3.01663e+07	2.84553e+07
Ca3	A6IH11	A6IH11_RAT Carbonic anhydrase OS=Rattus norvegicus OX=10116 GN=Ca3 PE=3 SV=1	14	1.89936e+08	1.73177e+08	1.27591e+08	1.8251e+08	1.22924e+08	2.10729e+08	2.22275e+08	2.12453e+08	2.02677e+08	2.2748e+08	3.02853e+08	2.45426e+08
Pdlim1	A6JH56	A6JH56_RAT PDZ and LIM domain 1 (Elfin), isoform CRA_a OS=Rattus norvegicus OX=10116 GN=Pdlim1 PE=4 SV=1	7	5.25175e+06	5.24316e+06	4.82353e+06	5.17286e+06	4.60297e+06	4.97867e+06	5.14395e+06	5.19801e+06	4.87538e+06	4.43839e+06	4.7901e+06	5.10531e+06
Map2k4	F1LP57	F1LP57_RAT Mitogen activated protein kinase kinase 4 OS=Rattus norvegicus OX=10116 GN=Map2k4 PE=1 SV=4	5	1.79223e+06	1.67529e+06	1.67627e+06	1.66873e+06	1.75429e+06	1.71988e+06	1.71956e+06	1.64926e+06	1.6264e+06	1.7907e+06	1.70628e+06	1.61338e+06
Mapkapk2	A0A8I5Y100	A0A8I5Y100_RAT non-specific serine/threonine protein kinase OS=Rattus norvegicus OX=10116 GN=Mapkapk2 PE=2 SV=1	3	2.44195e+06	2.43521e+06	2.44914e+06	2.42147e+06	2.48615e+06	2.40702e+06	2.05196e+06	2.19969e+06	2.20633e+06	2.09655e+06	1.81968e+06	2.52336e+06
rCG_42793	A6K1A5	A6K1A5_RAT 2-oxo-4-hydroxy-4-carboxy-5-ureidoimidazoline decarboxylase OS=Rattus norvegicus OX=10116 GN=rCG_42793 PE=3 SV=1	14	1.0083e+07	1.029e+07	1.07238e+07	1.04557e+07	8.56452e+06	1.02199e+07	8.55309e+06	9.22989e+06	9.35381e+06	9.22825e+06	9.18391e+06	1.01315e+07
rCG_51565	A6IZV2	A6IZV2_RAT 60S ribosomal protein L13 OS=Rattus norvegicus OX=10116 GN=rCG_51565 PE=3 SV=1	12	8.57734e+06	7.95257e+06	7.99166e+06	9.20942e+06	8.55393e+06	8.96495e+06	8.61098e+06	7.65738e+06	7.56258e+06	9.19782e+06	9.48159e+06	9.07276e+06
Nup98	A0A8I6ALK1	A0A8I6ALK1_RAT Nuclear pore complex protein Nup98-Nup96 OS=Rattus norvegicus OX=10116 GN=Nup98 PE=1 SV=1	7	2.16324e+06	2.10012e+06	2.17295e+06	2.2743e+06	2.19929e+06	2.14442e+06	2.26839e+06	2.35911e+06	2.54391e+06	2.25672e+06	2.25657e+06	2.19654e+06
RGD1309571	A6KKA6	A6KKA6_RAT Similar to RNA-binding protein isoform G3BP-2a, isoform CRA_a OS=Rattus norvegicus OX=10116 GN=RGD1309571 PE=4 SV=1	6	2.47476e+06	2.29854e+06	1.99393e+06	2.06243e+06	2.1176e+06	1.99049e+06	2.11522e+06	2.35433e+06	2.21666e+06	1.966e+06	2.41525e+06	2.01484e+06
Lama5	A0A8I6A4V6	A0A8I6A4V6_RAT Laminin subunit alpha 5 OS=Rattus norvegicus OX=10116 GN=Lama5 PE=1 SV=1	2	248611	248592	333106	259136	288710	324384	342389	265070	273262	346028	251860	266282
Col1a2	F1LS40	F1LS40_RAT Collagen type I alpha 2 chain OS=Rattus norvegicus OX=10116 GN=Col1a2 PE=1 SV=4	6	1.68075e+06	1.53046e+06	1.56818e+06	1.7221e+06	1.59988e+06	1.78066e+06	1.63656e+06	1.73555e+06	1.67783e+06	1.6784e+06	1.61105e+06	1.54875e+06
rCG_61772	A6HCD6	A6HCD6_RAT Gephyrin OS=Rattus norvegicus OX=10116 GN=rCG_61772 PE=3 SV=1	12	2.86578e+06	2.7464e+06	2.7455e+06	2.51069e+06	2.56069e+06	2.82627e+06	2.70098e+06	2.8052e+06	2.58164e+06	2.77655e+06	2.39402e+06	2.83106e+06
rCG_27231	A6HME5	A6HME5_RAT RCG27231, isoform CRA_c OS=Rattus norvegicus OX=10116 GN=rCG_27231 PE=4 SV=1	23	1.64043e+07	1.54179e+07	1.57369e+07	1.57673e+07	1.5354e+07	1.38449e+07	1.53827e+07	1.70619e+07	1.64943e+07	1.60196e+07	1.38616e+07	1.58989e+07
Mdh1	A0A8I6A721	A0A8I6A721_RAT Malate dehydrogenase OS=Rattus norvegicus OX=10116 GN=Mdh1 PE=1 SV=1	16	3.75663e+07	4.04825e+07	3.89972e+07	3.70925e+07	3.74812e+07	3.73456e+07	3.54173e+07	3.45286e+07	3.63753e+07	3.78022e+07	3.76994e+07	3.73581e+07
Atp1b1	A0A8L2Q0J0	A0A8L2Q0J0_RAT Sodium/potassium-transporting ATPase subunit beta OS=Rattus norvegicus OX=10116 GN=Atp1b1 PE=1 SV=1	10	5.71078e+06	5.73252e+06	6.2062e+06	5.19593e+06	5.54889e+06	4.90575e+06	5.05738e+06	4.97325e+06	5.42083e+06	5.61872e+06	5.3813e+06	5.38631e+06
Hmgb1l1	A0A0G2K6P4	A0A0G2K6P4_RAT High-mobility group (nonhistone chromosomal) protein 1-like 1 OS=Rattus norvegicus OX=10116 GN=Hmgb1l1 PE=3 SV=1	11	2.79096e+07	2.44646e+07	2.58818e+07	2.74962e+07	2.79974e+07	2.47623e+07	2.59166e+07	2.69791e+07	2.46518e+07	2.60347e+07	2.14043e+07	2.7827e+07
C5	A0A8I5ZDN9	A0A8I5ZDN9_RAT Complement C5 OS=Rattus norvegicus OX=10116 GN=C5 PE=1 SV=1	10	3.42935e+06	2.01017e+06	2.12595e+06	2.49843e+06	2.26776e+06	1.9433e+06	2.18206e+06	2.55136e+06	2.40615e+06	2.12695e+06	2.29265e+06	1.99223e+06
Col1a1	A0A8I6G8P4	A0A8I6G8P4_RAT Collagen type I alpha 1 chain OS=Rattus norvegicus OX=10116 GN=Col1a1 PE=1 SV=1	11	2.71124e+06	2.51817e+06	2.80257e+06	3.61119e+06	3.25554e+06	3.54964e+06	2.95867e+06	2.89756e+06	3.78699e+06	2.93362e+06	2.98948e+06	2.75583e+06
rCG_35090	A6HGZ4	A6HGZ4_RAT sarcosine oxidasee (formaldehyde-forming) OS=Rattus norvegicus OX=10116 GN=rCG_35090 PE=3 SV=1	15	1.2262e+07	1.08537e+07	1.33213e+07	1.2917e+07	1.30444e+07	1.33862e+07	1.18298e+07	1.10612e+07	1.15227e+07	1.02823e+07	9.85857e+06	1.22428e+07
Dhrs7l1	Q6I7R1	Q6I7R1_RAT Dehydrogenase/reductase (SDR family) member 7 OS=Rattus norvegicus OX=10116 GN=Dhrs7l1 PE=1 SV=1	4	4.1641e+06	6.7959e+06	4.13074e+06	5.38148e+06	4.54956e+06	3.9264e+07	9.75798e+06	1.37277e+07	4.8137e+06	4.86285e+06	3.97901e+07	1.16982e+07
Myef2	A0A0G2K402	A0A0G2K402_RAT Myelin expression factor 2 OS=Rattus norvegicus OX=10116 GN=Myef2 PE=1 SV=2	3	939742	891399	951617	945739	970070	1.02171e+06	982289	1.01519e+06	1.10687e+06	1.09341e+06	1.05194e+06	1.09143e+06
Cyp2c7	Q4QQW7	Q4QQW7_RAT Cytochrome P450, family 2, subfamily c, polypeptide 7 OS=Rattus norvegicus OX=10116 GN=Cyp2c7 PE=2 SV=1	17	9.97242e+06	1.69655e+07	1.10685e+07	1.00003e+07	1.16517e+07	1.13803e+07	1.23338e+07	9.88613e+06	1.25061e+07	1.18276e+07	1.13445e+07	7.92358e+06
Farp2_predicted	A6JR19	A6JR19_RAT FERM, RhoGEF and pleckstrin domain protein 2 (Predicted) OS=Rattus norvegicus OX=10116 GN=Farp2_predicted PE=4 SV=1	15	2.68573e+06	2.7699e+06	2.70476e+06	2.2786e+06	2.56735e+06	2.67063e+06	2.50549e+06	2.63365e+06	2.83214e+06	2.81785e+06	3.06067e+06	2.52636e+06
Atp13a1_predicted	A6KAB6	A6KAB6_RAT ATPase type 13A1 (Predicted), isoform CRA_a OS=Rattus norvegicus OX=10116 GN=Atp13a1_predicted PE=3 SV=1	13	6.00254e+06	6.47947e+06	6.0167e+06	5.74488e+06	4.89543e+06	5.35944e+06	6.70088e+06	6.81871e+06	6.00412e+06	5.00496e+06	4.78102e+06	5.27914e+06
RGD1310475_predicted	A6JHA2	A6JHA2_RAT 4-hydroxy-2-oxoglutarate aldolase, mitochondrial OS=Rattus norvegicus OX=10116 GN=RGD1310475_predicted PE=3 SV=1	14	3.92336e+07	4.17024e+07	4.53571e+07	4.55809e+07	4.80741e+07	4.87055e+07	4.13821e+07	4.91587e+07	5.08436e+07	5.06896e+07	4.52994e+07	4.68791e+07
Cct7	A0A8I6AR12	A0A8I6AR12_RAT T-complex protein 1 subunit eta OS=Rattus norvegicus OX=10116 GN=Cct7 PE=1 SV=1	25	9.44036e+06	8.96019e+06	8.56423e+06	8.85787e+06	8.95133e+06	8.98336e+06	8.75462e+06	9.76805e+06	8.93741e+06	9.24396e+06	8.93381e+06	9.33249e+06
M6pr	A0A8L2QBD8	A0A8L2QBD8_RAT Mannose-6-phosphate receptor, cation dependent OS=Rattus norvegicus OX=10116 GN=M6pr PE=1 SV=1	7	1.1942e+07	1.05669e+07	1.10241e+07	1.02642e+07	1.01702e+07	1.01394e+07	1.03709e+07	1.12837e+07	1.0864e+07	1.10434e+07	1.1142e+07	1.0904e+07
Hspe1	A0A0G2JTG1	A0A0G2JTG1_RAT 10 kDa heat shock protein, mitochondrial OS=Rattus norvegicus OX=10116 GN=Hspe1 PE=1 SV=2	9	3.97644e+07	4.39879e+07	4.01937e+07	4.45341e+07	5.00378e+07	4.42437e+07	4.2243e+07	4.33544e+07	4.4227e+07	4.92653e+07	4.18835e+07	4.59996e+07
Ndrg2	A0A0G2JSV0	A0A0G2JSV0_RAT Protein NDRG2 OS=Rattus norvegicus OX=10116 GN=Ndrg2 PE=1 SV=1	10	1.09501e+07	1.12285e+07	1.1444e+07	7.94129e+06	8.07977e+06	8.01879e+06	1.02475e+07	1.02904e+07	1.12243e+07	8.20536e+06	7.01214e+06	8.2698e+06
Nudc	A6ISX3	A6ISX3_RAT Nuclear migration protein nudC OS=Rattus norvegicus OX=10116 GN=Nudc PE=3 SV=1	12	3.60852e+06	3.39224e+06	3.29216e+06	3.23006e+06	3.18948e+06	3.39651e+06	3.67095e+06	3.67119e+06	3.54267e+06	3.96993e+06	3.41814e+06	3.50578e+06
Alg9	A0A8I6GCZ5	A0A8I6GCZ5_RAT Mannosyltransferase OS=Rattus norvegicus OX=10116 GN=Alg9 PE=1 SV=1	4	1.3136e+06	1.2248e+06	1.33084e+06	1.18324e+06	1.15227e+06	1.14619e+06	1.26371e+06	1.30594e+06	1.4207e+06	1.47669e+06	1.41849e+06	1.24566e+06
Snrnp70	A0A8I6G5W4	A0A8I6G5W4_RAT U1 small nuclear ribonucleoprotein 70 kDa OS=Rattus norvegicus OX=10116 GN=Snrnp70 PE=1 SV=1	10	4.19129e+06	4.40315e+06	4.72008e+06	4.04193e+06	4.21384e+06	3.92062e+06	4.39615e+06	4.3266e+06	4.54851e+06	4.05473e+06	3.79628e+06	4.07908e+06
Sod1	A6JLB7	A6JLB7_RAT Superoxide dismutase [Cu-Zn] OS=Rattus norvegicus OX=10116 GN=Sod1 PE=3 SV=1	11	1.47864e+08	1.4104e+08	1.33239e+08	1.45888e+08	1.37827e+08	1.42619e+08	1.40376e+08	1.49059e+08	1.28221e+08	1.46453e+08	1.43576e+08	1.54232e+08
Agxt2	A6KJT6	A6KJT6_RAT Alanine-glyoxylate aminotransferase 2, isoform CRA_d OS=Rattus norvegicus OX=10116 GN=Agxt2 PE=3 SV=1	16	1.81425e+07	2.13478e+07	2.01852e+07	1.92529e+07	1.77811e+07	1.72492e+07	1.89318e+07	2.08146e+07	2.0545e+07	1.75873e+07	1.65289e+07	1.74908e+07
rCG_37389	A6KHM3	A6KHM3_RAT RCG37389, isoform CRA_a OS=Rattus norvegicus OX=10116 GN=rCG_37389 PE=3 SV=1	5	3.60501e+06	3.60242e+06	3.55134e+06	3.68185e+06	3.61213e+06	3.59441e+06	3.47662e+06	3.48369e+06	3.48811e+06	3.70395e+06	3.58448e+06	3.59098e+06
Tomm7	A0A8I5Y9K6	A0A8I5Y9K6_RAT Mitochondrial import receptor subunit TOM7 homolog OS=Rattus norvegicus OX=10116 GN=Tomm7 PE=1 SV=1	1	458485	479501	496293	430148	519339	428593	464880	456484	494999	429964	404781	482285
Ndufv1	A0A8I6ALF5	A0A8I6ALF5_RAT NADH dehydrogenase [ubiquinone] flavoprotein 1, mitochondrial OS=Rattus norvegicus OX=10116 GN=Ndufv1 PE=2 SV=1	15	9.84298e+06	1.01329e+07	1.04282e+07	1.06694e+07	1.08019e+07	1.10063e+07	9.91942e+06	9.45425e+06	1.10982e+07	1.12544e+07	1.0244e+07	1.09439e+07
Ugt1a6	A6JQH9	Q6T5E9_RAT UDP-glucuronosyltransferase OS=Rattus norvegicus OX=10116 GN=Ugt1a6 PE=1 SV=1	12	1.30974e+07	1.41457e+07	1.53526e+07	1.28113e+07	1.54114e+07	1.60987e+07	1.49758e+07	1.61301e+07	1.3561e+07	1.47784e+07	1.10989e+07	1.42638e+07
Brd4	A0A0G2JYV0	A0A0G2JYV0_RAT Bromodomain containing 4 OS=Rattus norvegicus OX=10116 GN=Brd4 PE=1 SV=1	3	1.90439e+06	1.88582e+06	1.62782e+06	2.02183e+06	2.00701e+06	2.01817e+06	1.90685e+06	1.91539e+06	1.91821e+06	2.2794e+06	1.99773e+06	2.10391e+06
Wdr1	A6IJT0	A6IJT0_RAT WD repeat protein 1 OS=Rattus norvegicus OX=10116 GN=Wdr1 PE=4 SV=1	23	8.48006e+06	7.66904e+06	7.9534e+06	7.48962e+06	7.00508e+06	7.61445e+06	8.09554e+06	8.42756e+06	8.16675e+06	8.00669e+06	6.89368e+06	8.47295e+06
Uqcrc2	A0A8I6A888	A0A8I6A888_RAT Ubiquinol cytochrome c reductase core protein 2 OS=Rattus norvegicus OX=10116 GN=Uqcrc2 PE=1 SV=1	15	1.83255e+07	1.76876e+07	1.85571e+07	1.78442e+07	1.90847e+07	1.92873e+07	1.97947e+07	1.93004e+07	2.14113e+07	1.80503e+07	1.74543e+07	1.97089e+07
Acads	P15651	ACADS_RAT Short-chain specific acyl-CoA dehydrogenase, mitochondrial OS=Rattus norvegicus OX=10116 GN=Acads PE=1 SV=2	15	1.60897e+07	1.94762e+07	1.85491e+07	1.52609e+07	1.46781e+07	1.73477e+07	1.72368e+07	1.64355e+07	1.48731e+07	1.54931e+07	1.41815e+07	1.51977e+07
Pdia3	A0A8I6GAH4	A0A8I6GAH4_RAT Protein disulfide-isomerase OS=Rattus norvegicus OX=10116 GN=Pdia3 PE=3 SV=1	34	8.09259e+07	6.09282e+07	5.89898e+07	6.17367e+07	6.29705e+07	6.55844e+07	6.3531e+07	6.25975e+07	5.76888e+07	5.73908e+07	6.12596e+07	5.53802e+07
Mgat1	A0A8L2R007	A0A8L2R007_RAT Alpha-1,3-mannosyl-glycoprotein 2-beta-N-acetylglucosaminyltransferase OS=Rattus norvegicus OX=10116 GN=Mgat1 PE=1 SV=1	2	2.19274e+06	2.26828e+06	2.33449e+06	1.84065e+06	1.95663e+06	1.84811e+06	2.03397e+06	2.39924e+06	2.07677e+06	1.93833e+06	1.97588e+06	1.93075e+06
Aldob	A0A0G2K9U5	A0A0G2K9U5_RAT Fructose-bisphosphate aldolase OS=Rattus norvegicus OX=10116 GN=Aldob PE=1 SV=1	23	2.13706e+08	2.24099e+08	2.31597e+08	1.98199e+08	1.89724e+08	1.9239e+08	1.786e+08	1.85234e+08	1.81985e+08	1.73466e+08	1.83797e+08	1.72852e+08
Eif4a1	A0A8I6A0E5	A0A8I6A0E5_RAT ATP-dependent RNA helicase OS=Rattus norvegicus OX=10116 GN=Eif4a1 PE=1 SV=1	17	2.17774e+07	2.02293e+07	1.9582e+07	1.96249e+07	1.94153e+07	1.88088e+07	2.00508e+07	1.8821e+07	1.9869e+07	1.86596e+07	1.96729e+07	2.05044e+07
Ass	A6JU24	A6JU24_RAT Argininosuccinate synthase OS=Rattus norvegicus OX=10116 GN=Ass PE=3 SV=1	21	1.41498e+08	1.50041e+08	1.39531e+08	1.35682e+08	1.42373e+08	1.35864e+08	1.17791e+08	1.08053e+08	1.27667e+08	1.53813e+08	1.37852e+08	1.33925e+08
Tinagl1	A0A0G2K1S8	A0A0G2K1S8_RAT Tubulointerstitial nephritis antigen-like 1 OS=Rattus norvegicus OX=10116 GN=Tinagl1 PE=1 SV=1	2	611982	521209	580330	1.14088e+06	1.20133e+06	1.02059e+06	565178	530657	661602	987440	894656	1.01389e+06
Cyp2c13	M0RD38	M0RD38_RAT Cytochrome P450 2c13 OS=Rattus norvegicus OX=10116 GN=Cyp2c13 PE=2 SV=1	15	6.68188e+06	7.20581e+06	7.41483e+06	1.34608e+07	5.78118e+06	6.54933e+06	7.60672e+06	7.36662e+06	6.95637e+06	6.97811e+06	5.17307e+06	5.49287e+06
Ap2a2	A0A0G2K943	A0A0G2K943_RAT AP-2 complex subunit alpha OS=Rattus norvegicus OX=10116 GN=Ap2a2 PE=1 SV=2	29	1.2035e+07	1.18626e+07	1.1652e+07	1.29537e+07	1.24438e+07	1.35556e+07	1.15826e+07	1.21255e+07	1.22928e+07	1.20837e+07	1.09511e+07	1.24521e+07
Tjp2	A0A8I6ALD4	A0A8I6ALD4_RAT Tight junction protein 2 OS=Rattus norvegicus OX=10116 GN=Tjp2 PE=1 SV=1	22	2.67078e+06	2.70898e+06	2.75942e+06	2.6255e+06	2.73899e+06	2.56619e+06	2.59723e+06	2.84343e+06	2.64993e+06	2.8417e+06	2.70299e+06	2.95856e+06
Gstt3	A0A8I6GKZ0	A0A8I6GKZ0_RAT Glutathione S-transferase, theta 3 OS=Rattus norvegicus OX=10116 GN=Gstt3 PE=1 SV=1	1	493248	589484	548978	394452	538046	424959	657239	724103	496117	449306	465682	531275
Csrp1	A0A8L2Q5C4	A0A8L2Q5C4_RAT Cysteine and glycine-rich protein 1 OS=Rattus norvegicus OX=10116 GN=Csrp1 PE=1 SV=1	6	4.43979e+06	3.35699e+06	3.15182e+06	3.79684e+06	3.35743e+06	3.59448e+06	3.34573e+06	3.77913e+06	3.99554e+06	3.52147e+06	3.17428e+06	3.69139e+06
Slc25a23	A0A0G2JVD2	A0A0G2JVD2_RAT Solute carrier family 25 member 23 OS=Rattus norvegicus OX=10116 GN=Slc25a23 PE=3 SV=2	7	3.15523e+06	3.66417e+06	3.53083e+06	3.60418e+06	3.49709e+06	3.50928e+06	3.46983e+06	3.37272e+06	3.69395e+06	3.23434e+06	3.67174e+06	3.67548e+06
rCG_22732	A6JYJ8	A6JYJ8_RAT RCG22732 OS=Rattus norvegicus OX=10116 GN=rCG_22732 PE=4 SV=1	4	1.51111e+06	1.69375e+06	1.74973e+06	1.58115e+06	1.66038e+06	1.72821e+06	1.65116e+06	1.48521e+06	1.73643e+06	1.65566e+06	1.73152e+06	1.64797e+06
L2hgdh	A0A8I6A287	A0A8I6A287_RAT L-2-hydroxyglutarate dehydrogenase OS=Rattus norvegicus OX=10116 GN=L2hgdh PE=1 SV=1	12	5.62515e+06	6.0127e+06	5.90106e+06	6.6711e+06	7.10501e+06	7.01897e+06	6.11319e+06	6.30418e+06	6.68354e+06	6.6207e+06	6.11108e+06	6.95452e+06
Orm1	A0A0H2UHF8	A0A0H2UHF8_RAT Orosomucoid 1 OS=Rattus norvegicus OX=10116 GN=Orm1 PE=1 SV=1	3	1.63762e+07	8.04969e+06	8.27554e+06	8.78368e+06	7.96021e+06	8.99392e+06	7.86461e+06	7.01822e+06	7.66525e+06	8.0045e+06	8.64041e+06	8.23485e+06
Mmab	M0R959	M0R959_RAT Metabolism of cobalamin associated B OS=Rattus norvegicus OX=10116 GN=Mmab PE=1 SV=1	5	3.4125e+06	3.57196e+06	3.61509e+06	3.60723e+06	4.13741e+06	4.00727e+06	3.52468e+06	3.64632e+06	3.81549e+06	3.38481e+06	3.35979e+06	3.85277e+06
Gstm1	P04905	GSTM1_RAT Glutathione S-transferase Mu 1 OS=Rattus norvegicus OX=10116 GN=Gstm1 PE=1 SV=2	20	2.66533e+07	3.35231e+07	2.9856e+07	2.8402e+07	2.65284e+07	3.87128e+07	3.86108e+07	3.30463e+07	3.13972e+07	2.56323e+07	2.71543e+07	3.21522e+07
Fdps	A0A0G2JXT3	A0A0G2JXT3_RAT Farnesyl pyrophosphate synthase OS=Rattus norvegicus OX=10116 GN=Fdps PE=3 SV=1	10	2.51485e+06	2.41375e+06	3.6439e+06	2.82204e+06	6.74899e+06	3.42938e+06	3.58483e+06	3.58243e+06	2.0047e+06	2.60084e+06	2.9673e+06	2.5159e+06
Immt	A0A0G2JVH4	A0A0G2JVH4_RAT MICOS complex subunit MIC60 OS=Rattus norvegicus OX=10116 GN=Immt PE=1 SV=2	34	6.72204e+06	6.53415e+06	6.36261e+06	6.86197e+06	7.77695e+06	6.84108e+06	5.80688e+06	5.47641e+06	5.77059e+06	8.63293e+06	7.73753e+06	6.28618e+06
Ppp1cb	A0A8I6ABP0	A0A8I6ABP0_RAT Serine/threonine-protein phosphatase OS=Rattus norvegicus OX=10116 GN=Ppp1cb PE=1 SV=1	9	4.96594e+06	4.93314e+06	4.93267e+06	5.00734e+06	4.99788e+06	4.71427e+06	4.60573e+06	4.98532e+06	4.65694e+06	4.76358e+06	4.7255e+06	5.01192e+06
Ewsr1	A0A0G2K850	A0A0G2K850_RAT EWS RNA-binding protein 1 OS=Rattus norvegicus OX=10116 GN=Ewsr1 PE=1 SV=2	4	2.14101e+06	2.24239e+06	2.19093e+06	2.21076e+06	2.33183e+06	2.14138e+06	2.17653e+06	2.22731e+06	2.19252e+06	2.29499e+06	1.91062e+06	2.15582e+06
Hdlbp	A6JR01	A6JR01_RAT High density lipoprotein binding protein OS=Rattus norvegicus OX=10116 GN=Hdlbp PE=1 SV=1	50	1.07157e+07	9.47263e+06	9.54344e+06	1.28375e+07	1.13515e+07	1.20743e+07	9.58042e+06	9.58946e+06	9.65304e+06	1.25736e+07	1.21781e+07	1.151e+07
Khk	A0A8I6G7X9	A0A8I6G7X9_RAT Ketohexokinase OS=Rattus norvegicus OX=10116 GN=Khk PE=1 SV=1	16	1.92865e+07	2.29749e+07	2.10649e+07	2.83981e+07	2.54312e+07	2.76437e+07	1.94219e+07	2.14092e+07	2.00727e+07	2.04725e+07	2.43175e+07	2.63306e+07
Araf	A6JZR2	A6JZR2_RAT non-specific serine/threonine protein kinase OS=Rattus norvegicus OX=10116 GN=Araf PE=3 SV=1	7	4.25828e+06	4.31135e+06	4.14328e+06	5.37806e+06	5.81607e+06	5.83971e+06	5.06229e+06	4.76503e+06	5.75666e+06	6.99934e+06	8.27047e+06	5.69689e+06
Srsf3	A0A0U1RRV7	A0A0U1RRV7_RAT Serine and arginine rich splicing factor 3 OS=Rattus norvegicus OX=10116 GN=Srsf3 PE=4 SV=2	4	3.41327e+06	3.55896e+06	3.42625e+06	6.52201e+06	6.89993e+06	6.25445e+06	3.43318e+06	3.58395e+06	3.53547e+06	5.94722e+06	5.24648e+06	6.00196e+06
Hk3	A0A0G2JST6	A0A0G2JST6_RAT hexokinase OS=Rattus norvegicus OX=10116 GN=Hk3 PE=3 SV=1	8	3.46853e+06	1.16776e+06	1.35767e+06	1.51189e+06	1.60524e+06	1.43162e+06	1.44644e+06	1.96121e+06	1.24241e+06	1.59409e+06	1.48606e+06	1.45532e+06
rCG_29915	A6ILI9	A6ILI9_RAT RCG29915 OS=Rattus norvegicus OX=10116 GN=rCG_29915 PE=4 SV=1	6	7.98483e+06	7.88051e+06	8.17689e+06	6.43338e+06	7.07963e+06	6.98701e+06	7.50038e+06	7.18778e+06	7.90605e+06	6.2444e+06	5.73402e+06	6.26209e+06
Surf1	Q7TP91	Q7TP91_RAT Surfeit locus protein 1 OS=Rattus norvegicus OX=10116 GN=Surf1 PE=1 SV=1	11	6.36378e+06	6.16664e+06	6.21709e+06	6.60405e+06	6.32995e+06	6.28171e+06	6.17425e+06	5.86591e+06	5.96846e+06	6.02809e+06	5.54919e+06	6.12523e+06
Nsdhl	A6KSY6	A6KSY6_RAT NAD(P) dependent steroid dehydrogenase-like OS=Rattus norvegicus OX=10116 GN=Nsdhl PE=3 SV=1	18	1.71864e+07	1.67406e+07	2.00119e+07	1.97017e+07	2.51555e+07	1.55263e+07	1.53954e+07	1.66274e+07	1.26312e+07	1.22276e+07	1.19224e+07	1.60183e+07
Prkar2a	A0A0G2K405	A0A0G2K405_RAT Protein kinase cAMP-dependent type II regulatory subunit alpha OS=Rattus norvegicus OX=10116 GN=Prkar2a PE=1 SV=1	9	7.80322e+06	7.00405e+06	7.28085e+06	5.8951e+06	6.3623e+06	6.06833e+06	7.40065e+06	7.57883e+06	7.29773e+06	7.33439e+06	6.1838e+06	6.58564e+06
Bco2	A3KN98	A3KN98_RAT Bco2 protein OS=Rattus norvegicus OX=10116 GN=Bco2 PE=1 SV=1	6	4.55369e+06	5.5603e+06	4.88876e+06	6.45438e+06	5.85276e+06	5.12329e+06	4.75953e+06	5.30953e+06	4.2887e+06	4.57088e+06	5.23324e+06	6.15567e+06
Hnrnpk	F8WG62	F8WG62_RAT Heterogeneous nuclear ribonucleoprotein K OS=Rattus norvegicus OX=10116 GN=Hnrnpk PE=1 SV=1	17	9.45495e+06	8.71466e+06	9.41446e+06	8.60297e+06	8.30366e+06	8.40805e+06	8.50152e+06	9.83097e+06	9.52665e+06	9.31074e+06	9.49467e+06	9.91124e+06
Ppox_predicted	A6JFW5	A6JFW5_RAT Protoporphyrinogen oxidase OS=Rattus norvegicus OX=10116 GN=Ppox_predicted PE=3 SV=1	8	3.17475e+06	3.45073e+06	3.34953e+06	3.19228e+06	3.39291e+06	3.00412e+06	3.29426e+06	3.16137e+06	3.48548e+06	2.86009e+06	2.93741e+06	3.23383e+06
Myo9b	A0A0G2JYG5	A0A0G2JYG5_RAT Myosin IXb OS=Rattus norvegicus OX=10116 GN=Myo9b PE=1 SV=2	5	1.16849e+06	1.10066e+06	1.11388e+06	1.05542e+06	1.04668e+06	1.00218e+06	1.11984e+06	1.09646e+06	1.11439e+06	1.11127e+06	1.08196e+06	1.05063e+06
Ptdss1	A0A0G2JZJ5	A0A0G2JZJ5_RAT Phosphatidylserine synthase OS=Rattus norvegicus OX=10116 GN=Ptdss1 PE=1 SV=2	2	539147	576111	529330	481150	461458	489361	512397	489525	517473	567749	523979	495620
Hp	A0A0H2UHM3	A0A0H2UHM3_RAT Haptoglobin OS=Rattus norvegicus OX=10116 GN=Hp PE=1 SV=2	19	1.23016e+07	7.68385e+06	6.57856e+06	6.8483e+06	6.69258e+06	7.2821e+06	6.30127e+06	6.87719e+06	6.21115e+06	7.41415e+06	7.36598e+06	6.42392e+06
Acad11	A0A8I6AMR1	A0A8I6AMR1_RAT Acyl-CoA dehydrogenase family, member 11 OS=Rattus norvegicus OX=10116 GN=Acad11 PE=1 SV=1	25	1.08517e+07	1.1675e+07	1.2816e+07	1.01808e+07	1.22385e+07	1.17522e+07	1.23558e+07	1.15069e+07	1.04788e+07	1.09799e+07	1.05718e+07	1.27897e+07
Pdcd6ip	A0A140TAA4	A0A140TAA4_RAT Programmed cell death 6-interacting protein OS=Rattus norvegicus OX=10116 GN=Pdcd6ip PE=4 SV=1	32	1.21687e+07	1.19236e+07	1.17044e+07	1.10658e+07	1.12668e+07	1.11258e+07	1.11444e+07	1.1155e+07	1.10919e+07	1.03369e+07	1.05546e+07	1.14726e+07
Macf1	A0A0G2K9T4	A0A0G2K9T4_RAT Microtubule-actin crosslinking factor 1 OS=Rattus norvegicus OX=10116 GN=Macf1 PE=1 SV=2	20	2.02636e+06	1.93972e+06	1.99127e+06	1.66923e+06	1.71026e+06	1.66002e+06	2.00388e+06	1.77377e+06	2.00503e+06	1.87012e+06	1.83165e+06	1.8241e+06
Igh-6	Q4QQW0	Q4QQW0_RAT Igh-6 protein (Fragment) OS=Rattus norvegicus OX=10116 GN=Igh-6 PE=2 SV=1	9	3.51838e+06	3.91239e+06	4.19348e+06	4.16255e+06	4.7243e+06	4.33908e+06	3.95371e+06	4.04517e+06	3.4091e+06	5.91008e+06	3.88917e+06	3.92414e+06
Etl4	A0A8I5YBN1	A0A8I5YBN1_RAT Enhancer trap locus 4 OS=Rattus norvegicus OX=10116 GN=Etl4 PE=1 SV=1	4	1.01632e+06	1.04702e+06	1.08042e+06	1.14702e+06	1.09054e+06	1.19566e+06	1.11259e+06	1.02126e+06	1.01588e+06	1.14275e+06	1.19118e+06	1.13987e+06
Camsap3	A0A0G2K5C0	A0A0G2K5C0_RAT Calmodulin regulated spectrin-associated protein family, member 3 OS=Rattus norvegicus OX=10116 GN=Camsap3 PE=1 SV=1	3	243490	258057	256371	299923	263179	312766	283753	260404	255589	277938	245879	315049
Nr3c1	A6J3I0	A6J3I0_RAT Glucocorticoid receptor OS=Rattus norvegicus OX=10116 GN=Nr3c1 PE=3 SV=1	4	2.00188e+06	1.91051e+06	1.79339e+06	2.00771e+06	2.18237e+06	1.75182e+06	1.7913e+06	1.91013e+06	2.17716e+06	2.01527e+06	2.1318e+06	2.03307e+06
Scly	Q68FT9	SCLY_RAT Selenocysteine lyase OS=Rattus norvegicus OX=10116 GN=Scly PE=1 SV=1	12	4.46841e+06	5.14486e+06	4.36309e+06	4.30626e+06	4.52836e+06	4.20462e+06	4.44057e+06	4.36029e+06	4.47634e+06	4.06835e+06	5.1448e+06	4.3982e+06
Tst	A6HSJ7	A6HSJ7_RAT Sulfurtransferase OS=Rattus norvegicus OX=10116 GN=Tst PE=4 SV=1	13	7.54e+07	8.5037e+07	7.95503e+07	7.96954e+07	7.90036e+07	7.93392e+07	1.00069e+08	8.49857e+07	7.91358e+07	9.64546e+07	7.73534e+07	7.60878e+07
Etnk2	D3ZRW8	EKI2_RAT Ethanolamine kinase 2 OS=Rattus norvegicus OX=10116 GN=Etnk2 PE=3 SV=1	4	4.94369e+06	4.66507e+06	4.71384e+06	4.36963e+06	4.10042e+06	4.5879e+06	4.13582e+06	3.93837e+06	4.08637e+06	4.20567e+06	4.26205e+06	4.42708e+06
Bcap31	A0A0G2JXK2	A0A0G2JXK2_RAT B-cell receptor-associated protein OS=Rattus norvegicus OX=10116 GN=Bcap31 PE=1 SV=1	15	1.57477e+07	1.42192e+07	1.43519e+07	1.39512e+07	1.39246e+07	1.43306e+07	1.47831e+07	1.46791e+07	1.32269e+07	1.46894e+07	1.47461e+07	1.33939e+07
Atp6v0c	A0A8I6A7E7	A0A8I6A7E7_RAT V-type proton ATPase proteolipid subunit OS=Rattus norvegicus OX=10116 GN=Atp6v0c PE=3 SV=1	2	1.49168e+06	1.2551e+06	1.33553e+06	1.20047e+06	1.16308e+06	1.43336e+06	1.45584e+06	1.39244e+06	1.12665e+06	1.3634e+06	1.24519e+06	1.29636e+06
Anxa3	A6K668	A6K668_RAT Annexin OS=Rattus norvegicus OX=10116 GN=Anxa3 PE=3 SV=1	21	1.70839e+07	1.33651e+07	1.4151e+07	1.55926e+07	1.19327e+07	1.11854e+07	1.47035e+07	1.66933e+07	1.4369e+07	1.60155e+07	1.44925e+07	1.68686e+07
rCG_39189	A6KMI0	A6KMI0_RAT Annexin OS=Rattus norvegicus OX=10116 GN=rCG_39189 PE=3 SV=1	10	7.00963e+06	6.46145e+06	6.4282e+06	6.35822e+06	6.63438e+06	6.11699e+06	6.36375e+06	6.10184e+06	6.55883e+06	6.11432e+06	5.83459e+06	6.57478e+06
Hmox2	A0A8I5ZX80	A0A8I5ZX80_RAT heme oxygenase (biliverdin-producing) OS=Rattus norvegicus OX=10116 GN=Hmox2 PE=1 SV=1	5	5.51445e+06	4.40929e+06	4.31851e+06	4.55859e+06	4.20272e+06	3.99017e+06	4.41e+06	4.33602e+06	4.67572e+06	3.91797e+06	3.89026e+06	4.33921e+06
Faah	A6JZ57	A6JZ57_RAT fatty acid amide hydrolase OS=Rattus norvegicus OX=10116 GN=Faah PE=3 SV=1	12	2.93716e+06	3.14675e+06	3.01713e+06	3.35128e+06	3.32967e+06	3.21828e+06	2.67895e+06	2.89151e+06	2.84222e+06	2.33637e+06	2.16061e+06	2.90305e+06
Paip1	A0A0G2JVP5	A0A0G2JVP5_RAT Poly(A) binding protein interacting protein 1 OS=Rattus norvegicus OX=10116 GN=Paip1 PE=1 SV=2	3	1.23772e+06	1.15888e+06	1.08831e+06	1.23947e+06	1.09417e+06	1.17002e+06	1.09686e+06	1.14025e+06	1.16833e+06	1.08317e+06	1.11563e+06	1.29961e+06
Cnot10	A0A0G2K7B7	A0A0G2K7B7_RAT CCR4-NOT transcription complex subunit 10 OS=Rattus norvegicus OX=10116 GN=Cnot10 PE=1 SV=2	2	231447	212053	227625	201890	202530	167240	206018	199769	204387	172295	184869	203217
Psmb7	A0A8L2R849	A0A8L2R849_RAT Proteasome subunit beta OS=Rattus norvegicus OX=10116 GN=Psmb7 PE=1 SV=1	6	3.94514e+06	5.53108e+06	5.21305e+06	4.65134e+06	5.21052e+06	5.05882e+06	5.42403e+06	5.02495e+06	5.17587e+06	5.24884e+06	4.88317e+06	5.25327e+06
Abce1	A0A8I6GEV9	A0A8I6GEV9_RAT ATP binding cassette subfamily E member 1 OS=Rattus norvegicus OX=10116 GN=Abce1 PE=1 SV=1	22	6.64717e+06	6.79832e+06	6.583e+06	7.11015e+06	6.72786e+06	6.7454e+06	6.61058e+06	6.19303e+06	6.49488e+06	6.72343e+06	6.76859e+06	6.99086e+06
Scarb1	A6J0X1	A6J0X1_RAT Scavenger receptor class B, member 1, isoform CRA_a OS=Rattus norvegicus OX=10116 GN=Scarb1 PE=3 SV=1	7	3.05824e+06	2.82193e+06	3.06051e+06	2.22193e+06	2.69236e+06	2.60041e+06	2.72418e+06	2.92782e+06	2.86997e+06	2.53069e+06	2.5666e+06	2.71471e+06
Poglut1	A0A140TAF7	A0A140TAF7_RAT Protein O-glucosyltransferase 1 OS=Rattus norvegicus OX=10116 GN=Poglut1 PE=1 SV=1	2	793668	818693	817986	811637	753065	832350	794525	783186	777006	819216	679727	757893
Pxn	A0A0G2JY12	A0A0G2JY12_RAT Paxillin OS=Rattus norvegicus OX=10116 GN=Pxn PE=1 SV=2	8	3.41112e+06	3.55438e+06	3.52818e+06	3.45027e+06	3.34037e+06	3.08461e+06	3.27157e+06	3.43612e+06	3.50291e+06	3.26524e+06	3.21957e+06	3.37701e+06
Psmc5	A0A8L2Q7I4	A0A8L2Q7I4_RAT Proteasome 26S subunit, ATPase 5 OS=Rattus norvegicus OX=10116 GN=Psmc5 PE=3 SV=1	10	6.3899e+06	6.21649e+06	5.9586e+06	6.10518e+06	6.277e+06	6.30539e+06	6.26036e+06	6.17612e+06	6.17384e+06	6.82906e+06	6.51831e+06	6.45318e+06
Plod3	A0A8I6A8W8	A0A8I6A8W8_RAT procollagen-lysine 5-dioxygenase OS=Rattus norvegicus OX=10116 GN=Plod3 PE=1 SV=1	2	404589	369835	380725	257868	256055	268862	401101	401790	329626	267144	264301	256257
Fabp1	A6IA66	A6IA66_RAT Fatty acid-binding protein, liver OS=Rattus norvegicus OX=10116 GN=Fabp1 PE=3 SV=1	10	9.6516e+07	9.37108e+07	1.03653e+08	8.86016e+07	9.46991e+07	9.39306e+07	1.09032e+08	1.08361e+08	7.84683e+07	9.90592e+07	7.9085e+07	9.6057e+07
Ftcd	A6JKC1	A6JKC1_RAT Formimidoyltransferase-cyclodeaminase OS=Rattus norvegicus OX=10116 GN=Ftcd PE=3 SV=1	24	2.34585e+07	2.68299e+07	2.82722e+07	2.55625e+07	2.37093e+07	2.67237e+07	2.52199e+07	2.45122e+07	2.79263e+07	2.58449e+07	2.2166e+07	2.82971e+07
Aldoa	A0A8L2R0P3	A0A8L2R0P3_RAT Fructose-bisphosphate aldolase OS=Rattus norvegicus OX=10116 GN=Aldoa PE=3 SV=1	16	4.18155e+07	4.43121e+07	4.3673e+07	3.60325e+07	3.58172e+07	3.37561e+07	3.55023e+07	3.42489e+07	3.34583e+07	3.07893e+07	3.07891e+07	3.33658e+07
Dhtkd1	Q4KLP0	DHTK1_RAT 2-oxoadipate dehydrogenase complex component E1 OS=Rattus norvegicus OX=10116 GN=Dhtkd1 PE=2 SV=1	26	1.62725e+07	2.02555e+07	1.79461e+07	1.79012e+07	1.9995e+07	2.12331e+07	1.98096e+07	2.0994e+07	1.78123e+07	1.91972e+07	1.9071e+07	2.39814e+07
Suox	Q07116	SUOX_RAT Sulfite oxidase, mitochondrial OS=Rattus norvegicus OX=10116 GN=Suox PE=1 SV=2	23	1.43799e+07	1.59292e+07	1.54157e+07	1.5179e+07	1.54779e+07	1.41498e+07	1.33054e+07	1.39765e+07	1.4382e+07	1.36443e+07	1.39838e+07	1.53354e+07
Nxpe4	A0A8I6AKA8	A0A8I6AKA8_RAT Neurexophilin and PC-esterase domain family member 4 OS=Rattus norvegicus OX=10116 GN=Nxpe4 PE=1 SV=1	7	1.4724e+07	1.04626e+07	1.10601e+07	1.46888e+07	1.46004e+07	1.42169e+07	1.22373e+07	1.24322e+07	1.16157e+07	1.48936e+07	1.30926e+07	1.51657e+07
rCG_64569	A6J9A5	A6J9A5_RAT Cytochrome P450 OS=Rattus norvegicus OX=10116 GN=rCG_64569 PE=3 SV=1	20	4.10321e+06	4.48992e+06	4.30873e+06	3.82797e+06	4.09382e+06	3.61653e+06	3.64269e+06	3.95398e+06	4.27594e+06	4.11603e+06	2.4882e+06	3.56518e+06
Pxmp4	A6KI00	A6KI00_RAT Peroxisomal membrane protein 4 OS=Rattus norvegicus OX=10116 GN=Pxmp4 PE=3 SV=1	5	3.15212e+06	3.26052e+06	3.68611e+06	3.12526e+06	3.40305e+06	3.93894e+06	3.70463e+06	3.21503e+06	3.16994e+06	3.37809e+06	3.57868e+06	3.25211e+06
Cs	A0A8I6GES0	A0A8I6GES0_RAT Citrate synthase OS=Rattus norvegicus OX=10116 GN=Cs PE=1 SV=1	12	1.14125e+07	1.11325e+07	1.19046e+07	9.26758e+06	9.46005e+06	9.16287e+06	1.08965e+07	1.17087e+07	1.088e+07	7.83433e+06	8.48622e+06	9.41373e+06
Cdc23	A0A8I5ZTG0	A0A8I5ZTG0_RAT Cell division cycle 23 OS=Rattus norvegicus OX=10116 GN=Cdc23 PE=4 SV=1	2	399178	386366	373378	399047	535193	467973	381839	403909	377014	435580	450140	339682
Eif2s1	A6HCF1	A6HCF1_RAT Eukaryotic translation initiation factor 2 subunit 1 OS=Rattus norvegicus OX=10116 GN=Eif2s1 PE=3 SV=1	13	4.90581e+06	4.77216e+06	4.62972e+06	4.8344e+06	4.84365e+06	4.46339e+06	4.94249e+06	4.75548e+06	4.79194e+06	4.71503e+06	4.74289e+06	4.90809e+06
Galt	A0A8L2QA97	A0A8L2QA97_RAT Galactose-1-phosphate uridylyltransferase OS=Rattus norvegicus OX=10116 GN=Galt PE=1 SV=1	6	4.15441e+06	3.38955e+06	3.3303e+06	4.08058e+06	4.32777e+06	4.07265e+06	3.3365e+06	4.14347e+06	4.13933e+06	4.10206e+06	3.98893e+06	3.94273e+06
Prkaa1	A0A8I5ZZZ5	A0A8I5ZZZ5_RAT Acetyl-CoA carboxylase kinase OS=Rattus norvegicus OX=10116 GN=Prkaa1 PE=1 SV=1	3	881830	897221	993574	878043	840180	640558	713495	613507	592618	669873	820248	819408
rCG_21206	A6J0Y7	A6J0Y7_RAT RCG21206, isoform CRA_d OS=Rattus norvegicus OX=10116 GN=rCG_21206 PE=3 SV=1	5	1.04535e+07	8.11727e+06	8.99309e+06	8.49283e+06	8.43815e+06	8.51717e+06	8.63283e+06	8.83555e+06	8.18279e+06	8.94533e+06	8.58612e+06	8.28875e+06
Tpp2	A0A8L2Q8D6	A0A8L2Q8D6_RAT Tripeptidyl-peptidase 2 OS=Rattus norvegicus OX=10116 GN=Tpp2 PE=1 SV=1	19	5.37465e+06	5.48725e+06	5.00395e+06	5.88897e+06	6.01692e+06	6.51148e+06	5.45788e+06	5.54626e+06	5.30698e+06	6.28811e+06	6.13693e+06	6.69848e+06
Cfl2_predicted	A6HBL2	A6HBL2_RAT Cofilin 2, muscle (Predicted), isoform CRA_b OS=Rattus norvegicus OX=10116 GN=Cfl2_predicted PE=3 SV=1	8	5.05325e+06	5.22159e+06	5.11968e+06	4.79344e+06	4.88223e+06	4.95416e+06	5.09645e+06	5.06998e+06	4.65216e+06	4.85534e+06	4.80963e+06	5.01388e+06
rCG_27551	A6K737	A6K737_RAT RCG27551, isoform CRA_b OS=Rattus norvegicus OX=10116 GN=rCG_27551 PE=3 SV=1	14	8.71175e+06	8.69545e+06	8.40654e+06	9.40215e+06	9.34804e+06	8.7616e+06	7.62533e+06	8.58475e+06	8.23252e+06	6.85265e+06	5.23808e+06	8.79337e+06
rCG_33968	A6HFL4	A6HFL4_RAT RCG33968, isoform CRA_a OS=Rattus norvegicus OX=10116 GN=rCG_33968 PE=3 SV=1	8	2.27735e+07	1.92834e+07	1.93244e+07	1.79886e+07	1.66027e+07	1.70925e+07	1.98844e+07	1.84353e+07	1.99938e+07	1.7013e+07	1.84049e+07	1.70672e+07
Ankfy1	A0A8I5Y6Q8	A0A8I5Y6Q8_RAT Ankyrin repeat and FYVE domain containing 1 OS=Rattus norvegicus OX=10116 GN=Ankfy1 PE=1 SV=1	7	3.84876e+06	3.57529e+06	3.65003e+06	3.6007e+06	3.44426e+06	3.638e+06	3.59748e+06	3.83207e+06	3.73304e+06	3.87758e+06	3.6371e+06	3.76818e+06
Acox2	A0A8I6AM11	A0A8I6AM11_RAT Acyl-coenzyme A oxidase OS=Rattus norvegicus OX=10116 GN=Acox2 PE=1 SV=1	25	1.76455e+07	1.49053e+07	1.61609e+07	1.89504e+07	1.7528e+07	1.70689e+07	1.3725e+07	1.35106e+07	1.58387e+07	1.54271e+07	1.28467e+07	1.75052e+07
Mdh2	A0A8I6ABC9	A0A8I6ABC9_RAT Malate dehydrogenase OS=Rattus norvegicus OX=10116 GN=Mdh2 PE=1 SV=1	16	5.12992e+07	5.40992e+07	5.72474e+07	7.48222e+07	7.46404e+07	7.70461e+07	5.57485e+07	6.14863e+07	6.65934e+07	7.00176e+07	6.3489e+07	7.03916e+07
Gldc	A0A0G2JUZ5	A0A0G2JUZ5_RAT Glycine cleavage system P protein OS=Rattus norvegicus OX=10116 GN=Gldc PE=1 SV=2	28	1.30027e+07	1.46589e+07	1.48865e+07	1.6163e+07	1.48756e+07	1.60474e+07	1.40026e+07	1.24384e+07	1.62103e+07	1.31125e+07	1.37737e+07	1.46212e+07
Ptpn6	A0A0G2K064	A0A0G2K064_RAT Tyrosine-protein phosphatase non-receptor type OS=Rattus norvegicus OX=10116 GN=Ptpn6 PE=1 SV=2	17	4.27235e+06	3.81194e+06	3.84064e+06	3.68642e+06	3.68008e+06	3.55083e+06	3.71578e+06	3.7248e+06	3.61431e+06	3.67384e+06	3.74806e+06	3.70709e+06
Psmd2	A6JS97	A6JS97_RAT 26S proteasome non-ATPase regulatory subunit 2 OS=Rattus norvegicus OX=10116 GN=Psmd2 PE=3 SV=1	22	4.26953e+06	4.26669e+06	4.1166e+06	3.85353e+06	3.96606e+06	4.01314e+06	4.09924e+06	4.53983e+06	3.9208e+06	3.98178e+06	3.78012e+06	3.96748e+06
Oxa1l	A0A8I6AQW6	A0A8I6AQW6_RAT OXA1L, mitochondrial inner membrane protein OS=Rattus norvegicus OX=10116 GN=Oxa1l PE=1 SV=1	5	1.54619e+06	1.46905e+06	1.54961e+06	1.74445e+06	1.7827e+06	1.52601e+06	1.49959e+06	1.45706e+06	1.55757e+06	1.63058e+06	1.59709e+06	1.67181e+06
Hook2	A6IY41	A6IY41_RAT Hook homolog 2 (Drosophila) OS=Rattus norvegicus OX=10116 GN=Hook2 PE=3 SV=1	2	583001	605025	618403	709742	781276	698903	618763	562266	566715	700882	681165	620198
Pmm2	A0A8I6AJ30	A0A8I6AJ30_RAT Phosphomannomutase OS=Rattus norvegicus OX=10116 GN=Pmm2 PE=1 SV=1	7	4.5793e+06	4.03335e+06	4.12377e+06	4.33669e+06	4.24058e+06	4.07983e+06	4.10338e+06	4.12009e+06	4.42962e+06	4.44374e+06	4.58962e+06	4.10725e+06
RGD1307789	A6IY99	A6IY99_RAT Methylthioribose-1-phosphate isomerase OS=Rattus norvegicus OX=10116 GN=RGD1307789 PE=3 SV=1	8	4.87091e+06	5.11266e+06	5.08545e+06	6.61892e+06	5.74494e+06	6.29605e+06	5.20391e+06	5.12017e+06	4.8468e+06	6.03664e+06	5.59618e+06	6.88428e+06
Pccb	A6I2G1	A6I2G1_RAT Propionyl coenzyme A carboxylase, beta polypeptide OS=Rattus norvegicus OX=10116 GN=Pccb PE=1 SV=1	21	1.16879e+07	1.26289e+07	1.36726e+07	1.30787e+07	1.37663e+07	1.30103e+07	1.2831e+07	1.25687e+07	1.25537e+07	1.2591e+07	1.23652e+07	1.33136e+07
Upb1	Q03248	BUP1_RAT Beta-ureidopropionase OS=Rattus norvegicus OX=10116 GN=Upb1 PE=1 SV=1	17	1.45273e+07	1.39258e+07	1.36004e+07	1.39658e+07	1.53822e+07	8.83556e+06	1.40303e+07	1.40228e+07	1.37438e+07	1.11782e+07	1.45864e+07	1.5421e+07
Slc25a25	A0A8I6AEC3	A0A8I6AEC3_RAT Solute carrier family 25 member 25 OS=Rattus norvegicus OX=10116 GN=Slc25a25 PE=1 SV=1	6	2.46558e+06	2.75306e+06	2.66261e+06	2.38438e+06	2.30852e+06	2.51493e+06	2.61551e+06	2.3024e+06	2.68697e+06	2.42259e+06	2.59778e+06	2.66062e+06
Cyc1_predicted	A6HS83	A6HS83_RAT Cytochrome c-1 (Predicted), isoform CRA_c OS=Rattus norvegicus OX=10116 GN=Cyc1_predicted PE=3 SV=1	12	1.4063e+07	1.34817e+07	1.42279e+07	1.29597e+07	1.34405e+07	1.38609e+07	1.45705e+07	1.42094e+07	1.45437e+07	1.26634e+07	1.27527e+07	1.38768e+07
Cisd1	B0K020	CISD1_RAT CDGSH iron-sulfur domain-containing protein 1 OS=Rattus norvegicus OX=10116 GN=Cisd1 PE=3 SV=1	4	1.9935e+07	1.98512e+07	2.15135e+07	2.03504e+07	2.29502e+07	1.96008e+07	1.94366e+07	2.06664e+07	2.0896e+07	2.18794e+07	1.79705e+07	2.08825e+07
Nolc1	A0A8L2QDL7	A0A8L2QDL7_RAT Nucleolar and coiled-body phosphoprotein 1 OS=Rattus norvegicus OX=10116 GN=Nolc1 PE=1 SV=1	12	2.21493e+06	2.2829e+06	2.14806e+06	2.32854e+06	2.51006e+06	2.11738e+06	2.50978e+06	2.3903e+06	2.35195e+06	2.19942e+06	2.31717e+06	2.16489e+06
Selenbp1	F1LRJ9	F1LRJ9_RAT Methanethiol oxidase OS=Rattus norvegicus OX=10116 GN=Selenbp1 PE=3 SV=2	25	5.33957e+07	5.84041e+07	5.37751e+07	4.29065e+07	4.33797e+07	4.63693e+07	5.14565e+07	5.38543e+07	5.69763e+07	4.88761e+07	5.79935e+07	4.55213e+07
Gstm2	B6DYQ2	B6DYQ2_RAT Glutathione S-transferase OS=Rattus norvegicus OX=10116 GN=Gstm2 PE=1 SV=1	20	4.95557e+07	7.10235e+07	6.17629e+07	6.55677e+07	5.39297e+07	6.06595e+07	6.8387e+07	6.3828e+07	5.85114e+07	5.99293e+07	7.50257e+07	7.37627e+07
Smarcd2	A0A8I6AHZ9	A0A8I6AHZ9_RAT SWI/SNF related, matrix associated, actin dependent regulator of chromatin, subfamily d, member 2 OS=Rattus norvegicus OX=10116 GN=Smarcd2 PE=1 SV=1	6	1.19399e+06	1.20166e+06	1.17684e+06	1.15371e+06	1.2162e+06	1.23855e+06	1.17853e+06	1.23683e+06	1.29091e+06	1.26547e+06	1.1929e+06	1.27137e+06
Mocos	A0A1W2Q693	A0A1W2Q693_RAT Molybdenum cofactor sulfurase OS=Rattus norvegicus OX=10116 GN=Mocos PE=1 SV=1	3	822142	846287	725239	532819	386459	530840	741092	799690	716673	501579	592646	769870
Cad	A0A8I5Y665	A0A8I5Y665_RAT CAD protein OS=Rattus norvegicus OX=10116 GN=Cad PE=3 SV=1	16	3.02797e+08	3.17271e+08	3.22914e+08	3.52669e+08	3.52889e+08	3.17207e+08	2.9778e+08	3.04886e+08	3.07989e+08	3.22945e+08	2.92504e+08	3.47322e+08
Acsf2	A0A8I6GEJ7	A0A8I6GEJ7_RAT Acyl-CoA synthetase family member 2 OS=Rattus norvegicus OX=10116 GN=Acsf2 PE=1 SV=1	20	1.16544e+07	1.03804e+07	1.093e+07	1.06967e+07	1.08052e+07	9.44372e+06	1.03502e+07	1.0247e+07	1.2004e+07	8.80261e+06	1.06918e+07	1.04391e+07
Ufsp2	A0A8I6AQ70	A0A8I6AQ70_RAT UFM1-specific peptidase 2 OS=Rattus norvegicus OX=10116 GN=Ufsp2 PE=1 SV=1	5	3.28373e+06	3.38385e+06	3.37118e+06	3.70602e+06	3.50603e+06	3.58726e+06	3.51141e+06	3.11606e+06	3.31426e+06	3.49251e+06	3.37839e+06	3.38999e+06
Osbp_predicted	A6I0C1	A6I0C1_RAT Oxysterol-binding protein OS=Rattus norvegicus OX=10116 GN=Osbp_predicted PE=3 SV=1	14	6.13879e+06	6.34399e+06	6.0738e+06	5.3984e+06	5.78431e+06	5.73617e+06	5.98918e+06	5.64176e+06	5.88898e+06	5.18983e+06	4.93337e+06	5.79968e+06
Qars1	A0A8I6A418	A0A8I6A418_RAT glutamine--tRNA ligase OS=Rattus norvegicus OX=10116 GN=Qars1 PE=1 SV=1	19	2.88066e+06	2.74317e+06	2.83346e+06	2.97756e+06	2.91206e+06	2.97956e+06	2.80081e+06	2.81907e+06	2.7958e+06	3.23566e+06	3.23903e+06	3.10634e+06
Ecpas	A0A8I5ZR65	A0A8I5ZR65_RAT Ecm29 proteasome adaptor and scaffold OS=Rattus norvegicus OX=10116 GN=Ecpas PE=1 SV=1	9	2.19024e+06	2.17079e+06	2.28069e+06	2.41491e+06	2.45491e+06	2.65346e+06	2.24452e+06	2.14102e+06	2.47335e+06	2.53677e+06	2.45219e+06	2.59797e+06
Atp2a2	A0A8L2QDW2	A0A8L2QDW2_RAT Calcium-transporting ATPase OS=Rattus norvegicus OX=10116 GN=Atp2a2 PE=1 SV=1	27	8.64244e+06	7.72117e+06	8.12616e+06	8.12114e+06	7.4992e+06	8.06317e+06	7.75735e+06	7.6625e+06	7.80482e+06	7.37934e+06	7.28e+06	8.03767e+06
LOC64038	A6JMX8	A6JMX8_RAT ubiquitinyl hydrolase 1 OS=Rattus norvegicus OX=10116 GN=LOC64038 PE=3 SV=1	13	4.10699e+06	3.59409e+06	3.75779e+06	3.38749e+06	3.17474e+06	3.03986e+06	3.65435e+06	3.34126e+06	3.15255e+06	3.1931e+06	3.23998e+06	3.1618e+06
Arpc2	A0A0G2K185	A0A0G2K185_RAT Arp2/3 complex 34 kDa subunit OS=Rattus norvegicus OX=10116 GN=Arpc2 PE=1 SV=1	13	1.30015e+07	1.31055e+07	1.33145e+07	1.1478e+07	1.25578e+07	1.17821e+07	1.44942e+07	1.32086e+07	1.3199e+07	1.22162e+07	1.16904e+07	1.25242e+07
Helz2	A0A8I5ZPT9	A0A8I5ZPT9_RAT Helicase with zinc finger 2 OS=Rattus norvegicus OX=10116 GN=Helz2 PE=1 SV=1	20	2.28712e+06	2.34842e+06	2.28104e+06	2.43219e+06	2.41106e+06	2.15413e+06	2.32203e+06	2.15723e+06	2.40958e+06	1.9825e+06	2.20718e+06	2.22153e+06
Pi4ka	A0A140TAJ5	A0A140TAJ5_RAT 1-phosphatidylinositol 4-kinase OS=Rattus norvegicus OX=10116 GN=Pi4ka PE=1 SV=2	8	1.77411e+06	1.70408e+06	1.66071e+06	1.65831e+06	1.65959e+06	1.8843e+06	1.66057e+06	1.59656e+06	1.73066e+06	1.82598e+06	1.70281e+06	1.78665e+06
Trim5	F7FKX1	F7FKX1_RAT Similar to 9230105E10Rik protein OS=Rattus norvegicus OX=10116 GN=Trim5 PE=2 SV=1	3	1.20837e+06	1.12529e+06	1.12825e+06	1.05332e+06	1.03915e+06	1.02637e+06	1.12013e+06	1.05836e+06	1.14056e+06	1.11219e+06	1.08878e+06	1.10116e+06
Ppif	A0A8L2Q6S2	A0A8L2Q6S2_RAT Peptidyl-prolyl cis-trans isomerase OS=Rattus norvegicus OX=10116 GN=Ppif PE=1 SV=1	8	1.21145e+07	1.32526e+07	1.18837e+07	1.38566e+07	1.40169e+07	1.25952e+07	1.13577e+07	1.14405e+07	1.19503e+07	1.24131e+07	1.28861e+07	1.29654e+07
Scaf8	A0A0G2K5M7	A0A0G2K5M7_RAT SR-related CTD-associated factor 8 OS=Rattus norvegicus OX=10116 GN=Scaf8 PE=1 SV=2	1	271677	258878	237607	221343	213018	203103	242778	270934	256618	269650	244963	222726
Pex16	A0A0G2JV14	A0A0G2JV14_RAT Peroxisomal membrane protein PEX16 OS=Rattus norvegicus OX=10116 GN=Pex16 PE=1 SV=2	2	2.64551e+06	2.44857e+06	2.63716e+06	2.49588e+06	2.64569e+06	2.3657e+06	2.7659e+06	2.49051e+06	2.56807e+06	2.61371e+06	2.53342e+06	2.55165e+06
rCG_45398	A6JTK8	A6JTK8_RAT RCG45398 OS=Rattus norvegicus OX=10116 GN=rCG_45398 PE=3 SV=1	33	9.64305e+06	1.04399e+07	1.05322e+07	1.00945e+07	9.06289e+06	9.34968e+06	8.68189e+06	8.9938e+06	9.45503e+06	9.01959e+06	8.43012e+06	9.21679e+06
Eml2	A0A8I6API3	A0A8I6API3_RAT EMAP like 2 OS=Rattus norvegicus OX=10116 GN=Eml2 PE=1 SV=1	12	3.83086e+06	3.5349e+06	3.61683e+06	3.43548e+06	3.343e+06	3.22807e+06	3.58749e+06	3.61219e+06	3.91622e+06	3.46768e+06	3.29534e+06	3.66146e+06
Slc25a15	A0A0G2K309	ORNT1_RAT Mitochondrial ornithine transporter 1 OS=Rattus norvegicus OX=10116 GN=Slc25a15 PE=1 SV=1	11	2.081e+07	2.34861e+07	2.41031e+07	2.29341e+07	2.33714e+07	2.24069e+07	2.19235e+07	2.04821e+07	2.25727e+07	2.22192e+07	2.00022e+07	2.30123e+07
Akr1c1	Q3MHS3	Q3MHS3_RAT Aldo-keto reductase family 1, member C1 OS=Rattus norvegicus OX=10116 GN=Akr1c1 PE=1 SV=1	8	6.48049e+06	7.00224e+06	5.65125e+06	6.10313e+06	4.99946e+06	9.92041e+06	7.39175e+06	6.44149e+06	4.03833e+06	6.85e+06	3.40221e+06	5.31824e+06
Decr2	A6HD86	A6HD86_RAT Peroxisomal 2,4-dienoyl-CoA reductase [(3E)-enoyl-CoA-producing] OS=Rattus norvegicus OX=10116 GN=Decr2 PE=3 SV=1	10	4.99124e+06	6.0431e+06	6.52977e+06	5.61685e+06	6.34026e+06	7.59281e+06	6.21864e+06	5.81169e+06	5.46916e+06	7.04747e+06	6.40026e+06	7.21946e+06
Got1	A6JHC9	A6JHC9_RAT Aspartate aminotransferase OS=Rattus norvegicus OX=10116 GN=Got1 PE=3 SV=1	18	2.2391e+07	2.14745e+07	2.11358e+07	2.17929e+07	2.30985e+07	2.45544e+07	1.94857e+07	1.69908e+07	2.04121e+07	2.9314e+07	1.95827e+07	1.88268e+07
Sult1b1	A6KU26	A6KU26_RAT Sulfotransferase OS=Rattus norvegicus OX=10116 GN=Sult1b1 PE=3 SV=1	18	1.43574e+07	1.44812e+07	1.81147e+07	1.66592e+07	1.82775e+07	1.55204e+07	1.75844e+07	1.44889e+07	1.60005e+07	1.46665e+07	1.75004e+07	1.8094e+07
Aldh8a1	D3ZXY4	D3ZXY4_RAT Aldehyde dehydrogenase 8 family, member A1 OS=Rattus norvegicus OX=10116 GN=Aldh8a1 PE=1 SV=2	22	1.19139e+07	1.22707e+07	1.24327e+07	1.12748e+07	1.11591e+07	1.18942e+07	1.21006e+07	1.20826e+07	1.17735e+07	1.11269e+07	1.1642e+07	1.17187e+07
	P01836	KACA_RAT Ig kappa chain C region, A allele OS=Rattus norvegicus OX=10116 PE=1 SV=1	2	7.77096e+06	8.09376e+06	2.67141e+06	6.22645e+06	8.54656e+06	6.12655e+06	8.06352e+06	9.99539e+06	1.15391e+07	4.16289e+06	5.37223e+06	5.51172e+06
Tbc1d15	A6IGK4	A6IGK4_RAT TBC1 domain family, member 15 OS=Rattus norvegicus OX=10116 GN=Tbc1d15 PE=4 SV=1	5	3.02594e+06	3.00466e+06	2.93985e+06	3.07088e+06	3.15847e+06	3.02682e+06	2.94703e+06	2.7892e+06	3.01191e+06	2.8665e+06	2.44413e+06	3.26335e+06
Rab1b	A0A8I6A3V6	A0A8I6A3V6_RAT RAB1B, member RAS oncogene family OS=Rattus norvegicus OX=10116 GN=Rab1b PE=1 SV=1	5	4.87709e+06	4.66523e+06	4.83694e+06	4.89478e+06	5.52141e+06	5.35939e+06	4.98529e+06	4.97286e+06	5.41981e+06	5.06592e+06	6.02767e+06	5.70735e+06
Naca	A0A0G2KAT8	A0A0G2KAT8_RAT Nascent polypeptide associated complex subunit alpha OS=Rattus norvegicus OX=10116 GN=Naca PE=1 SV=1	4	1.21357e+07	1.19654e+07	1.15774e+07	1.1795e+07	1.15989e+07	1.10292e+07	1.21262e+07	1.17794e+07	1.18339e+07	1.2215e+07	1.24523e+07	1.1683e+07
rCG_39261	A6KUS2	A6KUS2_RAT RCG39261, isoform CRA_a OS=Rattus norvegicus OX=10116 GN=rCG_39261 PE=3 SV=1	12	1.10668e+07	2.08797e+07	1.78759e+07	1.60525e+07	1.05177e+07	2.24608e+07	3.06944e+07	1.84511e+07	1.38227e+07	1.26736e+07	2.12279e+07	2.10778e+07
Apob	A0A8I6AJ20	A0A8I6AJ20_RAT Apolipoprotein B OS=Rattus norvegicus OX=10116 GN=Apob PE=1 SV=1	55	7.25224e+06	7.22349e+06	7.00316e+06	7.06163e+06	7.42373e+06	6.76227e+06	7.32197e+06	6.4973e+06	6.85922e+06	6.79891e+06	7.43204e+06	7.59885e+06
rCG_57407	A6JP15	A6JP15_RAT RCG57407 OS=Rattus norvegicus OX=10116 GN=rCG_57407 PE=4 SV=1	2	3.56961e+06	3.39802e+06	3.26834e+06	3.50448e+06	3.53812e+06	3.00428e+06	3.36579e+06	3.8114e+06	3.63222e+06	3.97376e+06	3.73079e+06	3.83913e+06
Nucb2	A0A8I6GHJ0	A0A8I6GHJ0_RAT Nucleobindin 2 OS=Rattus norvegicus OX=10116 GN=Nucb2 PE=3 SV=1	21	1.27083e+07	1.11165e+07	1.18835e+07	9.18326e+06	9.54663e+06	9.38884e+06	1.14976e+07	1.22856e+07	1.03289e+07	9.51762e+06	1.0166e+07	9.95048e+06
Kpna3	A0A8I5ZWC6	A0A8I5ZWC6_RAT Importin subunit alpha OS=Rattus norvegicus OX=10116 GN=Kpna3 PE=1 SV=1	6	3.537e+06	3.50125e+06	3.43784e+06	3.21589e+06	3.29639e+06	3.29439e+06	3.5575e+06	3.61822e+06	3.47322e+06	3.24443e+06	3.37502e+06	3.35481e+06
Polr2a	A0A8I6ASE2	A0A8I6ASE2_RAT DNA-directed RNA polymerase subunit OS=Rattus norvegicus OX=10116 GN=Polr2a PE=1 SV=1	9	1.512e+06	1.44982e+06	1.54239e+06	1.54673e+06	1.54056e+06	1.57035e+06	1.65461e+06	1.91821e+06	1.8816e+06	1.61902e+06	1.47988e+06	1.65878e+06
Srp68	A0A9K3Y7M4	A0A9K3Y7M4_RAT Signal recognition particle subunit SRP68 OS=Rattus norvegicus OX=10116 GN=Srp68 PE=2 SV=1	19	2.6353e+06	2.61791e+06	2.58888e+06	2.44433e+06	2.50154e+06	2.36617e+06	2.43253e+06	2.34245e+06	2.60192e+06	2.63476e+06	2.5665e+06	2.53905e+06
Hagh	A6HCX7	A6HCX7_RAT Hydroxyacyl glutathione hydrolase OS=Rattus norvegicus OX=10116 GN=Hagh PE=3 SV=1	11	1.30851e+07	1.41973e+07	1.7515e+07	1.24502e+07	1.30323e+07	2.13248e+07	1.42403e+07	1.46677e+07	1.25729e+07	1.6524e+07	1.3441e+07	1.4078e+07
Tmem11	B0BN86	TMM11_RAT Transmembrane protein 11, mitochondrial OS=Rattus norvegicus OX=10116 GN=Tmem11 PE=2 SV=1	4	2.28717e+07	2.73339e+07	2.48381e+07	2.52082e+07	2.34765e+07	2.54621e+07	2.53134e+07	2.36192e+07	2.86226e+07	2.22566e+07	2.21149e+07	2.99853e+07
Hars1	Q4QQV4	Q4QQV4_RAT Histidine--tRNA ligase, cytoplasmic OS=Rattus norvegicus OX=10116 GN=Hars1 PE=2 SV=1	19	6.41026e+06	6.1714e+06	6.12961e+06	5.91883e+06	6.06728e+06	6.09018e+06	6.24952e+06	6.11027e+06	6.48435e+06	6.36426e+06	6.36616e+06	6.44538e+06
Rbbp7	A6K2N8	A6K2N8_RAT Retinoblastoma binding protein 7, isoform CRA_c OS=Rattus norvegicus OX=10116 GN=Rbbp7 PE=4 SV=1	8	2.45225e+06	2.49528e+06	2.42967e+06	3.01066e+06	2.6431e+06	2.49812e+06	2.25003e+06	2.37868e+06	2.40775e+06	2.57879e+06	2.12489e+06	2.5291e+06
Mipep	A0A0G2K4T8	A0A0G2K4T8_RAT Mitochondrial intermediate peptidase OS=Rattus norvegicus OX=10116 GN=Mipep PE=1 SV=2	8	4.59759e+06	5.16505e+06	5.21219e+06	4.49788e+06	4.61002e+06	4.52209e+06	4.60115e+06	5.11606e+06	4.52675e+06	4.92398e+06	4.4809e+06	4.64874e+06
Matr3	A0A0G2JSR7	A0A0G2JSR7_RAT Matrin 3 OS=Rattus norvegicus OX=10116 GN=Matr3 PE=1 SV=1	25	3.66148e+06	3.41502e+06	3.58156e+06	3.46626e+06	3.46373e+06	3.12366e+06	3.35271e+06	3.52924e+06	3.64521e+06	3.51746e+06	3.41425e+06	3.37378e+06
Ehhadh	A6JS69	A6JS69_RAT enoyl-CoA hydratase OS=Rattus norvegicus OX=10116 GN=Ehhadh PE=3 SV=1	36	1.76124e+07	2.21237e+07	2.72708e+07	2.02259e+07	2.72395e+07	2.38188e+07	2.47348e+07	2.2005e+07	1.88397e+07	2.42871e+07	1.97266e+07	2.88964e+07
rCG_22585	A6INL0	A6INL0_RAT Large ribosomal subunit protein eL31 OS=Rattus norvegicus OX=10116 GN=rCG_22585 PE=3 SV=1	7	8.73973e+06	8.05115e+06	8.17099e+06	7.97072e+06	7.93639e+06	7.5908e+06	8.02375e+06	7.58642e+06	7.97844e+06	8.1429e+06	8.07738e+06	8.11421e+06
Sbf1	A0A8I6AD51	A0A8I6AD51_RAT SET binding factor 1 OS=Rattus norvegicus OX=10116 GN=Sbf1 PE=1 SV=1	3	432956	408577	417279	404707	419284	430063	391890	416000	419378	430406	441172	429901
Entpd5	A0A8I5ZWS8	A0A8I5ZWS8_RAT Ectonucleoside triphosphate diphosphohydrolase 5 OS=Rattus norvegicus OX=10116 GN=Entpd5 PE=3 SV=1	11	1.15315e+07	1.3593e+07	1.27444e+07	1.13977e+07	1.18223e+07	1.23396e+07	1.3743e+07	1.26665e+07	1.15864e+07	8.48666e+06	1.11636e+07	1.12939e+07
Oxnad1	A0A0G2K466	A0A0G2K466_RAT Oxidoreductase NAD-binding domain containing 1 OS=Rattus norvegicus OX=10116 GN=Oxnad1 PE=4 SV=1	5	7.72728e+06	8.19325e+06	7.81453e+06	7.28388e+06	7.21446e+06	7.60174e+06	7.84962e+06	7.88126e+06	7.4506e+06	6.81117e+06	5.48544e+06	7.62204e+06
Adh4	Q7TQ90	Q7TQ90_RAT Alcohol dehydrogenase class-3 OS=Rattus norvegicus OX=10116 GN=Adh4 PE=1 SV=1	24	2.79885e+07	2.9128e+07	2.91846e+07	2.73662e+07	2.99153e+07	3.12622e+07	2.9371e+07	3.29235e+07	2.48149e+07	2.91136e+07	2.10192e+07	2.71574e+07
Shpk	A6HGI8	A6HGI8_RAT Sedoheptulokinase OS=Rattus norvegicus OX=10116 GN=Shpk PE=1 SV=1	7	4.04535e+06	2.87276e+06	2.912e+06	2.85307e+06	2.64628e+06	6.20727e+06	2.76556e+06	4.11088e+06	2.44812e+06	3.16736e+06	3.46293e+06	2.54986e+06
Acyp1	A0A0G2K899	A0A0G2K899_RAT Acylphosphatase OS=Rattus norvegicus OX=10116 GN=Acyp1 PE=1 SV=1	4	3.33834e+06	3.46227e+06	3.75798e+06	3.30161e+06	3.95036e+06	3.72142e+06	3.9735e+06	3.46112e+06	3.38759e+06	3.8667e+06	4.03666e+06	3.45222e+06
Dlg1	A0A0G2K1M2	A0A0G2K1M2_RAT Discs large MAGUK scaffold protein 1 OS=Rattus norvegicus OX=10116 GN=Dlg1 PE=1 SV=2	12	2.9607e+06	3.03858e+06	3.23505e+06	2.93191e+06	2.91957e+06	3.26643e+06	3.16928e+06	2.89561e+06	3.0566e+06	3.05801e+06	2.92795e+06	3.20721e+06
rCG_34190	A6HDT8	A6HDT8_RAT Small ribosomal subunit protein RACK1 OS=Rattus norvegicus OX=10116 GN=rCG_34190 PE=3 SV=1	15	1.70174e+07	1.51587e+07	1.51227e+07	1.58915e+07	1.42991e+07	1.45388e+07	1.58411e+07	1.51989e+07	1.57528e+07	1.48674e+07	1.40018e+07	1.5626e+07
Xpc	D4A3D8	D4A3D8_RAT XPC complex subunit, DNA damage recognition and repair factor OS=Rattus norvegicus OX=10116 GN=Xpc PE=1 SV=2	2	1.11467e+06	1.24666e+06	1.12853e+06	1.0594e+06	1.19088e+06	1.22e+06	1.05275e+06	1.03289e+06	1.07155e+06	1.06806e+06	1.20404e+06	1.0735e+06
Llgl2	A0A0G2JU05	A0A0G2JU05_RAT LLGL scribble cell polarity complex component 2 OS=Rattus norvegicus OX=10116 GN=Llgl2 PE=1 SV=2	11	3.62525e+06	3.7227e+06	3.45795e+06	3.25397e+06	3.22242e+06	3.29108e+06	3.70695e+06	3.15109e+06	3.3649e+06	2.98146e+06	3.20731e+06	3.79363e+06
Timm44	A0A8I5ZV20	A0A8I5ZV20_RAT Mitochondrial import inner membrane translocase subunit TIM44 OS=Rattus norvegicus OX=10116 GN=Timm44 PE=1 SV=1	21	3.27161e+06	3.23469e+06	3.058e+06	3.39151e+06	3.33384e+06	3.10138e+06	2.68602e+06	2.68561e+06	2.82526e+06	3.3752e+06	3.13711e+06	3.34487e+06
Psmd8	A6J9P2	A6J9P2_RAT 26S proteasome non-ATPase regulatory subunit 8 OS=Rattus norvegicus OX=10116 GN=Psmd8 PE=3 SV=1	7	7.16656e+06	6.96653e+06	7.07594e+06	6.63036e+06	6.99557e+06	6.8213e+06	7.25051e+06	6.88513e+06	7.00854e+06	7.0432e+06	6.62529e+06	7.04713e+06
Gne	A0A0G2K7T2	A0A0G2K7T2_RAT Glucosamine (UDP-N-acetyl)-2-epimerase/N-acetylmannosamine kinase OS=Rattus norvegicus OX=10116 GN=Gne PE=4 SV=1	14	3.84999e+06	3.23529e+06	3.205e+06	3.40612e+06	3.45243e+06	3.36082e+06	2.93291e+06	3.5619e+06	3.24336e+06	3.05897e+06	3.11994e+06	3.30589e+06
Aars1	P50475	SYAC_RAT Alanine--tRNA ligase, cytoplasmic OS=Rattus norvegicus OX=10116 GN=Aars1 PE=1 SV=3	30	4.52217e+06	4.46157e+06	4.84914e+06	4.12091e+06	4.32333e+06	4.21217e+06	4.43215e+06	4.62944e+06	4.91096e+06	5.39964e+06	4.13451e+06	4.23739e+06
Tsta3_predicted	A6HS39	A6HS39_RAT GDP-L-fucose synthase OS=Rattus norvegicus OX=10116 GN=Tsta3_predicted PE=3 SV=1	11	8.69079e+06	8.27358e+06	8.12979e+06	8.22025e+06	8.26084e+06	8.6548e+06	8.39792e+06	8.17761e+06	8.40935e+06	8.34654e+06	7.54399e+06	8.68223e+06
Hsd11b1	A0A8I6GHA3	A0A8I6GHA3_RAT Hydroxysteroid 11-beta dehydrogenase 1 OS=Rattus norvegicus OX=10116 GN=Hsd11b1 PE=1 SV=1	13	2.60555e+07	2.95332e+07	3.01368e+07	3.45716e+07	2.67819e+07	4.29327e+07	3.90608e+07	3.18073e+07	2.88949e+07	2.99353e+07	3.63157e+07	3.67547e+07
Haao	A0A0G2JSV5	A0A0G2JSV5_RAT 3-hydroxyanthranilate 3,4-dioxygenase OS=Rattus norvegicus OX=10116 GN=Haao PE=1 SV=1	18	2.20789e+07	2.20054e+07	2.08663e+07	2.16693e+07	2.01074e+07	2.0529e+07	1.99422e+07	2.00253e+07	2.17301e+07	1.89248e+07	1.85403e+07	2.16306e+07
Cald1	A0A8I6A6T4	A0A8I6A6T4_RAT Caldesmon 1 OS=Rattus norvegicus OX=10116 GN=Cald1 PE=1 SV=1	26	1.06914e+07	1.05788e+07	1.03403e+07	1.25402e+07	1.11932e+07	1.11305e+07	1.07442e+07	1.07192e+07	1.11948e+07	1.07956e+07	1.18507e+07	1.19024e+07
Pecr	A6KFH7	A6KFH7_RAT Peroxisomal trans-2-enoyl-CoA reductase, isoform CRA_b OS=Rattus norvegicus OX=10116 GN=Pecr PE=4 SV=1	10	3.62262e+07	4.19812e+07	3.75181e+07	3.85414e+07	3.69083e+07	3.78125e+07	3.74785e+07	3.5263e+07	4.04707e+07	3.13288e+07	3.25862e+07	3.64564e+07
Cnpy2	A0A8I6APW9	A0A8I6APW9_RAT Canopy 2 homolog (Zebrafish) OS=Rattus norvegicus OX=10116 GN=Cnpy2 PE=1 SV=1	6	2.76686e+07	2.86992e+07	2.83448e+07	3.08753e+07	3.143e+07	3.22499e+07	3.50466e+07	3.10004e+07	3.73655e+07	4.47649e+07	6.21839e+07	2.42712e+07
Ubr1	A0A8I5ZK69	A0A8I5ZK69_RAT E3 ubiquitin-protein ligase OS=Rattus norvegicus OX=10116 GN=Ubr1 PE=1 SV=1	6	2.28763e+06	2.24869e+06	2.32936e+06	2.40251e+06	2.07282e+06	2.19842e+06	2.25308e+06	2.09183e+06	2.24554e+06	2.273e+06	2.10298e+06	2.1638e+06
Ddt	A0A0F7RQJ6	A0A0F7RQJ6_RAT D-dopachrome tautomerase OS=Rattus norvegicus OX=10116 GN=Ddt PE=1 SV=1	4	5.98479e+06	5.19581e+06	6.25351e+06	4.63217e+06	7.36447e+06	5.37554e+06	6.57999e+06	6.82928e+06	5.52367e+06	5.30232e+06	5.3689e+06	6.23945e+06
rCG_54610	A6J9H7	A6J9H7_RAT Mitochondrial import inner membrane translocase subunit TIM50 OS=Rattus norvegicus OX=10116 GN=rCG_54610 PE=3 SV=1	9	6.14207e+06	6.65552e+06	6.90019e+06	6.32612e+06	6.90364e+06	5.89843e+06	6.48055e+06	5.99473e+06	6.53497e+06	5.98548e+06	5.42261e+06	6.43408e+06
	B0BNC9	QORL2_RAT Quinone oxidoreductase-like protein 2 OS=Rattus norvegicus OX=10116 PE=2 SV=1	7	1.79026e+06	2.17125e+06	1.98695e+06	2.22481e+06	2.02915e+06	1.8627e+06	1.65053e+06	1.93857e+06	2.13109e+06	1.96142e+06	1.43788e+06	1.55122e+06
Nit2	A0A8I5ZM02	A0A8I5ZM02_RAT Nitrilase family, member 2 OS=Rattus norvegicus OX=10116 GN=Nit2 PE=1 SV=1	19	3.58644e+07	3.50577e+07	3.45757e+07	3.52186e+07	3.3921e+07	3.15443e+07	3.28356e+07	3.55796e+07	3.4458e+07	3.03251e+07	3.17135e+07	3.50642e+07
Dhodh	A0A8I5ZW02	A0A8I5ZW02_RAT Dihydroorotate dehydrogenase (quinone), mitochondrial OS=Rattus norvegicus OX=10116 GN=Dhodh PE=1 SV=1	8	7.73245e+06	8.52626e+06	8.3072e+06	7.58844e+06	8.02951e+06	7.75607e+06	8.43085e+06	9.01461e+06	8.08817e+06	7.49827e+06	7.45485e+06	8.00863e+06
Itga1	A0A8L2R8Q8	A0A8L2R8Q8_RAT Integrin subunit alpha 1 OS=Rattus norvegicus OX=10116 GN=Itga1 PE=1 SV=1	15	4.79838e+06	4.86585e+06	4.83944e+06	4.53555e+06	4.63821e+06	4.62215e+06	4.93661e+06	5.62199e+06	5.04245e+06	5.32902e+06	5.44748e+06	4.68466e+06
Atp5pd	A0A8L2Q170	A0A8L2Q170_RAT ATP synthase subunit d, mitochondrial OS=Rattus norvegicus OX=10116 GN=Atp5pd PE=1 SV=1	9	7.93709e+07	8.47148e+07	8.21358e+07	9.35314e+07	9.80626e+07	8.93246e+07	7.73676e+07	7.77781e+07	8.47825e+07	8.39066e+07	7.85482e+07	9.11668e+07
Gbp6	A0A8I6A3C3	A0A8I6A3C3_RAT Guanylate binding protein family member 6 OS=Rattus norvegicus OX=10116 GN=Gbp6 PE=1 SV=1	2	986727	587461	473377	520197	550515	528832	490610	531164	653750	657382	569552	636660
rCG_46221	A6ICN2	A6ICN2_RAT RCG46221, isoform CRA_a OS=Rattus norvegicus OX=10116 GN=rCG_46221 PE=4 SV=1	14	4.35549e+06	3.3288e+06	3.359e+06	3.99604e+06	3.46119e+06	3.53358e+06	3.38963e+06	4.21522e+06	3.71773e+06	3.47368e+06	3.64694e+06	3.43063e+06
Gns	A0A8J8YF65	A0A8J8YF65_RAT N-acetylglucosamine-6-sulfatase OS=Rattus norvegicus OX=10116 GN=Gns PE=1 SV=1	5	6.74269e+06	5.62724e+06	5.67387e+06	4.91959e+06	5.27682e+06	5.08641e+06	6.2068e+06	6.59335e+06	6.54412e+06	6.31045e+06	5.15558e+06	6.04117e+06
Man2a1	P28494	MA2A1_RAT Alpha-mannosidase 2 OS=Rattus norvegicus OX=10116 GN=Man2a1 PE=1 SV=2	15	2.01909e+06	1.65873e+06	1.79285e+06	1.89826e+06	1.95572e+06	1.87267e+06	1.61315e+06	1.74832e+06	1.74921e+06	2.06864e+06	1.82835e+06	1.80157e+06
Gcdh_predicted	A6IY64	A6IY64_RAT Glutaryl-Coenzyme A dehydrogenase (Predicted) OS=Rattus norvegicus OX=10116 GN=Gcdh_predicted PE=3 SV=1	11	7.26525e+06	8.49463e+06	8.05935e+06	7.74151e+06	8.95632e+06	8.74258e+06	7.26461e+06	7.89582e+06	8.17638e+06	8.98443e+06	7.95197e+06	8.76023e+06
Sart3_predicted	A6J227	A6J227_RAT Squamous cell carcinoma antigen recognized by T-cells 3 (Predicted) OS=Rattus norvegicus OX=10116 GN=Sart3_predicted PE=4 SV=1	6	3.70446e+06	3.50393e+06	3.52624e+06	3.39899e+06	3.3379e+06	3.13195e+06	3.71126e+06	3.63921e+06	3.90371e+06	3.63549e+06	3.60349e+06	3.5796e+06
Dhx9	A0A8I6ABZ7	A0A8I6ABZ7_RAT RNA helicase OS=Rattus norvegicus OX=10116 GN=Dhx9 PE=1 SV=1	27	6.11338e+06	6.12942e+06	5.72669e+06	7.43489e+06	7.7827e+06	6.91755e+06	6.01336e+06	5.90961e+06	6.24476e+06	7.08794e+06	6.54159e+06	7.42291e+06
rCG_45400	A6JT17	A6JT17_RAT Tubulin beta chain OS=Rattus norvegicus OX=10116 GN=rCG_45400 PE=3 SV=1	21	2.5516e+07	2.60907e+07	2.54029e+07	2.35272e+07	2.45738e+07	2.42306e+07	2.47551e+07	2.54067e+07	2.47085e+07	2.55746e+07	2.33268e+07	2.58272e+07
Chchd3	A0A8I6AD55	A0A8I6AD55_RAT Coiled-coil-helix-coiled-coil-helix domain containing 3 OS=Rattus norvegicus OX=10116 GN=Chchd3 PE=1 SV=1	11	4.04239e+06	4.49431e+06	4.54754e+06	3.95326e+06	4.76258e+06	3.8855e+06	4.07044e+06	4.21093e+06	4.61745e+06	4.20087e+06	3.52206e+06	4.23042e+06
Ssbp1	A0A0G2K747	A0A0G2K747_RAT Single-stranded DNA-binding protein, mitochondrial OS=Rattus norvegicus OX=10116 GN=Ssbp1 PE=3 SV=1	5	4.31318e+06	4.81921e+06	4.53433e+06	4.68516e+06	4.86028e+06	4.4332e+06	4.74042e+06	4.77875e+06	4.69357e+06	5.09936e+06	4.89665e+06	4.83077e+06
Cd47	A0A8L2R5X3	A0A8L2R5X3_RAT Cd47 molecule OS=Rattus norvegicus OX=10116 GN=Cd47 PE=1 SV=1	4	6.32216e+06	5.69748e+06	5.88024e+06	6.00608e+06	6.02432e+06	5.87508e+06	5.75596e+06	6.39996e+06	6.66377e+06	6.65037e+06	6.29659e+06	6.59522e+06
Rgn	A6JZT8	A6JZT8_RAT Regucalcin OS=Rattus norvegicus OX=10116 GN=Rgn PE=3 SV=1	17	6.20333e+07	6.95773e+07	5.63406e+07	7.07477e+07	7.05847e+07	7.1908e+07	6.00998e+07	6.57839e+07	5.89702e+07	6.39393e+07	6.26067e+07	7.40821e+07
Hax1	A0A096MJ14	A0A096MJ14_RAT HCLS1 associated protein X-1 OS=Rattus norvegicus OX=10116 GN=Hax1 PE=1 SV=2	3	737051	874590	921632	819962	888956	674316	816009	755556	833451	966721	800002	844234
rCG_38113	A6IV43	A6IV43_RAT Phosphoglycerate kinase OS=Rattus norvegicus OX=10116 GN=rCG_38113 PE=3 SV=1	25	2.11298e+07	2.07727e+07	2.01592e+07	1.88456e+07	1.88194e+07	2.10014e+07	1.98953e+07	1.99301e+07	1.85798e+07	1.89542e+07	2.01746e+07	2.04593e+07
Fmo5	Q8K4C0	FMO5_RAT Flavin-containing monooxygenase 5 OS=Rattus norvegicus OX=10116 GN=Fmo5 PE=1 SV=3	28	2.42878e+07	3.90135e+07	4.0879e+07	2.00855e+07	3.74183e+07	3.04154e+07	2.83103e+07	1.92633e+07	3.50783e+07	3.19299e+07	2.23647e+07	1.9563e+07
Afg3l2	A0A8I5ZLF3	A0A8I5ZLF3_RAT AFG3 like matrix AAA peptidase subunit 2 OS=Rattus norvegicus OX=10116 GN=Afg3l2 PE=1 SV=1	25	4.49695e+06	4.55136e+06	4.47655e+06	3.87705e+06	4.39193e+06	4.14608e+06	4.46533e+06	4.14395e+06	4.728e+06	4.19911e+06	3.84337e+06	4.29179e+06
Psma5	F7FLA6	F7FLA6_RAT Proteasome subunit alpha type OS=Rattus norvegicus OX=10116 GN=Psma5 PE=1 SV=1	8	6.88672e+06	6.19694e+06	5.82121e+06	6.07964e+06	6.1396e+06	6.10483e+06	6.16317e+06	6.16607e+06	5.78863e+06	6.49043e+06	6.26524e+06	6.03998e+06
Eif5a	A0A8L2QBS3	A0A8L2QBS3_RAT Eukaryotic translation initiation factor 5A OS=Rattus norvegicus OX=10116 GN=Eif5a PE=1 SV=1	7	6.82935e+06	6.19142e+06	6.30477e+06	7.18234e+06	6.71206e+06	6.84792e+06	6.44733e+06	6.67297e+06	6.36637e+06	6.75569e+06	6.58175e+06	6.63615e+06
Phf5a	B4F759	B4F759_RAT PHD finger protein 5A OS=Rattus norvegicus OX=10116 GN=Phf5a PE=2 SV=1	7	5.05348e+06	4.82127e+06	5.07252e+06	5.12948e+06	4.7472e+06	4.86335e+06	4.9446e+06	5.43911e+06	5.22233e+06	5.3329e+06	5.29927e+06	5.21125e+06
LOC498962	A6IZU1	A6IZU1_RAT Similar to C50H11.1, isoform CRA_a OS=Rattus norvegicus OX=10116 GN=LOC498962 PE=3 SV=1	12	2.34693e+06	2.58982e+06	2.62908e+06	2.46388e+06	2.20094e+06	2.75237e+06	2.46403e+06	2.38106e+06	2.46773e+06	2.05854e+06	2.14762e+06	2.31208e+06
Cabc1	A6JGG2	A6JGG2_RAT Chaperone, ABC1 activity of bc1 complex like (S. pombe) OS=Rattus norvegicus OX=10116 GN=Cabc1 PE=3 SV=1	16	1.16429e+07	1.20188e+07	1.10233e+07	1.16224e+07	1.06128e+07	1.06092e+07	1.10091e+07	1.1059e+07	1.40804e+07	1.08842e+07	7.46643e+06	1.1383e+07
Dennd10	A0A8I6AM52	A0A8I6AM52_RAT DENN domain containing 10 OS=Rattus norvegicus OX=10116 GN=Dennd10 PE=1 SV=1	2	1.16396e+06	1.15066e+06	1.11091e+06	1.03716e+06	958588	1.00808e+06	1.00257e+06	1.11922e+06	1.0575e+06	1.05395e+06	1.0346e+06	1.08541e+06
Vac14	A6IZ63	A6IZ63_RAT Protein VAC14 homolog OS=Rattus norvegicus OX=10116 GN=Vac14 PE=3 SV=1	3	3.74136e+06	2.82518e+06	2.5421e+06	3.48059e+06	2.96429e+06	2.30803e+06	2.25648e+06	2.20428e+06	2.51046e+06	2.26185e+06	2.24938e+06	2.16861e+06
rCG_50466	A6JYU0	A6JYU0_RAT Sterol carrier protein 2 OS=Rattus norvegicus OX=10116 GN=rCG_50466 PE=3 SV=1	23	5.33775e+07	4.88092e+07	5.26094e+07	5.02298e+07	3.99756e+07	5.00625e+07	4.53448e+07	4.18382e+07	3.47365e+07	4.32977e+07	4.16912e+07	4.1118e+07
Ndufa2	A0A8I5ZKJ3	A0A8I5ZKJ3_RAT NADH dehydrogenase [ubiquinone] 1 alpha subcomplex subunit 2 OS=Rattus norvegicus OX=10116 GN=Ndufa2 PE=1 SV=1	6	6.34178e+06	6.47149e+06	6.65586e+06	5.92051e+06	5.47236e+06	6.27753e+06	6.94189e+06	7.23794e+06	7.09591e+06	5.91314e+06	5.88744e+06	6.08614e+06
Fmo1	A6IDA3	A6IDA3_RAT Flavin-containing monooxygenase OS=Rattus norvegicus OX=10116 GN=Fmo1 PE=3 SV=1	17	4.47264e+07	5.39742e+07	5.1533e+07	4.10632e+07	4.61665e+07	3.86533e+07	4.86177e+07	4.35406e+07	4.48407e+07	4.23402e+07	4.09294e+07	4.02788e+07
Psmd3	A6HIT6	A6HIT6_RAT Proteasome (Prosome, macropain) 26S subunit, non-ATPase, 3 OS=Rattus norvegicus OX=10116 GN=Psmd3 PE=1 SV=1	20	6.41572e+06	6.11766e+06	6.14638e+06	6.0316e+06	6.51801e+06	6.44199e+06	6.07387e+06	6.03499e+06	5.94621e+06	6.20487e+06	5.66189e+06	6.69773e+06
Mrps26	A0A8L2QFW5	A0A8L2QFW5_RAT Small ribosomal subunit protein mS26 OS=Rattus norvegicus OX=10116 GN=Mrps26 PE=3 SV=1	3	1.84828e+06	1.85406e+06	1.92708e+06	1.80189e+06	1.75261e+06	1.79478e+06	2.09971e+06	1.79275e+06	2.17244e+06	1.90428e+06	1.79131e+06	1.87561e+06
Nln	A0A0G2JSY3	A0A0G2JSY3_RAT Neurolysin OS=Rattus norvegicus OX=10116 GN=Nln PE=3 SV=1	20	1.05902e+07	1.01176e+07	9.5483e+06	1.19274e+07	1.0065e+07	1.07974e+07	8.574e+06	1.08766e+07	8.75073e+06	9.39303e+06	9.0162e+06	1.03967e+07
Maoa	A0A8I6AT92	A0A8I6AT92_RAT Amine oxidase OS=Rattus norvegicus OX=10116 GN=Maoa PE=1 SV=1	16	1.7933e+07	2.19981e+07	2.12955e+07	2.34512e+07	2.35061e+07	2.10843e+07	2.00818e+07	1.96057e+07	2.21448e+07	1.99918e+07	2.0096e+07	2.32349e+07
Kyat3	A0A8I5ZUT0	A0A8I5ZUT0_RAT Kynurenine aminotransferase 3 OS=Rattus norvegicus OX=10116 GN=Kyat3 PE=4 SV=1	18	1.81206e+07	2.2216e+07	2.05095e+07	1.981e+07	2.18625e+07	2.33464e+07	1.80493e+07	2.264e+07	1.82626e+07	2.04544e+07	1.59246e+07	2.21605e+07
Blvra	P46844	BIEA_RAT Biliverdin reductase A OS=Rattus norvegicus OX=10116 GN=Blvra PE=1 SV=1	11	8.15548e+06	6.14052e+06	6.34193e+06	7.81677e+06	7.76429e+06	7.39898e+06	6.58461e+06	7.20185e+06	6.96961e+06	8.26855e+06	7.12829e+06	8.3324e+06
Mttp	D4A1W8	MTP_RAT Microsomal triglyceride transfer protein large subunit OS=Rattus norvegicus OX=10116 GN=Mttp PE=1 SV=1	35	1.39263e+07	1.3958e+07	1.43477e+07	1.42635e+07	1.38377e+07	1.40065e+07	1.36628e+07	1.25055e+07	1.29531e+07	1.33419e+07	1.32745e+07	1.38959e+07
rCG_22704	A6KNM5	A6KNM5_RAT lysoplasmalogenase OS=Rattus norvegicus OX=10116 GN=rCG_22704 PE=3 SV=1	2	3.40664e+06	3.42919e+06	3.41438e+06	3.55784e+06	3.2409e+06	3.54246e+06	3.35736e+06	3.1091e+06	3.17948e+06	2.81728e+06	3.51022e+06	3.36779e+06
rCG_57121	A6JDE3	A6JDE3_RAT Large ribosomal subunit protein uL6 OS=Rattus norvegicus OX=10116 GN=rCG_57121 PE=3 SV=1	9	1.66838e+07	1.47567e+07	1.41078e+07	1.75225e+07	1.68668e+07	1.61506e+07	1.45319e+07	1.38472e+07	1.45391e+07	1.67344e+07	1.52874e+07	1.6509e+07
Bcap29	Q5XIU4	Q5XIU4_RAT B-cell receptor-associated protein OS=Rattus norvegicus OX=10116 GN=Bcap29 PE=2 SV=1	6	2.19921e+06	2.11179e+06	2.09343e+06	1.96353e+06	1.91457e+06	2.08957e+06	2.18795e+06	2.24746e+06	2.22883e+06	2.00424e+06	1.97048e+06	1.9336e+06
Ephx1	A0A8L2R8K5	A0A8L2R8K5_RAT Epoxide hydrolase OS=Rattus norvegicus OX=10116 GN=Ephx1 PE=1 SV=1	28	6.15149e+07	8.78847e+07	9.18502e+07	8.15813e+07	8.12642e+07	9.93293e+07	1.10983e+08	8.63093e+07	8.48993e+07	6.13233e+07	8.63818e+07	8.61909e+07
Mrpl22	A0A0H2UHT3	A0A0H2UHT3_RAT Large ribosomal subunit protein uL22m OS=Rattus norvegicus OX=10116 GN=Mrpl22 PE=1 SV=1	4	2.34283e+06	2.25104e+06	2.14947e+06	2.79111e+06	2.58701e+06	2.41727e+06	2.40974e+06	2.34685e+06	2.47393e+06	2.54479e+06	2.10657e+06	2.56023e+06
rCG_57928	A6J3X1	A6J3X1_RAT Histone H2A OS=Rattus norvegicus OX=10116 GN=rCG_57928 PE=3 SV=1	5	5.52198e+06	5.41109e+06	5.42109e+06	5.26258e+06	5.67373e+06	5.15015e+06	5.53471e+06	5.61149e+06	5.99503e+06	5.65983e+06	5.15981e+06	5.43719e+06
Sult1c2a	Q9WUW9	S1C2A_RAT Sulfotransferase 1C2A OS=Rattus norvegicus OX=10116 GN=Sult1c2a PE=1 SV=2	8	2.21656e+06	2.74717e+06	1.79793e+06	4.36975e+06	5.18116e+06	2.76173e+06	1.39778e+06	2.75942e+06	1.21127e+06	3.63818e+06	3.29998e+06	3.84565e+06
Gbe1	A6K4X8	A6K4X8_RAT 1,4-alpha-glucan branching enzyme OS=Rattus norvegicus OX=10116 GN=Gbe1 PE=3 SV=1	26	1.49571e+07	1.74991e+07	1.54131e+07	1.60887e+07	1.39408e+07	1.66509e+07	1.60517e+07	1.52812e+07	1.45983e+07	1.3342e+07	1.74471e+07	1.49331e+07
rCG_51879	A6K356	A6K356_RAT Histone H2A OS=Rattus norvegicus OX=10116 GN=rCG_51879 PE=3 SV=1	4	1.74763e+07	1.67877e+07	1.79831e+07	1.55733e+07	1.61289e+07	1.49632e+07	1.70412e+07	1.74238e+07	1.71507e+07	1.71796e+07	1.4606e+07	1.50278e+07
H2ac10	A0A8I5ZYY0	A0A8I5ZYY0_RAT Histone H2A OS=Rattus norvegicus OX=10116 GN=H2ac10 PE=3 SV=1	6	1.02474e+08	1.04523e+08	1.10557e+08	9.83632e+07	9.43122e+07	9.90461e+07	1.02854e+08	1.13292e+08	1.13864e+08	1.0995e+08	9.50232e+07	1.03584e+08
Wbp2	A0A8I6A940	A0A8I6A940_RAT WW domain binding protein 2 OS=Rattus norvegicus OX=10116 GN=Wbp2 PE=1 SV=1	2	1.63367e+06	1.54773e+06	1.49128e+06	1.55904e+06	1.5952e+06	1.47977e+06	1.49979e+06	1.5431e+06	1.44994e+06	1.49181e+06	1.50289e+06	1.50947e+06
Tgoln2	A0A8I5Y9J8	A0A8I5Y9J8_RAT Trans-golgi network protein 2 OS=Rattus norvegicus OX=10116 GN=Tgoln2 PE=1 SV=1	6	3.31701e+06	2.80186e+06	2.80351e+06	3.07305e+06	3.03976e+06	3.0979e+06	2.95821e+06	3.06882e+06	2.81605e+06	3.59351e+06	2.88699e+06	3.23761e+06
Mprip	A0A0G2JUR5	A0A0G2JUR5_RAT Myosin phosphatase Rho interacting protein OS=Rattus norvegicus OX=10116 GN=Mprip PE=1 SV=2	8	2.56706e+06	2.41769e+06	2.53541e+06	2.65661e+06	2.70749e+06	2.74751e+06	2.68031e+06	2.59746e+06	2.67791e+06	2.87735e+06	2.88419e+06	2.70463e+06
Sec14l2	F7F3C3	F7F3C3_RAT SEC14-like lipid binding 2 OS=Rattus norvegicus OX=10116 GN=Sec14l2 PE=1 SV=1	15	2.97691e+06	2.9912e+06	3.18976e+06	2.3095e+06	2.83387e+06	2.80677e+06	2.85353e+06	3.0314e+06	2.74475e+06	2.44252e+06	2.3612e+06	2.62888e+06
Hba-a1	A0A0A0MP82	A0A0A0MP82_RAT Hemoglobin alpha, adult chain 1 OS=Rattus norvegicus OX=10116 GN=Hba-a1 PE=1 SV=1	13	3.88074e+08	4.13071e+08	4.39759e+08	5.22305e+08	5.55278e+08	5.53061e+08	5.62652e+08	5.16361e+08	5.92188e+08	7.65856e+08	1.05183e+09	3.49693e+08
rCG_32187	A6JXF6	A6JXF6_RAT non-specific serine/threonine protein kinase OS=Rattus norvegicus OX=10116 GN=rCG_32187 PE=3 SV=1	4	1.54176e+06	1.55154e+06	1.5664e+06	1.83353e+06	1.90003e+06	1.86288e+06	1.59738e+06	1.64375e+06	1.68745e+06	2.17519e+06	2.15808e+06	1.85945e+06
B2m	A0A8I6A949	A0A8I6A949_RAT Beta-2-microglobulin OS=Rattus norvegicus OX=10116 GN=B2m PE=1 SV=1	3	1.28106e+07	6.64149e+06	7.23688e+06	7.54271e+06	6.24711e+06	5.65287e+06	6.67479e+06	7.61521e+06	6.33395e+06	6.55161e+06	7.16035e+06	6.72949e+06
Rps5	B0BN81	B0BN81_RAT Ribosomal protein S5 OS=Rattus norvegicus OX=10116 GN=Rps5 PE=1 SV=1	11	1.20062e+07	1.02772e+07	1.04911e+07	1.01797e+07	1.02889e+07	1.02085e+07	1.05875e+07	1.02191e+07	1.03833e+07	9.9285e+06	9.54698e+06	1.06563e+07
Eef1a2	A0A8L2Q996	A0A8L2Q996_RAT Elongation factor 1-alpha OS=Rattus norvegicus OX=10116 GN=Eef1a2 PE=3 SV=1	1	2.87122e+06	2.63438e+06	2.67746e+06	2.53066e+06	2.80934e+06	2.88883e+06	2.61665e+06	2.31023e+06	3.09078e+06	2.65296e+06	2.84855e+06	3.21026e+06
Hsd17b11	Q6AYS8	DHB11_RAT Estradiol 17-beta-dehydrogenase 11 OS=Rattus norvegicus OX=10116 GN=Hsd17b11 PE=2 SV=1	9	1.62485e+07	1.63801e+07	1.79239e+07	1.37399e+07	1.50047e+07	1.38139e+07	1.68233e+07	1.55279e+07	1.53994e+07	1.5866e+07	1.21313e+07	1.53511e+07
Hsd17b12	A6HNK4	A6HNK4_RAT Hydroxysteroid (17-beta) dehydrogenase 12, isoform CRA_b OS=Rattus norvegicus OX=10116 GN=Hsd17b12 PE=3 SV=1	12	1.90531e+07	1.78777e+07	1.86104e+07	1.83433e+07	1.78835e+07	1.81767e+07	1.95571e+07	1.86647e+07	1.70212e+07	1.72157e+07	1.73835e+07	1.74953e+07
Krt5	Q6P6Q2	K2C5_RAT Keratin, type II cytoskeletal 5 OS=Rattus norvegicus OX=10116 GN=Krt5 PE=1 SV=1	6	3.99668e+06	4.45036e+06	8.24288e+06	8.08265e+06	7.26115e+06	8.92966e+06	4.69797e+06	3.98875e+06	3.69631e+06	3.26923e+06	3.09588e+06	2.88924e+06
Uba2	B1WC32	B1WC32_RAT SUMO-activating enzyme subunit 2 OS=Rattus norvegicus OX=10116 GN=Uba2 PE=2 SV=1	11	3.89894e+06	3.70004e+06	3.56492e+06	3.62063e+06	3.45429e+06	3.84122e+06	4.01183e+06	3.67701e+06	3.7312e+06	3.57794e+06	3.71312e+06	3.85211e+06
rCG_47722	A6I0E6	A6I0E6_RAT Glycine N-acyltransferase-like protein OS=Rattus norvegicus OX=10116 GN=rCG_47722 PE=3 SV=1	10	4.41025e+06	4.92907e+06	5.14432e+06	5.67997e+06	7.10886e+06	6.73242e+06	5.05119e+06	4.5526e+06	4.87035e+06	5.90821e+06	3.50824e+06	5.0745e+06
Rsu1	A0A8I6AAV3	A0A8I6AAV3_RAT Ras suppressor protein 1 OS=Rattus norvegicus OX=10116 GN=Rsu1 PE=1 SV=1	8	2.76751e+06	2.31762e+06	2.39118e+06	2.19257e+06	2.25955e+06	2.1891e+06	2.45105e+06	2.23494e+06	2.28365e+06	2.20895e+06	2.01755e+06	2.1747e+06
Cmpk1	Q4KM73	KCY_RAT UMP-CMP kinase OS=Rattus norvegicus OX=10116 GN=Cmpk1 PE=1 SV=2	6	1.46886e+07	1.47374e+07	1.40661e+07	1.39131e+07	1.41109e+07	1.40087e+07	1.35801e+07	1.22647e+07	1.28656e+07	1.35376e+07	1.40604e+07	1.42057e+07
Optn	A0A0G2K3Z1	A0A0G2K3Z1_RAT Optineurin OS=Rattus norvegicus OX=10116 GN=Optn PE=1 SV=2	7	2.50588e+06	2.40314e+06	2.29559e+06	2.28368e+06	2.25636e+06	2.41121e+06	2.38819e+06	2.22926e+06	2.04039e+06	2.04489e+06	2.55123e+06	2.31359e+06
LOC100361913	A0A0G2K6Q9	A0A0G2K6Q9_RAT RCG54286-like OS=Rattus norvegicus OX=10116 GN=LOC100361913 PE=1 SV=1	2	1.07999e+06	940616	1.00027e+06	1.16204e+06	1.08887e+06	1.03414e+06	1.03186e+06	1.03134e+06	877643	799264	864979	910441
Hspd1	A0A482IDN3	A0A482IDN3_RAT 60 kDa heat shock protein, mitochondrial OS=Rattus norvegicus OX=10116 GN=Hspd1 PE=2 SV=1	36	5.24822e+07	5.9049e+07	6.02892e+07	5.26267e+07	5.64367e+07	5.69055e+07	5.86662e+07	5.78876e+07	6.57733e+07	5.57592e+07	5.24145e+07	5.71503e+07
Sord	A0A8L2QD42	A0A8L2QD42_RAT Sorbitol dehydrogenase OS=Rattus norvegicus OX=10116 GN=Sord PE=1 SV=1	17	3.22181e+07	4.18547e+07	4.02891e+07	3.27242e+07	3.28958e+07	3.22353e+07	3.91879e+07	3.53669e+07	3.1931e+07	3.35656e+07	3.28943e+07	3.18861e+07
Acsl1	A0A8L2R6L8	A0A8L2R6L8_RAT Long-chain-fatty-acid--CoA ligase OS=Rattus norvegicus OX=10116 GN=Acsl1 PE=1 SV=1	30	2.13557e+07	2.31855e+07	2.24178e+07	2.11405e+07	2.15032e+07	2.51848e+07	2.45752e+07	2.18316e+07	2.23259e+07	2.17848e+07	2.02447e+07	2.19832e+07
Srrm2	A0A0G2K2M9	A0A0G2K2M9_RAT Serine/arginine repetitive matrix 2 OS=Rattus norvegicus OX=10116 GN=Srrm2 PE=1 SV=2	13	986516	991283	992834	1.031e+06	1.00779e+06	1.01862e+06	990218	973396	985797	1.06333e+06	1.02318e+06	1.05408e+06
Inhca	A0A0G2K896	A0A0G2K896_RAT Similar to RIKEN cDNA 1300017J02 OS=Rattus norvegicus OX=10116 GN=Inhca PE=1 SV=2	17	5.39476e+06	4.89504e+06	5.46913e+06	4.64595e+06	4.1817e+06	4.3234e+06	4.97524e+06	4.96759e+06	4.72779e+06	4.15081e+06	4.72188e+06	4.59841e+06
Tbca	A0A8I5ZW23	A0A8I5ZW23_RAT Tubulin-specific chaperone A OS=Rattus norvegicus OX=10116 GN=Tbca PE=1 SV=1	7	1.23352e+07	1.30124e+07	1.21878e+07	1.28675e+07	1.39706e+07	1.32662e+07	1.17111e+07	1.22412e+07	1.09616e+07	1.31816e+07	1.25651e+07	1.1805e+07
Ctr9	A0A8I6A0W5	A0A8I6A0W5_RAT CTR9 homolog, Paf1/RNA polymerase II complex component OS=Rattus norvegicus OX=10116 GN=Ctr9 PE=1 SV=1	4	2.06449e+06	1.75711e+06	1.4033e+06	1.23531e+06	1.28587e+06	1.13017e+06	1.32641e+06	1.32771e+06	1.44133e+06	1.15824e+06	1.35723e+06	1.22348e+06
Hgs	A0A140TAH1	A0A140TAH1_RAT Hepatocyte growth factor-regulated tyrosine kinase substrate OS=Rattus norvegicus OX=10116 GN=Hgs PE=1 SV=2	12	3.04667e+06	3.18406e+06	3.13892e+06	3.12363e+06	3.18997e+06	3.07838e+06	3.14734e+06	3.11322e+06	3.28178e+06	3.15136e+06	3.09746e+06	3.23283e+06
rCG_43187	A6IWP2	A6IWP2_RAT cysteine--tRNA ligase OS=Rattus norvegicus OX=10116 GN=rCG_43187 PE=3 SV=1	4	2.14544e+06	2.34462e+06	2.33766e+06	2.53657e+06	2.83795e+06	2.58297e+06	2.21969e+06	2.40664e+06	2.48765e+06	2.57123e+06	2.3855e+06	2.73516e+06
rCG_42210	A6K036	A6K036_RAT Ribosomal protein L15 OS=Rattus norvegicus OX=10116 GN=rCG_42210 PE=3 SV=1	14	2.83302e+07	2.49695e+07	2.48009e+07	2.57949e+07	2.55369e+07	2.50311e+07	2.54965e+07	2.39015e+07	2.57155e+07	2.61526e+07	2.56689e+07	2.6564e+07
Nckap1	A0A8I5ZLZ9	A0A8I5ZLZ9_RAT NCK-associated protein 1 OS=Rattus norvegicus OX=10116 GN=Nckap1 PE=4 SV=1	18	3.69183e+06	3.71342e+06	3.6189e+06	3.88324e+06	3.95554e+06	3.82924e+06	3.56719e+06	3.70346e+06	3.74568e+06	3.98138e+06	4.03685e+06	3.94063e+06
Kmo	A0A8I6AJ51	A0A8I6AJ51_RAT Kynurenine 3-monooxygenase OS=Rattus norvegicus OX=10116 GN=Kmo PE=1 SV=1	15	9.20555e+06	9.4866e+06	9.04273e+06	8.9403e+06	9.59245e+06	8.39775e+06	8.23516e+06	8.58824e+06	9.61208e+06	8.82311e+06	8.01701e+06	9.34972e+06
rCG_59970	A6HT76	A6HT76_RAT Cytochrome P450 OS=Rattus norvegicus OX=10116 GN=rCG_59970 PE=3 SV=1	19	1.7638e+07	2.63471e+07	2.16817e+07	2.4383e+07	2.08885e+07	2.65256e+07	1.98933e+07	1.86143e+07	1.66229e+07	1.43742e+07	1.90979e+07	2.44889e+07
rCG_30479	A6JFB7	A6JFB7_RAT RCG30479, isoform CRA_a OS=Rattus norvegicus OX=10116 GN=rCG_30479 PE=3 SV=1	14	4.32486e+06	3.37957e+06	3.42366e+06	5.03257e+06	5.22428e+06	4.65491e+06	3.60914e+06	5.49841e+06	5.95198e+06	4.53948e+06	6.58721e+06	5.19961e+06
Rpl7a	A0A8J8YIF6	A0A8J8YIF6_RAT 60S ribosomal protein L7a OS=Rattus norvegicus OX=10116 GN=Rpl7a PE=3 SV=1	16	2.28721e+07	2.00871e+07	1.93368e+07	2.14883e+07	2.15907e+07	2.02965e+07	2.00249e+07	1.93463e+07	2.05174e+07	2.11984e+07	2.02843e+07	2.1268e+07
Trnt1	A0A8I5ZPS5	A0A8I5ZPS5_RAT tRNA nucleotidyl transferase 1 OS=Rattus norvegicus OX=10116 GN=Trnt1 PE=1 SV=1	12	3.11463e+06	3.19964e+06	3.18371e+06	2.86751e+06	2.87684e+06	2.83161e+06	3.02076e+06	3.03673e+06	3.22936e+06	2.86332e+06	2.86172e+06	3.09572e+06
Rida	A0A8L2Q359	A0A8L2Q359_RAT 2-iminobutanoate/2-iminopropanoate deaminase OS=Rattus norvegicus OX=10116 GN=Rida PE=1 SV=1	7	8.29158e+07	7.72722e+07	7.19027e+07	5.95045e+07	5.38597e+07	5.85668e+07	7.92533e+07	7.97444e+07	7.98956e+07	5.8674e+07	5.49954e+07	6.57139e+07
rCG_60876	A6JJQ5	A6JJQ5_RAT Ribosomal protein OS=Rattus norvegicus OX=10116 GN=rCG_60876 PE=3 SV=1	14	1.50382e+07	1.3733e+07	1.32651e+07	1.53806e+07	1.38422e+07	1.41856e+07	1.35074e+07	1.31494e+07	1.26931e+07	1.48919e+07	1.4019e+07	1.39461e+07
RGD1564804_predicted	A6JZL9	A6JZL9_RAT Similar to chromosome 1 open reading frame 50 (Predicted), isoform CRA_a OS=Rattus norvegicus OX=10116 GN=RGD1564804_predicted PE=4 SV=1	3	3.14683e+06	3.1948e+06	3.0242e+06	3.54533e+06	3.60729e+06	4.39741e+06	3.60911e+06	4.25797e+06	3.78497e+06	4.58082e+06	3.603e+06	4.23596e+06
Pde2a	A0A0G2K876	A0A0G2K876_RAT Phosphodiesterase OS=Rattus norvegicus OX=10116 GN=Pde2a PE=1 SV=2	4	951646	876132	936210	1.10288e+06	1.13709e+06	1.05417e+06	986763	964905	1.00406e+06	1.14192e+06	1.07103e+06	1.16297e+06
	Q156J1	Q156J1_RAT Bcl-2-interacting death suppressor OS=Rattus norvegicus OX=10116 PE=2 SV=1	11	2.47643e+06	2.69028e+06	2.58782e+06	2.30575e+06	2.15427e+06	2.23224e+06	2.63692e+06	2.41625e+06	2.40461e+06	2.19953e+06	2.31511e+06	2.37418e+06
Lrpap1	A6IK06	A6IK06_RAT Low density lipoprotein receptor-related protein associated protein 1, isoform CRA_a OS=Rattus norvegicus OX=10116 GN=Lrpap1 PE=4 SV=1	14	6.64554e+06	5.66739e+06	5.80451e+06	6.43797e+06	5.6784e+06	6.37702e+06	6.24999e+06	6.17923e+06	5.53112e+06	6.39615e+06	6.03837e+06	6.1731e+06
Puf60	A0A8I5ZME8	A0A8I5ZME8_RAT Poly(U)-binding-splicing factor PUF60 OS=Rattus norvegicus OX=10116 GN=Puf60 PE=1 SV=1	6	3.46768e+06	3.48364e+06	3.52413e+06	3.44227e+06	3.35984e+06	3.31541e+06	3.42711e+06	3.5494e+06	3.71272e+06	3.43114e+06	3.0125e+06	3.49212e+06
Rps12	A0A8I6ACY4	A0A8I6ACY4_RAT 40S ribosomal protein S12 OS=Rattus norvegicus OX=10116 GN=Rps12 PE=3 SV=1	3	3.31633e+07	2.96144e+07	2.9509e+07	3.14058e+07	2.88439e+07	2.69911e+07	2.54155e+07	3.35849e+07	2.45066e+07	2.27337e+07	1.85446e+07	2.5887e+07
Krt2	A0A0G2JWX4	A0A0G2JWX4_RAT Keratin 2 OS=Rattus norvegicus OX=10116 GN=Krt2 PE=1 SV=2	1	3.04371e+06	2.99055e+06	3.88843e+06	4.94957e+06	4.67935e+06	5.70518e+06	3.44771e+06	3.13494e+06	3.77107e+06	3.60127e+06	2.85905e+06	3.24698e+06
Hnrpd	A6K622	A6K622_RAT Heterogeneous nuclear ribonucleoprotein D, isoform CRA_b OS=Rattus norvegicus OX=10116 GN=Hnrpd PE=4 SV=1	10	6.05303e+06	5.74621e+06	5.95527e+06	5.15474e+06	5.3526e+06	5.08014e+06	6.28588e+06	6.06649e+06	6.02983e+06	5.39355e+06	4.77998e+06	5.56215e+06
Ufl1	B2GV24	UFL1_RAT E3 UFM1-protein ligase 1 OS=Rattus norvegicus OX=10116 GN=Ufl1 PE=1 SV=1	22	3.17641e+06	3.21563e+06	3.06814e+06	3.05403e+06	3.02771e+06	3.22709e+06	3.15139e+06	3.25724e+06	3.02211e+06	3.20923e+06	2.99708e+06	3.12125e+06
Clic1	A0A8I6A790	A0A8I6A790_RAT Chloride intracellular channel protein OS=Rattus norvegicus OX=10116 GN=Clic1 PE=1 SV=1	7	7.68155e+06	6.3812e+06	6.8431e+06	5.27583e+06	4.9904e+06	6.07175e+06	6.73264e+06	7.0202e+06	6.934e+06	3.54805e+06	3.85245e+06	4.74498e+06
Ppp4r1	A0A8I6ACS7	A0A8I6ACS7_RAT Protein phosphatase 4, regulatory subunit 1 OS=Rattus norvegicus OX=10116 GN=Ppp4r1 PE=4 SV=1	4	665189	654506	664692	582226	567330	569566	665861	640162	654628	630123	712921	628553
Atp5b	A6KSA3	A6KSA3_RAT ATP synthase subunit beta OS=Rattus norvegicus OX=10116 GN=Atp5b PE=3 SV=1	21	2.63372e+07	2.65746e+07	2.74094e+07	2.65777e+07	2.74045e+07	2.63776e+07	2.54185e+07	2.60464e+07	2.52885e+07	2.64555e+07	2.52287e+07	2.56305e+07
Pdxp	B2GV79	B2GV79_RAT Pdxp protein OS=Rattus norvegicus OX=10116 GN=Pdxp PE=1 SV=1	2	1.26663e+06	1.31913e+06	1.34468e+06	1.50682e+06	1.35786e+06	1.55584e+06	1.28129e+06	1.3089e+06	1.28478e+06	1.61063e+06	1.69335e+06	1.3906e+06
Rmnd1	A0A8I5ZRD2	A0A8I5ZRD2_RAT Required for meiotic nuclear division 1 homolog OS=Rattus norvegicus OX=10116 GN=Rmnd1 PE=1 SV=1	5	5.35655e+06	4.92719e+06	4.98352e+06	4.80034e+06	5.26293e+06	4.69269e+06	4.70359e+06	5.22671e+06	4.97337e+06	4.91654e+06	4.02627e+06	5.01371e+06
Ndufa4	A0A8I6AXF3	A0A8I6AXF3_RAT NDUFA4, mitochondrial complex associated OS=Rattus norvegicus OX=10116 GN=Ndufa4 PE=1 SV=1	4	2.559e+07	2.95175e+07	3.00331e+07	3.05561e+07	3.48945e+07	3.41254e+07	2.86575e+07	3.18466e+07	3.34568e+07	2.99057e+07	3.02226e+07	3.37573e+07
Hsd17b2	Q62730	DHB2_RAT Estradiol 17-beta-dehydrogenase 2 OS=Rattus norvegicus OX=10116 GN=Hsd17b2 PE=1 SV=1	14	1.66777e+07	2.22962e+07	2.27545e+07	1.4944e+07	2.16438e+07	1.47258e+07	2.42357e+07	1.44486e+07	2.21461e+07	2.26845e+07	2.12377e+07	1.57347e+07
Atp6v1b2	A0A8I6ADT2	A0A8I6ADT2_RAT Vacuolar proton pump subunit B OS=Rattus norvegicus OX=10116 GN=Atp6v1b2 PE=1 SV=1	10	2.01532e+06	1.86576e+06	1.99994e+06	1.88062e+06	1.99462e+06	2.12228e+06	1.99147e+06	1.97067e+06	1.88741e+06	2.03712e+06	2.12482e+06	1.97826e+06
Cct2	A0A8I6GLE7	A0A8I6GLE7_RAT T-complex protein 1 subunit beta OS=Rattus norvegicus OX=10116 GN=Cct2 PE=1 SV=1	19	4.49429e+06	4.1752e+06	4.15806e+06	4.72454e+06	4.79972e+06	4.83598e+06	4.27975e+06	4.27576e+06	4.15187e+06	4.73436e+06	4.6538e+06	4.68966e+06
H6pd	A0A8I5ZNT3	A0A8I5ZNT3_RAT Hexose-6-phosphate dehydrogenase (glucose 1-dehydrogenase) OS=Rattus norvegicus OX=10116 GN=H6pd PE=1 SV=1	24	8.32384e+06	7.52624e+06	7.44085e+06	7.20914e+06	7.06777e+06	7.32289e+06	8.0423e+06	7.27884e+06	7.65449e+06	7.32022e+06	7.4879e+06	6.92816e+06
Rpl23a	A0A8L2QIC1	A0A8L2QIC1_RAT Ribosomal protein L23a OS=Rattus norvegicus OX=10116 GN=Rpl23a PE=3 SV=1	9	1.65819e+07	1.46819e+07	1.4375e+07	1.45724e+07	1.4081e+07	1.42007e+07	1.47414e+07	1.37432e+07	1.41724e+07	1.4443e+07	1.42086e+07	1.47133e+07
Sts	A6IPT8	A6IPT8_RAT Steroid sulfatase OS=Rattus norvegicus OX=10116 GN=Sts PE=3 SV=1	11	5.52277e+06	5.51667e+06	5.17672e+06	4.86363e+06	4.85649e+06	5.35717e+06	4.69051e+06	5.85346e+06	4.52031e+06	4.86549e+06	5.11669e+06	4.71254e+06
Arhgap1	A0A0G2JYR5	A0A0G2JYR5_RAT Rho GTPase activating protein 1 OS=Rattus norvegicus OX=10116 GN=Arhgap1 PE=1 SV=1	8	6.924e+06	6.19183e+06	6.27262e+06	6.42296e+06	6.52673e+06	6.23146e+06	6.35296e+06	6.56306e+06	6.55123e+06	6.03634e+06	6.64894e+06	6.492e+06
Tecr	A0A8I6AMG3	A0A8I6AMG3_RAT very-long-chain enoyl-CoA reductase OS=Rattus norvegicus OX=10116 GN=Tecr PE=1 SV=1	11	1.1236e+07	1.32248e+07	1.18254e+07	1.27646e+07	1.26039e+07	1.29568e+07	1.30705e+07	1.15888e+07	1.07172e+07	1.04566e+07	1.13279e+07	1.17083e+07
Fdxr	A6HKL4	A6HKL4_RAT NADPH:adrenodoxin oxidoreductase, mitochondrial OS=Rattus norvegicus OX=10116 GN=Fdxr PE=3 SV=1	20	1.95244e+07	1.87847e+07	1.93792e+07	1.89016e+07	1.61188e+07	1.63063e+07	1.84764e+07	1.57048e+07	1.63265e+07	1.20945e+07	1.33233e+07	1.3684e+07
Chmp5	A6IIT1	A6IIT1_RAT Chromatin modifying protein 5 OS=Rattus norvegicus OX=10116 GN=Chmp5 PE=3 SV=1	2	3.60454e+06	3.32136e+06	3.32227e+06	3.48942e+06	3.57775e+06	3.42167e+06	3.3826e+06	3.38807e+06	3.53811e+06	3.61745e+06	3.64564e+06	3.62828e+06
Caprin1	A0A8L2Q6N7	A0A8L2Q6N7_RAT Cell cycle associated protein 1 OS=Rattus norvegicus OX=10116 GN=Caprin1 PE=1 SV=1	5	2.18164e+07	2.16486e+07	2.04469e+07	2.03124e+07	2.05752e+07	1.89317e+07	1.80839e+07	2.6626e+07	2.20401e+07	2.00864e+07	1.37005e+07	2.14246e+07
Ppfibp1	A0A8I6AGP2	A0A8I6AGP2_RAT PPFIA binding protein 1 OS=Rattus norvegicus OX=10116 GN=Ppfibp1 PE=1 SV=1	8	2.07477e+06	2.07532e+06	2.09666e+06	2.05301e+06	2.13961e+06	1.96286e+06	2.12787e+06	2.12388e+06	2.13349e+06	1.8792e+06	1.84246e+06	2.11249e+06
RGD1563167_predicted	A6JBH5	A6JBH5_RAT Similar to growth arrest-specific protein 2-mouse (Predicted), isoform CRA_b OS=Rattus norvegicus OX=10116 GN=RGD1563167_predicted PE=4 SV=1	8	5.2879e+06	5.60771e+06	6.00763e+06	5.48144e+06	5.7269e+06	5.08342e+06	5.34687e+06	5.94669e+06	5.26124e+06	4.63428e+06	4.05307e+06	5.16921e+06
Letm1	A0A8I5ZLQ4	A0A8I5ZLQ4_RAT Mitochondrial proton/calcium exchanger protein OS=Rattus norvegicus OX=10116 GN=Letm1 PE=1 SV=1	17	1.16628e+07	1.13919e+07	1.06137e+07	1.11959e+07	1.07886e+07	1.13961e+07	1.04486e+07	1.0664e+07	1.05557e+07	9.36468e+06	8.04271e+06	1.17663e+07
Cherp	A0A8I5ZN65	A0A8I5ZN65_RAT Calcium homeostasis endoplasmic reticulum protein OS=Rattus norvegicus OX=10116 GN=Cherp PE=1 SV=1	4	2.89016e+06	2.91561e+06	2.92452e+06	2.72873e+06	2.685e+06	2.749e+06	2.89983e+06	2.97372e+06	3.04037e+06	3.04179e+06	3.13674e+06	2.81112e+06
Pdha1	A0A0G2JW90	A0A0G2JW90_RAT Pyruvate dehydrogenase E1 component subunit alpha OS=Rattus norvegicus OX=10116 GN=Pdha1 PE=1 SV=2	13	1.33361e+07	1.41545e+07	1.40793e+07	1.27855e+07	1.1861e+07	1.14891e+07	1.26768e+07	1.32847e+07	1.26748e+07	8.97958e+06	1.12314e+07	1.17334e+07
Eif3j	A0A8I5ZZ82	A0A8I5ZZ82_RAT Eukaryotic translation initiation factor 3 subunit J OS=Rattus norvegicus OX=10116 GN=Eif3j PE=1 SV=1	9	3.23969e+06	2.87675e+06	2.96427e+06	3.46351e+06	3.48301e+06	3.0702e+06	3.19366e+06	3.12884e+06	3.18827e+06	3.61811e+06	3.65734e+06	3.27471e+06
Cyb5b	A6IYZ3	A6IYZ3_RAT Cytochrome b5 type B, isoform CRA_a OS=Rattus norvegicus OX=10116 GN=Cyb5b PE=3 SV=1	5	4.82155e+06	5.34996e+06	5.46212e+06	4.50596e+06	6.07141e+06	4.78853e+06	5.07729e+06	5.05724e+06	4.22139e+06	4.56251e+06	4.66178e+06	4.97696e+06
Gjb1	A0A654IET2	A0A654IET2_RAT Gap junction protein OS=Rattus norvegicus OX=10116 GN=Gjb1 PE=3 SV=1	4	5.02648e+06	5.89421e+06	5.34577e+06	4.72496e+06	4.86533e+06	5.70502e+06	6.13809e+06	5.62861e+06	6.58634e+06	6.51898e+06	5.8879e+06	5.76846e+06
Ndufa11	A0A8L2QX46	A0A8L2QX46_RAT NADH dehydrogenase [ubiquinone] 1 alpha subcomplex subunit 11 OS=Rattus norvegicus OX=10116 GN=Ndufa11 PE=1 SV=1	3	6.17817e+06	6.56323e+06	6.6392e+06	7.61459e+06	7.71169e+06	7.77376e+06	6.68289e+06	6.61336e+06	6.95568e+06	7.73963e+06	7.11497e+06	7.62522e+06
Gripap1	A0A8I5ZRM3	A0A8I5ZRM3_RAT GRIP1 associated protein 1 OS=Rattus norvegicus OX=10116 GN=Gripap1 PE=1 SV=1	8	2.62214e+06	2.70582e+06	2.68958e+06	2.48876e+06	2.38107e+06	2.37368e+06	2.82762e+06	2.67827e+06	2.61601e+06	2.54502e+06	2.58246e+06	2.43122e+06
RGD1302996	A6KT78	A6KT78_RAT Uncharacterized protein RGD1302996 OS=Rattus norvegicus OX=10116 GN=RGD1302996 PE=4 SV=1	3	1.4261e+06	1.56609e+06	1.61898e+06	1.55695e+06	1.50848e+06	1.42239e+06	1.49091e+06	1.48144e+06	1.58357e+06	1.59198e+06	1.48399e+06	1.57297e+06
Por	A0A8L2Q089	A0A8L2Q089_RAT NADPH--cytochrome P450 reductase OS=Rattus norvegicus OX=10116 GN=Por PE=1 SV=1	32	1.23226e+07	1.17701e+07	1.3708e+07	1.14661e+07	1.25882e+07	1.8352e+07	1.3503e+07	1.14303e+07	1.02365e+07	1.26921e+07	1.39795e+07	1.2111e+07
Nub1	A0A8I5Y4X4	A0A8I5Y4X4_RAT Negative regulator of ubiquitin-like proteins 1 OS=Rattus norvegicus OX=10116 GN=Nub1 PE=1 SV=1	8	2.61871e+06	2.57888e+06	2.49285e+06	2.3395e+06	2.29481e+06	2.39701e+06	2.62477e+06	2.56298e+06	2.55275e+06	2.42423e+06	2.37027e+06	2.39047e+06
Acadl	A6KFD6	A6KFD6_RAT Long-chain specific acyl-CoA dehydrogenase, mitochondrial OS=Rattus norvegicus OX=10116 GN=Acadl PE=3 SV=1	20	7.59267e+07	8.90107e+07	9.36918e+07	8.16864e+07	8.43656e+07	9.76469e+07	8.63158e+07	8.583e+07	8.80391e+07	7.71993e+07	7.33024e+07	9.08712e+07
Macrod1	A0A0G2K5F1	A0A0G2K5F1_RAT Mono-ADP ribosylhydrolase 1 OS=Rattus norvegicus OX=10116 GN=Macrod1 PE=4 SV=1	9	3.03209e+06	3.39098e+06	3.4022e+06	2.93283e+06	3.40692e+06	3.52795e+06	2.84179e+06	3.16872e+06	3.09556e+06	3.35956e+06	3.23689e+06	2.97631e+06
Lman2l	A0A8I6G604	A0A8I6G604_RAT Lectin, mannose-binding 2-like OS=Rattus norvegicus OX=10116 GN=Lman2l PE=1 SV=1	3	4.03753e+06	4.25436e+06	4.4477e+06	4.07388e+06	4.05916e+06	3.57302e+06	3.82575e+06	3.8483e+06	3.91135e+06	4.31795e+06	3.50833e+06	4.23696e+06
Chmp4b	A0A8I5ZP83	A0A8I5ZP83_RAT Charged multivesicular body protein 4B OS=Rattus norvegicus OX=10116 GN=Chmp4b PE=1 SV=1	4	4.341e+06	3.86088e+06	3.9378e+06	3.26106e+06	3.26246e+06	3.29332e+06	3.97615e+06	3.92182e+06	4.18286e+06	3.48072e+06	3.48592e+06	3.65485e+06
Hnrnpa1	A0A8I6ALC1	A0A8I6ALC1_RAT Heterogeneous nuclear ribonucleoprotein A1 OS=Rattus norvegicus OX=10116 GN=Hnrnpa1 PE=4 SV=1	11	1.95076e+06	1.84722e+06	1.95333e+06	1.89874e+06	2.22907e+06	1.89819e+06	1.78439e+06	2.10301e+06	2.26048e+06	2.03307e+06	2.03908e+06	1.90183e+06
Retsat	A0A8I6A1R3	A0A8I6A1R3_RAT Retinol saturase OS=Rattus norvegicus OX=10116 GN=Retsat PE=4 SV=1	29	1.30161e+07	2.64761e+07	2.45452e+07	2.059e+07	1.91232e+07	1.44905e+07	2.31924e+07	2.36305e+07	1.99675e+07	1.44687e+07	1.92109e+07	2.403e+07
Lman2	B0BNG3	B0BNG3_RAT Lman2 protein OS=Rattus norvegicus OX=10116 GN=Lman2 PE=2 SV=1	6	1.03964e+07	9.00893e+06	8.82944e+06	8.26115e+06	7.88691e+06	7.92622e+06	8.73478e+06	8.92296e+06	8.92034e+06	6.85374e+06	6.64763e+06	9.02556e+06
Atp11c	A0A8I5ZV31	A0A8I5ZV31_RAT Phospholipid-transporting ATPase OS=Rattus norvegicus OX=10116 GN=Atp11c PE=1 SV=1	26	5.16992e+06	5.5538e+06	5.80359e+06	5.01508e+06	5.06959e+06	5.17384e+06	5.03933e+06	5.30848e+06	5.14398e+06	5.43313e+06	4.56337e+06	5.49662e+06
Thtpa	A0A0G2JTF6	A0A0G2JTF6_RAT Thiamine-triphosphatase OS=Rattus norvegicus OX=10116 GN=Thtpa PE=1 SV=1	4	2.21584e+06	2.03229e+06	2.10069e+06	1.84781e+06	1.77268e+06	1.69187e+06	1.70604e+06	1.70515e+06	1.67815e+06	1.73847e+06	1.69908e+06	1.62732e+06
Clint1	A0A0G2JW94	A0A0G2JW94_RAT Clathrin interactor 1 OS=Rattus norvegicus OX=10116 GN=Clint1 PE=1 SV=2	7	6.26722e+06	5.8688e+06	5.76035e+06	6.79409e+06	6.38678e+06	6.49859e+06	5.62461e+06	6.1044e+06	6.12039e+06	7.54724e+06	7.41178e+06	6.73029e+06
Ank1	A0A8I5ZJ94	A0A8I5ZJ94_RAT Ankyrin 1 OS=Rattus norvegicus OX=10116 GN=Ank1 PE=1 SV=1	10	2.09187e+06	1.76288e+06	1.7895e+06	2.21109e+06	2.32649e+06	2.1947e+06	2.021e+06	1.80526e+06	2.10747e+06	2.72453e+06	2.94871e+06	1.9929e+06
Aco1	A0A8I5ZLC2	A0A8I5ZLC2_RAT Aconitase 1 OS=Rattus norvegicus OX=10116 GN=Aco1 PE=1 SV=1	42	7.22036e+06	7.3193e+06	7.10944e+06	7.07064e+06	7.38864e+06	7.52079e+06	6.80725e+06	7.24125e+06	7.0101e+06	7.09253e+06	6.32815e+06	7.35213e+06
Serpinf2	A0A8I6AQI7	A0A8I6AQI7_RAT Serpin family F member 2 OS=Rattus norvegicus OX=10116 GN=Serpinf2 PE=1 SV=1	6	2.75859e+06	2.11373e+06	2.14608e+06	2.29764e+06	2.11343e+06	2.30058e+06	2.45042e+06	2.37785e+06	2.5289e+06	2.49063e+06	2.75365e+06	2.31554e+06
Tpd52l2	A6KM00	A6KM00_RAT Tumor protein D52-like 2, isoform CRA_f OS=Rattus norvegicus OX=10116 GN=Tpd52l2 PE=3 SV=1	4	3.90259e+06	3.43262e+06	3.71515e+06	3.88113e+06	3.82378e+06	3.66599e+06	3.5476e+06	3.79439e+06	3.88461e+06	3.97458e+06	3.69837e+06	3.98338e+06
Ifi30	A0A8I5Y6G3	A0A8I5Y6G3_RAT IFI30, lysosomal thiol reductase OS=Rattus norvegicus OX=10116 GN=Ifi30 PE=1 SV=1	2	797040	522251	509063	456336	406163	418142	465963	551409	391320	384361	292933	405788
Zfp330_predicted	A6IYG0	A6IYG0_RAT Zinc finger protein 330 OS=Rattus norvegicus OX=10116 GN=Zfp330_predicted PE=3 SV=1	4	1.45746e+06	1.35822e+06	1.45213e+06	1.31732e+06	1.34205e+06	1.34443e+06	1.39043e+06	1.29194e+06	1.25647e+06	1.3285e+06	1.26633e+06	1.23586e+06
rCG_44623	A6I541	A6I541_RAT Transcription factor BTF3 OS=Rattus norvegicus OX=10116 GN=rCG_44623 PE=3 SV=1	8	1.27891e+07	1.21498e+07	1.26198e+07	1.25518e+07	1.26014e+07	1.20079e+07	1.23144e+07	1.18576e+07	1.12698e+07	1.20505e+07	1.36753e+07	1.21483e+07
Xpo4_predicted	A6KHC6	A6KHC6_RAT Exportin 4 (Predicted) OS=Rattus norvegicus OX=10116 GN=Xpo4_predicted PE=3 SV=1	2	441016	460373	421485	394008	414140	421320	458190	451866	426328	458064	442380	444862
rCG_35863	A6IJL5	A6IJL5_RAT Cytosol aminopeptidase OS=Rattus norvegicus OX=10116 GN=rCG_35863 PE=3 SV=1	26	5.30617e+07	4.83822e+07	5.07211e+07	5.91187e+07	5.77096e+07	5.44247e+07	4.9523e+07	5.09875e+07	4.9714e+07	5.56938e+07	5.37712e+07	5.7141e+07
rCG_43853	A6KRS1	A6KRS1_RAT RCG43853 OS=Rattus norvegicus OX=10116 GN=rCG_43853 PE=3 SV=1	8	1.04318e+07	9.71088e+06	9.65645e+06	1.04324e+07	1.01877e+07	1.00881e+07	9.37089e+06	9.08017e+06	9.97411e+06	1.01369e+07	1.01743e+07	1.00858e+07
Farsb	A0A8I6ASF2	A0A8I6ASF2_RAT phenylalanine--tRNA ligase OS=Rattus norvegicus OX=10116 GN=Farsb PE=1 SV=1	15	3.79742e+06	3.64645e+06	3.80591e+06	3.83344e+06	3.97261e+06	4.21629e+06	3.91571e+06	4.0115e+06	3.61351e+06	4.1075e+06	3.85447e+06	4.35174e+06
Hibch	A0A8I5ZL23	A0A8I5ZL23_RAT 3-hydroxyisobutyryl-CoA hydrolase OS=Rattus norvegicus OX=10116 GN=Hibch PE=1 SV=1	12	8.51169e+06	8.81798e+06	9.15849e+06	1.09564e+07	1.19346e+07	1.20696e+07	9.42461e+06	9.88061e+06	1.02582e+07	1.07892e+07	1.01191e+07	1.16565e+07
Col14a1	A0A8I6AK67	A0A8I6AK67_RAT Collagen type XIV alpha 1 chain OS=Rattus norvegicus OX=10116 GN=Col14a1 PE=1 SV=1	17	2.63633e+06	2.74165e+06	2.84903e+06	3.59297e+06	2.93096e+06	2.59768e+06	2.36374e+06	3.18929e+06	2.77456e+06	2.67858e+06	2.3994e+06	2.75997e+06
Diaph1	A0A8I6A828	A0A8I6A828_RAT Diaphanous-related formin 1 OS=Rattus norvegicus OX=10116 GN=Diaph1 PE=1 SV=1	29	8.73299e+06	7.97696e+06	7.85363e+06	6.8183e+06	6.77674e+06	6.5374e+06	8.08152e+06	8.29993e+06	7.91227e+06	6.66428e+06	6.20716e+06	6.534e+06
Galk2	Q5XIG6	GALK2_RAT N-acetylgalactosamine kinase OS=Rattus norvegicus OX=10116 GN=Galk2 PE=2 SV=1	9	2.66105e+06	2.7745e+06	2.66591e+06	2.58168e+06	2.62902e+06	2.63784e+06	2.67446e+06	2.6149e+06	2.92701e+06	2.76567e+06	2.45656e+06	2.6196e+06
RGD1565144_predicted	A6IRE9	A6IRE9_RAT E3 ubiquitin-protein ligase OS=Rattus norvegicus OX=10116 GN=RGD1565144_predicted PE=3 SV=1	5	3.6119e+06	3.3908e+06	3.14455e+06	3.22533e+06	3.19641e+06	4.41585e+06	3.19133e+06	3.41715e+06	3.32931e+06	4.24103e+06	3.20934e+06	3.19181e+06
Ptcd3	A0A0G2JU15	A0A0G2JU15_RAT Small ribosomal subunit protein mS39 OS=Rattus norvegicus OX=10116 GN=Ptcd3 PE=1 SV=2	10	2.29054e+06	2.42541e+06	2.57241e+06	2.57232e+06	2.72636e+06	2.74656e+06	2.69225e+06	2.83495e+06	2.78833e+06	2.69879e+06	2.48292e+06	2.95797e+06
Tmem19	A0A0G2K7B8	A0A0G2K7B8_RAT Transmembrane protein 19 OS=Rattus norvegicus OX=10116 GN=Tmem19 PE=3 SV=1	2	3.40234e+06	2.68778e+06	2.55809e+06	2.75174e+06	2.36296e+06	2.81787e+06	2.47065e+06	2.58881e+06	2.60515e+06	2.64034e+06	2.80695e+06	2.66851e+06
Syncrip	A0A0G2K9J1	A0A0G2K9J1_RAT Synaptotagmin binding, cytoplasmic RNA interacting protein OS=Rattus norvegicus OX=10116 GN=Syncrip PE=1 SV=2	8	8.34082e+06	7.56064e+06	7.71516e+06	7.31714e+06	6.97397e+06	6.85169e+06	7.80092e+06	8.01614e+06	7.55243e+06	7.50111e+06	7.34737e+06	7.3557e+06
RGD1561189_predicted	A6HJ86	A6HJ86_RAT Reticulophagy regulator 3 OS=Rattus norvegicus OX=10116 GN=RGD1561189_predicted PE=3 SV=1	2	660788	656915	622359	698098	723835	797359	734405	621553	645174	678157	684887	691985
Ap3b1_predicted	A6I4W7	A6I4W7_RAT AP-3 complex subunit beta OS=Rattus norvegicus OX=10116 GN=Ap3b1_predicted PE=3 SV=1	11	4.3474e+06	3.96812e+06	3.99185e+06	4.31123e+06	4.27211e+06	4.09322e+06	3.95494e+06	3.95752e+06	4.1519e+06	4.31037e+06	4.07933e+06	4.26903e+06
Hsd17b8	A0A0G2K156	A0A0G2K156_RAT Hydroxysteroid (17-beta) dehydrogenase 8 OS=Rattus norvegicus OX=10116 GN=Hsd17b8 PE=1 SV=1	8	6.05412e+06	5.58281e+06	6.07235e+06	5.79705e+06	5.63918e+06	5.63489e+06	5.68054e+06	6.06791e+06	5.5405e+06	4.99746e+06	5.08156e+06	5.52543e+06
Abcc2	A0A8I6G7X8	A0A8I6G7X8_RAT ABC-type glutathione-S-conjugate transporter OS=Rattus norvegicus OX=10116 GN=Abcc2 PE=1 SV=1	29	6.14384e+06	6.3518e+06	6.46898e+06	6.20893e+06	7.5224e+06	6.5137e+06	6.47645e+06	5.74482e+06	6.54002e+06	5.74938e+06	6.8545e+06	6.79698e+06
rCG_50172	A6JZP0	A6JZP0_RAT RCG50172, isoform CRA_b OS=Rattus norvegicus OX=10116 GN=rCG_50172 PE=3 SV=1	13	9.72709e+06	1.00924e+07	1.04936e+07	8.80385e+06	9.14241e+06	1.09035e+07	9.91808e+06	9.82555e+06	9.94847e+06	9.59106e+06	9.20361e+06	9.6576e+06
Jup	A6HJ29	A6HJ29_RAT Junction plakoglobin, isoform CRA_a OS=Rattus norvegicus OX=10116 GN=Jup PE=3 SV=1	18	3.85539e+06	4.28748e+06	4.56794e+06	4.60656e+06	4.80664e+06	4.94198e+06	4.8633e+06	4.64201e+06	4.18079e+06	4.54507e+06	4.32865e+06	4.98073e+06
Anp32a	A0A8I5ZVJ3	A0A8I5ZVJ3_RAT Acidic leucine-rich nuclear phosphoprotein 32 family member OS=Rattus norvegicus OX=10116 GN=Anp32a PE=1 SV=1	8	9.41301e+06	8.72742e+06	9.13748e+06	9.90225e+06	9.38148e+06	8.81233e+06	9.20511e+06	1.04445e+07	9.53871e+06	1.01821e+07	9.22082e+06	9.52721e+06
Mvp	A0A140TAE0	A0A140TAE0_RAT Major vault protein OS=Rattus norvegicus OX=10116 GN=Mvp PE=1 SV=1	20	4.49726e+06	3.68021e+06	3.95152e+06	3.87999e+06	3.94645e+06	3.76029e+06	4.07992e+06	4.1932e+06	4.46889e+06	3.63934e+06	3.83626e+06	4.79193e+06
Acsl5	A0A8I6AAN7	A0A8I6AAN7_RAT Long-chain-fatty-acid--CoA ligase OS=Rattus norvegicus OX=10116 GN=Acsl5 PE=1 SV=1	24	2.78595e+07	3.14405e+07	2.99006e+07	2.88369e+07	3.11318e+07	3.14658e+07	2.97044e+07	2.81914e+07	2.68809e+07	2.61727e+07	2.45927e+07	2.95268e+07
Gfm1	A0A8L2ULJ1	A0A8L2ULJ1_RAT Elongation factor G, mitochondrial OS=Rattus norvegicus OX=10116 GN=Gfm1 PE=1 SV=1	16	3.85949e+06	4.08933e+06	4.12379e+06	3.23698e+06	3.6385e+06	3.39797e+06	4.19928e+06	3.64381e+06	3.92855e+06	3.42751e+06	3.79333e+06	3.63118e+06
Top1	A0A0G2K3V7	A0A0G2K3V7_RAT DNA topoisomerase I OS=Rattus norvegicus OX=10116 GN=Top1 PE=1 SV=1	12	3.89636e+06	3.63551e+06	3.75215e+06	3.76002e+06	3.91738e+06	3.7938e+06	3.82451e+06	3.89934e+06	3.96985e+06	3.61666e+06	3.73865e+06	3.87187e+06
rCG_34264	A6HIM8	A6HIM8_RAT Large ribosomal subunit protein uL14 OS=Rattus norvegicus OX=10116 GN=rCG_34264 PE=3 SV=1	11	1.85388e+07	1.68843e+07	1.705e+07	1.76357e+07	1.72525e+07	1.61456e+07	1.71138e+07	1.61866e+07	1.53129e+07	1.65801e+07	1.62686e+07	1.71966e+07
Ubxn4	A0A8I5ZL25	A0A8I5ZL25_RAT UBX domain protein 4 OS=Rattus norvegicus OX=10116 GN=Ubxn4 PE=1 SV=1	13	2.76368e+06	3.05393e+06	2.92174e+06	2.87817e+06	2.85713e+06	2.97055e+06	2.83717e+06	2.77482e+06	2.87844e+06	2.90778e+06	2.5236e+06	2.94937e+06
Prdx6	A6ID81	A6ID81_RAT Peroxiredoxin-6 OS=Rattus norvegicus OX=10116 GN=Prdx6 PE=3 SV=1	15	3.89907e+07	4.05266e+07	3.76415e+07	3.00277e+07	3.03043e+07	3.0161e+07	3.48586e+07	3.82166e+07	3.67227e+07	2.86094e+07	3.07665e+07	3.03716e+07
Arfgef2	A6JXH9	A6JXH9_RAT ADP-ribosylation factor guanine nucleotide-exchange factor 2 (Brefeldin A-inhibited), isoform CRA_a OS=Rattus norvegicus OX=10116 GN=Arfgef2 PE=4 SV=1	17	3.36405e+06	3.11641e+06	3.00905e+06	3.43272e+06	3.23295e+06	3.40893e+06	3.34291e+06	3.18673e+06	3.09972e+06	3.29818e+06	3.32742e+06	3.51485e+06
Pgp	A0A8L2Q5X6	A0A8L2Q5X6_RAT Phosphoglycolate phosphatase OS=Rattus norvegicus OX=10116 GN=Pgp PE=1 SV=1	6	2.16526e+06	2.27026e+06	2.14028e+06	2.11998e+06	2.11338e+06	2.29709e+06	2.35772e+06	2.31532e+06	2.26133e+06	2.32566e+06	2.30358e+06	2.17611e+06
Acss3	A0A0G2K047	ACSS3_RAT Acyl-CoA synthetase short-chain family member 3, mitochondrial OS=Rattus norvegicus OX=10116 GN=Acss3 PE=1 SV=1	25	1.40331e+07	1.32523e+07	1.33076e+07	1.38963e+07	1.34462e+07	1.14923e+07	1.40166e+07	1.31414e+07	1.38269e+07	1.20166e+07	1.04842e+07	1.32331e+07
rCG_53761	A6J9A6	A6J9A6_RAT Cytochrome P450 OS=Rattus norvegicus OX=10116 GN=rCG_53761 PE=3 SV=1	16	8.5363e+06	9.77943e+06	8.97126e+06	9.62256e+06	8.94541e+06	9.01401e+06	8.53046e+06	9.01111e+06	9.33329e+06	8.98806e+06	7.70662e+06	9.65637e+06
Eci2	A0A8L2QBE2	A0A8L2QBE2_RAT Enoyl-CoA delta isomerase 2 OS=Rattus norvegicus OX=10116 GN=Eci2 PE=4 SV=1	12	2.02648e+07	2.38377e+07	2.49854e+07	2.93926e+07	3.13894e+07	3.1159e+07	2.46205e+07	2.34918e+07	2.69612e+07	3.0679e+07	3.71515e+07	2.91904e+07
Flad1	A0A8I6AD19	A0A8I6AD19_RAT FAD synthase OS=Rattus norvegicus OX=10116 GN=Flad1 PE=3 SV=1	13	4.20051e+06	4.05909e+06	4.18539e+06	3.71616e+06	3.84971e+06	3.29186e+06	3.89404e+06	3.55442e+06	4.1042e+06	3.4296e+06	3.64326e+06	3.75044e+06
Otc	A0A8I5ZYC6	A0A8I5ZYC6_RAT Ornithine transcarbamylase, mitochondrial OS=Rattus norvegicus OX=10116 GN=Otc PE=1 SV=1	18	1.32073e+08	1.48185e+08	1.35762e+08	1.03363e+08	1.14644e+08	9.81944e+07	1.31928e+08	1.27945e+08	1.28111e+08	9.86517e+07	9.31891e+07	1.1559e+08
Safb	A0A0G2JZI0	A0A0G2JZI0_RAT Scaffold attachment factor B OS=Rattus norvegicus OX=10116 GN=Safb PE=1 SV=2	16	3.09254e+06	2.83825e+06	2.82572e+06	3.37531e+06	3.30266e+06	3.14199e+06	2.87354e+06	2.9047e+06	3.21099e+06	3.13223e+06	2.95048e+06	3.58967e+06
Cyp3a1	P04800	CP3A1_RAT Cytochrome P450 3A1 OS=Rattus norvegicus OX=10116 GN=Cyp3a1 PE=1 SV=1	17	1.06683e+07	1.61614e+07	1.16512e+07	1.19722e+07	8.35067e+06	2.0019e+07	1.54352e+07	1.77984e+07	1.81412e+07	2.35066e+07	1.18624e+07	2.49568e+07
Phldb2	A0A1W2Q667	A0A1W2Q667_RAT Pleckstrin homology-like domain, family B, member 2 OS=Rattus norvegicus OX=10116 GN=Phldb2 PE=1 SV=2	4	1.19196e+06	1.08377e+06	1.04319e+06	954776	999917	1.0747e+06	1.07075e+06	1.09475e+06	1.18991e+06	1.11054e+06	1.11781e+06	1.10222e+06
Trim25	D4A9N5	D4A9N5_RAT Tripartite motif-containing 25 OS=Rattus norvegicus OX=10116 GN=Trim25 PE=1 SV=3	10	5.9354e+06	6.311e+06	5.272e+06	5.98195e+06	5.82654e+06	6.24168e+06	6.7587e+06	6.51252e+06	5.23602e+06	6.19856e+06	5.98292e+06	5.99001e+06
Dync1li2	A0A096MIY2	A0A096MIY2_RAT Dynein light intermediate chain OS=Rattus norvegicus OX=10116 GN=Dync1li2 PE=1 SV=1	5	3.28053e+06	3.05753e+06	3.16819e+06	2.84466e+06	2.89394e+06	2.73313e+06	3.24189e+06	3.0514e+06	3.15452e+06	2.97312e+06	2.88423e+06	2.85537e+06
rCG_36501	A6JRV3	A6JRV3_RAT RCG36501 OS=Rattus norvegicus OX=10116 GN=rCG_36501 PE=4 SV=1	5	3.38347e+06	2.98324e+06	3.10544e+06	3.05163e+06	2.94508e+06	2.91463e+06	3.28244e+06	3.39123e+06	3.26709e+06	2.87638e+06	3.5195e+06	3.04433e+06
LOC497876	A6HD89	A6HD89_RAT Large ribosomal subunit protein bL28m OS=Rattus norvegicus OX=10116 GN=LOC497876 PE=3 SV=1	4	1.59003e+06	1.49012e+06	1.38856e+06	1.49462e+06	1.44338e+06	1.59091e+06	1.89574e+06	1.33819e+06	2.13705e+06	1.45649e+06	1.53519e+06	1.56045e+06
Abhd4	A0A8I6ADA8	A0A8I6ADA8_RAT Abhydrolase domain containing 4, N-acyl phospholipase B OS=Rattus norvegicus OX=10116 GN=Abhd4 PE=1 SV=1	2	750233	761784	817868	764859	860604	744554	820157	747204	798649	896767	916836	786164
Swap70_predicted	A6I811	A6I811_RAT SWAP complex protein (Predicted), isoform CRA_b OS=Rattus norvegicus OX=10116 GN=Swap70_predicted PE=4 SV=1	15	3.73558e+06	3.65914e+06	3.66196e+06	3.85599e+06	4.04378e+06	3.80941e+06	3.60526e+06	3.69152e+06	3.98241e+06	3.92611e+06	3.98325e+06	4.01302e+06
Pah	A0A8I6A4T0	A0A8I6A4T0_RAT phenylalanine 4-monooxygenase OS=Rattus norvegicus OX=10116 GN=Pah PE=1 SV=1	27	1.49777e+07	1.59074e+07	1.40957e+07	1.75103e+07	1.71791e+07	1.90771e+07	1.36586e+07	1.28866e+07	1.22885e+07	1.96974e+07	1.67462e+07	2.0934e+07
rCG_29682	A6IKZ7	A6IKZ7_RAT RCG29682, isoform CRA_a OS=Rattus norvegicus OX=10116 GN=rCG_29682 PE=3 SV=1	11	2.57836e+07	2.13575e+07	2.09889e+07	2.41505e+07	2.29306e+07	2.19407e+07	2.34501e+07	2.06507e+07	2.41477e+07	2.36332e+07	2.24031e+07	2.18767e+07
Eml4	A0A0G2K2Z0	A0A0G2K2Z0_RAT EMAP like 4 OS=Rattus norvegicus OX=10116 GN=Eml4 PE=1 SV=2	10	3.35865e+06	3.61223e+06	3.30043e+06	3.18589e+06	3.21311e+06	3.31678e+06	3.54914e+06	3.68323e+06	3.59427e+06	3.50913e+06	3.16626e+06	3.47087e+06
Lss	A0A096MK55	A0A096MK55_RAT Terpene cyclase/mutase family member OS=Rattus norvegicus OX=10116 GN=Lss PE=1 SV=2	11	5.09714e+06	4.46653e+06	4.64757e+06	4.4754e+06	6.77659e+06	5.30306e+06	4.76226e+06	5.25909e+06	4.53368e+06	4.80491e+06	5.08711e+06	4.25542e+06
Sec16b	Q75N33	SC16B_RAT Protein transport protein Sec16B OS=Rattus norvegicus OX=10116 GN=Sec16b PE=1 SV=1	8	3.4946e+06	4.12943e+06	3.91072e+06	4.24046e+06	3.46874e+06	3.39653e+06	3.24126e+06	3.61654e+06	3.7337e+06	3.35568e+06	3.94847e+06	3.65553e+06
Ssr3	A6J5J5	A6J5J5_RAT Translocon-associated protein subunit gamma OS=Rattus norvegicus OX=10116 GN=Ssr3 PE=3 SV=1	3	4.97441e+06	4.79749e+06	4.8478e+06	4.3716e+06	4.4548e+06	5.00388e+06	4.61142e+06	4.41077e+06	5.1479e+06	4.67174e+06	5.41394e+06	4.85153e+06
Hbe1	A0A1K0GY47	A0A1K0GY47_RAT Epsilon 1 globin OS=Rattus norvegicus OX=10116 GN=Hbe1 PE=3 SV=1	2	1.88488e+06	1.9561e+06	1.95535e+06	1.9656e+06	2.21444e+06	2.17657e+06	2.29288e+06	2.27577e+06	2.59938e+06	2.26106e+06	2.19348e+06	1.89772e+06
Fndc3a	A0A8I5ZVT2	A0A8I5ZVT2_RAT Fibronectin type III domain containing 3a OS=Rattus norvegicus OX=10116 GN=Fndc3a PE=1 SV=1	13	2.9154e+06	2.71539e+06	2.77899e+06	2.89331e+06	2.87341e+06	2.52701e+06	2.75028e+06	2.67411e+06	2.91673e+06	2.74771e+06	2.62939e+06	2.91227e+06
Ergic1	A0A8I5Y591	A0A8I5Y591_RAT Endoplasmic reticulum-Golgi intermediate compartment protein OS=Rattus norvegicus OX=10116 GN=Ergic1 PE=1 SV=1	7	3.58635e+06	3.71368e+06	3.26383e+06	4.15772e+06	3.65303e+06	3.84184e+06	3.05485e+06	2.87154e+06	2.91523e+06	3.67844e+06	3.97958e+06	3.47637e+06
Tor1aip2	A0A8I6AJQ9	A0A8I6AJQ9_RAT Torsin 1A interacting protein 2 OS=Rattus norvegicus OX=10116 GN=Tor1aip2 PE=1 SV=1	8	2.2869e+06	2.14157e+06	2.13693e+06	2.57718e+06	2.53103e+06	2.82187e+06	2.2103e+06	2.10364e+06	2.14471e+06	2.56285e+06	2.65642e+06	2.57045e+06
Phkg2	A6I9R0	A6I9R0_RAT phosphorylase kinase OS=Rattus norvegicus OX=10116 GN=Phkg2 PE=4 SV=1	3	1.44574e+06	1.23793e+06	1.20142e+06	1.19529e+06	1.35001e+06	1.40011e+06	1.24768e+06	1.23634e+06	1.18274e+06	1.5008e+06	1.47425e+06	1.45822e+06
Eci3	A0A0G2K277	A0A0G2K277_RAT Enoyl-Coenzyme A delta isomerase 3 OS=Rattus norvegicus OX=10116 GN=Eci3 PE=1 SV=2	14	1.53852e+07	1.45301e+07	1.5069e+07	1.50807e+07	1.77506e+07	1.48268e+07	1.52917e+07	1.38141e+07	1.36914e+07	1.79758e+07	1.80395e+07	1.47907e+07
Glg1	A6IZ85	A6IZ85_RAT Golgi apparatus protein 1 OS=Rattus norvegicus OX=10116 GN=Glg1 PE=4 SV=1	14	2.50378e+06	2.15309e+06	2.14388e+06	2.2258e+06	2.03734e+06	1.99418e+06	2.19412e+06	2.17921e+06	2.00734e+06	2.06594e+06	1.65982e+06	2.03634e+06
Stx4	A0A8I5XA32	A0A8I5XA32_RAT Syntaxin 4 OS=Rattus norvegicus OX=10116 GN=Stx4 PE=3 SV=1	6	2.38069e+06	2.29604e+06	2.46237e+06	2.45606e+06	2.66678e+06	2.4997e+06	2.41415e+06	2.40499e+06	2.33747e+06	2.74474e+06	2.42857e+06	2.68692e+06
Mtdh	A0A8I5Y7K9	A0A8I5Y7K9_RAT Metadherin OS=Rattus norvegicus OX=10116 GN=Mtdh PE=4 SV=1	10	5.50032e+06	5.63953e+06	5.31448e+06	4.44695e+06	4.36782e+06	4.6704e+06	5.16587e+06	5.06434e+06	5.23389e+06	4.81514e+06	5.01774e+06	4.90307e+06
Psme4	A0A0G2K9R9	A0A0G2K9R9_RAT Proteasome activator subunit 4 OS=Rattus norvegicus OX=10116 GN=Psme4 PE=1 SV=2	4	693770	782639	776055	1.4534e+06	1.31687e+06	1.34167e+06	731270	716762	702242	940235	904831	779799
Ndufab1_predicted	A6I8V9	A6I8V9_RAT Acyl carrier protein OS=Rattus norvegicus OX=10116 GN=Ndufab1_predicted PE=3 SV=1	4	1.0249e+07	1.08004e+07	1.13823e+07	1.18337e+07	1.14521e+07	1.16766e+07	1.07949e+07	9.684e+06	1.06174e+07	1.06597e+07	8.66265e+06	1.18446e+07
Spcs2	D3ZD11	D3ZD11_RAT Signal peptidase complex subunit 2 OS=Rattus norvegicus OX=10116 GN=Spcs2 PE=1 SV=1	9	8.89527e+06	6.77546e+06	7.49517e+06	7.23725e+06	6.89054e+06	6.94982e+06	8.08502e+06	8.40515e+06	7.28959e+06	7.08369e+06	6.73467e+06	7.12018e+06
Ptges3	A0A8I5ZTE4	A0A8I5ZTE4_RAT Prostaglandin E synthase 3 OS=Rattus norvegicus OX=10116 GN=Ptges3 PE=1 SV=1	6	9.02285e+06	8.21733e+06	8.24081e+06	8.16524e+06	8.71869e+06	8.55412e+06	8.23867e+06	9.42385e+06	8.03376e+06	7.16002e+06	6.51437e+06	8.32289e+06
Abca8a	D3ZCF8	D3ZCF8_RAT ATP-binding cassette, subfamily A (ABC1), member 8a OS=Rattus norvegicus OX=10116 GN=Abca8a PE=1 SV=3	28	8.98536e+06	6.59876e+06	6.88612e+06	6.48247e+06	7.06635e+06	7.60112e+06	6.03624e+06	8.4262e+06	6.4896e+06	6.87783e+06	7.85406e+06	6.48494e+06
Mylk	A0A8I6A5J5	A0A8I6A5J5_RAT Myosin light chain kinase, smooth muscle OS=Rattus norvegicus OX=10116 GN=Mylk PE=1 SV=1	20	2.66486e+06	2.38078e+06	2.49538e+06	2.71336e+06	2.60391e+06	2.53867e+06	2.35017e+06	2.30346e+06	2.50133e+06	2.44545e+06	2.37103e+06	2.66955e+06
Taf3	A0A8I5YBP6	A0A8I5YBP6_RAT ATP synthase subunit gamma OS=Rattus norvegicus OX=10116 GN=Taf3 PE=1 SV=1	9	1.69038e+07	1.74639e+07	1.87607e+07	1.9423e+07	2.03211e+07	1.8441e+07	1.63381e+07	1.53375e+07	1.88829e+07	1.76663e+07	1.64783e+07	1.88945e+07
Ptbp1	A0A8I5Y0Z3	A0A8I5Y0Z3_RAT Polypyrimidine tract-binding protein 1 OS=Rattus norvegicus OX=10116 GN=Ptbp1 PE=1 SV=1	8	1.03224e+07	1.02016e+07	1.07738e+07	1.16055e+07	1.1552e+07	1.05609e+07	1.01444e+07	1.05864e+07	1.12147e+07	1.14515e+07	1.0734e+07	1.14679e+07
Ankrd17	A0A0G2JVW3	A0A0G2JVW3_RAT Ankyrin repeat domain 17 OS=Rattus norvegicus OX=10116 GN=Ankrd17 PE=1 SV=1	5	765301	771868	794552	940194	918283	986082	770478	773924	824634	947242	991781	985422
rCG_38543	A6KMC7	A6KMC7_RAT Proteasome subunit alpha type OS=Rattus norvegicus OX=10116 GN=rCG_38543 PE=3 SV=1	10	5.08627e+06	4.83398e+06	4.42905e+06	4.22394e+06	4.67976e+06	4.36231e+06	4.34242e+06	4.34837e+06	4.14627e+06	4.71055e+06	4.28859e+06	4.33475e+06
Uba7	A0A0G2K735	A0A0G2K735_RAT E1 ubiquitin-activating enzyme OS=Rattus norvegicus OX=10116 GN=Uba7 PE=1 SV=2	6	2.14544e+06	1.58861e+06	1.80459e+06	1.77232e+06	1.54216e+06	1.64235e+06	1.87348e+06	1.7216e+06	1.71271e+06	1.62191e+06	1.7639e+06	1.82692e+06
Asgr1	A0A8L2R240	A0A8L2R240_RAT Asialoglycoprotein receptor 1 OS=Rattus norvegicus OX=10116 GN=Asgr1 PE=1 SV=1	11	1.72296e+07	1.69826e+07	1.67645e+07	1.85355e+07	1.77062e+07	1.6696e+07	1.52244e+07	1.72447e+07	1.69462e+07	1.54358e+07	1.41672e+07	1.92175e+07
Cd163	A0A0G2JVY2	A0A0G2JVY2_RAT CD163 molecule OS=Rattus norvegicus OX=10116 GN=Cd163 PE=1 SV=2	9	3.79174e+06	3.43623e+06	3.83626e+06	3.83184e+06	3.13334e+06	3.5174e+06	3.92861e+06	3.88844e+06	3.7475e+06	3.74478e+06	3.77225e+06	3.97001e+06
Impdh2	A0A8L2QJV6	A0A8L2QJV6_RAT Inosine-5'-monophosphate dehydrogenase OS=Rattus norvegicus OX=10116 GN=Impdh2 PE=1 SV=1	7	5.87252e+06	5.22224e+06	5.28352e+06	5.73492e+06	5.59543e+06	5.6289e+06	5.36681e+06	5.35265e+06	6.13829e+06	6.17794e+06	6.31765e+06	5.84539e+06
Tfrc	A0A8I6AS83	A0A8I6AS83_RAT Transferrin receptor protein 1 OS=Rattus norvegicus OX=10116 GN=Tfrc PE=1 SV=1	9	4.38829e+06	4.22525e+06	4.30546e+06	4.39222e+06	4.41084e+06	4.1459e+06	4.33419e+06	4.21405e+06	4.27526e+06	4.13799e+06	4.31113e+06	4.49948e+06
Cryz	A0A8I5Y5T4	A0A8I5Y5T4_RAT Crystallin zeta OS=Rattus norvegicus OX=10116 GN=Cryz PE=1 SV=1	13	6.16208e+06	6.89628e+06	6.59889e+06	7.49754e+06	8.13869e+06	7.21414e+06	6.0364e+06	6.23785e+06	6.4167e+06	4.3839e+06	6.11484e+06	7.54603e+06
rCG_53923	A6JB33	A6JB33_RAT Ferritin OS=Rattus norvegicus OX=10116 GN=rCG_53923 PE=3 SV=1	7	7.13338e+06	8.64083e+06	9.81236e+06	6.89027e+06	8.7563e+06	7.36238e+06	7.65218e+06	7.20199e+06	9.59607e+06	1.17979e+07	7.01509e+06	8.64175e+06
Eps8l2	A0A8I5XWE3	A0A8I5XWE3_RAT EPS8-like 2 OS=Rattus norvegicus OX=10116 GN=Eps8l2 PE=1 SV=1	7	3.27127e+06	3.70257e+06	4.00581e+06	3.87393e+06	4.37033e+06	4.22392e+06	3.75597e+06	3.32663e+06	3.88414e+06	3.70296e+06	3.79781e+06	4.00337e+06
Tymp	A0A8I5ZWG1	A0A8I5ZWG1_RAT Thymidine phosphorylase OS=Rattus norvegicus OX=10116 GN=Tymp PE=1 SV=1	2	4.55949e+06	4.51251e+06	4.36839e+06	5.02443e+06	4.87567e+06	4.77673e+06	4.26989e+06	4.43349e+06	5.00027e+06	5.39103e+06	4.65185e+06	4.91102e+06
Pcmt1	A0A140TAB9	A0A140TAB9_RAT Protein-L-isoaspartate O-methyltransferase OS=Rattus norvegicus OX=10116 GN=Pcmt1 PE=3 SV=2	8	2.53204e+06	2.69213e+06	2.98166e+06	2.67393e+06	2.59193e+06	2.75954e+06	2.88163e+06	2.65905e+06	2.73896e+06	2.63855e+06	2.32502e+06	2.64618e+06
Abcb10	A0A8I6ATQ1	A0A8I6ATQ1_RAT ATP binding cassette subfamily B member 10 OS=Rattus norvegicus OX=10116 GN=Abcb10 PE=1 SV=1	8	3.01781e+06	2.99128e+06	2.92508e+06	3.01315e+06	3.26668e+06	2.87319e+06	3.28958e+06	2.91822e+06	3.2477e+06	2.82201e+06	2.93788e+06	3.12328e+06
Cyb5r3	A6HT85	A6HT85_RAT NADH-cytochrome b5 reductase OS=Rattus norvegicus OX=10116 GN=Cyb5r3 PE=3 SV=1	12	3.08862e+07	3.00369e+07	2.5804e+07	2.86908e+07	3.37819e+07	2.59237e+07	2.59557e+07	2.41809e+07	2.57218e+07	2.49892e+07	2.692e+07	2.55591e+07
Fam120a	D4AB03	D4AB03_RAT Family with sequence similarity 120A OS=Rattus norvegicus OX=10116 GN=Fam120a PE=1 SV=3	23	3.39403e+06	3.10398e+06	3.06726e+06	2.94194e+06	3.06068e+06	2.98861e+06	2.99704e+06	3.07833e+06	3.01812e+06	3.08856e+06	3.0954e+06	2.9271e+06
rCG_50399	A6JZ42	A6JZ42_RAT RCG50399, isoform CRA_a OS=Rattus norvegicus OX=10116 GN=rCG_50399 PE=3 SV=1	14	6.33738e+06	8.38289e+06	7.59479e+06	5.81848e+06	6.71092e+06	8.49249e+06	6.82669e+06	7.84621e+06	6.15343e+06	8.63389e+06	5.8842e+06	8.21558e+06
Slco2b1	A0A0G2K880	A0A0G2K880_RAT Solute carrier organic anion transporter family member OS=Rattus norvegicus OX=10116 GN=Slco2b1 PE=1 SV=2	6	2.59897e+06	2.70138e+06	2.59122e+06	2.57812e+06	2.49957e+06	2.82078e+06	2.60053e+06	2.64743e+06	2.8007e+06	2.61635e+06	2.85858e+06	2.64674e+06
Kpna4	F7FQB8	F7FQB8_RAT Karyopherin subunit alpha 4 OS=Rattus norvegicus OX=10116 GN=Kpna4 PE=1 SV=1	2	558365	589188	561274	497179	536569	544554	581170	549496	610936	558628	728507	613591
Aox3	A0A1B0GWV6	A0A1B0GWV6_RAT aldehyde oxidase OS=Rattus norvegicus OX=10116 GN=Aox3 PE=1 SV=2	20	1.13651e+07	6.57377e+06	7.91801e+06	1.02758e+07	6.86979e+06	4.67026e+06	1.02659e+07	9.83688e+06	6.94204e+06	5.01537e+06	4.9147e+06	1.2487e+07
Ap1s1	A0A8I6ASY6	A0A8I6ASY6_RAT AP complex subunit sigma OS=Rattus norvegicus OX=10116 GN=Ap1s1 PE=1 SV=1	4	2.30156e+06	2.17731e+06	2.14125e+06	2.27272e+06	2.32765e+06	2.27814e+06	2.12831e+06	2.11435e+06	2.32559e+06	2.27244e+06	2.32703e+06	2.44398e+06
Akr7a2	A0A0G2K3V2	A0A0G2K3V2_RAT Aldo-keto reductase family 7, member A2 OS=Rattus norvegicus OX=10116 GN=Akr7a2 PE=1 SV=2	15	2.41837e+07	2.63482e+07	2.58348e+07	2.32557e+07	2.5338e+07	2.7539e+07	2.77791e+07	2.77155e+07	2.4963e+07	2.27874e+07	2.56137e+07	2.43856e+07
Ppa2_predicted	A6HVU8	A6HVU8_RAT inorganic diphosphatase OS=Rattus norvegicus OX=10116 GN=Ppa2_predicted PE=3 SV=1	11	9.04364e+06	1.04509e+07	8.59641e+06	9.00861e+06	9.20987e+06	9.89451e+06	8.89588e+06	1.16154e+07	1.00087e+07	9.00844e+06	8.37292e+06	9.05161e+06
Fga	A0A8I6A5L4	A0A8I6A5L4_RAT Fibrinogen alpha chain OS=Rattus norvegicus OX=10116 GN=Fga PE=1 SV=1	21	1.38288e+07	7.2437e+06	7.46914e+06	9.2692e+06	9.31652e+06	8.54943e+06	8.93415e+06	8.55946e+06	9.18448e+06	9.64216e+06	1.04258e+07	8.57701e+06
Hmgcs1	A0A8I6AH54	A0A8I6AH54_RAT Hydroxymethylglutaryl-CoA synthase OS=Rattus norvegicus OX=10116 GN=Hmgcs1 PE=1 SV=1	7	2.27809e+06	2.13329e+06	2.69195e+06	2.09157e+06	4.48703e+06	2.73041e+06	3.38999e+06	2.92978e+06	2.25248e+06	2.02782e+06	4.39723e+06	2.24967e+06
Abcd3	A0A8I5ZN14	A0A8I5ZN14_RAT ATP binding cassette subfamily D member 3 OS=Rattus norvegicus OX=10116 GN=Abcd3 PE=1 SV=1	17	7.3577e+06	7.56983e+06	9.0212e+06	8.19145e+06	8.83351e+06	8.68389e+06	8.33359e+06	8.06643e+06	6.83306e+06	8.89597e+06	8.08311e+06	9.96312e+06
Sult1c3	A0A0G2K5J0	A0A0G2K5J0_RAT Sulfotransferase OS=Rattus norvegicus OX=10116 GN=Sult1c3 PE=1 SV=1	16	2.95137e+07	3.10684e+07	3.07247e+07	2.68691e+07	2.58862e+07	2.95103e+07	3.03331e+07	2.72107e+07	1.96345e+07	1.97029e+07	2.09843e+07	2.24404e+07
LOC120098629	A0A8I5ZTF4	A0A8I5ZTF4_RAT 60S ribosomal protein L29 OS=Rattus norvegicus OX=10116 GN=LOC120098629 PE=3 SV=1	5	2.05582e+07	1.81443e+07	1.68517e+07	1.82387e+07	1.91632e+07	1.67751e+07	1.82279e+07	1.88813e+07	1.93368e+07	1.99699e+07	1.81991e+07	1.88726e+07
Polr2e	A0A1W2Q690	A0A1W2Q690_RAT DNA-directed RNA polymerase II subunit E OS=Rattus norvegicus OX=10116 GN=Polr2e PE=3 SV=2	3	1.25725e+06	1.28475e+06	1.31489e+06	1.18488e+06	1.33205e+06	1.19484e+06	1.23073e+06	1.26054e+06	1.28399e+06	1.24988e+06	1.25878e+06	1.25472e+06
Bdh1	A0A0G2JSH2	A0A0G2JSH2_RAT 3-hydroxybutyrate dehydrogenase 1 OS=Rattus norvegicus OX=10116 GN=Bdh1 PE=1 SV=1	16	5.42492e+07	6.51492e+07	5.82551e+07	7.08902e+07	6.92758e+07	6.959e+07	5.41788e+07	5.77635e+07	6.21034e+07	6.99919e+07	5.79128e+07	7.26753e+07
Psmd4	A0A8I6A4A3	A0A8I6A4A3_RAT 26S proteasome non-ATPase regulatory subunit 4 OS=Rattus norvegicus OX=10116 GN=Psmd4 PE=1 SV=1	15	4.7248e+06	4.48717e+06	4.36317e+06	4.29675e+06	4.73116e+06	4.61117e+06	4.53827e+06	4.58342e+06	4.48518e+06	4.62207e+06	4.56909e+06	4.72581e+06
Ilk	A0A8I6AP40	A0A8I6AP40_RAT Integrin-linked kinase OS=Rattus norvegicus OX=10116 GN=Ilk PE=1 SV=1	12	5.34399e+06	5.23904e+06	5.4173e+06	5.49085e+06	5.45054e+06	4.90869e+06	5.31949e+06	5.17546e+06	5.66973e+06	5.38233e+06	4.76742e+06	5.65249e+06
Wapl	A0A8I5ZZX5	A0A8I5ZZX5_RAT WAPL cohesin release factor OS=Rattus norvegicus OX=10116 GN=Wapl PE=1 SV=1	5	1.64926e+06	1.73588e+06	1.78703e+06	1.53781e+06	1.62539e+06	1.5644e+06	1.69103e+06	1.65349e+06	1.69226e+06	1.81887e+06	1.61239e+06	1.70828e+06
Gpx1	M0RAM5	M0RAM5_RAT Glutathione peroxidase OS=Rattus norvegicus OX=10116 GN=Gpx1 PE=1 SV=1	13	1.94398e+07	2.12587e+07	2.30524e+07	2.27457e+07	2.64135e+07	1.81809e+07	1.98172e+07	1.96457e+07	2.08794e+07	1.92621e+07	1.39648e+07	2.16479e+07
rCG_52860	A6IR88	A6IR88_RAT Homogentisate 1,2-dioxygenase OS=Rattus norvegicus OX=10116 GN=rCG_52860 PE=3 SV=1	15	2.89227e+07	3.10741e+07	2.72255e+07	2.96803e+07	2.8993e+07	3.19719e+07	2.57595e+07	2.72974e+07	2.63464e+07	2.43006e+07	2.36992e+07	3.12612e+07
Uox	A0A8I6GG42	A0A8I6GG42_RAT Uricase OS=Rattus norvegicus OX=10116 GN=Uox PE=1 SV=1	5	1.50184e+06	1.4816e+06	1.643e+06	1.46389e+06	1.55065e+06	1.60614e+06	1.75578e+06	1.85907e+06	1.85268e+06	1.84572e+06	1.66774e+06	1.96395e+06
Usp19	A0A0G2JVN4	A0A0G2JVN4_RAT ubiquitinyl hydrolase 1 OS=Rattus norvegicus OX=10116 GN=Usp19 PE=1 SV=2	4	1.48999e+06	1.43967e+06	1.48602e+06	1.41436e+06	1.51044e+06	1.44454e+06	1.65933e+06	1.51221e+06	1.47958e+06	1.60508e+06	1.49798e+06	1.53003e+06
Ldhd	A0A0G2K1W9	A0A0G2K1W9_RAT Lactate dehydrogenase D OS=Rattus norvegicus OX=10116 GN=Ldhd PE=3 SV=2	10	4.30717e+06	4.78804e+06	3.5836e+06	4.98028e+06	4.65021e+06	6.00869e+06	4.81086e+06	5.63455e+06	6.05561e+06	4.60167e+06	5.54295e+06	5.40187e+06
Vps4a	A6IYY4	A6IYY4_RAT vesicle-fusing ATPase OS=Rattus norvegicus OX=10116 GN=Vps4a PE=3 SV=1	6	2.15841e+06	2.16274e+06	2.17864e+06	2.03788e+06	2.23756e+06	2.13355e+06	2.14717e+06	2.07192e+06	2.17684e+06	2.2841e+06	2.19253e+06	2.35906e+06
Sf3b3	E9PT66	E9PT66_RAT Splicing factor 3b, subunit 3 OS=Rattus norvegicus OX=10116 GN=Sf3b3 PE=1 SV=2	16	4.82846e+06	4.56575e+06	4.65116e+06	5.04771e+06	5.30044e+06	4.87129e+06	4.87184e+06	5.1159e+06	4.97491e+06	5.63623e+06	5.70356e+06	5.44272e+06
Chd4	A0A8I6ACF8	A0A8I6ACF8_RAT DNA helicase OS=Rattus norvegicus OX=10116 GN=Chd4 PE=1 SV=1	12	2.20049e+06	2.04699e+06	2.08477e+06	2.51205e+06	2.32998e+06	2.29962e+06	2.13047e+06	2.15204e+06	2.23569e+06	2.42877e+06	2.36774e+06	2.47483e+06
Wwp1	F7FIK1	F7FIK1_RAT HECT-type E3 ubiquitin transferase OS=Rattus norvegicus OX=10116 GN=Wwp1 PE=1 SV=1	10	1.63034e+06	1.57229e+06	1.70972e+06	1.64558e+06	1.70601e+06	1.79989e+06	1.72078e+06	1.6305e+06	1.76685e+06	1.83888e+06	1.57982e+06	1.8105e+06
rCG_54533	A6J9M1	A6J9M1_RAT RCG54533, isoform CRA_a OS=Rattus norvegicus OX=10116 GN=rCG_54533 PE=3 SV=1	44	1.72908e+07	1.57636e+07	1.59145e+07	1.33398e+07	1.34493e+07	1.32752e+07	1.56464e+07	1.64814e+07	1.7292e+07	1.34193e+07	1.33618e+07	1.41403e+07
Snx5	B1H267	SNX5_RAT Sorting nexin-5 OS=Rattus norvegicus OX=10116 GN=Snx5 PE=1 SV=1	11	4.78951e+06	4.47511e+06	4.52835e+06	4.86307e+06	4.63449e+06	4.68891e+06	4.58434e+06	4.65706e+06	4.66999e+06	4.61609e+06	4.02174e+06	4.70253e+06
Sf3a1_predicted	A6IKF2	A6IKF2_RAT Splicing factor 3a, subunit 1 (Predicted) OS=Rattus norvegicus OX=10116 GN=Sf3a1_predicted PE=4 SV=1	13	4.47584e+06	4.20816e+06	4.32306e+06	3.976e+06	3.87368e+06	4.00338e+06	4.354e+06	4.25229e+06	4.31423e+06	4.3325e+06	4.15297e+06	4.15343e+06
Sybl1	A6KSR6	A6KSR6_RAT Synaptobrevin-like 1, isoform CRA_b OS=Rattus norvegicus OX=10116 GN=Sybl1 PE=3 SV=1	5	3.15066e+06	2.76286e+06	2.93003e+06	3.18349e+06	2.92689e+06	3.19562e+06	2.74293e+06	2.83596e+06	2.75839e+06	3.32065e+06	3.05773e+06	3.07487e+06
Ppid	A0A8I6GKS0	A0A8I6GKS0_RAT Peptidylprolyl isomerase D OS=Rattus norvegicus OX=10116 GN=Ppid PE=1 SV=1	8	1.05928e+07	9.55468e+06	8.94161e+06	9.3177e+06	9.86563e+06	7.74462e+06	9.65972e+06	9.7889e+06	9.79884e+06	1.0005e+07	8.52458e+06	9.41488e+06
rCG_48326	A6HZ71	A6HZ71_RAT RCG48326, isoform CRA_a OS=Rattus norvegicus OX=10116 GN=rCG_48326 PE=3 SV=1	15	1.66275e+07	1.47723e+07	1.45335e+07	1.59744e+07	1.53526e+07	1.46456e+07	1.53344e+07	1.56186e+07	1.51875e+07	1.46268e+07	1.37115e+07	1.51668e+07
LOC361596	A6JC81	A6JC81_RAT Isocitrate dehydrogenase [NADP] OS=Rattus norvegicus OX=10116 GN=LOC361596 PE=3 SV=1	25	2.57394e+07	2.61545e+07	2.36539e+07	2.57184e+07	2.74544e+07	2.46492e+07	2.59082e+07	2.46351e+07	2.78413e+07	2.55971e+07	2.51543e+07	2.68945e+07
rCG_35301	A6HIA7	A6HIA7_RAT Prohibitin OS=Rattus norvegicus OX=10116 GN=rCG_35301 PE=3 SV=1	16	2.40308e+07	2.31258e+07	2.52077e+07	2.61209e+07	2.82956e+07	2.29515e+07	2.07052e+07	2.07801e+07	2.45416e+07	2.56167e+07	1.93536e+07	2.47014e+07
RGD1562691_predicted	A6IWP6	A6IWP6_RAT ATP-dependent (S)-NAD(P)H-hydrate dehydratase OS=Rattus norvegicus OX=10116 GN=RGD1562691_predicted PE=3 SV=1	12	4.71113e+06	5.25858e+06	5.08317e+06	4.85436e+06	4.93132e+06	4.2499e+06	5.02556e+06	5.5811e+06	4.50545e+06	4.76526e+06	4.29612e+06	4.84821e+06
Ppp4r2_predicted	A6IBI2	A6IBI2_RAT Protein phosphatase 4, regulatory subunit 2 (Predicted) OS=Rattus norvegicus OX=10116 GN=Ppp4r2_predicted PE=3 SV=1	7	896323	786517	815487	841792	929873	868053	799485	840930	871983	939542	902233	860420
Ggcx	O88496	VKGC_RAT Vitamin K-dependent gamma-carboxylase OS=Rattus norvegicus OX=10116 GN=Ggcx PE=1 SV=1	1	2.58619e+06	2.38333e+06	2.20151e+06	1.7664e+06	1.78465e+06	2.1529e+06	2.92412e+06	2.71374e+06	4.9823e+06	1.68078e+06	1.89584e+06	1.84039e+06
LOC120093086	F1LNK1	F1LNK1_RAT Sulfotransferase OS=Rattus norvegicus OX=10116 GN=LOC120093086 PE=1 SV=4	2	3.86916e+06	6.11507e+06	5.75438e+06	5.51079e+06	4.46623e+06	3.34228e+06	4.7315e+06	6.56507e+06	3.13043e+06	4.77e+06	3.01318e+06	6.85226e+06
Preb	A0A8I5ZYR3	A0A8I5ZYR3_RAT Prolactin regulatory element-binding protein OS=Rattus norvegicus OX=10116 GN=Preb PE=1 SV=1	8	4.76692e+06	4.58207e+06	4.42806e+06	4.57353e+06	4.7156e+06	4.40873e+06	4.55367e+06	4.85128e+06	4.79554e+06	4.60997e+06	4.37201e+06	4.84128e+06
Pycard	A6I9Y0	A6I9Y0_RAT PYD and CARD domain containing OS=Rattus norvegicus OX=10116 GN=Pycard PE=4 SV=1	5	2.16036e+06	1.24088e+06	1.29141e+06	1.43911e+06	1.17189e+06	1.34664e+06	1.17254e+06	1.91049e+06	1.63889e+06	1.53465e+06	1.29036e+06	1.41529e+06
Vps4b	A0A8I6GH80	A0A8I6GH80_RAT vesicle-fusing ATPase OS=Rattus norvegicus OX=10116 GN=Vps4b PE=1 SV=1	10	6.46604e+06	6.08164e+06	5.98045e+06	5.3565e+06	5.46056e+06	5.63764e+06	6.01004e+06	5.93684e+06	6.14362e+06	5.63641e+06	5.2448e+06	5.86293e+06
Pzp	A0A8I6A2U4	A0A8I6A2U4_RAT Pregnancy-zone protein OS=Rattus norvegicus OX=10116 GN=Pzp PE=1 SV=1	39	3.21682e+07	2.17523e+07	2.12511e+07	2.65735e+07	2.42392e+07	2.83064e+07	2.29042e+07	2.45536e+07	2.72603e+07	2.67623e+07	2.76191e+07	2.53867e+07
Tm9sf3	A0A8I6A822	A0A8I6A822_RAT Transmembrane 9 superfamily member OS=Rattus norvegicus OX=10116 GN=Tm9sf3 PE=1 SV=1	4	4.64946e+06	4.16091e+06	4.28554e+06	4.54714e+06	4.575e+06	4.15726e+06	3.97398e+06	4.20451e+06	4.36373e+06	4.73321e+06	3.88591e+06	4.14872e+06
Edc4	A0A8I5ZZS3	A0A8I5ZZS3_RAT Enhancer of mRNA-decapping protein 4 OS=Rattus norvegicus OX=10116 GN=Edc4 PE=1 SV=1	4	1.43034e+06	1.11653e+06	1.29929e+06	1.08825e+06	1.12508e+06	1.01445e+06	1.30324e+06	1.24589e+06	1.28428e+06	1.19466e+06	1.17565e+06	1.12726e+06
Eif3e	A0A8I6A5S4	A0A8I6A5S4_RAT Eukaryotic translation initiation factor 3 subunit E OS=Rattus norvegicus OX=10116 GN=Eif3e PE=1 SV=1	10	6.11037e+06	5.67292e+06	5.66738e+06	5.88945e+06	5.6404e+06	5.57867e+06	5.89827e+06	5.47292e+06	5.55841e+06	5.73018e+06	5.75066e+06	5.65759e+06
Usp24	F1LSM0	F1LSM0_RAT ubiquitinyl hydrolase 1 OS=Rattus norvegicus OX=10116 GN=Usp24 PE=1 SV=3	15	2.60162e+06	2.57114e+06	2.35025e+06	2.22973e+06	2.35899e+06	2.58536e+06	2.3581e+06	2.36066e+06	2.46438e+06	2.53765e+06	2.43119e+06	2.46893e+06
Nhlrc2	A0A8I6APX7	A0A8I6APX7_RAT NHL repeat containing 2 OS=Rattus norvegicus OX=10116 GN=Nhlrc2 PE=1 SV=1	10	4.9777e+06	4.55758e+06	4.72765e+06	4.51914e+06	4.76967e+06	4.6154e+06	5.12926e+06	5.64506e+06	4.96981e+06	4.01804e+06	4.95311e+06	4.9996e+06
CatL	I2FHN3	I2FHN3_RAT Cathepsin L OS=Rattus norvegicus OX=10116 GN=CatL PE=2 SV=1	5	2.48924e+06	2.31859e+06	2.5386e+06	2.04732e+06	2.1806e+06	2.19029e+06	2.57801e+06	2.55469e+06	2.49645e+06	2.44427e+06	2.3555e+06	2.32776e+06
Thumpd1	Q5M943	Q5M943_RAT THUMP domain containing 1 OS=Rattus norvegicus OX=10116 GN=Thumpd1 PE=1 SV=1	10	3.9314e+06	4.32776e+06	4.39037e+06	3.5101e+06	3.60206e+06	4.78083e+06	4.239e+06	4.65498e+06	3.84288e+06	4.29568e+06	4.0306e+06	4.13343e+06
Anxa4	A6IAZ2	A6IAZ2_RAT Annexin OS=Rattus norvegicus OX=10116 GN=Anxa4 PE=1 SV=1	18	6.0661e+06	6.03181e+06	5.6799e+06	5.78955e+06	5.28457e+06	5.85278e+06	5.77509e+06	6.03433e+06	5.85146e+06	5.27008e+06	5.52033e+06	6.05377e+06
Cyp27a1	A0A0H2UHN7	A0A0H2UHN7_RAT Cytochrome P450, family 27, subfamily a, polypeptide 1 OS=Rattus norvegicus OX=10116 GN=Cyp27a1 PE=3 SV=1	15	9.16552e+06	8.92811e+06	8.80538e+06	8.32458e+06	8.82122e+06	7.82773e+06	8.11541e+06	8.91349e+06	8.80196e+06	8.78695e+06	6.96999e+06	9.13805e+06
	B6DYQ5	B6DYQ5_RAT Glutathione S-transferase omega OS=Rattus norvegicus OX=10116 PE=2 SV=1	15	7.49802e+06	8.19853e+06	8.31563e+06	1.0219e+07	9.48819e+06	8.61688e+06	7.25122e+06	7.31934e+06	7.76193e+06	8.76365e+06	6.25437e+06	9.87688e+06
U2af1	A0A8I5ZV21	A0A8I5ZV21_RAT U2 small nuclear RNA auxiliary factor 1 OS=Rattus norvegicus OX=10116 GN=U2af1 PE=1 SV=1	4	1.46611e+06	1.39866e+06	1.42614e+06	1.3508e+06	1.40865e+06	1.29415e+06	1.3788e+06	1.33386e+06	1.41155e+06	1.39622e+06	1.34011e+06	1.36374e+06
Flii	F7F0E5	F7F0E5_RAT FLII, actin remodeling protein OS=Rattus norvegicus OX=10116 GN=Flii PE=1 SV=1	10	2.24496e+06	2.25624e+06	2.29511e+06	2.21862e+06	2.14919e+06	2.19465e+06	2.2657e+06	2.05908e+06	2.14747e+06	1.97993e+06	2.2036e+06	2.33952e+06
Sfxn2	A0A8I6G419	A0A8I6G419_RAT Sidoreflexin OS=Rattus norvegicus OX=10116 GN=Sfxn2 PE=3 SV=1	8	3.48604e+06	3.73434e+06	3.75963e+06	3.89664e+06	3.98208e+06	3.56263e+06	3.69852e+06	3.34527e+06	3.82032e+06	4.37077e+06	3.82221e+06	4.0737e+06
Erp44	A6KJF6	A6KJF6_RAT BWK4 OS=Rattus norvegicus OX=10116 GN=Erp44 PE=1 SV=1	12	5.0568e+06	4.39888e+06	4.71602e+06	4.29985e+06	4.43781e+06	4.30839e+06	4.27935e+06	4.53841e+06	4.11999e+06	3.93948e+06	3.43863e+06	3.9009e+06
Parl	A0A8I6GF25	A0A8I6GF25_RAT Presenilin associated, rhomboid-like OS=Rattus norvegicus OX=10116 GN=Parl PE=1 SV=1	4	4.196e+06	4.58305e+06	4.59868e+06	4.59339e+06	4.9538e+06	4.45056e+06	4.38243e+06	4.21961e+06	4.58604e+06	4.3154e+06	4.20516e+06	5.11976e+06
Nup133	A0A8I6A4B0	A0A8I6A4B0_RAT Nucleoporin 133 OS=Rattus norvegicus OX=10116 GN=Nup133 PE=1 SV=1	6	2.1445e+06	2.09429e+06	2.12389e+06	2.04619e+06	2.02679e+06	1.91445e+06	2.19354e+06	2.18874e+06	2.19221e+06	2.15138e+06	2.03259e+06	2.08335e+06
Tgfbi	A0A8I5ZSM4	A0A8I5ZSM4_RAT Transforming growth factor, beta induced OS=Rattus norvegicus OX=10116 GN=Tgfbi PE=1 SV=1	10	5.99552e+06	5.93852e+06	5.5788e+06	7.12591e+06	5.1684e+06	5.43235e+06	4.91051e+06	5.39836e+06	6.02895e+06	5.29591e+06	5.19782e+06	5.53712e+06
Tnrc6b	A0A0G2K6R0	A0A0G2K6R0_RAT Trinucleotide repeat containing adaptor 6B OS=Rattus norvegicus OX=10116 GN=Tnrc6b PE=1 SV=2	6	530419	568166	542678	551272	571910	494105	558493	642861	612407	525203	558895	510435
Samm50	A6HTB5	A6HTB5_RAT Sorting and assembly machinery component 50 homolog (S. cerevisiae) OS=Rattus norvegicus OX=10116 GN=Samm50 PE=3 SV=1	12	8.93487e+06	9.01429e+06	9.68036e+06	1.07948e+07	1.11479e+07	9.90205e+06	9.39406e+06	8.68293e+06	9.40054e+06	1.09335e+07	7.67636e+06	1.02586e+07
Tars1	A0A0G2K9V6	A0A0G2K9V6_RAT threonine--tRNA ligase OS=Rattus norvegicus OX=10116 GN=Tars1 PE=1 SV=1	33	5.95798e+06	5.63256e+06	5.59383e+06	5.27074e+06	4.79996e+06	4.61066e+06	5.92129e+06	5.5276e+06	5.61562e+06	4.2373e+06	4.69348e+06	5.15935e+06
Smad1	A0A0G2JSQ6	A0A0G2JSQ6_RAT Mothers against decapentaplegic homolog OS=Rattus norvegicus OX=10116 GN=Smad1 PE=3 SV=2	3	1.31066e+06	1.20408e+06	1.29109e+06	2.72317e+06	2.41758e+06	2.76583e+06	1.1836e+06	1.26827e+06	1.26907e+06	1.37274e+06	1.96553e+06	1.01949e+06
Pdia6	A0A0G2JSZ5	A0A0G2JSZ5_RAT Protein disulfide-isomerase A6 OS=Rattus norvegicus OX=10116 GN=Pdia6 PE=1 SV=2	12	1.71577e+07	1.40341e+07	1.35562e+07	1.94573e+07	1.67961e+07	1.82678e+07	1.45047e+07	1.39261e+07	1.4547e+07	1.66909e+07	1.80666e+07	1.81711e+07
Asah1	A0A0G2K8T0	A0A0G2K8T0_RAT ceramidase OS=Rattus norvegicus OX=10116 GN=Asah1 PE=1 SV=1	7	3.78223e+06	3.25691e+06	2.84324e+06	2.98697e+06	2.84946e+06	3.06418e+06	3.13259e+06	2.8285e+06	3.00904e+06	3.4007e+06	2.54105e+06	3.40789e+06
rCG_24931	A6JCK4	A6JCK4_RAT RCG24931 OS=Rattus norvegicus OX=10116 GN=rCG_24931 PE=4 SV=1	6	1.75275e+06	1.88935e+06	1.822e+06	1.85694e+06	1.7972e+06	1.88485e+06	1.91916e+06	1.83401e+06	1.96673e+06	1.78432e+06	1.74007e+06	1.90359e+06
Rg9mtd1	A6IQQ0	A6IQQ0_RAT tRNA methyltransferase 10 homolog C OS=Rattus norvegicus OX=10116 GN=Rg9mtd1 PE=4 SV=1	3	439090	419000	506250	560131	591764	562173	507259	531763	466359	591139	566290	573678
Rhot2	A6HD65	A6HD65_RAT Mitochondrial Rho GTPase OS=Rattus norvegicus OX=10116 GN=Rhot2 PE=3 SV=1	3	1.50025e+06	1.66183e+06	1.51134e+06	1.23255e+06	1.38718e+06	1.07805e+06	1.16385e+06	1.46646e+06	971266	1.69674e+06	1.21131e+06	1.34757e+06
Gnpat	A0A8I5YBP7	A0A8I5YBP7_RAT Dihydroxyacetone phosphate acyltransferase OS=Rattus norvegicus OX=10116 GN=Gnpat PE=1 SV=1	1	208094	197455	227904	273289	242559	243642	240182	217220	203066	221663	293662	255512
Adnp	Q9JKL8	ADNP_RAT Activity-dependent neuroprotector homeobox protein OS=Rattus norvegicus OX=10116 GN=Adnp PE=1 SV=2	2	119460	127846	123408	97986.2	104051	95419.1	117544	114655	136202	114220	104108	92958
Iars1	A0A0G2JVL8	A0A0G2JVL8_RAT isoleucine--tRNA ligase OS=Rattus norvegicus OX=10116 GN=Iars1 PE=1 SV=2	26	5.4451e+06	5.044e+06	5.02077e+06	6.00032e+06	6.22513e+06	5.30182e+06	5.15659e+06	5.02128e+06	5.12356e+06	6.14145e+06	5.2726e+06	5.48212e+06
rCG_60889	A6JKZ3	A6JKZ3_RAT RCG60889, isoform CRA_a OS=Rattus norvegicus OX=10116 GN=rCG_60889 PE=4 SV=1	11	1.64005e+07	1.74835e+07	1.67758e+07	1.68854e+07	1.76788e+07	1.93792e+07	1.70743e+07	1.7307e+07	1.82314e+07	1.94346e+07	1.3732e+07	1.7609e+07
Ran	A6J0S3	A6J0S3_RAT GTP-binding nuclear protein Ran OS=Rattus norvegicus OX=10116 GN=Ran PE=3 SV=1	5	6.9434e+06	6.59881e+06	6.78099e+06	6.59919e+06	6.92039e+06	6.61396e+06	6.79344e+06	6.71919e+06	6.76193e+06	7.31103e+06	7.31383e+06	6.75439e+06
Capn1	P97571	CAN1_RAT Calpain-1 catalytic subunit OS=Rattus norvegicus OX=10116 GN=Capn1 PE=1 SV=1	7	4.83805e+06	4.5258e+06	4.41859e+06	4.42047e+06	4.49966e+06	3.96146e+06	4.60725e+06	4.51758e+06	4.50267e+06	4.07474e+06	4.58726e+06	4.78389e+06
Ndufv2	A0A8I5ZXA6	A0A8I5ZXA6_RAT NADH dehydrogenase [ubiquinone] flavoprotein 2, mitochondrial OS=Rattus norvegicus OX=10116 GN=Ndufv2 PE=1 SV=1	8	5.53946e+06	6.39201e+06	6.35595e+06	5.11047e+06	5.4683e+06	5.73444e+06	6.25367e+06	5.65696e+06	5.5934e+06	5.80741e+06	5.52091e+06	5.31201e+06
Mfsd14a	A0A8I6A4I5	A0A8I6A4I5_RAT Hippocampus abundant transcript-like 3 OS=Rattus norvegicus OX=10116 GN=Mfsd14a PE=3 SV=1	4	1.92928e+06	1.99007e+06	2.00606e+06	1.94066e+06	2.29337e+06	1.71447e+06	1.87493e+06	1.89177e+06	1.83336e+06	2.09969e+06	1.98344e+06	2.20694e+06
Ugt2b10	D4A132	D4A132_RAT UDP-glucuronosyltransferase OS=Rattus norvegicus OX=10116 GN=Ugt2b10 PE=1 SV=1	10	1.10663e+07	1.1763e+07	1.36222e+07	1.2151e+07	1.29707e+07	1.26063e+07	1.71252e+07	1.1896e+07	1.3288e+07	1.19176e+07	9.90317e+06	1.14797e+07
Ndufa9	A0A8I6A3W0	A0A8I6A3W0_RAT NADH:ubiquinone oxidoreductase subunit A9 OS=Rattus norvegicus OX=10116 GN=Ndufa9 PE=1 SV=1	15	9.43369e+06	9.25934e+06	9.81087e+06	8.68109e+06	8.65726e+06	9.11525e+06	9.52969e+06	9.24192e+06	1.02263e+07	8.85628e+06	8.11997e+06	9.03059e+06
Slc22a7	A6JIQ9	A6JIQ9_RAT Solute carrier family 22 (Organic anion transporter), member 7 OS=Rattus norvegicus OX=10116 GN=Slc22a7 PE=4 SV=1	8	6.58607e+06	6.07307e+06	6.4134e+06	5.23624e+06	5.48919e+06	5.52528e+06	6.68097e+06	6.34799e+06	6.26785e+06	5.31747e+06	5.75087e+06	5.80264e+06
Cox14	Q5XFV8	COX14_RAT Cytochrome c oxidase assembly protein COX14 OS=Rattus norvegicus OX=10116 GN=Cox14 PE=3 SV=1	3	2.28584e+06	2.33517e+06	2.6651e+06	2.15669e+06	2.26082e+06	2.26996e+06	2.53883e+06	2.19701e+06	2.65131e+06	2.46605e+06	2.29888e+06	2.48352e+06
Cul2	A0A8I6G8I6	A0A8I6G8I6_RAT Cullin 2 OS=Rattus norvegicus OX=10116 GN=Cul2 PE=1 SV=1	13	3.61385e+06	3.79081e+06	3.16492e+06	3.37361e+06	2.74537e+06	3.09325e+06	3.37957e+06	2.76939e+06	3.71649e+06	2.74145e+06	3.54091e+06	3.49153e+06
Arpc4	A0A8I5Y5E8	A0A8I5Y5E8_RAT Actin-related protein 2/3 complex subunit 4 OS=Rattus norvegicus OX=10116 GN=Arpc4 PE=1 SV=1	5	1.59382e+07	1.46357e+07	1.46019e+07	1.62913e+07	1.54592e+07	1.58014e+07	1.42967e+07	1.60981e+07	1.53032e+07	1.67001e+07	1.53376e+07	1.656e+07
Mccc2	Q5XIT9	MCCB_RAT Methylcrotonoyl-CoA carboxylase beta chain, mitochondrial OS=Rattus norvegicus OX=10116 GN=Mccc2 PE=2 SV=1	23	9.0687e+06	8.73633e+06	8.29216e+06	6.517e+06	6.82524e+06	6.62533e+06	9.00252e+06	9.27513e+06	8.3516e+06	6.79086e+06	6.86389e+06	7.32606e+06
Phgdh	A0A8L2UMI0	A0A8L2UMI0_RAT D-3-phosphoglycerate dehydrogenase OS=Rattus norvegicus OX=10116 GN=Phgdh PE=1 SV=1	11	3.49761e+06	3.7395e+06	3.83635e+06	3.81078e+06	3.38518e+06	3.27965e+06	5.5009e+06	4.73716e+06	4.11301e+06	3.68458e+06	3.55667e+06	2.77872e+06
Ipo5	D4A781	D4A781_RAT Importin 5 OS=Rattus norvegicus OX=10116 GN=Ipo5 PE=1 SV=1	12	2.01753e+06	1.98148e+06	2.02308e+06	1.94842e+06	1.98016e+06	1.88874e+06	2.10901e+06	1.94306e+06	2.084e+06	1.9921e+06	2.09379e+06	2.04902e+06
Srsf5	A0A8L2Q2R9	A0A8L2Q2R9_RAT Serine and arginine rich splicing factor 5 OS=Rattus norvegicus OX=10116 GN=Srsf5 PE=1 SV=1	4	4.64346e+06	4.33448e+06	4.34889e+06	4.36327e+06	3.99748e+06	4.03517e+06	4.51526e+06	4.50654e+06	4.73846e+06	4.45817e+06	4.69951e+06	4.25567e+06
Git1	A0A0G2K527	A0A0G2K527_RAT GIT ArfGAP 1 OS=Rattus norvegicus OX=10116 GN=Git1 PE=1 SV=2	3	741172	698808	635230	633266	613618	612769	630392	607822	618884	702757	682981	704216
Mrps9	A0A8I5ZRA7	A0A8I5ZRA7_RAT Mitochondrial ribosomal protein S9 OS=Rattus norvegicus OX=10116 GN=Mrps9 PE=1 SV=1	4	1.36606e+06	1.45765e+06	1.48787e+06	1.38746e+06	1.48782e+06	1.54339e+06	1.50445e+06	1.35747e+06	1.72998e+06	1.54164e+06	1.44053e+06	1.66337e+06
Sfxn5	A0A8I6AD84	A0A8I6AD84_RAT Sidoreflexin OS=Rattus norvegicus OX=10116 GN=Sfxn5 PE=1 SV=1	8	7.00778e+06	7.33334e+06	7.22672e+06	6.64437e+06	6.87576e+06	6.03832e+06	7.35363e+06	7.00142e+06	7.49191e+06	6.7223e+06	6.48326e+06	7.19424e+06
Clmn	A0A8I5ZQ75	A0A8I5ZQ75_RAT Calmin OS=Rattus norvegicus OX=10116 GN=Clmn PE=1 SV=1	17	1.73891e+06	2.00962e+06	1.81192e+06	2.11215e+06	1.95554e+06	2.213e+06	1.993e+06	1.91341e+06	1.94808e+06	2.19134e+06	2.20331e+06	2.32103e+06
Smco4	A0A8I6GFP3	A0A8I6GFP3_RAT Single-pass membrane and coiled-coil domain-containing protein 4 OS=Rattus norvegicus OX=10116 GN=Smco4 PE=3 SV=1	2	1.61084e+06	1.71586e+06	1.58848e+06	1.76433e+06	1.79485e+06	1.54868e+06	1.56513e+06	1.48e+06	1.17815e+07	1.7996e+06	1.72214e+06	4.06571e+06
Rab5b	A1L1J8	A1L1J8_RAT RAB5B, member RAS oncogene family OS=Rattus norvegicus OX=10116 GN=Rab5b PE=4 SV=1	6	4.53157e+06	4.16336e+06	4.15808e+06	3.82386e+06	4.19466e+06	3.94109e+06	4.20018e+06	4.39328e+06	6.20339e+06	4.09244e+06	4.36984e+06	5.2464e+06
C8b_mapped	A6JRT7	A6JRT7_RAT Complement component 8, beta polypeptide (Mapped) OS=Rattus norvegicus OX=10116 GN=C8b_mapped PE=3 SV=1	3	3.45549e+06	2.07384e+06	2.13223e+06	2.42316e+06	2.57811e+06	2.75687e+06	2.27496e+06	2.72476e+06	2.87675e+06	2.81738e+06	3.07476e+06	2.47383e+06
Rps19bp1	A0A0U1RRW3	A0A0U1RRW3_RAT Active regulator of SIRT1 OS=Rattus norvegicus OX=10116 GN=Rps19bp1 PE=3 SV=1	1	326047	282507	329531	278670	299293	273521	299297	305348	319392	279366	293491	295299
Nid1	F1LM84	F1LM84_RAT Nidogen 1 OS=Rattus norvegicus OX=10116 GN=Nid1 PE=1 SV=2	3	312608	338726	404774	321133	325851	344634	502163	345083	356500	370272	247707	325436
Arf6	A0A8L2Q237	A0A8L2Q237_RAT ADP-ribosylation factor 6 OS=Rattus norvegicus OX=10116 GN=Arf6 PE=1 SV=1	7	8.51961e+06	7.92415e+06	8.49555e+06	7.91308e+06	7.71688e+06	7.97519e+06	8.00521e+06	8.58353e+06	8.28988e+06	8.2342e+06	7.55148e+06	8.3551e+06
Arf4	A0A8I6AL60	A0A8I6AL60_RAT ADP-ribosylation factor 4 OS=Rattus norvegicus OX=10116 GN=Arf4 PE=1 SV=1	2	5.57357e+06	4.47154e+06	4.74145e+06	4.46407e+06	4.40619e+06	4.25578e+06	4.39082e+06	3.95439e+06	4.37426e+06	4.16147e+06	4.93564e+06	4.37178e+06
Cep170	A0A0G2K315	A0A0G2K315_RAT Centrosomal protein 170 OS=Rattus norvegicus OX=10116 GN=Cep170 PE=1 SV=2	3	448262	443709	431384	442375	424034	452272	466532	517315	460207	442915	535836	409517
Vim	P31000	VIME_RAT Vimentin OS=Rattus norvegicus OX=10116 GN=Vim PE=1 SV=2	25	1.03998e+07	5.97846e+06	6.24828e+06	7.80051e+06	5.60608e+06	6.38607e+06	6.92334e+06	8.01654e+06	8.10846e+06	8.23905e+06	7.56823e+06	7.15901e+06
Arpc3	A0A8I5ZU90	A0A8I5ZU90_RAT Actin-related protein 2/3 complex subunit 3 OS=Rattus norvegicus OX=10116 GN=Arpc3 PE=1 SV=1	7	7.61764e+06	7.43148e+06	7.29966e+06	6.87206e+06	6.44896e+06	6.71405e+06	7.10983e+06	7.72579e+06	7.46273e+06	7.19425e+06	6.87203e+06	7.29146e+06
Rbp4	A0A8I6GFV5	A0A8I6GFV5_RAT Retinol-binding protein 4 OS=Rattus norvegicus OX=10116 GN=Rbp4 PE=1 SV=1	11	7.56299e+06	8.50091e+06	9.73084e+06	7.79744e+06	7.7934e+06	7.96526e+06	9.32231e+06	9.25737e+06	9.12325e+06	7.52904e+06	7.92852e+06	9.64082e+06
Ces2a	Q8K3R0	EST2A_RAT Pyrethroid hydrolase Ces2a OS=Rattus norvegicus OX=10116 GN=Ces2a PE=1 SV=1	12	1.14859e+07	4.48142e+06	1.20456e+07	6.61451e+06	1.32556e+07	4.63825e+06	3.22734e+06	6.63997e+06	5.99011e+06	4.36306e+06	3.97585e+06	5.48599e+06
Prpf19	A0A8I6AD08	A0A8I6AD08_RAT Pre-mRNA-processing factor 19 OS=Rattus norvegicus OX=10116 GN=Prpf19 PE=1 SV=1	8	6.87871e+06	6.68201e+06	6.64673e+06	6.35244e+06	6.63009e+06	6.10026e+06	6.55937e+06	6.88162e+06	7.17192e+06	6.62927e+06	6.46434e+06	6.48684e+06
Acot7	A0A8I6ACH7	A0A8I6ACH7_RAT Acyl-CoA thioesterase 7 OS=Rattus norvegicus OX=10116 GN=Acot7 PE=1 SV=1	8	2.29962e+06	2.51569e+06	2.58428e+06	2.13324e+06	2.1778e+06	2.2379e+06	2.43333e+06	2.51072e+06	2.68295e+06	2.29121e+06	2.19476e+06	2.42382e+06
Trim56	A0A8I6G8D1	A0A8I6G8D1_RAT RING-type E3 ubiquitin transferase OS=Rattus norvegicus OX=10116 GN=Trim56 PE=1 SV=1	4	720889	685083	708929	850273	796598	752262	683373	666829	755511	1.07753e+06	793054	669303
Atp9a	A0A8I6A913	A0A8I6A913_RAT Phospholipid-transporting ATPase OS=Rattus norvegicus OX=10116 GN=Atp9a PE=1 SV=1	3	1.45543e+06	1.5004e+06	1.53165e+06	1.71164e+06	1.5927e+06	1.75186e+06	1.55822e+06	1.48171e+06	1.59329e+06	1.60155e+06	1.49024e+06	1.77256e+06
Cul3_predicted	A6JW85	A6JW85_RAT Cullin 3 (Predicted), isoform CRA_a OS=Rattus norvegicus OX=10116 GN=Cul3_predicted PE=3 SV=1	15	1.46988e+06	1.39254e+06	1.4524e+06	1.41285e+06	1.51809e+06	1.47788e+06	1.42484e+06	1.46192e+06	1.40619e+06	1.59591e+06	1.45107e+06	1.48984e+06
Zgpat	A6KM16	A6KM16_RAT Zinc finger CCCH-type with G patch domain-containing protein OS=Rattus norvegicus OX=10116 GN=Zgpat PE=4 SV=1	1	60741.7	67698.3	64918.1	71994.6	77819.4	75378.2	73424.7	65342	62996	102739	76617	85547.1
Gfpt1	A0A0G2KB56	A0A0G2KB56_RAT glutamine--fructose-6-phosphate transaminase (isomerizing) OS=Rattus norvegicus OX=10116 GN=Gfpt1 PE=1 SV=1	9	2.67219e+06	2.31648e+06	2.38197e+06	2.52682e+06	2.61223e+06	2.52379e+06	2.38218e+06	2.1711e+06	2.20669e+06	2.41579e+06	2.20927e+06	2.51204e+06
Slco2a1	A0A0G2JV79	A0A0G2JV79_RAT Solute carrier organic anion transporter family member OS=Rattus norvegicus OX=10116 GN=Slco2a1 PE=3 SV=1	9	2.64234e+06	2.15357e+06	1.86963e+06	1.85562e+06	1.6559e+06	2.3901e+06	1.98849e+06	2.06604e+06	2.05116e+06	1.96065e+06	2.04152e+06	2.10264e+06
Steap4	A0A0G2K6J0	A0A0G2K6J0_RAT STEAP4 metalloreductase OS=Rattus norvegicus OX=10116 GN=Steap4 PE=1 SV=2	11	4.94759e+06	4.94592e+06	6.10042e+06	4.8057e+06	5.44333e+06	4.47325e+06	4.81918e+06	5.23428e+06	4.9023e+06	5.43758e+06	4.1219e+06	5.05285e+06
Papss2	A0A0G2K950	A0A0G2K950_RAT 3'-phosphoadenosine 5'-phosphosulfate synthase 2 OS=Rattus norvegicus OX=10116 GN=Papss2 PE=1 SV=1	20	6.52415e+06	5.50779e+06	5.29733e+06	5.27152e+06	5.61087e+06	5.46138e+06	4.65012e+06	5.13214e+06	5.18855e+06	5.85036e+06	5.58168e+06	5.93959e+06
Trim14	B2RYH2	B2RYH2_RAT Trim14 protein OS=Rattus norvegicus OX=10116 GN=Trim14 PE=1 SV=1	7	5.40838e+06	5.74235e+06	6.25217e+06	6.42048e+06	6.80006e+06	5.93194e+06	6.14722e+06	5.66814e+06	5.78997e+06	6.73047e+06	6.13746e+06	6.98862e+06
Vcpip1	A6JFG0	A6JFG0_RAT ubiquitinyl hydrolase 1 OS=Rattus norvegicus OX=10116 GN=Vcpip1 PE=4 SV=1	6	1.45173e+06	1.43493e+06	1.38389e+06	1.19956e+06	1.21033e+06	1.18431e+06	1.39836e+06	1.3136e+06	1.22182e+06	1.26612e+06	1.22963e+06	1.27579e+06
Eif2s2	A0A8I6A6W5	A0A8I6A6W5_RAT Eukaryotic translation initiation factor 2 subunit beta OS=Rattus norvegicus OX=10116 GN=Eif2s2 PE=1 SV=1	10	8.81201e+06	8.78433e+06	8.87602e+06	9.86127e+06	9.52534e+06	9.55417e+06	8.79709e+06	9.07092e+06	9.63564e+06	9.77077e+06	9.64825e+06	9.69521e+06
Gla	A6IVG1	A6IVG1_RAT Alpha-galactosidase OS=Rattus norvegicus OX=10116 GN=Gla PE=3 SV=1	6	3.30758e+06	3.56725e+06	3.95613e+06	2.86921e+06	3.06389e+06	3.41431e+06	3.58209e+06	3.2992e+06	3.19599e+06	3.32013e+06	2.59161e+06	3.45711e+06
Actn1	Q9Z1P2	ACTN1_RAT Alpha-actinin-1 OS=Rattus norvegicus OX=10116 GN=Actn1 PE=1 SV=1	20	6.98099e+06	5.9285e+06	5.91804e+06	5.86662e+06	5.28798e+06	5.18301e+06	6.59288e+06	7.35975e+06	6.19325e+06	6.24123e+06	5.64548e+06	6.55298e+06
Tyki_predicted	A6HB00	A6HB00_RAT Thymidylate kinase family LPS-inducible member (Predicted) OS=Rattus norvegicus OX=10116 GN=Tyki_predicted PE=3 SV=1	3	1.883e+06	1.73429e+06	1.96325e+06	2.17982e+06	2.1216e+06	2.09954e+06	1.81707e+06	1.97283e+06	2.17383e+06	2.1885e+06	2.12629e+06	2.16641e+06
Yy1	A6KBH3	A6KBH3_RAT YY1 transcription factor, isoform CRA_b OS=Rattus norvegicus OX=10116 GN=Yy1 PE=4 SV=1	5	3.30332e+06	3.36287e+06	3.26409e+06	3.03919e+06	3.02752e+06	3.01433e+06	3.18935e+06	3.25568e+06	3.37093e+06	3.19888e+06	3.22746e+06	3.20945e+06
Arfip1	A0A0G2JYA2	A0A0G2JYA2_RAT ADP-ribosylation factor interacting protein 1 OS=Rattus norvegicus OX=10116 GN=Arfip1 PE=1 SV=2	1	477685	459892	451071	373497	369874	366694	444922	407773	411929	375773	406903	361735
Copa	A0A8I5ZNF1	A0A8I5ZNF1_RAT Coatomer subunit alpha OS=Rattus norvegicus OX=10116 GN=Copa PE=1 SV=1	36	1.72978e+07	1.44387e+07	1.53561e+07	1.28649e+07	1.28099e+07	1.20367e+07	1.42869e+07	1.39196e+07	1.38482e+07	1.28631e+07	1.3584e+07	1.30533e+07
Elp3	A0A8I5ZZ89	A0A8I5ZZ89_RAT Elongator complex protein 3 OS=Rattus norvegicus OX=10116 GN=Elp3 PE=1 SV=1	4	1.93901e+06	1.93759e+06	2.02127e+06	1.77064e+06	1.8911e+06	2.07292e+06	2.0887e+06	2.01088e+06	2.20404e+06	2.18181e+06	2.09319e+06	2.02189e+06
Pgm2	A0A8J8XT82	A0A8J8XT82_RAT phosphoglucomutase (alpha-D-glucose-1,6-bisphosphate-dependent) OS=Rattus norvegicus OX=10116 GN=Pgm2 PE=1 SV=1	9	6.50056e+06	6.3768e+06	6.36066e+06	7.01457e+06	7.02312e+06	6.59158e+06	6.04412e+06	6.65227e+06	6.97561e+06	6.87035e+06	5.97662e+06	6.9665e+06
rCG_39586	A6I9W3	A6I9W3_RAT Protein-serine/threonine kinase OS=Rattus norvegicus OX=10116 GN=rCG_39586 PE=3 SV=1	5	2.48317e+06	3.10999e+06	2.83143e+06	3.09613e+06	3.43249e+06	2.64126e+06	3.15145e+06	2.39887e+06	2.6453e+06	2.37024e+06	4.17295e+06	2.85657e+06
rCG_51996	A6K3P8	A6K3P8_RAT RNA helicase OS=Rattus norvegicus OX=10116 GN=rCG_51996 PE=3 SV=1	9	1.83994e+06	1.59946e+06	1.55593e+06	1.52175e+06	1.50003e+06	1.43982e+06	1.63224e+06	1.67261e+06	1.59443e+06	1.54893e+06	1.47421e+06	1.52749e+06
Arpp19	A0A8I6A6T3	A0A8I6A6T3_RAT cAMP-regulated phosphoprotein 19 OS=Rattus norvegicus OX=10116 GN=Arpp19 PE=1 SV=1	2	845804	912942	953999	867343	883325	801621	831681	862850	858556	897686	957485	834580
Wfs1	Q9JLT5	Q9JLT5_RAT WFS1 OS=Rattus norvegicus OX=10116 GN=Wfs1 PE=2 SV=1	3	836186	665129	771591	582310	772210	550602	814487	605323	562824	661657	705597	695798
Lzic	A6IUB3	A6IUB3_RAT Leucine zipper and CTNNBIP1 domain containing, isoform CRA_a OS=Rattus norvegicus OX=10116 GN=Lzic PE=3 SV=1	7	2.51141e+06	2.56154e+06	2.59906e+06	2.32498e+06	2.25096e+06	2.33965e+06	2.62164e+06	2.54714e+06	2.46967e+06	2.48113e+06	2.45387e+06	2.42338e+06
Ube2k	A0A8I6A2L8	A0A8I6A2L8_RAT E2 ubiquitin-conjugating enzyme OS=Rattus norvegicus OX=10116 GN=Ube2k PE=1 SV=1	3	5.47345e+06	5.09911e+06	5.42737e+06	4.91014e+06	4.67294e+06	4.68376e+06	5.05838e+06	5.08843e+06	4.97998e+06	4.52354e+06	4.22698e+06	4.5635e+06
Vps53	A0A8I5ZUQ6	A0A8I5ZUQ6_RAT Vacuolar protein sorting-associated protein 53 homolog OS=Rattus norvegicus OX=10116 GN=Vps53 PE=1 SV=1	6	1.52759e+06	1.44655e+06	1.48697e+06	1.45396e+06	1.46922e+06	1.41991e+06	1.48701e+06	1.45784e+06	1.53877e+06	1.5097e+06	1.4735e+06	1.59613e+06
Fth1	A0A8I5ZMC0	A0A8I5ZMC0_RAT Ferritin OS=Rattus norvegicus OX=10116 GN=Fth1 PE=3 SV=1	7	3.19614e+06	3.3003e+06	4.18538e+06	3.47966e+06	3.81056e+06	3.48097e+06	3.08223e+06	3.0132e+06	4.54475e+06	6.96513e+06	4.45694e+06	4.37277e+06
Prrc2c	A0A8I5Y7A0	A0A8I5Y7A0_RAT Proline-rich coiled-coil 2C OS=Rattus norvegicus OX=10116 GN=Prrc2c PE=1 SV=1	18	2.10013e+06	1.98082e+06	1.91218e+06	1.92929e+06	1.7853e+06	1.90817e+06	2.07473e+06	2.06711e+06	2.05864e+06	2.04185e+06	2.24638e+06	1.924e+06
Skic2	A0A0G2QC02	A0A0G2QC02_RAT Ski2 like RNA helicase OS=Rattus norvegicus OX=10116 GN=Skic2 PE=1 SV=2	12	2.45661e+06	2.56191e+06	2.55306e+06	2.14447e+06	2.26444e+06	2.10885e+06	2.48013e+06	2.55358e+06	2.64686e+06	2.27442e+06	2.10505e+06	2.21146e+06
Ahsg	A6JS49	A6JS49_RAT Alpha-2-HS-glycoprotein OS=Rattus norvegicus OX=10116 GN=Ahsg PE=4 SV=1	6	8.40819e+06	7.51665e+06	8.21471e+06	8.90666e+06	8.21448e+06	7.64826e+06	8.07463e+06	8.27843e+06	7.28814e+06	7.13765e+06	8.4087e+06	8.20083e+06
Myo6	A0A8I5Y7N7	A0A8I5Y7N7_RAT Unconventional myosin-VI OS=Rattus norvegicus OX=10116 GN=Myo6 PE=1 SV=1	9	1.20011e+06	1.25169e+06	1.23922e+06	1.24413e+06	1.34035e+06	1.35557e+06	1.26488e+06	1.25776e+06	1.25833e+06	1.26219e+06	1.32345e+06	1.29669e+06
Taf6l	A0A8I6ARN5	A0A8I6ARN5_RAT TATA-box binding protein associated factor 6 like OS=Rattus norvegicus OX=10116 GN=Taf6l PE=1 SV=1	1	224513	206910	204641	212546	233737	215974	210861	204195	217309	235984	247329	217063
Usp39	A0A9K3Y7X0	A0A9K3Y7X0_RAT ubiquitinyl hydrolase 1 OS=Rattus norvegicus OX=10116 GN=Usp39 PE=1 SV=1	6	1.33561e+06	1.27742e+06	1.36144e+06	1.02587e+06	1.08609e+06	1.05511e+06	1.28552e+06	1.35977e+06	1.52067e+06	1.1346e+06	1.03499e+06	1.08169e+06
Syvn1	A0A8I5ZN62	A0A8I5ZN62_RAT Synoviolin 1 OS=Rattus norvegicus OX=10116 GN=Syvn1 PE=1 SV=1	5	4.67778e+06	4.60629e+06	4.93142e+06	4.54095e+06	4.25589e+06	4.54114e+06	4.49313e+06	4.44654e+06	4.53831e+06	4.20376e+06	4.29826e+06	4.46947e+06
Eps15	A0A8I5YC99	A0A8I5YC99_RAT Epidermal growth factor receptor pathway substrate 15 OS=Rattus norvegicus OX=10116 GN=Eps15 PE=1 SV=1	7	2.14013e+06	2.20215e+06	2.10928e+06	2.24094e+06	2.14623e+06	2.18378e+06	2.39611e+06	2.04667e+06	2.16714e+06	2.34332e+06	2.52134e+06	2.36056e+06
Hnrnpul2	D4ABT8	D4ABT8_RAT Heterogeneous nuclear ribonucleoprotein U-like 2 OS=Rattus norvegicus OX=10116 GN=Hnrnpul2 PE=1 SV=2	19	2.14545e+06	2.10518e+06	2.10685e+06	2.03887e+06	2.07832e+06	1.92905e+06	2.06839e+06	1.96545e+06	2.18764e+06	2.20785e+06	2.03619e+06	2.10981e+06
Acbd3	A6JGH4	A6JGH4_RAT Acyl-Coenzyme A binding domain containing 3 OS=Rattus norvegicus OX=10116 GN=Acbd3 PE=4 SV=1	7	1.56563e+06	1.50382e+06	1.58512e+06	1.1799e+06	1.21186e+06	1.28472e+06	1.47398e+06	1.42264e+06	1.51317e+06	1.63785e+06	1.26093e+06	1.17349e+06
Cecr5_predicted	A6ILA7	A6ILA7_RAT Cat eye syndrome chromosome region, candidate 5 homolog (Human) (Predicted) OS=Rattus norvegicus OX=10116 GN=Cecr5_predicted PE=4 SV=1	7	2.21759e+06	2.22383e+06	2.39417e+06	2.2709e+06	2.37754e+06	2.26967e+06	2.35877e+06	2.32214e+06	2.29286e+06	2.30795e+06	2.23373e+06	2.35881e+06
Smoc1	A0A8I5ZYF0	A0A8I5ZYF0_RAT SPARC related modular calcium binding 1 OS=Rattus norvegicus OX=10116 GN=Smoc1 PE=1 SV=1	2	573794	530057	504468	540265	505387	537574	543214	521819	560307	592568	504552	484233
Lyn	A6JFK8	A6JFK8_RAT Tyrosine-protein kinase OS=Rattus norvegicus OX=10116 GN=Lyn PE=3 SV=1	6	3.58309e+06	3.40644e+06	3.30335e+06	3.67534e+06	3.52049e+06	3.36398e+06	3.25759e+06	3.34657e+06	3.30092e+06	3.25698e+06	3.27012e+06	3.65311e+06
Os9	Q5RKH6	OS9_RAT Protein OS-9 OS=Rattus norvegicus OX=10116 GN=Os9 PE=1 SV=1	10	3.28637e+06	3.2646e+06	3.10977e+06	3.13977e+06	2.87886e+06	3.10823e+06	3.28949e+06	3.05146e+06	3.12888e+06	3.08229e+06	3.23688e+06	3.30101e+06
Cyp3a18	A6K1D6	A6K1D6_RAT Cytochrome P450 3A OS=Rattus norvegicus OX=10116 GN=Cyp3a18 PE=3 SV=1	18	1.05337e+07	1.45872e+07	1.63103e+07	1.16203e+07	1.04119e+07	1.20311e+07	1.56502e+07	1.43133e+07	1.33524e+07	1.31126e+07	1.36441e+07	1.98727e+07
Vps11_predicted	A6J3X6	A6J3X6_RAT Vacuolar protein sorting-associated protein 11 homolog OS=Rattus norvegicus OX=10116 GN=Vps11_predicted PE=3 SV=1	4	2.34475e+06	2.34941e+06	2.27502e+06	2.48319e+06	2.43478e+06	2.34344e+06	2.31575e+06	2.38962e+06	2.42742e+06	2.24219e+06	2.11034e+06	2.45372e+06
Exoc7	A0A8I5ZMD7	A0A8I5ZMD7_RAT Exocyst complex component 7 OS=Rattus norvegicus OX=10116 GN=Exoc7 PE=3 SV=1	6	1.35408e+06	1.39089e+06	1.353e+06	1.40335e+06	1.38723e+06	1.37895e+06	1.38604e+06	1.37013e+06	1.35671e+06	1.46005e+06	1.34088e+06	1.46229e+06
Tbc1d9b	A0A8I6AWL8	A0A8I6AWL8_RAT TBC1 domain family member 9B OS=Rattus norvegicus OX=10116 GN=Tbc1d9b PE=1 SV=1	3	684814	653636	666504	723652	714750	699772	648403	618518	666737	764299	681131	684525
Lactb_predicted	A6KEZ7	A6KEZ7_RAT Lactamase, beta (Predicted) OS=Rattus norvegicus OX=10116 GN=Lactb_predicted PE=4 SV=1	20	1.50989e+07	1.50316e+07	1.49281e+07	1.74253e+07	1.69039e+07	1.48891e+07	2.10842e+07	1.9186e+07	1.81011e+07	1.56633e+07	1.25686e+07	1.41348e+07
Eif5	A0A8I6A040	A0A8I6A040_RAT Eukaryotic translation initiation factor 5 OS=Rattus norvegicus OX=10116 GN=Eif5 PE=1 SV=1	7	3.60488e+06	3.6759e+06	3.54747e+06	3.39133e+06	3.44255e+06	3.54174e+06	3.53284e+06	3.44354e+06	3.35598e+06	3.44469e+06	3.4463e+06	3.4257e+06
Tjp1	A0A8I6AFQ2	A0A8I6AFQ2_RAT Tight junction protein 1 OS=Rattus norvegicus OX=10116 GN=Tjp1 PE=1 SV=1	26	2.59396e+06	2.4641e+06	2.51257e+06	2.49609e+06	2.60327e+06	2.29539e+06	2.48097e+06	2.53984e+06	2.65631e+06	2.66812e+06	2.53275e+06	2.55328e+06
JIK	A6J1P6	A6J1P6_RAT JNK/SAPK-inhibitory kinase, isoform CRA_a OS=Rattus norvegicus OX=10116 GN=JIK PE=4 SV=1	15	2.54468e+06	2.46691e+06	2.22455e+06	2.14442e+06	2.22367e+06	2.21235e+06	2.25947e+06	2.22525e+06	2.28365e+06	2.21979e+06	2.34752e+06	2.15629e+06
Sra1	A6J320	A6J320_RAT Steroid receptor RNA activator 1, isoform CRA_a OS=Rattus norvegicus OX=10116 GN=Sra1 PE=4 SV=1	3	4.36219e+06	3.52499e+06	3.71204e+06	3.83221e+06	3.8564e+06	4.10816e+06	3.9649e+06	3.72834e+06	3.94935e+06	3.72191e+06	4.17521e+06	3.75089e+06
Arhgef10l	A0A8I5ZLV5	A0A8I5ZLV5_RAT Rho guanine nucleotide exchange factor 10 like OS=Rattus norvegicus OX=10116 GN=Arhgef10l PE=1 SV=1	4	1.54802e+06	2.00869e+06	1.51954e+06	1.1328e+06	1.18923e+06	1.15025e+06	1.71226e+06	1.41387e+06	1.64331e+06	1.28603e+06	1.32602e+06	1.15322e+06
Gstz1	A0A0G2K6H2	A0A0G2K6H2_RAT maleylacetoacetate isomerase OS=Rattus norvegicus OX=10116 GN=Gstz1 PE=1 SV=1	13	4.51278e+07	4.80111e+07	4.45793e+07	4.45034e+07	4.75171e+07	4.3157e+07	4.45102e+07	4.56672e+07	4.86622e+07	4.26731e+07	4.34661e+07	4.86995e+07
ENSRNOG00000068034	A0A0G2JXI9	A0A0G2JXI9_RAT Histone H2B OS=Rattus norvegicus OX=10116 GN=ENSRNOG00000068034 PE=3 SV=2	9	1.18753e+08	1.10866e+08	1.23195e+08	1.13625e+08	1.14289e+08	1.08808e+08	1.16856e+08	1.25036e+08	1.26098e+08	1.28981e+08	1.13598e+08	1.11346e+08
Drg2	A0A8I5ZWK0	A0A8I5ZWK0_RAT Developmentally regulated GTP binding protein 2 OS=Rattus norvegicus OX=10116 GN=Drg2 PE=4 SV=1	5	2.97594e+06	2.70063e+06	2.87917e+06	3.42081e+06	3.2039e+06	3.16241e+06	2.90034e+06	2.6914e+06	2.92083e+06	3.1939e+06	3.16611e+06	3.50231e+06
Mocs3_predicted	A6JXP5	A6JXP5_RAT Adenylyltransferase and sulfurtransferase MOCS3 OS=Rattus norvegicus OX=10116 GN=Mocs3_predicted PE=3 SV=1	1	336562	328366	369217	299975	325961	358159	403931	336795	358665	366533	331132	341596
Atp2b1	A0A8L2QK78	A0A8L2QK78_RAT Calcium-transporting ATPase OS=Rattus norvegicus OX=10116 GN=Atp2b1 PE=1 SV=1	9	2.79834e+06	2.69692e+06	2.63935e+06	2.78589e+06	2.67843e+06	2.87828e+06	2.74305e+06	2.65979e+06	2.8649e+06	3.11553e+06	2.89464e+06	3.13369e+06
Acaa1a	A0A8I6AHC5	A0A8I6AHC5_RAT Acetyl-CoA acyltransferase 1A OS=Rattus norvegicus OX=10116 GN=Acaa1a PE=3 SV=1	18	1.65526e+07	1.67573e+07	2.0904e+07	2.04696e+07	2.20489e+07	2.80994e+07	2.12939e+07	1.97662e+07	1.77077e+07	1.90615e+07	1.95323e+07	2.29183e+07
Sigmar1	A0A8I6AGV2	A0A8I6AGV2_RAT Sigma non-opioid intracellular receptor 1 OS=Rattus norvegicus OX=10116 GN=Sigmar1 PE=1 SV=1	2	4.70988e+06	5.13637e+06	4.88774e+06	4.8604e+06	4.76599e+06	5.24779e+06	4.70649e+06	4.48148e+06	4.02985e+06	4.51022e+06	4.74464e+06	4.63783e+06
Glb1	A0A8I6G4Z3	A0A8I6G4Z3_RAT Beta-galactosidase OS=Rattus norvegicus OX=10116 GN=Glb1 PE=1 SV=1	7	8.20335e+06	6.46577e+06	7.63553e+06	6.0284e+06	6.48957e+06	6.92202e+06	8.07365e+06	6.22645e+06	6.91743e+06	7.65166e+06	5.50622e+06	7.66154e+06
Nampt	A0A0G2K0I3	A0A0G2K0I3_RAT Nicotinamide phosphoribosyltransferase OS=Rattus norvegicus OX=10116 GN=Nampt PE=1 SV=1	17	7.69021e+06	6.29545e+06	6.52017e+06	6.10738e+06	6.33958e+06	4.07822e+06	5.37241e+06	6.16306e+06	6.59523e+06	5.58831e+06	4.83985e+06	5.55182e+06
rCG_51149	A6IY38	A6IY38_RAT RCG51149 OS=Rattus norvegicus OX=10116 GN=rCG_51149 PE=4 SV=1	3	482841	436883	496435	652450	576421	575236	461226	468992	473642	672662	550106	510749
Ddx5	A0A8I5ZKV9	A0A8I5ZKV9_RAT Probable ATP-dependent RNA helicase DDX5 OS=Rattus norvegicus OX=10116 GN=Ddx5 PE=1 SV=1	19	4.4746e+06	4.38661e+06	4.46052e+06	4.53226e+06	4.83749e+06	4.35953e+06	4.24562e+06	4.1927e+06	4.74894e+06	4.84127e+06	4.96711e+06	5.14772e+06
Srebf1	A6HF27	A6HF27_RAT Sterol regulatory element binding factor 1, isoform CRA_b OS=Rattus norvegicus OX=10116 GN=Srebf1 PE=4 SV=1	2	532134	525572	555805	413785	432342	436175	754682	574418	546168	389735	455293	425393
Copb2	A0A8I6AA32	A0A8I6AA32_RAT Coatomer subunit beta' OS=Rattus norvegicus OX=10116 GN=Copb2 PE=1 SV=1	26	8.30711e+06	6.92006e+06	7.20674e+06	6.97838e+06	6.92717e+06	6.76176e+06	6.53713e+06	6.62678e+06	6.87507e+06	7.1997e+06	6.2455e+06	7.06139e+06
RGD1561347_predicted	A6ISR1	A6ISR1_RAT Similar to Sfrs4 protein (Predicted) OS=Rattus norvegicus OX=10116 GN=RGD1561347_predicted PE=4 SV=1	10	2.82543e+06	2.84351e+06	2.89458e+06	3.68808e+06	3.53792e+06	3.57603e+06	2.81088e+06	3.24687e+06	2.83441e+06	3.46212e+06	3.63379e+06	3.50689e+06
Ddx17	A0A096MIX2	A0A096MIX2_RAT RNA helicase OS=Rattus norvegicus OX=10116 GN=Ddx17 PE=3 SV=2	10	4.0248e+06	3.93514e+06	4.07094e+06	4.43656e+06	4.57134e+06	4.04999e+06	4.25832e+06	4.35453e+06	4.67005e+06	4.75852e+06	4.39001e+06	4.89909e+06
Fkbp8	Q3B7U9	FKBP8_RAT Peptidyl-prolyl cis-trans isomerase FKBP8 OS=Rattus norvegicus OX=10116 GN=Fkbp8 PE=2 SV=1	11	4.14438e+06	4.04676e+06	3.88925e+06	3.77105e+06	3.90012e+06	3.9193e+06	3.76096e+06	3.69416e+06	3.77399e+06	3.70433e+06	3.51623e+06	3.82802e+06
Fermt2	A0A0G2JWC7	A0A0G2JWC7_RAT FERM domain containing kindlin 2 OS=Rattus norvegicus OX=10116 GN=Fermt2 PE=1 SV=1	15	4.59886e+06	4.48461e+06	4.79424e+06	4.30622e+06	4.6609e+06	4.20865e+06	4.6023e+06	4.60659e+06	4.58901e+06	4.34179e+06	3.97995e+06	4.42157e+06
Sqstm1	A0A0H2UHB5	A0A0H2UHB5_RAT Sequestosome-1 OS=Rattus norvegicus OX=10116 GN=Sqstm1 PE=1 SV=1	2	149330	153513	141359	149100	128283	102965	131841	124488	100170	119830	144983	146221
Kars1	A0A8I5ZPX4	A0A8I5ZPX4_RAT Lysine--tRNA ligase OS=Rattus norvegicus OX=10116 GN=Kars1 PE=1 SV=1	14	5.14003e+06	4.14301e+06	3.84598e+06	3.86619e+06	4.01821e+06	3.6874e+06	4.15859e+06	4.79364e+06	4.1066e+06	4.05331e+06	3.83456e+06	4.03125e+06
Gpam	A0A0G2JV22	A0A0G2JV22_RAT Glycerol-3-phosphate acyltransferase 1, mitochondrial OS=Rattus norvegicus OX=10116 GN=Gpam PE=1 SV=1	13	1.9007e+06	1.93747e+06	2.02617e+06	1.93031e+06	2.14368e+06	1.75308e+06	1.9812e+06	1.75981e+06	1.91146e+06	1.86134e+06	2.12392e+06	1.80687e+06
Sparc	A0A8I5ZWN9	A0A8I5ZWN9_RAT SPARC OS=Rattus norvegicus OX=10116 GN=Sparc PE=1 SV=1	1	339682	329835	328866	346639	321381	297739	318242	374289	349879	274737	265357	343415
Dnajb1	B0K030	B0K030_RAT DnaJ (Hsp40) homolog, subfamily B, member 1 (Predicted), isoform CRA_b OS=Rattus norvegicus OX=10116 GN=Dnajb1 PE=2 SV=1	10	4.02621e+06	4.27644e+06	4.16514e+06	3.87198e+06	4.02109e+06	3.39987e+06	4.06726e+06	3.93874e+06	4.39796e+06	3.91057e+06	3.60488e+06	4.11962e+06
Uqcrb	B2RYS2	B2RYS2_RAT Cytochrome b-c1 complex subunit 7 OS=Rattus norvegicus OX=10116 GN=Uqcrb PE=3 SV=1	7	7.32732e+06	7.08769e+06	7.38285e+06	7.48136e+06	8.53175e+06	8.18556e+06	8.26189e+06	7.7794e+06	8.51978e+06	7.65084e+06	7.48725e+06	8.51582e+06
Fads6_predicted	A6HKL5	A6HKL5_RAT Fatty acid desaturase domain family, member 6 (Predicted) OS=Rattus norvegicus OX=10116 GN=Fads6_predicted PE=4 SV=1	6	4.52002e+06	4.92616e+06	4.70047e+06	4.59621e+06	3.87092e+06	4.98899e+06	4.50678e+06	5.21687e+06	4.8646e+06	4.89281e+06	4.42765e+06	4.98502e+06
Psmb2	A6ISB2	A6ISB2_RAT Proteasome subunit beta OS=Rattus norvegicus OX=10116 GN=Psmb2 PE=3 SV=1	8	7.69007e+06	7.31943e+06	6.93113e+06	7.60376e+06	7.95982e+06	7.87806e+06	7.26307e+06	7.24216e+06	7.15945e+06	8.37197e+06	7.20786e+06	8.25801e+06
Plekha6	A0A8I5ZUH5	A0A8I5ZUH5_RAT Pleckstrin homology domain containing A6 OS=Rattus norvegicus OX=10116 GN=Plekha6 PE=1 SV=1	11	1.55879e+06	1.803e+06	1.79034e+06	1.15518e+06	1.18413e+06	1.33234e+06	1.7275e+06	1.66794e+06	1.78011e+06	1.26608e+06	1.42927e+06	1.3026e+06
Rpl37	A0A8I5ZVW4	A0A8I5ZVW4_RAT Ribosomal protein L37 OS=Rattus norvegicus OX=10116 GN=Rpl37 PE=3 SV=1	5	3.19958e+07	2.88098e+07	2.79175e+07	1.86095e+07	1.85303e+07	1.66095e+07	2.93097e+07	2.7669e+07	2.88517e+07	1.74919e+07	1.82105e+07	1.8913e+07
c-Cbl	A0A0U1ZF16	A0A0U1ZF16_RAT E3 ubiquitin-protein ligase CBL OS=Rattus norvegicus OX=10116 GN=c-Cbl PE=2 SV=1	1	135378	115604	136814	172066	184058	158252	130571	128911	138899	238068	192237	133232
AABR07034730.2	A0A8I6A3F2	A0A8I6A3F2_RAT Ig-like domain-containing protein OS=Rattus norvegicus OX=10116 GN=AABR07034730.2 PE=1 SV=1	2	597160	638601	725186	619830	655651	735650	790907	672684	681019	908352	802348	630871
rCG_34029	A6HJ97	A6HJ97_RAT Vacuolar protein-sorting-associated protein 25 OS=Rattus norvegicus OX=10116 GN=rCG_34029 PE=3 SV=1	5	3.06931e+06	2.9823e+06	2.92464e+06	2.9706e+06	2.92917e+06	2.83234e+06	2.90233e+06	2.8986e+06	2.99398e+06	2.95191e+06	3.00744e+06	3.17503e+06
Acy1a	Q6AYS7	ACY1A_RAT Aminoacylase-1A OS=Rattus norvegicus OX=10116 GN=Acy1a PE=1 SV=1	18	5.39575e+06	5.7916e+06	4.60396e+06	4.65308e+06	5.80905e+06	5.22273e+06	5.07246e+06	4.89625e+06	5.13406e+06	5.89739e+06	4.89479e+06	5.42328e+06
Cisd3	A0A0G2JW34	A0A0G2JW34_RAT CDGSH iron sulfur domain 3 OS=Rattus norvegicus OX=10116 GN=Cisd3 PE=1 SV=1	5	1.6862e+07	1.70923e+07	1.75956e+07	1.53187e+07	1.63417e+07	1.56221e+07	1.49609e+07	1.4927e+07	1.67956e+07	1.6481e+07	1.30388e+07	1.57185e+07
Dcaf8	A0A0G2JYN0	A0A0G2JYN0_RAT DDB1 and CUL4 associated factor 8 OS=Rattus norvegicus OX=10116 GN=Dcaf8 PE=1 SV=1	6	2.67615e+06	2.71134e+06	2.6125e+06	3.27799e+06	3.15692e+06	3.29679e+06	2.57709e+06	2.55015e+06	2.80108e+06	3.12914e+06	2.94488e+06	3.29358e+06
Sec31a	A0A8I5ZP55	A0A8I5ZP55_RAT SEC31 homolog A, COPII coat complex component OS=Rattus norvegicus OX=10116 GN=Sec31a PE=3 SV=1	31	4.85281e+06	4.28816e+06	4.11803e+06	3.79141e+06	3.10884e+06	3.42672e+06	4.26539e+06	4.23662e+06	4.14587e+06	3.33127e+06	4.20322e+06	3.55262e+06
Afdn	A0A8I5ZLU6	A0A8I5ZLU6_RAT Afadin, adherens junction formation factor OS=Rattus norvegicus OX=10116 GN=Afdn PE=1 SV=1	21	2.66225e+06	2.57019e+06	2.53315e+06	2.75987e+06	2.64063e+06	2.57658e+06	2.65905e+06	2.76676e+06	2.45329e+06	2.81907e+06	2.70514e+06	2.59743e+06
Ak2	A0A0G2JSG6	A0A0G2JSG6_RAT Adenylate kinase 2, mitochondrial OS=Rattus norvegicus OX=10116 GN=Ak2 PE=3 SV=1	13	1.53417e+07	1.41776e+07	1.51383e+07	1.4123e+07	1.3719e+07	1.16942e+07	1.17611e+07	1.29564e+07	1.35996e+07	1.24737e+07	1.19338e+07	1.35688e+07
Amt	A0A8I6A0K6	A0A8I6A0K6_RAT Aminomethyltransferase OS=Rattus norvegicus OX=10116 GN=Amt PE=1 SV=1	14	8.43953e+06	7.69622e+06	8.2171e+06	8.17953e+06	8.54106e+06	8.07533e+06	7.53565e+06	7.88821e+06	7.81866e+06	7.77788e+06	7.12758e+06	8.16596e+06
Ptma	A0A8I6G747	A0A8I6G747_RAT Prothymosin alpha OS=Rattus norvegicus OX=10116 GN=Ptma PE=1 SV=1	5	5.18304e+06	4.50099e+06	4.71827e+06	3.98735e+06	3.70978e+06	4.19376e+06	4.3308e+06	4.20518e+06	4.61184e+06	4.16173e+06	4.30958e+06	3.81303e+06
Gapdh	A0A8L2QM97	A0A8L2QM97_RAT Glyceraldehyde-3-phosphate dehydrogenase OS=Rattus norvegicus OX=10116 GN=Gapdh PE=1 SV=1	18	1.19319e+08	1.12409e+08	1.21689e+08	1.18328e+08	1.12786e+08	1.07731e+08	1.04958e+08	9.93685e+07	1.05992e+08	1.06148e+08	1.16172e+08	1.01398e+08
Ppm1f	A0A8I6A062	A0A8I6A062_RAT Protein phosphatase, Mg2+/Mn2+ dependent, 1F OS=Rattus norvegicus OX=10116 GN=Ppm1f PE=1 SV=1	2	1.56448e+06	1.67672e+06	1.71582e+06	1.62601e+06	1.60875e+06	1.65198e+06	1.63348e+06	1.67054e+06	1.63642e+06	1.67217e+06	1.82056e+06	1.68395e+06
rCG_44304	A6KD72	A6KD72_RAT RCG44304, isoform CRA_a OS=Rattus norvegicus OX=10116 GN=rCG_44304 PE=4 SV=1	3	528363	474404	518112	508637	533117	482706	542998	490353	593457	516107	655262	558531
Aven	A0A8I6AHX5	A0A8I6AHX5_RAT Apoptosis and caspase activation inhibitor OS=Rattus norvegicus OX=10116 GN=Aven PE=4 SV=1	4	399056	326635	313124	403932	401301	405430	346332	423616	333391	438240	390909	336145
Trim28	A0A8I6ADF3	A0A8I6ADF3_RAT Tripartite motif-containing 28 OS=Rattus norvegicus OX=10116 GN=Trim28 PE=1 SV=1	18	3.30139e+06	3.47332e+06	3.47211e+06	3.4873e+06	3.24373e+06	2.99468e+06	3.36699e+06	3.46029e+06	3.88403e+06	3.55473e+06	3.14466e+06	3.4749e+06
Elovl5	A0A8I5ZXD3	A0A8I5ZXD3_RAT Elongation of very long chain fatty acids protein OS=Rattus norvegicus OX=10116 GN=Elovl5 PE=1 SV=1	1	2.47309e+06	2.62276e+06	2.64746e+06	2.58885e+06	2.58035e+06	2.36491e+06	2.34606e+06	2.02363e+06	2.11849e+06	2.21943e+06	2.68473e+06	2.65897e+06
LOC690374	A6HKU0	A6HKU0_RAT Similar to Tripartite motif protein 47 OS=Rattus norvegicus OX=10116 GN=LOC690374 PE=4 SV=1	1	437832	434073	476593	331066	327737	322251	383691	319669	384632	319334	338172	330120
Pef1	A0A8I6AA23	A0A8I6AA23_RAT Penta-EF hand domain containing 1 OS=Rattus norvegicus OX=10116 GN=Pef1 PE=1 SV=1	4	2.58785e+06	2.36426e+06	2.46633e+06	2.46993e+06	2.34164e+06	2.33084e+06	2.70637e+06	2.54333e+06	2.81183e+06	2.34933e+06	2.35969e+06	2.50914e+06
Eml1	A0A8I6A157	A0A8I6A157_RAT EMAP like 1 OS=Rattus norvegicus OX=10116 GN=Eml1 PE=1 SV=1	3	428410	438579	448823	434094	436887	429753	443191	422273	427220	393294	414724	441857
Psma4	A6J4N4	A6J4N4_RAT Proteasome subunit alpha type OS=Rattus norvegicus OX=10116 GN=Psma4 PE=3 SV=1	13	1.42425e+07	1.2143e+07	1.15993e+07	1.24602e+07	1.22102e+07	1.2697e+07	1.2038e+07	1.27824e+07	1.16711e+07	1.21972e+07	1.22878e+07	1.28665e+07
Col4a1	A6IWQ3	A6IWQ3_RAT Procollagen, type IV, alpha 1, isoform CRA_a OS=Rattus norvegicus OX=10116 GN=Col4a1 PE=4 SV=1	3	827737	916813	979737	941515	1.01362e+06	1.04354e+06	908864	1.02342e+06	925712	954157	684357	937627
Neu1	A0A9K3Y7Q5	A0A9K3Y7Q5_RAT exo-alpha-sialidase OS=Rattus norvegicus OX=10116 GN=Neu1 PE=3 SV=1	3	577522	817894	826071	711595	695456	649826	634460	892043	663797	599315	725911	755560
Dhrs7b	A0A8L2QVC0	A0A8L2QVC0_RAT Dehydrogenase/reductase 7B OS=Rattus norvegicus OX=10116 GN=Dhrs7b PE=1 SV=1	2	2.10712e+06	1.86219e+06	2.06244e+06	2.1169e+06	2.22157e+06	2.01901e+06	2.1645e+06	1.95575e+06	2.0291e+06	2.30486e+06	2.10575e+06	2.14939e+06
rCG_50972	A6KGF3	A6KGF3_RAT RCG50972 OS=Rattus norvegicus OX=10116 GN=rCG_50972 PE=3 SV=1	11	9.50341e+06	5.2532e+06	5.58804e+06	6.03033e+06	5.20582e+06	4.8905e+06	5.57835e+06	5.62392e+06	7.01299e+06	5.00211e+06	5.06242e+06	5.63421e+06
Kdelr1	A6JB96	A6JB96_RAT ER lumen protein-retaining receptor OS=Rattus norvegicus OX=10116 GN=Kdelr1 PE=3 SV=1	2	7.38227e+06	6.21937e+06	6.59038e+06	6.16601e+06	6.69403e+06	5.98487e+06	5.82414e+06	5.91741e+06	5.86693e+06	6.20823e+06	4.87799e+06	6.2973e+06
Pum3	A0A8L2QIX0	A0A8L2QIX0_RAT Pumilio RNA-binding family member 3 OS=Rattus norvegicus OX=10116 GN=Pum3 PE=4 SV=1	3	495231	492063	445811	1.23276e+06	1.29244e+06	1.29038e+06	575157	586968	520330	1.36612e+06	1.37418e+06	1.2652e+06
Ctsd	A6HY44	A6HY44_RAT Cathepsin D OS=Rattus norvegicus OX=10116 GN=Ctsd PE=1 SV=1	9	1.97346e+07	1.30524e+07	1.51124e+07	1.14764e+07	1.57616e+07	1.42934e+07	1.64373e+07	1.28708e+07	1.20486e+07	1.36777e+07	9.48515e+06	1.32632e+07
Hrg	A0A0G2K3G0	A0A0G2K3G0_RAT Histidine-rich glycoprotein OS=Rattus norvegicus OX=10116 GN=Hrg PE=1 SV=1	15	5.65373e+06	6.16744e+06	6.06178e+06	5.43659e+06	5.5843e+06	5.48134e+06	5.1377e+06	5.31145e+06	5.02341e+06	5.91634e+06	5.04237e+06	4.61895e+06
Ola1	A0JPJ7	OLA1_RAT Obg-like ATPase 1 OS=Rattus norvegicus OX=10116 GN=Ola1 PE=2 SV=1	11	3.78233e+06	3.79319e+06	3.58513e+06	3.82559e+06	3.7775e+06	3.8355e+06	3.80558e+06	4.44174e+06	4.45727e+06	4.34794e+06	4.29708e+06	3.87938e+06
Thoc5	A0A8I5ZVV2	A0A8I5ZVV2_RAT THO complex 5 OS=Rattus norvegicus OX=10116 GN=Thoc5 PE=3 SV=1	4	860167	827939	801539	856764	859123	825590	813736	786544	843289	791635	837913	797299
Ano10	A0A8I5ZUI2	A0A8I5ZUI2_RAT Anoctamin OS=Rattus norvegicus OX=10116 GN=Ano10 PE=1 SV=1	4	2.27906e+06	2.26091e+06	2.23247e+06	2.30595e+06	2.24362e+06	2.38922e+06	2.17059e+06	2.14985e+06	2.04288e+06	2.21001e+06	2.04695e+06	2.07565e+06
Gss	A0A8I6AYD3	A0A8I6AYD3_RAT Glutathione synthetase OS=Rattus norvegicus OX=10116 GN=Gss PE=1 SV=1	19	6.30888e+06	6.9973e+06	6.76758e+06	6.57283e+06	5.83325e+06	6.72231e+06	5.73797e+06	5.68342e+06	6.45872e+06	6.47075e+06	6.23407e+06	5.98124e+06
Ipo4	A0A8I6ABI2	A0A8I6ABI2_RAT Importin 4 OS=Rattus norvegicus OX=10116 GN=Ipo4 PE=1 SV=1	12	2.55045e+06	2.34852e+06	2.45155e+06	2.57506e+06	2.62309e+06	2.53058e+06	2.60151e+06	2.39736e+06	2.65816e+06	2.62106e+06	2.31277e+06	2.76086e+06
Tnpo1	A0A8I6AG33	A0A8I6AG33_RAT Transportin 1 OS=Rattus norvegicus OX=10116 GN=Tnpo1 PE=1 SV=1	11	3.23012e+06	3.05696e+06	3.19041e+06	2.99785e+06	3.02574e+06	2.82196e+06	3.19165e+06	3.11711e+06	3.39399e+06	2.85951e+06	2.91126e+06	3.10977e+06
Rtfdc1	A0A8L2Q2N4	A0A8L2Q2N4_RAT Replication termination factor 2 OS=Rattus norvegicus OX=10116 GN=Rtfdc1 PE=3 SV=1	2	260002	226479	231563	181697	185535	170965	240692	234456	249733	214444	263792	206742
Pik3cb	A6I2C5	A6I2C5_RAT phosphatidylinositol-4,5-bisphosphate 3-kinase OS=Rattus norvegicus OX=10116 GN=Pik3cb PE=3 SV=1	4	1.48418e+06	1.1754e+06	1.16776e+06	1.59563e+06	1.49411e+06	1.27987e+06	1.24878e+06	1.22471e+06	1.19959e+06	1.54438e+06	1.32588e+06	1.39318e+06
Pir	A0A8I5ZXG1	A0A8I5ZXG1_RAT Pirin OS=Rattus norvegicus OX=10116 GN=Pir PE=1 SV=1	8	4.43005e+06	4.83659e+06	4.49755e+06	3.35041e+06	3.38815e+06	4.15131e+06	5.213e+06	4.71278e+06	4.53501e+06	3.87636e+06	4.35057e+06	3.96951e+06
Eif4b	Q5RKG9	Q5RKG9_RAT Eukaryotic translation initiation factor 4B OS=Rattus norvegicus OX=10116 GN=Eif4b PE=1 SV=1	23	4.82497e+06	4.56132e+06	4.57618e+06	5.387e+06	5.08233e+06	5.25714e+06	4.59224e+06	4.39028e+06	4.85744e+06	5.35387e+06	5.74057e+06	5.49225e+06
Nadk2	A0A8I5ZQT4	A0A8I5ZQT4_RAT NAD kinase 2, mitochondrial OS=Rattus norvegicus OX=10116 GN=Nadk2 PE=1 SV=1	20	1.1604e+07	1.31913e+07	1.34862e+07	1.21852e+07	1.39502e+07	1.16465e+07	1.17359e+07	1.35501e+07	1.30646e+07	1.20046e+07	1.18025e+07	1.38778e+07
Mybbp1a	A0A8I6AF11	A0A8I6AF11_RAT MYB binding protein 1a OS=Rattus norvegicus OX=10116 GN=Mybbp1a PE=1 SV=1	19	2.78326e+06	2.9491e+06	2.94249e+06	2.67482e+06	3.00476e+06	2.50717e+06	2.98826e+06	2.91681e+06	3.26973e+06	3.20592e+06	3.04724e+06	2.94466e+06
Esyt2	A0A8I6A660	A0A8I6A660_RAT Extended synaptotagmin 2 OS=Rattus norvegicus OX=10116 GN=Esyt2 PE=1 SV=1	9	2.13633e+06	2.03855e+06	2.18547e+06	1.96682e+06	2.13983e+06	1.7531e+06	2.14417e+06	2.05589e+06	2.14226e+06	1.86063e+06	1.78062e+06	1.94547e+06
Cbr1l2	A0A8I5XVU2	A0A8I5XVU2_RAT Carbonyl reductase (NADPH) OS=Rattus norvegicus OX=10116 GN=Cbr1l2 PE=1 SV=1	9	7.50205e+06	7.27803e+06	7.5512e+06	7.75658e+06	7.4748e+06	8.39875e+06	7.80773e+06	7.56732e+06	8.10537e+06	7.96434e+06	6.90312e+06	8.19668e+06
Ykt6	A0A8I6G2X5	A0A8I6G2X5_RAT YKT6 v-SNARE homolog OS=Rattus norvegicus OX=10116 GN=Ykt6 PE=1 SV=1	4	1.30407e+06	1.10795e+06	1.14349e+06	1.1756e+06	1.08621e+06	1.27687e+06	1.13421e+06	1.19912e+06	1.17741e+06	1.28224e+06	1.01118e+06	1.10621e+06
Slc2a2	A0A0G2K1J9	A0A0G2K1J9_RAT Solute carrier family 2, facilitated glucose transporter member 2 OS=Rattus norvegicus OX=10116 GN=Slc2a2 PE=1 SV=2	11	5.31351e+06	5.96367e+06	6.38408e+06	5.30307e+06	6.06397e+06	4.38985e+06	5.26552e+06	4.83847e+06	4.80119e+06	4.46475e+06	4.52442e+06	4.78139e+06
Fahd1	A6HCX6	A6HCX6_RAT Fumarylacetoacetate hydrolase domain containing 1 OS=Rattus norvegicus OX=10116 GN=Fahd1 PE=3 SV=1	12	1.21467e+07	1.50341e+07	1.24114e+07	1.0909e+07	1.06947e+07	1.36922e+07	9.81128e+06	1.43506e+07	9.91243e+06	1.00894e+07	7.09614e+06	1.17831e+07
Hao1	B0BNF9	HAOX1_RAT 2-Hydroxyacid oxidase 1 OS=Rattus norvegicus OX=10116 GN=Hao1 PE=1 SV=1	14	1.32605e+07	1.27187e+07	1.37186e+07	1.67964e+07	1.38117e+07	1.78952e+07	1.4748e+07	1.33742e+07	1.26744e+07	1.38157e+07	1.77478e+07	1.67015e+07
Cdv3	A0A8I6GA98	A0A8I6GA98_RAT CDV3 homolog OS=Rattus norvegicus OX=10116 GN=Cdv3 PE=3 SV=1	12	3.63863e+06	3.6069e+06	3.4805e+06	3.52393e+06	3.32132e+06	3.54525e+06	3.56201e+06	3.57819e+06	3.62228e+06	3.47295e+06	3.73839e+06	3.56918e+06
Xlkd1_predicted	A6I828	A6I828_RAT Extracellular link domain-containing 1 (Predicted) OS=Rattus norvegicus OX=10116 GN=Xlkd1_predicted PE=4 SV=1	7	4.69696e+06	4.39156e+06	4.18032e+06	3.94832e+06	3.9056e+06	3.63462e+06	4.34891e+06	4.2116e+06	4.14715e+06	3.92208e+06	3.42128e+06	4.03037e+06
Prrc1	A0A8I6G4Z0	A0A8I6G4Z0_RAT Proline-rich coiled-coil 1 OS=Rattus norvegicus OX=10116 GN=Prrc1 PE=3 SV=1	6	2.24052e+06	2.20354e+06	2.16829e+06	2.08093e+06	2.11396e+06	2.06137e+06	2.19435e+06	2.21955e+06	2.05609e+06	2.20461e+06	2.61262e+06	1.98086e+06
Hnrpul1_predicted	A6J988	A6J988_RAT Heterogeneous nuclear ribonucleoprotein U-like 1 (Predicted) OS=Rattus norvegicus OX=10116 GN=Hnrpul1_predicted PE=4 SV=1	11	3.51467e+06	3.70975e+06	3.68665e+06	3.92876e+06	4.22527e+06	3.29438e+06	3.48402e+06	3.9206e+06	3.91927e+06	3.44324e+06	4.06466e+06	3.96112e+06
Srsf6	G3V6S8	SRSF6_RAT Serine/arginine-rich splicing factor 6 OS=Rattus norvegicus OX=10116 GN=Srsf6 PE=1 SV=1	6	3.3623e+06	2.69448e+06	2.78427e+06	2.98582e+06	2.92083e+06	2.5334e+06	2.87833e+06	3.21001e+06	3.2083e+06	2.90833e+06	2.86012e+06	2.87273e+06
Ank3	A0A0G2JUJ5	A0A0G2JUJ5_RAT Ankyrin 3 OS=Rattus norvegicus OX=10116 GN=Ank3 PE=1 SV=2	1	327111	347690	442688	350843	354563	361334	331474	373813	350726	458700	452550	395840
Pcdh12	A6J3F5	A6J3F5_RAT Protocadherin 12, isoform CRA_b OS=Rattus norvegicus OX=10116 GN=Pcdh12 PE=4 SV=1	1	839137	1.19264e+06	981120	1.03945e+06	1.00419e+06	821287	987231	1.01109e+06	691643	708385	918459	1.0163e+06
G1p2_predicted	A6IUW5	A6IUW5_RAT Interferon, alpha-inducible protein (Clone IFI-15K) (Predicted) OS=Rattus norvegicus OX=10116 GN=G1p2_predicted PE=4 SV=1	1	847095	663351	682768	764272	715721	561908	642558	1.12194e+06	902560	855795	787578	696368
Gsta3	A0A0G2K8Q5	A0A0G2K8Q5_RAT Glutathione S-transferase OS=Rattus norvegicus OX=10116 GN=Gsta3 PE=3 SV=1	3	5.7598e+06	1.07393e+07	9.01513e+06	6.71179e+06	8.11953e+06	7.06335e+06	7.73461e+06	1.11989e+07	1.11625e+07	4.88091e+06	5.65996e+06	6.89702e+06
Dek	A0A8I6A9D8	A0A8I6A9D8_RAT DEK proto-oncogene OS=Rattus norvegicus OX=10116 GN=Dek PE=1 SV=1	5	4.06028e+06	3.97604e+06	4.25777e+06	4.15217e+06	4.1045e+06	3.65341e+06	4.11098e+06	4.22677e+06	4.39368e+06	3.72678e+06	3.67862e+06	4.46644e+06
Mtmr9	A6K6G4	A6K6G4_RAT Myotubularin related protein 9 OS=Rattus norvegicus OX=10116 GN=Mtmr9 PE=1 SV=1	2	1.24376e+06	1.08375e+06	1.06893e+06	987877	1.02429e+06	1.00009e+06	1.1231e+06	1.27184e+06	1.13264e+06	1.09892e+06	1.04909e+06	1.01988e+06
Ube2v2	A0A8I5ZN23	A0A8I5ZN23_RAT Ubiquitin conjugating enzyme E2 V2 OS=Rattus norvegicus OX=10116 GN=Ube2v2 PE=1 SV=1	2	3.40595e+06	3.263e+06	3.20837e+06	3.31941e+06	3.38425e+06	3.33182e+06	3.13248e+06	3.09637e+06	3.58429e+06	3.16218e+06	3.28011e+06	3.5195e+06
rCG_31110	A6ISJ4	A6ISJ4_RAT Histone deacetylase OS=Rattus norvegicus OX=10116 GN=rCG_31110 PE=3 SV=1	4	2.57967e+06	2.16456e+06	2.17988e+06	2.17478e+06	2.17953e+06	1.99675e+06	2.1631e+06	2.30673e+06	2.22678e+06	2.26692e+06	2.11506e+06	2.26991e+06
Tmem111	A6IBS8	A6IBS8_RAT ER membrane protein complex subunit 3 OS=Rattus norvegicus OX=10116 GN=Tmem111 PE=3 SV=1	3	1.61288e+06	1.64375e+06	1.56918e+06	1.57436e+06	1.65903e+06	1.65152e+06	1.58919e+06	1.63408e+06	1.65318e+06	1.90554e+06	1.79183e+06	1.72726e+06
Slc16a1	A0A8I6AI36	A0A8I6AI36_RAT Solute carrier family 16 member 1 OS=Rattus norvegicus OX=10116 GN=Slc16a1 PE=1 SV=1	8	3.13073e+06	3.00905e+06	3.09064e+06	3.18639e+06	3.43479e+06	3.68026e+06	3.32188e+06	3.39517e+06	3.21147e+06	3.42732e+06	3.56648e+06	3.39594e+06
rCG_55789	A6JLP8	A6JLP8_RAT RCG55789, isoform CRA_a OS=Rattus norvegicus OX=10116 GN=rCG_55789 PE=3 SV=1	20	5.66859e+07	5.50238e+07	5.55143e+07	5.06265e+07	5.49668e+07	5.08358e+07	5.11697e+07	5.54305e+07	5.34969e+07	5.18901e+07	5.00688e+07	5.34793e+07
H1-1	D4A3K5	H11_RAT Histone H1.1 OS=Rattus norvegicus OX=10116 GN=H1-1 PE=1 SV=1	2	2.25137e+06	1.8509e+06	1.74507e+06	2.08364e+06	2.05655e+06	2.01282e+06	1.946e+06	2.09917e+06	2.20282e+06	2.22575e+06	1.88753e+06	2.02225e+06
Psma3	A0A8L2Q4S0	A0A8L2Q4S0_RAT Proteasome subunit alpha type OS=Rattus norvegicus OX=10116 GN=Psma3 PE=1 SV=1	10	4.92021e+06	4.50783e+06	4.31263e+06	4.02875e+06	4.1374e+06	4.20313e+06	4.4154e+06	4.29726e+06	4.30925e+06	4.28248e+06	4.14541e+06	4.2575e+06
Smarcc2	A0A8I6A5E1	A0A8I6A5E1_RAT SWI/SNF related, matrix associated, actin dependent regulator of chromatin, subfamily c, member 2 OS=Rattus norvegicus OX=10116 GN=Smarcc2 PE=1 SV=1	15	2.15425e+06	1.96405e+06	2.1403e+06	2.42107e+06	2.38889e+06	2.23561e+06	2.14692e+06	2.30667e+06	2.2234e+06	2.40592e+06	2.27694e+06	2.29738e+06
Anxa2	A0A8I6A0U3	A0A8I6A0U3_RAT Annexin OS=Rattus norvegicus OX=10116 GN=Anxa2 PE=1 SV=1	12	7.5926e+06	6.81239e+06	6.59316e+06	9.02622e+06	6.60834e+06	8.16102e+06	7.68105e+06	7.34559e+06	8.71733e+06	6.27194e+06	6.30707e+06	6.4035e+06
Pds5b	A0A8I6GAU9	A0A8I6GAU9_RAT PDS5 cohesin associated factor B OS=Rattus norvegicus OX=10116 GN=Pds5b PE=1 SV=1	7	1.09517e+06	1.15848e+06	1.19554e+06	1.15166e+06	1.19214e+06	1.11975e+06	1.08183e+06	1.06714e+06	1.08668e+06	1.14266e+06	1.10546e+06	1.10197e+06
Adsl	A0A8I5ZTN5	A0A8I5ZTN5_RAT Adenylosuccinate lyase OS=Rattus norvegicus OX=10116 GN=Adsl PE=3 SV=1	7	6.77733e+06	7.14214e+06	7.04534e+06	7.12055e+06	7.10144e+06	7.43292e+06	7.14696e+06	7.22996e+06	7.78084e+06	7.67496e+06	6.7888e+06	7.93509e+06
Cnot2	A0A0G2K717	A0A0G2K717_RAT CCR4-NOT transcription complex, subunit 2 OS=Rattus norvegicus OX=10116 GN=Cnot2 PE=1 SV=2	3	589151	609327	677234	702329	703221	707670	598576	557942	533442	659343	701589	706231
Gys2	A6IMU2	A6IMU2_RAT Glycogen [starch] synthase OS=Rattus norvegicus OX=10116 GN=Gys2 PE=3 SV=1	13	3.37113e+06	3.37153e+06	3.47761e+06	3.21934e+06	3.68975e+06	3.64568e+06	3.04906e+06	3.18569e+06	2.66077e+06	3.2575e+06	2.89026e+06	3.13752e+06
Srgap2	A0A0G2JZ92	A0A0G2JZ92_RAT SLIT-ROBO Rho GTPase activating protein 2 OS=Rattus norvegicus OX=10116 GN=Srgap2 PE=1 SV=1	4	1.09989e+06	1.11934e+06	1.13903e+06	1.2214e+06	1.10109e+06	1.08361e+06	1.1286e+06	1.0838e+06	1.2056e+06	1.0958e+06	1.07333e+06	1.12169e+06
Galnt2	A0A0G2JU25	A0A0G2JU25_RAT Polypeptide N-acetylgalactosaminyltransferase OS=Rattus norvegicus OX=10116 GN=Galnt2 PE=1 SV=1	5	2.2559e+06	1.84586e+06	1.84656e+06	1.7532e+06	1.73583e+06	1.80327e+06	1.71692e+06	1.85785e+06	1.91051e+06	2.03969e+06	1.80664e+06	2.02482e+06
Slc25a12	A0A8W1B2M1	A0A8W1B2M1_RAT Solute carrier family 25 member 12 OS=Rattus norvegicus OX=10116 GN=Slc25a12 PE=1 SV=1	11	3.44529e+06	3.34498e+06	3.63099e+06	3.63368e+06	3.63154e+06	3.12025e+06	3.87967e+06	3.23948e+06	4.29192e+06	3.29412e+06	3.44484e+06	3.49555e+06
Akr1b7	A0A8I6A3C9	A0A8I6A3C9_RAT Aldo-keto reductase family 1, member B7 OS=Rattus norvegicus OX=10116 GN=Akr1b7 PE=1 SV=1	6	1.33588e+07	8.68994e+06	1.01429e+07	1.46911e+07	1.48146e+07	3.85563e+06	5.96514e+06	5.48848e+06	9.62695e+06	4.82065e+06	3.38917e+06	5.05089e+06
Golim4	Q5BJK8	GOLI4_RAT Golgi integral membrane protein 4 OS=Rattus norvegicus OX=10116 GN=Golim4 PE=1 SV=2	12	1.14414e+06	1.0633e+06	1.08464e+06	1.06321e+06	1.07741e+06	1.05391e+06	1.06379e+06	931642	963080	1.04204e+06	1.14543e+06	1.03662e+06
Rbm10	A0A8I6A0D6	A0A8I6A0D6_RAT RNA binding motif protein 10 OS=Rattus norvegicus OX=10116 GN=Rbm10 PE=1 SV=1	3	765877	838232	816309	708265	718029	706542	806253	838220	946077	778539	742326	756878
RGD1306556	A0A0G2JZ88	A0A0G2JZ88_RAT RIKEN cDNA 2900026A02 gene OS=Rattus norvegicus OX=10116 GN=RGD1306556 PE=1 SV=1	5	1.00238e+06	964156	1.02398e+06	821719	889763	963292	759311	730458	869101	816702	766976	887203
Pacs2	A0A8I6A754	A0A8I6A754_RAT Phosphofurin acidic cluster sorting protein 2 OS=Rattus norvegicus OX=10116 GN=Pacs2 PE=1 SV=1	2	164178	172675	159554	174525	155142	163437	169146	161766	175442	177919	124901	163872
Nbas	A0A8I6AM92	A0A8I6AM92_RAT NBAS subunit of NRZ tethering complex OS=Rattus norvegicus OX=10116 GN=Nbas PE=1 SV=1	12	2.19797e+06	2.05279e+06	2.09017e+06	2.05404e+06	2.05911e+06	2.009e+06	2.14774e+06	2.03896e+06	2.1543e+06	2.05577e+06	2.07196e+06	2.11456e+06
Pnpla8	D3ZRC4	PLPL8_RAT Calcium-independent phospholipase A2-gamma OS=Rattus norvegicus OX=10116 GN=Pnpla8 PE=3 SV=1	7	3.88889e+06	4.01441e+06	4.42327e+06	4.2342e+06	4.34226e+06	4.40334e+06	4.35801e+06	4.35423e+06	5.13648e+06	4.59648e+06	4.38036e+06	3.78042e+06
Vps13c	A0A8I5ZMR7	A0A8I5ZMR7_RAT Vacuolar protein sorting 13 homolog C OS=Rattus norvegicus OX=10116 GN=Vps13c PE=1 SV=1	12	2.5101e+06	2.12442e+06	2.12098e+06	2.41879e+06	2.31818e+06	1.94742e+06	2.29423e+06	2.23007e+06	2.2957e+06	2.5261e+06	2.18712e+06	2.45326e+06
Amfr	A0A0G2K437	A0A0G2K437_RAT Autocrine motility factor receptor OS=Rattus norvegicus OX=10116 GN=Amfr PE=1 SV=2	5	1.44917e+06	1.35221e+06	1.22545e+06	1.35398e+06	1.24719e+06	1.38117e+06	1.29033e+06	1.25635e+06	1.31423e+06	1.37253e+06	1.3346e+06	1.35864e+06
Ca5a	A6IZQ6	A6IZQ6_RAT Carbonic anhydrase OS=Rattus norvegicus OX=10116 GN=Ca5a PE=3 SV=1	4	3.67538e+06	4.0356e+06	3.73528e+06	3.74467e+06	4.04024e+06	3.45587e+06	3.24819e+06	3.08855e+06	5.04789e+06	3.39832e+06	2.77023e+06	3.53452e+06
Serinc5	A0A140TAJ2	A0A140TAJ2_RAT Serine incorporator 5 OS=Rattus norvegicus OX=10116 GN=Serinc5 PE=3 SV=2	1	571443	465467	505773	471853	476008	419668	480895	513139	523348	486974	485034	504169
Hdgfl3	Q923W4	HDGR3_RAT Hepatoma-derived growth factor-related protein 3 OS=Rattus norvegicus OX=10116 GN=Hdgfl3 PE=1 SV=1	1	114940	93820	114721	111107	113946	99112.7	146947	149950	151678	104188	82543.7	93701.1
Mccc1	A0A8I6AQ31	A0A8I6AQ31_RAT Methylcrotonoyl-CoA carboxylase 1 OS=Rattus norvegicus OX=10116 GN=Mccc1 PE=1 SV=1	25	5.87784e+06	6.76161e+06	7.33404e+06	6.22506e+06	6.25205e+06	5.93148e+06	6.88562e+06	7.21731e+06	6.34115e+06	5.36503e+06	5.22051e+06	6.37953e+06
Nup37	A0A0G2K3M4	A0A0G2K3M4_RAT Nucleoporin 37 OS=Rattus norvegicus OX=10116 GN=Nup37 PE=1 SV=1	2	185772	187212	189432	189739	210772	183368	192168	176252	194802	176897	173763	167190
Mpo	A0A0G2K1A2	A0A0G2K1A2_RAT Myeloperoxidase OS=Rattus norvegicus OX=10116 GN=Mpo PE=1 SV=2	5	1.33126e+06	1.24532e+06	1.64615e+06	1.15217e+06	1.01792e+06	953336	1.27316e+06	1.45668e+06	969020	1.46763e+06	1.18662e+06	1.1183e+06
Ppp2r5e	A0A0G2JTA1	A0A0G2JTA1_RAT Serine/threonine-protein phosphatase 2A 56 kDa regulatory subunit OS=Rattus norvegicus OX=10116 GN=Ppp2r5e PE=1 SV=2	1	165302	176370	167105	175286	185024	183751	179442	161024	165323	192372	140128	180861
Gtf2f1	A0A8I5Y917	A0A8I5Y917_RAT Transcription initiation factor IIF subunit alpha OS=Rattus norvegicus OX=10116 GN=Gtf2f1 PE=1 SV=1	2	334677	329234	370281	375815	369302	231492	338566	338020	331930	342296	341181	329511
Ubl7	A0A8I5ZWS3	A0A8I5ZWS3_RAT Ubiquitin-like 7 OS=Rattus norvegicus OX=10116 GN=Ubl7 PE=1 SV=1	1	221511	224380	212194	156027	169349	143982	227803	215109	247394	150974	193122	157458
Recql	A0A8I5Y8C0	A0A8I5Y8C0_RAT ATP-dependent DNA helicase OS=Rattus norvegicus OX=10116 GN=Recql PE=3 SV=1	2	1.35301e+06	1.34563e+06	1.42684e+06	1.0023e+06	1.0609e+06	1.05299e+06	1.37448e+06	1.35198e+06	1.29417e+06	1.22358e+06	1.09987e+06	1.23851e+06
Dcxr	A6HLI8	A6HLI8_RAT Dicarbonyl L-xylulose reductase, isoform CRA_b OS=Rattus norvegicus OX=10116 GN=Dcxr PE=4 SV=1	10	8.97556e+06	8.79303e+06	9.17016e+06	7.28232e+06	7.89468e+06	8.50234e+06	8.48758e+06	8.12186e+06	8.01283e+06	8.8219e+06	8.03585e+06	8.22573e+06
Tamm41	D3ZKT0	TAM41_RAT Phosphatidate cytidylyltransferase, mitochondrial OS=Rattus norvegicus OX=10116 GN=Tamm41 PE=1 SV=1	1	271491	281067	285978	299368	313413	332073	284364	281967	309185	352865	296190	352554
Srpra	F7F875	F7F875_RAT SRP receptor subunit alpha OS=Rattus norvegicus OX=10116 GN=Srpra PE=1 SV=1	15	3.81358e+06	3.17496e+06	3.25803e+06	3.44362e+06	3.44266e+06	3.28272e+06	3.38687e+06	2.93763e+06	3.17797e+06	3.16741e+06	3.3917e+06	3.27385e+06
Epb42	A0A8I5ZZB1	A0A8I5ZZB1_RAT protein-glutamine gamma-glutamyltransferase OS=Rattus norvegicus OX=10116 GN=Epb42 PE=1 SV=1	3	1.19764e+06	1.19339e+06	1.40098e+06	1.23917e+06	1.27947e+06	1.23425e+06	1.45495e+06	1.17456e+06	1.30086e+06	1.37244e+06	1.59296e+06	995451
Gsdmd	A0A096MJ11	A0A096MJ11_RAT Gasdermin D OS=Rattus norvegicus OX=10116 GN=Gsdmd PE=3 SV=1	10	6.62376e+06	4.99795e+06	5.49518e+06	5.02948e+06	5.20335e+06	4.31846e+06	5.03925e+06	4.72023e+06	5.01461e+06	4.59364e+06	4.80993e+06	5.02762e+06
Rps13	A0A8I6GIA0	A0A8I6GIA0_RAT Small ribosomal subunit protein uS15 OS=Rattus norvegicus OX=10116 GN=Rps13 PE=1 SV=1	8	3.96352e+07	3.5449e+07	3.56752e+07	3.5931e+07	3.61807e+07	3.2562e+07	3.59418e+07	3.36679e+07	3.74907e+07	3.62741e+07	3.60742e+07	3.78498e+07
Ech1	A0A8L2QF26	A0A8L2QF26_RAT Enoyl-CoA hydratase 1 OS=Rattus norvegicus OX=10116 GN=Ech1 PE=1 SV=1	10	2.18742e+07	2.34302e+07	2.49173e+07	2.14337e+07	2.53845e+07	2.68947e+07	2.42359e+07	2.46808e+07	2.46558e+07	3.00138e+07	2.18399e+07	2.51388e+07
Pcca	A0A8I5YBZ6	A0A8I5YBZ6_RAT Propionyl-CoA carboxylase alpha chain, mitochondrial OS=Rattus norvegicus OX=10116 GN=Pcca PE=1 SV=1	30	8.37837e+06	1.04992e+07	1.09065e+07	1.15291e+07	1.23238e+07	1.18873e+07	1.01974e+07	9.55402e+06	1.04926e+07	1.13533e+07	1.11994e+07	1.18998e+07
Uba6	A0A8I6AS92	A0A8I6AS92_RAT E1 ubiquitin-activating enzyme OS=Rattus norvegicus OX=10116 GN=Uba6 PE=1 SV=1	12	2.8116e+06	2.81299e+06	2.81807e+06	3.22305e+06	3.14972e+06	3.23474e+06	2.86611e+06	2.94745e+06	3.04872e+06	3.21568e+06	3.08923e+06	3.21368e+06
Ugt2b35	F7FMW8	F7FMW8_RAT UDP-glucuronosyltransferase OS=Rattus norvegicus OX=10116 GN=Ugt2b35 PE=2 SV=1	11	1.63672e+07	1.68137e+07	1.87471e+07	2.30019e+07	2.09324e+07	9.1498e+06	2.15882e+07	1.75316e+07	1.61156e+07	8.62205e+06	1.61403e+07	2.43025e+07
H1f10	D3ZIX4	D3ZIX4_RAT H1.10 linker histone OS=Rattus norvegicus OX=10116 GN=H1f10 PE=1 SV=1	2	594230	614281	624837	577890	653385	693066	700759	630403	576627	753910	647628	665929
Acad8	A0A8I5ZQL5	A0A8I5ZQL5_RAT Acyl-CoA dehydrogenase family, member 8 OS=Rattus norvegicus OX=10116 GN=Acad8 PE=1 SV=1	14	5.97472e+06	5.69258e+06	5.82596e+06	5.95224e+06	5.89551e+06	4.96002e+06	6.09127e+06	5.58838e+06	5.59881e+06	5.26106e+06	4.76752e+06	5.84076e+06
Mat2a	A0A8I6ALA1	A0A8I6ALA1_RAT S-adenosylmethionine synthase OS=Rattus norvegicus OX=10116 GN=Mat2a PE=3 SV=1	10	5.0697e+07	4.68393e+07	4.1891e+07	4.22812e+07	4.28292e+07	4.10418e+07	3.791e+07	3.63937e+07	4.15141e+07	4.40087e+07	3.5447e+07	3.713e+07
rCG_38644	A6K9L6	A6K9L6_RAT S-adenosylmethionine synthase OS=Rattus norvegicus OX=10116 GN=rCG_38644 PE=3 SV=1	12	1.49638e+07	1.37048e+07	1.28764e+07	1.35942e+07	1.30913e+07	1.26524e+07	1.15429e+07	1.16353e+07	1.14103e+07	1.22487e+07	8.4193e+06	1.19071e+07
Prpf8	A6HGR5	A6HGR5_RAT Pre-mRNA processing factor 8, isoform CRA_a OS=Rattus norvegicus OX=10116 GN=Prpf8 PE=4 SV=1	33	5.90722e+06	5.69719e+06	5.75938e+06	5.76523e+06	5.7004e+06	5.36863e+06	5.62465e+06	6.0632e+06	5.91645e+06	5.67434e+06	5.12159e+06	6.00525e+06
Marchf5	A0A8I5YBR0	A0A8I5YBR0_RAT Membrane associated ring-CH-type finger 5 OS=Rattus norvegicus OX=10116 GN=Marchf5 PE=1 SV=1	2	1.13573e+06	1.1166e+06	1.13626e+06	1.10541e+06	1.13657e+06	1.11137e+06	1.06525e+06	1.0803e+06	1.10409e+06	1.0811e+06	1.06949e+06	1.1601e+06
Ywhaq	A0A8L2R4Y2	A0A8L2R4Y2_RAT Tyrosine 3-monooxygenase/tryptophan 5-monooxygenase activation protein, theta OS=Rattus norvegicus OX=10116 GN=Ywhaq PE=1 SV=1	3	3.81085e+06	3.31062e+06	3.23125e+06	3.69505e+06	3.56e+06	4.20747e+06	3.53616e+06	3.64189e+06	3.33489e+06	3.80677e+06	3.31656e+06	3.62189e+06
Ywhab	A0A8I6GMK2	A0A8I6GMK2_RAT Tyrosine 3-monooxygenase/tryptophan 5-monooxygenase activation protein, beta OS=Rattus norvegicus OX=10116 GN=Ywhab PE=1 SV=1	7	2.30844e+06	2.39435e+06	2.44664e+06	2.14194e+06	2.19906e+06	2.22948e+06	2.44501e+06	2.37237e+06	2.31755e+06	2.38575e+06	2.50026e+06	2.08674e+06
Hsd17b4	P97852	DHB4_RAT Peroxisomal multifunctional enzyme type 2 OS=Rattus norvegicus OX=10116 GN=Hsd17b4 PE=1 SV=3	30	2.18902e+07	2.03974e+07	2.41224e+07	2.43483e+07	2.46397e+07	2.55534e+07	2.36972e+07	2.10162e+07	2.01238e+07	2.2112e+07	2.17265e+07	2.48335e+07
Mif4gd	A6HKP3	A6HKP3_RAT MIF4G domain containing, isoform CRA_d OS=Rattus norvegicus OX=10116 GN=Mif4gd PE=4 SV=1	5	1.18111e+06	1.2347e+06	1.18511e+06	774087	734388	716017	1.06165e+06	1.07691e+06	1.10489e+06	751720	815490	758580
Cnot1	A0A8I6ABN6	A0A8I6ABN6_RAT CCR4-NOT transcription complex, subunit 1 OS=Rattus norvegicus OX=10116 GN=Cnot1 PE=1 SV=1	10	1.65405e+06	1.5659e+06	1.58622e+06	1.6778e+06	1.66707e+06	1.59156e+06	1.51388e+06	1.49863e+06	1.56938e+06	1.73943e+06	1.62591e+06	1.70537e+06
Gng12	A0A8I6GAY3	A0A8I6GAY3_RAT Guanine nucleotide-binding protein subunit gamma OS=Rattus norvegicus OX=10116 GN=Gng12 PE=1 SV=1	3	2.54663e+06	2.25393e+06	2.41323e+06	2.21974e+06	2.51641e+06	2.2899e+06	2.46026e+06	2.3356e+06	2.2376e+06	2.2593e+06	2.30432e+06	2.27278e+06
Eif3i	A0A8I6ANA7	A0A8I6ANA7_RAT Eukaryotic translation initiation factor 3 subunit I OS=Rattus norvegicus OX=10116 GN=Eif3i PE=1 SV=1	8	4.78358e+06	4.1716e+06	4.30846e+06	4.57761e+06	4.57535e+06	4.34225e+06	4.49728e+06	4.43081e+06	4.37845e+06	4.64879e+06	4.4991e+06	4.61043e+06
Vnn1	F7FPD6	F7FPD6_RAT Vanin 1 OS=Rattus norvegicus OX=10116 GN=Vnn1 PE=2 SV=1	5	1.24743e+06	1.99996e+06	2.19498e+06	1.297e+06	1.8957e+06	2.00137e+06	2.23697e+06	2.04898e+06	1.87248e+06	1.97102e+06	1.28383e+06	1.78578e+06
rCG_51066	A6IYF4	A6IYF4_RAT RCG51066 OS=Rattus norvegicus OX=10116 GN=rCG_51066 PE=4 SV=1	2	5.77727e+06	7.1711e+06	6.14886e+06	6.58136e+06	6.19134e+06	7.17235e+06	5.71412e+06	5.49654e+06	6.00561e+06	5.66874e+06	5.77583e+06	6.92184e+06
Itih1_predicted	A6KG18	A6KG18_RAT Inter-alpha trypsin inhibitor, heavy chain 1 (Predicted), isoform CRA_b OS=Rattus norvegicus OX=10116 GN=Itih1_predicted PE=3 SV=1	8	2.40381e+06	2.32457e+06	2.4116e+06	2.59356e+06	2.47179e+06	2.63808e+06	2.50994e+06	2.5406e+06	2.5102e+06	2.6163e+06	2.92135e+06	2.63781e+06
RGD1308290_predicted	A6IC84	A6IC84_RAT Zinc-finger CCCH domain-containing protein OS=Rattus norvegicus OX=10116 GN=RGD1308290_predicted PE=4 SV=1	7	1.43463e+06	1.35509e+06	1.37468e+06	1.3357e+06	1.33614e+06	1.23922e+06	1.18377e+06	1.43072e+06	1.46529e+06	1.34797e+06	1.38196e+06	1.35124e+06
Ptprk	A0A8J8XMU1	A0A8J8XMU1_RAT Receptor-type tyrosine-protein phosphatase kappa OS=Rattus norvegicus OX=10116 GN=Ptprk PE=1 SV=1	2	435554	443443	449012	379432	397702	298744	412056	385661	381484	393432	318289	394574
Angel2	A0A8I5ZZF9	A0A8I5ZZF9_RAT Angel homolog 2 OS=Rattus norvegicus OX=10116 GN=Angel2 PE=1 SV=1	2	470098	495675	471133	600834	592392	517345	510781	460453	515789	517483	586681	643114
Eif3s9	A6K1S6	A6K1S6_RAT Eukaryotic translation initiation factor 3 subunit B OS=Rattus norvegicus OX=10116 GN=Eif3s9 PE=3 SV=1	16	2.68092e+06	2.57106e+06	2.62294e+06	2.57375e+06	2.54688e+06	2.38644e+06	2.69109e+06	2.52797e+06	2.64981e+06	2.58558e+06	2.64288e+06	2.65398e+06
Ddx18	Q5XHY0	Q5XHY0_RAT ATP-dependent RNA helicase OS=Rattus norvegicus OX=10116 GN=Ddx18 PE=2 SV=1	4	1.56613e+06	1.4714e+06	1.59615e+06	1.59413e+06	1.67476e+06	1.49069e+06	1.70719e+06	1.54248e+06	1.62351e+06	1.68566e+06	1.74889e+06	1.63157e+06
Luc7l3	A0A8I6AE53	A0A8I6AE53_RAT LUC7-like 3 pre-mRNA splicing factor OS=Rattus norvegicus OX=10116 GN=Luc7l3 PE=1 SV=1	8	1.42142e+06	1.35746e+06	1.3781e+06	1.39966e+06	1.38028e+06	1.35897e+06	1.39707e+06	1.29796e+06	1.39477e+06	1.34061e+06	1.28708e+06	1.36663e+06
Rhbg	A6J659	A6J659_RAT Rhesus blood group-associated B glycoprotein OS=Rattus norvegicus OX=10116 GN=Rhbg PE=3 SV=1	1	510794	572507	585413	573477	649648	615845	538447	569164	609580	541607	630943	615117
Ctif	A0A0G2JZZ3	A0A0G2JZZ3_RAT CBP80/20-dependent translation initiation factor OS=Rattus norvegicus OX=10116 GN=Ctif PE=1 SV=2	2	756419	784153	691404	631843	614080	569453	608720	579406	548682	531530	519480	591817
Col6a5	A0A0G2JTX7	A0A0G2JTX7_RAT Collagen type VI alpha 5 chain OS=Rattus norvegicus OX=10116 GN=Col6a5 PE=1 SV=2	8	1.61331e+06	1.92259e+06	2.14889e+06	1.90121e+06	1.81628e+06	1.81554e+06	1.80621e+06	1.77706e+06	1.79393e+06	1.85796e+06	1.67459e+06	1.83539e+06
rCG_59571	A6HSE3	A6HSE3_RAT Large ribosomal subunit protein uL2 OS=Rattus norvegicus OX=10116 GN=rCG_59571 PE=3 SV=1	13	1.89416e+07	1.68482e+07	1.65745e+07	1.79273e+07	1.70463e+07	1.69143e+07	1.68975e+07	1.61295e+07	1.78539e+07	1.81259e+07	1.89161e+07	1.82783e+07
Qdpr	A0A8L2Q0Z9	A0A8L2Q0Z9_RAT Quinoid dihydropteridine reductase OS=Rattus norvegicus OX=10116 GN=Qdpr PE=4 SV=1	9	3.14618e+07	4.94103e+07	4.13075e+07	3.13022e+07	3.12696e+07	2.78309e+07	2.99833e+07	3.85291e+07	3.56053e+07	2.49672e+07	2.57492e+07	3.80946e+07
Cyp2c23	F7FDG2	F7FDG2_RAT Cytochrome P450, family 2, subfamily c, polypeptide 23 OS=Rattus norvegicus OX=10116 GN=Cyp2c23 PE=2 SV=1	18	2.21306e+07	2.41206e+07	2.01239e+07	2.22971e+07	1.98214e+07	2.36546e+07	2.09262e+07	2.06129e+07	2.17025e+07	2.07696e+07	1.84838e+07	2.42249e+07
Rtn4ip1	A6K6W3	A6K6W3_RAT Reticulon 4 interacting protein 1 OS=Rattus norvegicus OX=10116 GN=Rtn4ip1 PE=1 SV=1	6	2.6572e+06	3.03989e+06	3.14646e+06	3.20821e+06	2.97661e+06	3.01902e+06	2.72986e+06	2.73476e+06	2.84108e+06	3.04015e+06	2.90318e+06	2.96343e+06
Carhsp1	A0A8I5ZMT7	A0A8I5ZMT7_RAT Calcium regulated heat stable protein 1 OS=Rattus norvegicus OX=10116 GN=Carhsp1 PE=1 SV=1	5	1.63874e+07	1.41978e+07	1.46581e+07	1.59525e+07	1.6558e+07	1.57489e+07	1.50229e+07	1.45644e+07	1.59056e+07	1.47162e+07	1.6083e+07	1.73449e+07
Serpinh1	A6I6G7	A6I6G7_RAT Serine (Or cysteine) proteinase inhibitor, clade H, member 1, isoform CRA_a OS=Rattus norvegicus OX=10116 GN=Serpinh1 PE=3 SV=1	7	4.72352e+06	4.18881e+06	4.3323e+06	5.09448e+06	4.82182e+06	4.15061e+06	4.28818e+06	4.66919e+06	4.45183e+06	4.77837e+06	4.40594e+06	4.4171e+06
Rps28-ps3	A0A0A0MY14	A0A0A0MY14_RAT Small ribosomal subunit protein eS28 OS=Rattus norvegicus OX=10116 GN=Rps28-ps3 PE=3 SV=1	2	1.08036e+07	9.90868e+06	1.00524e+07	9.95587e+06	9.64836e+06	9.57386e+06	1.00974e+07	9.67334e+06	9.91919e+06	1.02345e+07	9.56206e+06	1.00692e+07
Ctnnd1	A0A0G2JXM1	A0A0G2JXM1_RAT Catenin delta 1 OS=Rattus norvegicus OX=10116 GN=Ctnnd1 PE=1 SV=1	26	3.71985e+06	3.40425e+06	3.29841e+06	2.83755e+06	2.77657e+06	2.73806e+06	3.47614e+06	3.33452e+06	3.52581e+06	2.74637e+06	2.70288e+06	3.01211e+06
Rbfa	A0A0G2K1B0	A0A0G2K1B0_RAT Ribosome binding factor A OS=Rattus norvegicus OX=10116 GN=Rbfa PE=4 SV=1	3	202225	198041	198116	198000	198366	217806	241579	218893	209284	226134	204991	238199
Plg	A6KJY3	A6KJY3_RAT Plasminogen OS=Rattus norvegicus OX=10116 GN=Plg PE=3 SV=1	24	4.9972e+06	4.29739e+06	4.69114e+06	4.10364e+06	3.99956e+06	4.1368e+06	4.86321e+06	5.07491e+06	4.85873e+06	4.01695e+06	3.80915e+06	4.35044e+06
Septin7	A2VCW8	A2VCW8_RAT Septin OS=Rattus norvegicus OX=10116 GN=Septin7 PE=1 SV=1	13	4.60899e+06	4.45785e+06	4.52928e+06	4.67609e+06	4.20831e+06	4.45095e+06	4.45771e+06	4.32267e+06	4.61321e+06	4.61352e+06	4.45503e+06	4.7493e+06
rCG_53571	A6J8A3	A6J8A3_RAT RCG53571, isoform CRA_b OS=Rattus norvegicus OX=10116 GN=rCG_53571 PE=4 SV=1	8	1.57937e+06	1.5148e+06	1.61065e+06	1.61928e+06	1.69812e+06	1.56945e+06	1.57722e+06	1.68837e+06	1.67345e+06	1.7821e+06	1.69243e+06	1.72599e+06
Depdc7	A0A8I5ZY15	A0A8I5ZY15_RAT DEP domain containing 7 OS=Rattus norvegicus OX=10116 GN=Depdc7 PE=1 SV=1	3	2.12176e+06	2.3493e+06	2.26833e+06	2.31736e+06	2.52935e+06	2.49415e+06	2.22309e+06	2.24472e+06	2.66621e+06	2.5568e+06	2.65758e+06	2.8876e+06
Rab18	A0A8I6B6B8	A0A8I6B6B8_RAT Ras-related protein Rab-18 OS=Rattus norvegicus OX=10116 GN=Rab18 PE=1 SV=1	6	5.29502e+06	4.89151e+06	4.82457e+06	4.69142e+06	4.51063e+06	5.00973e+06	4.86642e+06	3.83546e+06	3.84125e+06	4.52805e+06	4.64375e+06	4.46485e+06
Rab1a	A0A8I6AJ88	A0A8I6AJ88_RAT RAB1A, member RAS oncogene family OS=Rattus norvegicus OX=10116 GN=Rab1a PE=1 SV=1	12	9.93155e+06	8.78804e+06	9.11978e+06	8.94692e+06	8.83875e+06	8.25571e+06	8.64369e+06	8.77418e+06	8.53438e+06	8.41185e+06	8.74242e+06	8.47826e+06
Cd82	A0A8I5ZP15	A0A8I5ZP15_RAT Cd82 molecule OS=Rattus norvegicus OX=10116 GN=Cd82 PE=1 SV=1	2	3.1383e+06	2.86389e+06	3.02613e+06	2.75301e+06	3.12124e+06	2.33514e+06	3.0063e+06	2.96785e+06	2.88003e+06	2.34494e+06	2.2214e+06	2.89314e+06
Ido2	A0A0N4SWI7	A0A0N4SWI7_RAT Indoleamine 2,3-dioxygenase 2 OS=Rattus norvegicus OX=10116 GN=Ido2 PE=1 SV=1	3	3.02165e+06	3.10986e+06	2.97529e+06	2.96188e+06	3.4712e+06	2.89566e+06	2.7879e+06	2.80094e+06	3.10583e+06	3.26308e+06	3.41446e+06	3.11181e+06
Dbt	A0A8I6A4P4	A0A8I6A4P4_RAT Dihydrolipoamide acetyltransferase component of pyruvate dehydrogenase complex OS=Rattus norvegicus OX=10116 GN=Dbt PE=1 SV=1	22	1.14342e+07	1.26176e+07	1.26638e+07	1.12071e+07	1.20413e+07	1.16077e+07	1.19829e+07	1.23993e+07	1.26374e+07	1.27645e+07	1.17404e+07	1.25706e+07
Csad	A0A8I6A6P6	A0A8I6A6P6_RAT Cysteine sulfinic acid decarboxylase OS=Rattus norvegicus OX=10116 GN=Csad PE=1 SV=1	20	1.27202e+07	2.22291e+07	1.47981e+07	1.61913e+07	1.53209e+07	2.54276e+07	2.78308e+07	2.33983e+07	2.10477e+07	1.73832e+07	2.04431e+07	1.92168e+07
Srsf11	A0A0G2QC38	A0A0G2QC38_RAT Serine and arginine rich splicing factor 11 OS=Rattus norvegicus OX=10116 GN=Srsf11 PE=1 SV=2	2	1.80232e+06	1.68974e+06	1.77347e+06	1.54986e+06	1.61439e+06	1.52157e+06	1.76038e+06	1.71568e+06	1.73689e+06	1.58395e+06	1.38621e+06	1.50198e+06
Sec24c	A0A0G2JZF0	A0A0G2JZF0_RAT SEC24 homolog C, COPII coat complex component OS=Rattus norvegicus OX=10116 GN=Sec24c PE=1 SV=1	18	3.05584e+06	2.88828e+06	2.82735e+06	2.51936e+06	2.57682e+06	2.58662e+06	2.74523e+06	2.70318e+06	2.81948e+06	2.56249e+06	2.39271e+06	2.54806e+06
Aspg	A0A0G2JSM2	A0A0G2JSM2_RAT Asparaginase OS=Rattus norvegicus OX=10116 GN=Aspg PE=4 SV=1	11	5.86321e+06	5.43924e+06	4.95692e+06	5.07784e+06	4.99091e+06	4.60141e+06	4.54289e+06	4.31819e+06	4.98567e+06	4.62626e+06	4.26141e+06	4.93939e+06
Lcn12	A0A8I5YC83	A0A8I5YC83_RAT Complement C8 gamma chain OS=Rattus norvegicus OX=10116 GN=Lcn12 PE=1 SV=1	3	1.4833e+06	1.75676e+06	1.73977e+06	1.60137e+06	1.30878e+06	1.3282e+06	1.52385e+06	1.30106e+06	1.35534e+06	1.07974e+06	1.52745e+06	1.60491e+06
Plekha5	A0A8I5ZKV5	A0A8I5ZKV5_RAT Pleckstrin homology domain containing A5 OS=Rattus norvegicus OX=10116 GN=Plekha5 PE=1 SV=1	3	1.152e+06	1.30738e+06	1.21744e+06	1.07677e+06	1.1947e+06	1.13076e+06	1.08065e+06	1.19765e+06	1.44367e+06	1.16377e+06	1.17109e+06	1.21952e+06
Rps7-ps23	A0A8I6GEL5	A0A8I6GEL5_RAT 40S ribosomal protein S7 OS=Rattus norvegicus OX=10116 GN=Rps7-ps23 PE=3 SV=1	8	1.43531e+07	1.20413e+07	1.38017e+07	1.367e+07	1.29674e+07	1.27474e+07	1.30937e+07	1.23495e+07	1.22949e+07	1.33471e+07	1.40297e+07	1.3683e+07
Ceacam1	A0A8I6A3J5	A0A8I6A3J5_RAT CEA cell adhesion molecule 1 OS=Rattus norvegicus OX=10116 GN=Ceacam1 PE=1 SV=1	8	4.20897e+06	3.91618e+06	4.76641e+06	4.14448e+06	4.68177e+06	4.75919e+06	4.18142e+06	3.57767e+06	4.16239e+06	4.21394e+06	3.84917e+06	4.77055e+06
Arhgef1	A0A0G2JU01	A0A0G2JU01_RAT Rho guanine nucleotide exchange factor 1 OS=Rattus norvegicus OX=10116 GN=Arhgef1 PE=1 SV=2	5	2.27299e+06	1.90551e+06	1.93775e+06	1.80906e+06	1.73788e+06	1.70429e+06	2.13823e+06	1.91727e+06	1.83882e+06	1.9605e+06	1.69613e+06	1.68838e+06
Eif1	A0A8I5ZQ28	A0A8I5ZQ28_RAT Eukaryotic translation initiation factor 1 OS=Rattus norvegicus OX=10116 GN=Eif1 PE=1 SV=1	2	2.96738e+06	2.99883e+06	3.0139e+06	2.97942e+06	3.00789e+06	2.79845e+06	2.83223e+06	2.89306e+06	2.85932e+06	2.79229e+06	2.8309e+06	3.00457e+06
C1qbp	A0A8L2QIZ5	A0A8L2QIZ5_RAT Complement component 1 Q subcomponent-binding protein, mitochondrial OS=Rattus norvegicus OX=10116 GN=C1qbp PE=1 SV=1	5	1.50278e+07	1.45398e+07	1.45838e+07	1.59473e+07	1.47622e+07	1.47814e+07	1.52628e+07	1.53428e+07	1.6249e+07	1.36355e+07	1.41187e+07	1.50108e+07
Pals2	A0A0G2K4N7	A0A0G2K4N7_RAT Membrane palmitoylated protein 6 OS=Rattus norvegicus OX=10116 GN=Pals2 PE=1 SV=2	11	4.89446e+06	4.74373e+06	4.84751e+06	5.04394e+06	5.41612e+06	5.20621e+06	4.76461e+06	4.59254e+06	5.23868e+06	5.61796e+06	4.96031e+06	5.47113e+06
Clpx	A0A8I5ZTK0	A0A8I5ZTK0_RAT Caseinolytic mitochondrial matrix peptidase chaperone subunit X OS=Rattus norvegicus OX=10116 GN=Clpx PE=1 SV=1	17	5.40167e+06	6.18683e+06	6.38264e+06	6.73475e+06	6.68367e+06	6.15552e+06	6.10151e+06	5.73647e+06	6.53562e+06	6.55364e+06	7.18943e+06	7.38721e+06
[truncated: 2,814 more rows]
