# Supplementary material for: A Multi-Omics Integration Analysis Reveals That Mori Fructus Polysaccharide Ameliorates Liver Injury via Regulating Liver Metabolic Function Through Inhibiting Lipid Metabolism, Enhancing Glycolysis, and Promoting Amino Acid Utilization
Source: Antioxidants (Basel). 2026 Apr 1;15(4):443. doi: 10.3390/antiox15040443 (PMC13113487; doi:10.3390/antiox15040443)
Supplement: Supplementary file 1 [file antioxidants-15-00443-s001.zip › Supplementary Materials/Table S2 Metabolomics data of serum under the negative ion mode.xlsx]

## Sheet: Sheet1
MS2 name	MS2 score	MS1 name	MS1 ppm	rt	mz	MFP_1_1	MFP_1_2	MFP_1_3	MFP_1_4	MFP_1_5	MFP_1_6	ALD_1	ALD_2	ALD_3	ALD_4	ALD_5	ALD_6
3-Methyl-2-oxovaleric acid	0.996504			313.734	129.054	7.93829e+07	2.61398e+07	5.47416e+07	1.76718e+07	3.76484e+07	2.45261e+07	5.69667e+07	3.78778e+07	4.38975e+07	5.42643e+07	8.4274e+07	3.16934e+07
Oleic acid	0.995004			1273.63	281.248	4.01596e+07	1.76625e+07	3.1138e+07	1.62952e+07	3.79842e+07	5.70287e+07	1.62455e+07	2.24644e+07	4.17577e+07	2.74314e+07	1.90989e+07	1.08828e+07
Indoxyl sulfate	0.994468			392.089	212.002	5.85939e+07	2.62876e+07	6.0715e+07	7.55688e+07	2.71479e+08	3.71198e+07	3.01115e+06	6.46675e+06	2.75683e+07	1.2565e+07	9.88782e+06	2.4154e+06
Sphingosine 1-phosphate	0.994342			838.283	378.241	1.82446e+08	1.49077e+08	1.79027e+08	1.05767e+08	1.05922e+08	1.53565e+08	1.11493e+08	1.56385e+08	1.34925e+08	1.59535e+08	1.16873e+08	1.88425e+08
16-Methylheptadecanoic acid	0.99124			1344.03	283.264	2.85825e+07	1.60847e+07	5.07866e+07	2.80667e+07	2.72082e+07	3.99747e+07	1.73375e+07	2.0366e+07	3.02774e+07	2.51542e+07	1.91949e+07	2.60952e+07
4-Hydroxybenzoic acid	0.989216			508.179	137.023	5.63811e+06	4.63643e+06	5.36305e+06	5.06319e+06	5.01292e+06	4.60322e+06	5.97129e+06	6.53026e+06	7.26873e+06	7.25937e+06	6.15933e+06	5.24717e+06
Docosahexaenoyl	0.988949			479.683	826.556	4.95261e+07	2.86899e+07	3.49228e+07	4.13164e+07	2.64419e+07	3.12378e+07	2.71774e+07	2.29638e+07	4.36863e+07	2.93718e+07	3.95818e+07	3.04313e+07
Adrenic acid	0.98741			1262.52	331.263	9.74528e+06	3.34812e+06	1.07381e+07	4.15215e+06	8.89374e+06	7.20869e+06	4.43079e+06	6.15811e+06	7.22443e+06	6.1672e+06	2.8671e+06	2.01089e+06
Adenosine monophosphate	0.98512			58.3357	346.055	1.04174e+08	9.20674e+07	1.24796e+08	1.30253e+08	1.15738e+08	1.0817e+08	6.68522e+07	7.47789e+07	7.9645e+07	8.05006e+07	6.73558e+07	5.90994e+07
methyl 2-hydroxy-2-methylpropanoate	0.985116			253.479	117.054	3.10711e+07	1.71798e+07	2.40517e+07	2.52839e+07	3.19239e+07	2.07372e+07	1.23094e+07	1.70539e+07	2.61331e+07	1.84484e+07	1.85152e+07	8.55488e+06
10E,12Z-Octadecadienoic acid	0.976054			1208.74	279.232	1.33783e+08	5.03133e+07	8.08525e+07	4.01802e+07	8.24687e+07	1.48968e+08	3.66466e+07	4.78411e+07	8.67295e+07	4.79564e+07	6.09017e+07	2.77391e+07
Cholic acid	0.958886			756.505	407.28	2.3251e+08	1.41694e+07	0	1.72181e+08	9.14027e+07	1.15873e+08	2.4094e+08	1.13859e+07	8.54186e+07	6.6366e+07	1.8637e+07	2.21677e+06
13S-hydroxyoctadecadienoic acid	0.931962			970.298	295.228	1.85305e+07	3.95073e+06	3.08636e+06	1.63786e+06	5.59495e+06	1.69684e+07	4.0746e+06	5.86992e+06	9.27155e+06	4.3062e+06	3.44984e+06	3.47187e+06
Docosahexaenoic acid	0.930275			1181.56	327.232	1.9245e+08	8.53238e+07	1.32409e+08	8.45951e+07	1.75977e+08	1.19859e+08	8.31047e+07	8.88774e+07	1.09463e+08	7.74489e+07	1.05616e+08	3.69214e+07
Taurocholic acid	0.923596			672.622	514.284	6.23677e+06	3.03236e+06	175164	1.07753e+07	1.61852e+06	204544	1.82081e+07	5.28719e+06	1.06983e+07	9.98599e+06	9.70497e+06	4.44542e+06
Citric acid	0.91973			67.5019	191.019	1.15432e+09	7.57666e+08	1.02338e+09	6.06498e+08	8.66673e+08	7.2101e+08	6.77208e+08	8.7469e+08	7.47413e+08	7.60932e+08	7.29351e+08	5.0528e+08
Uric acid	0.909643			64.8936	167.016	4.78335e+08	2.80389e+08	4.25568e+08	3.49883e+08	4.1765e+08	3.43551e+08	4.28527e+08	2.81755e+08	2.89795e+08	3.31094e+08	2.83802e+08	3.07852e+08
Inosine	0.909513			104.778	267.073	2.55511e+06	3.47133e+06	7.97582e+06	1.56236e+06	1.70179e+07	8.09859e+06	1.86634e+06	642455	1.69052e+06	1.1401e+06	322029	936659
Arachidonic acid	0.906217			1196.83	303.232	4.32113e+08	3.14032e+08	5.68491e+08	2.62554e+08	4.03252e+08	4.66324e+08	2.67712e+08	2.59912e+08	2.66017e+08	2.74766e+08	2.55026e+08	1.86449e+08
Gingerol	0.905895			1496.15	293.178	7.98495e+07	4.54718e+07	4.75478e+07	1.25218e+08	6.40438e+07	3.62812e+07	9.09659e+07	4.68888e+07	3.47286e+07	3.45278e+07	6.8995e+07	7.71456e+07
Tauroursodeoxycholic acid	0.900772			661.633	498.29	2.14841e+06	4.0864e+06	194761	5.58291e+07	1.28873e+06	647277	3.24337e+07	6.58743e+06	1.16894e+07	8.37745e+06	9.60855e+06	3.89413e+06
LysoPE(18:1(9Z)/0:0)	0.873245			978.512	478.293	1.03985e+08	7.65167e+07	9.49621e+07	5.72872e+07	6.0585e+07	1.09988e+08	4.50686e+07	4.21967e+07	5.79751e+07	5.71462e+07	5.63154e+07	1.34617e+07
Glycocholic acid	0.854368			671.444	464.302	6.45974e+06	1.13137e+07	35584.8	1.02234e+08	4.45461e+06	9.90637e+06	5.32192e+07	1.71558e+07	6.69804e+07	3.99515e+07	5.05568e+07	8.28857e+06
Oxidized glutathione	0.822005			66.2063	611.145	3.6468e+08	2.29775e+08	3.39515e+08	2.20551e+08	1.54927e+08	3.37986e+08	1.06212e+08	2.61119e+08	1.48219e+08	2.11247e+08	2.48025e+08	2.81906e+08
Acylated phloroglucinol	0.821565			697.346	405.265	8.55415e+07	4.77482e+06	0	2.0445e+06	9.87891e+06	1.35712e+07	4.57429e+07	166385	7.45352e+06	2.32776e+06	5.491e+06	592040
4-[5-(6-hydroxy-5,5,8a-trimethyl-2-methylidene-3,4,4a,6,7,8-hexahydro-1H-naphthalen-1-yl)-3-methylpentoxy]-4-oxobutanoic acid	0.764543			756.58	453.285	4.06673e+07	2.48979e+06	14642.8	3.00563e+07	1.62859e+07	1.96901e+07	4.52002e+07	2.08428e+06	1.59975e+07	1.24471e+07	3.55094e+06	402263
Azelaic acid	0.763563			490.63	187.096	1.83101e+07	1.40554e+07	1.74316e+07	3.85053e+07	1.32526e+07	5.64962e+06	1.50821e+07	2.11128e+07	2.03598e+07	1.20429e+07	1.5042e+07	1.34234e+07
p-Cresol sulfate	0.762613			441.329	187.006	5.45335e+07	6.16887e+07	66581	5.61253e+06	3.84926e+06	0	3.72082e+07	4.42363e+07	6.70765e+07	5.53912e+07	3.47893e+07	1.79211e+07
2-aminoethyl [(2R)-2-hydroxy-3-[(9Z,12Z)-octadeca-9,12-dienoyl]oxypropyl] phosphate	0.753091			912.787	476.277	4.09551e+07	3.05161e+07	4.07505e+07	2.3839e+07	2.18617e+07	4.34203e+07	2.12462e+07	1.93617e+07	2.6169e+07	2.8087e+07	2.27636e+07	4.77743e+06
[1-[2-aminoethoxy(hydroxy)phosphoryl]oxy-3-hydroxypropan-2-yl] hexadecanoate	0.739407			947.659	452.278	7.79218e+07	5.18856e+07	7.50799e+07	5.61123e+07	7.56631e+07	7.25415e+07	3.2289e+07	4.4274e+07	5.94167e+07	4.27718e+07	5.07076e+07	2.48968e+07
LysoPC(18:2(9Z,12Z))	0.72167			917.985	564.331	4.01805e+08	4.03895e+08	4.83684e+08	3.47946e+08	4.20993e+08	5.32912e+08	4.58353e+08	4.14488e+08	3.4708e+08	4.14556e+08	3.16811e+08	2.71359e+08
12-KETE	0.716382			1032.38	317.212	5.77002e+07	1.16589e+07	1.085e+06	1.65116e+06	1.81491e+06	2.21496e+06	1.13487e+07	1.49761e+07	8.58012e+06	3.37899e+07	6.42573e+06	1.49791e+07
5-HETE	0.709565			1009.29	319.228	1.29912e+08	3.90235e+07	8.14659e+07	1.70709e+07	1.90911e+07	1.07872e+08	3.20194e+07	4.88594e+06	5.73965e+07	1.41194e+07	8.27584e+06	5.32551e+07
Diethyl phthalic acid	0.66799			698.67	221.081	1.78345e+07	1.74027e+07	10482.4	1.58319e+07	1.54711e+07	1.24586e+07	1.9296e+07	1.87465e+07	1.6483e+07	1.79868e+07	1.85286e+07	1.93826e+07
5,6-dehydro Arachidonic Acid	0.64985			1140.6	301.216	6.00568e+06	2.99704e+06	4.31053e+06	3.21512e+06	5.70381e+06	5.26776e+06	3.44396e+06	4.33442e+06	3.90996e+06	3.3429e+06	3.6431e+06	1.59455e+06
Phe Leu Asp Lys	0.608846			1095.32	520.267	1.41888e+06	456797	2.63142e+06	957157	1.09717e+06	1.62119e+06	1.13701e+07	1.84125e+07	5.13445e+06	5.421e+06	1.86898e+06	3.63705e+06
1-hydroxynaphthalene-2-carboxylic acid	0.602601			70.102	187.042	3.72169e+08	2.26477e+08	3.59626e+08	1.87775e+08	2.39421e+08	2.31427e+08	3.12616e+08	2.23859e+08	1.94296e+08	2.44021e+08	2.55532e+08	2.35998e+08
Lys-Lys-OH	0.579603			1273.54	381.174	5.27217e+07	9.35499e+06	2.27899e+07	5.82668e+06	2.96713e+07	8.07095e+07	5.70882e+06	1.07468e+07	3.33653e+07	1.16824e+07	1.21015e+07	4.82461e+06
(9xi,10xi,12xi)-9,10-Dihydroxy-12-octadecenoic acid	0.570968			851.81	313.238	2.15522e+07	7.08455e+06	8.33526e+06	5.25311e+06	2.43154e+07	1.18361e+07	8.18098e+06	1.1361e+07	1.18927e+07	4.78986e+06	1.06185e+07	4.89031e+06
Xanthohumol	0.557254			1181.01	353.142	1.12841e+08	1.72858e+07	3.54298e+07	1.10266e+07	1.15216e+08	5.83079e+07	7.8038e+06	2.9543e+07	5.60147e+07	1.34931e+07	2.96417e+07	9.34493e+06
13-HpODE	0.557175			950.3	311.222	3.76884e+07	9.23535e+06	1.30902e+07	7.23019e+06	1.52131e+07	3.38236e+07	2.13125e+07	1.11637e+07	1.50656e+07	1.66881e+07	9.06137e+06	6.45081e+06
Docosapentaenoic acid (22n-3)	0.551309			1233.32	329.248	1.47681e+07	5.01245e+06	8.76858e+06	4.84801e+06	1.09237e+07	7.26065e+06	6.82291e+06	5.85187e+06	7.7824e+06	4.58299e+06	5.97262e+06	2.63575e+06
1,2-Dioctanoyl PC	0.522162			1130.89	544.267	1.13827e+08	4.95524e+07	2.17774e+07	7.62537e+06	9.50487e+06	2.26972e+07	4.86136e+07	8.43312e+07	1.8193e+08	1.85823e+08	1.07767e+08	1.21564e+08
3-(3,4-Dihydroxy-5-methoxy)-2-propenoic acid	0.507581			406.36	209.042	2.72724e+07	1.99475e+07	1.79296e+07	2.99195e+07	1.99327e+07	1.97572e+07	2.21822e+07	2.31425e+07	2.70095e+07	2.69185e+07	2.53098e+07	2.15394e+07
4-Hydroxybenzenesulfonic acid	0.439223			316.932	172.991	6.09312e+07	5.1277e+07	1.06638e+07	1.86331e+07	4.12305e+07	4.24632e+06	5.22214e+07	7.96791e+07	6.45651e+07	5.26305e+07	3.75676e+07	2.69216e+07
Embelin	0.377374			784.972	293.176	1.39946e+07	1.80223e+07	0	2.92722e+07	8.28562e+06	1.54624e+07	2.34676e+07	2.08993e+07	4.33811e+07	2.50829e+07	2.09767e+07	1.52965e+07
				1550.09	561.753	1.48752e+06	1.24343e+06	0	67306.4	206185	0	710802	758452	815688	1.01299e+06	1.32168e+06	1.2497e+06
				1549.62	336.858	2.22843e+07	2.09077e+07	3.52314e+06	6.05366e+06	7.27878e+06	4.51473e+06	1.48982e+07	1.55917e+07	1.42616e+07	1.66779e+07	1.88607e+07	2.00901e+07
				1549.6	353.848	8.29466e+06	7.76397e+06	761363	1.8729e+06	2.18481e+06	1.16208e+06	5.8476e+06	5.41641e+06	5.47186e+06	5.77213e+06	6.8214e+06	6.63273e+06
				1549.26	476.776	1.04879e+07	9.98331e+06	614237	1.76072e+06	2.17664e+06	1.12147e+06	6.33502e+06	6.49406e+06	6.41573e+06	7.51398e+06	8.3012e+06	9.06538e+06
				1549.25	493.766	4.48513e+06	4.09975e+06	134664	528545	788447	262585	2.65894e+06	2.7601e+06	2.31758e+06	2.95981e+06	3.45313e+06	3.92699e+06
		Tepraloxydim	19.926	1549.22	342.844	1.45634e+07	1.28142e+07	1.6425e+06	3.25376e+06	3.98057e+06	2.73789e+06	9.1255e+06	9.43955e+06	9.48634e+06	1.08963e+07	1.16915e+07	1.33438e+07
				1549.22	472.834	8.064e+06	8.02653e+06	1.63037e+06	2.77737e+06	3.25503e+06	2.22039e+06	6.49494e+06	6.72178e+06	5.52739e+06	7.06625e+06	7.79489e+06	8.52992e+06
				1549.21	308.864	1.77642e+07	1.60986e+07	2.76199e+06	4.89247e+06	5.65095e+06	4.02686e+06	1.21604e+07	1.22952e+07	1.19192e+07	1.35395e+07	1.51796e+07	1.52579e+07
				1549.13	182.896	9.96628e+06	9.95447e+06	3.65704e+06	5.11824e+06	5.59244e+06	4.89086e+06	8.66508e+06	7.96578e+06	7.31636e+06	7.982e+06	9.57593e+06	1.05975e+07
				1548.36	425.779	2.51935e+06	2.1785e+06	18413.5	330426	198009	77594.8	1.55946e+06	1.55283e+06	1.24539e+06	1.7578e+06	1.94332e+06	2.03774e+06
				1548.35	453.786	4.62349e+06	3.3796e+06	801020	1.73619e+06	1.89608e+06	1.39971e+06	3.21967e+06	3.08143e+06	3.13838e+06	2.96128e+06	3.48172e+06	3.96886e+06
				1548.32	180.917	4.62392e+07	4.55553e+07	1.54268e+07	2.04562e+07	2.22222e+07	1.84309e+07	3.52942e+07	3.42211e+07	3.30702e+07	3.91016e+07	4.05909e+07	4.51715e+07
				1548.32	190.928	1.72904e+08	1.71783e+08	7.13378e+07	9.24599e+07	9.92379e+07	8.30435e+07	1.47449e+08	1.48438e+08	1.3672e+08	1.52808e+08	1.6008e+08	1.74834e+08
				1548.32	258.916	2.10554e+07	1.87581e+07	9.62106e+06	1.28089e+07	1.331e+07	1.11504e+07	1.82015e+07	1.93195e+07	1.75176e+07	1.93522e+07	2.10886e+07	2.04622e+07
				1548.25	297.827	2.06031e+07	1.72293e+07	6.10263e+06	9.77646e+06	1.0367e+07	8.09395e+06	1.64965e+07	1.56211e+07	1.53189e+07	1.49432e+07	1.72046e+07	1.87892e+07
				1548.1	305.86	7.81132e+06	5.76061e+06	2.4821e+06	4.27816e+06	4.32269e+06	3.62001e+06	5.32715e+06	5.23338e+06	5.49002e+06	5.04885e+06	6.09632e+06	6.12415e+06
				1547.91	315.825	7.03349e+06	6.22753e+06	1.36093e+06	2.17099e+06	2.33893e+06	1.90037e+06	5.2007e+06	5.50394e+06	4.89765e+06	5.47616e+06	5.99324e+06	6.69395e+06
				1547.91	325.854	1.73435e+07	1.60122e+07	2.56181e+06	4.69745e+06	5.55105e+06	3.3144e+06	1.1877e+07	1.19164e+07	1.10248e+07	1.28539e+07	1.48207e+07	1.60968e+07
		Thenylchlor	1.56758	1547.88	324.845	4.28832e+07	3.51446e+07	1.3808e+07	2.18377e+07	2.12889e+07	1.77563e+07	3.16153e+07	2.94741e+07	3.06559e+07	3.0558e+07	3.35995e+07	3.6342e+07
				1547.87	521.773	6.50853e+06	5.17694e+06	1.66733e+06	2.67038e+06	3.17698e+06	2.26234e+06	4.93702e+06	4.64256e+06	4.9357e+06	4.70963e+06	5.61156e+06	5.50681e+06
				1547.84	296.851	6.53851e+06	5.74847e+06	591283	1.85405e+06	2.14703e+06	1.57972e+06	4.20553e+06	4.25292e+06	3.98308e+06	4.68788e+06	4.96006e+06	5.71791e+06
				1547.84	307.856	5.75585e+07	4.7474e+07	2.10084e+07	3.51231e+07	3.32262e+07	2.87331e+07	4.41617e+07	4.29475e+07	4.40595e+07	4.35493e+07	4.7748e+07	4.9624e+07
				1547.84	224.908	9.76584e+07	9.70313e+07	3.08292e+07	4.56293e+07	4.96011e+07	4.18061e+07	7.89146e+07	7.86738e+07	7.50016e+07	8.52636e+07	8.83877e+07	9.39588e+07
				1547.84	314.817	1.30349e+07	1.09941e+07	3.40268e+06	5.82743e+06	6.4984e+06	5.27546e+06	9.92003e+06	9.91349e+06	9.54361e+06	9.9853e+06	1.06242e+07	1.21399e+07
				1547.83	241.898	1.45256e+08	1.54632e+08	4.92512e+07	5.60657e+07	6.7699e+07	5.96294e+07	9.87435e+07	1.03576e+08	9.70097e+07	1.23138e+08	1.24281e+08	1.30509e+08
				1547.8	153.899	2.33932e+07	2.29928e+07	1.08574e+07	1.43706e+07	1.57277e+07	1.31552e+07	2.38741e+07	2.24814e+07	2.11349e+07	2.24761e+07	2.33953e+07	2.401e+07
				1547.4	279.86	6.01936e+06	5.31294e+06	1.34933e+06	2.42516e+06	2.61502e+06	2.02747e+06	4.24707e+06	4.36829e+06	4.24403e+06	4.68053e+06	5.11974e+06	5.2461e+06
				1547.37	213.916	4.66882e+07	4.86653e+07	1.52955e+07	1.84119e+07	2.14386e+07	1.85726e+07	2.93924e+07	3.17852e+07	3.04831e+07	3.90317e+07	3.90605e+07	4.00854e+07
				1546.96	263.866	9.97964e+06	7.4493e+06	3.96743e+06	5.9609e+06	6.11357e+06	5.1723e+06	6.85061e+06	7.02023e+06	7.28438e+06	6.71362e+06	7.76203e+06	7.84413e+06
				1546.95	197.889	4.13892e+07	4.15127e+07	1.023e+07	1.72328e+07	2.15114e+07	1.45537e+07	3.9188e+07	3.79062e+07	3.36468e+07	3.7373e+07	3.89768e+07	3.92379e+07
				1546.94	262.858	9.15806e+06	8.36742e+06	3.20317e+06	4.65453e+06	4.51263e+06	4.20318e+06	6.75557e+06	6.5455e+06	6.50942e+06	6.9633e+06	7.60753e+06	7.79853e+06
				1546.92	163.905	7.09136e+07	6.5951e+07	4.87778e+07	5.27295e+07	5.32188e+07	5.14454e+07	6.46329e+07	6.33727e+07	6.43086e+07	6.38032e+07	6.54354e+07	6.89173e+07
				1546.92	207.898	1.47456e+08	1.4367e+08	9.66498e+07	1.10765e+08	1.10195e+08	1.05076e+08	1.34145e+08	1.32839e+08	1.30551e+08	1.33832e+08	1.40152e+08	1.48039e+08
				1546.9	188.894	1.88869e+07	1.97013e+07	9.15606e+06	1.04382e+07	1.18651e+07	1.08065e+07	1.60989e+07	1.63519e+07	1.47968e+07	1.80927e+07	1.77162e+07	1.81599e+07
				1546.85	343.893	1.06581e+07	1.091e+07	5.47521e+06	7.04685e+06	7.634e+06	6.25008e+06	1.0895e+07	1.05004e+07	9.43535e+06	9.96438e+06	1.1005e+07	1.1399e+07
				1546.83	275.906	2.09363e+07	2.04936e+07	9.69e+06	1.25206e+07	1.35515e+07	1.09023e+07	1.84713e+07	1.89799e+07	1.71459e+07	1.84372e+07	2.01853e+07	2.06957e+07
		6-Hydroxymethyletoricoxib	-13.2267	1546.82	375.843	9.35897e+06	6.92379e+06	5.73832e+06	7.77229e+06	7.9197e+06	7.50164e+06	8.27955e+06	7.6698e+06	7.81733e+06	7.46623e+06	8.0931e+06	8.40456e+06
				1546.39	186.897	5.76661e+07	6.01058e+07	2.86248e+07	3.25475e+07	3.50511e+07	3.45939e+07	4.77377e+07	4.8934e+07	4.6208e+07	5.61992e+07	5.53155e+07	5.6217e+07
				1546.39	214.879	1.17633e+08	1.22099e+08	5.25451e+07	6.01187e+07	6.86759e+07	6.17794e+07	9.85734e+07	1.002e+08	8.97201e+07	1.07897e+08	1.06534e+08	1.15669e+08
				1546.38	159.877	1.72129e+07	1.77986e+07	1.56775e+07	1.66117e+07	1.77004e+07	1.71957e+07	2.17275e+07	1.99728e+07	1.91025e+07	1.89335e+07	1.88586e+07	1.81388e+07
				1545.99	443.83	9.19668e+06	7.49579e+06	5.89183e+06	8.39271e+06	8.61007e+06	8.52213e+06	8.0474e+06	7.56685e+06	8.14077e+06	7.19252e+06	7.86767e+06	8.32025e+06
				1545.57	392.833	5.87638e+06	5.05809e+06	3.84528e+06	5.42515e+06	4.93004e+06	4.62594e+06	5.63604e+06	5.32304e+06	5.64603e+06	5.23348e+06	5.20813e+06	5.28135e+06
				1545.49	189.857	3.1441e+07	3.19483e+07	2.31118e+07	2.55277e+07	2.7056e+07	2.63088e+07	3.62064e+07	3.5975e+07	3.19538e+07	3.44295e+07	3.48638e+07	3.3619e+07
				1545.28	341.836	7.65908e+06	6.17365e+06	3.95165e+06	6.13717e+06	6.00878e+06	5.24693e+06	6.71162e+06	6.14122e+06	6.6948e+06	5.918e+06	6.54819e+06	6.71925e+06
				1545.12	235.926	4.38429e+07	3.25671e+07	5.65738e+07	6.59361e+07	6.17678e+07	6.53168e+07	4.27438e+07	4.17138e+07	4.75046e+07	3.99201e+07	4.08646e+07	3.90419e+07
				1545.09	168.886	3.47699e+07	3.51234e+07	1.55786e+07	1.81558e+07	1.92051e+07	1.87766e+07	2.85881e+07	2.88479e+07	2.57453e+07	3.09501e+07	3.02726e+07	3.34736e+07
				1545.01	460.821	7.29821e+06	6.06731e+06	4.60406e+06	6.86223e+06	6.77843e+06	6.33593e+06	6.99513e+06	6.4119e+06	6.7148e+06	5.85504e+06	6.34922e+06	6.69382e+06
				1545.01	480.796	1.20625e+07	2.50197e+07	2.63182e+07	1.93221e+07	2.22536e+07	2.59263e+07	9.65406e+06	1.209e+07	8.30285e+06	1.99719e+07	1.57426e+07	1.38915e+07
				1544.27	428.87	6.66515e+06	6.61665e+06	3.93812e+06	5.44383e+06	5.11609e+06	4.3882e+06	7.21679e+06	7.06729e+06	6.73111e+06	6.33797e+06	6.6735e+06	7.32105e+06
				1544.24	124.89	1.34053e+07	1.3641e+07	9.07932e+06	9.96115e+06	1.01034e+07	9.93112e+06	1.15006e+07	1.12267e+07	1.06333e+07	1.20498e+07	1.1774e+07	1.2828e+07
				1544.21	225.897	9.0388e+06	6.88121e+06	1.38841e+07	1.35873e+07	1.53125e+07	1.38135e+07	8.53591e+06	8.83532e+06	1.02221e+07	8.00969e+06	8.29356e+06	8.96999e+06
				1544.18	187.86	5.03988e+07	5.21344e+07	3.68644e+07	4.19751e+07	4.36824e+07	4.274e+07	5.64941e+07	5.4286e+07	4.97496e+07	5.39745e+07	5.47614e+07	5.73433e+07
				1544.16	502.779	5.46365e+06	1.22304e+07	1.29811e+07	8.9848e+06	1.08953e+07	1.28121e+07	4.237e+06	5.32622e+06	3.92686e+06	9.2975e+06	7.04151e+06	5.59019e+06
				1543.79	122.893	3.69619e+07	3.64535e+07	2.48894e+07	2.68665e+07	2.73597e+07	2.87002e+07	3.21506e+07	3.09802e+07	3.11069e+07	3.44683e+07	3.38783e+07	3.53837e+07
				1543.73	292.896	6.15994e+06	6.19557e+06	3.81695e+06	4.72724e+06	4.6878e+06	4.49121e+06	5.42958e+06	5.99276e+06	5.11786e+06	5.69898e+06	5.94367e+06	6.13311e+06
		2,4-Dibromophenol	19.9472	1542.9	252.916	1.58046e+07	1.23196e+07	1.91103e+07	2.23275e+07	2.09843e+07	2.16788e+07	1.68713e+07	1.54113e+07	1.74127e+07	1.41802e+07	1.38902e+07	1.45713e+07
				1542.54	123.896	9.51925e+06	8.30792e+06	8.68718e+06	1.05919e+07	9.83681e+06	1.02085e+07	9.16644e+06	9.18817e+06	9.35067e+06	8.76908e+06	9.08476e+06	9.69244e+06
				1542.2	452.8	5.17949e+06	1.1046e+07	1.12724e+07	8.04067e+06	9.69977e+06	1.10897e+07	3.70916e+06	4.74633e+06	3.46175e+06	8.74639e+06	6.31227e+06	5.56329e+06
				1542.19	103.919	1.99073e+07	1.82586e+07	2.09638e+07	2.15697e+07	2.14249e+07	2.2942e+07	1.86623e+07	1.72532e+07	1.88898e+07	1.77676e+07	1.70459e+07	1.67796e+07
				1542.18	143.864	1.58099e+07	1.66212e+07	1.36167e+07	1.45231e+07	1.46486e+07	1.50078e+07	1.72706e+07	1.69401e+07	1.56252e+07	1.71488e+07	1.59631e+07	1.58049e+07
				1541.69	269.906	2.62752e+06	2.31357e+06	3.94363e+06	4.67226e+06	4.13795e+06	4.41581e+06	3.04972e+06	2.88563e+06	3.13199e+06	2.86892e+06	1.9821e+06	2.2658e+06
				1540.54	141.867	2.63208e+07	2.71415e+07	2.27047e+07	2.45478e+07	2.4344e+07	2.45696e+07	2.70908e+07	2.67869e+07	2.54902e+07	2.66411e+07	2.69938e+07	2.69502e+07
				1536.85	204.863	5.85989e+06	4.81066e+06	8.59378e+06	7.39912e+06	7.1851e+06	8.46807e+06	5.72854e+06	5.27405e+06	6.54799e+06	5.42911e+06	5.28879e+06	4.93327e+06
				1535.49	217.861	2.16458e+07	2.06295e+07	2.41396e+07	2.50621e+07	2.29495e+07	2.50212e+07	2.31618e+07	2.15379e+07	2.41061e+07	2.10813e+07	2.25981e+07	2.19703e+07
				1532.6	179.908	2.61276e+07	2.21537e+07	2.87786e+07	3.18113e+07	3.1011e+07	3.20904e+07	2.49805e+07	2.46065e+07	2.57923e+07	2.23222e+07	2.38867e+07	2.41117e+07
				1532.27	215.868	1.74975e+07	1.45195e+07	2.89723e+07	3.0108e+07	2.70876e+07	3.21731e+07	2.14344e+07	1.86791e+07	2.07928e+07	1.70624e+07	1.71452e+07	1.61777e+07
				1529.03	232.859	3.47321e+06	2.75197e+06	1.20482e+07	8.70423e+06	9.23505e+06	9.26287e+06	5.62356e+06	4.7249e+06	6.36486e+06	3.98377e+06	3.76066e+06	2.9979e+06
				1528.67	207.879	1.44915e+08	1.40195e+08	9.46482e+07	1.15812e+08	1.13513e+08	1.07028e+08	1.31248e+08	1.32737e+08	1.3012e+08	1.33655e+08	1.39849e+08	1.44941e+08
				1528.29	125.872	5.84231e+07	5.43634e+07	1.01416e+08	9.80667e+07	8.90375e+07	1.04291e+08	6.89249e+07	6.15374e+07	7.05845e+07	5.68027e+07	5.56512e+07	5.33994e+07
				1528.29	127.87	4.08049e+07	3.78759e+07	7.31141e+07	7.04369e+07	6.35951e+07	7.27726e+07	4.75249e+07	4.31429e+07	4.97324e+07	4.13397e+07	3.95884e+07	3.76835e+07
				1526.77	222.843	8.86241e+06	8.03469e+06	1.2101e+07	8.90572e+06	8.57724e+06	9.33239e+06	1.19587e+07	1.22566e+07	1.34488e+07	1.26301e+07	1.05675e+07	1.03559e+07
				1526.7	205.84	4.46582e+07	4.18907e+07	7.37337e+07	7.06808e+07	6.52419e+07	7.31229e+07	5.15451e+07	4.84084e+07	5.58768e+07	4.59927e+07	4.6077e+07	4.48209e+07
				1525.66	222.832	8.35942e+06	6.81053e+06	1.28682e+07	9.28029e+06	8.91661e+06	1.03123e+07	1.16299e+07	1.15519e+07	1.29813e+07	1.20429e+07	1.02765e+07	9.79458e+06
				1525.64	223.843	2.39124e+06	2.19904e+06	2.81537e+06	2.75641e+06	2.97006e+06	2.97709e+06	2.489e+06	2.67645e+06	2.85651e+06	2.65432e+06	2.78268e+06	2.80702e+06
				1525.62	177.845	9.44242e+06	9.16708e+06	1.67976e+07	1.49093e+07	1.41414e+07	1.59743e+07	1.14902e+07	1.10714e+07	1.2115e+07	1.04861e+07	1.02413e+07	9.70067e+06
				1525.36	165.853	7.79745e+06	7.51112e+06	1.03912e+07	1.11036e+07	1.00485e+07	1.06896e+07	9.6023e+06	8.49142e+06	9.71486e+06	8.6122e+06	8.18012e+06	7.85753e+06
				1524.85	165.867	8.92935e+06	8.27308e+06	1.1559e+07	1.17496e+07	1.05772e+07	1.18015e+07	1.02232e+07	1.14009e+07	1.08269e+07	1.14375e+07	9.16713e+06	8.87852e+06
				1524.55	87.9239	8.30147e+06	7.06139e+06	1.03465e+07	1.12893e+07	1.06355e+07	1.1235e+07	7.96862e+06	7.6486e+06	8.23708e+06	7.22174e+06	7.4551e+06	7.24779e+06
				1524.16	206.862	4.66612e+06	4.66201e+06	4.35304e+06	4.75991e+06	5.14706e+06	4.58342e+06	4.7837e+06	4.68837e+06	4.50464e+06	5.27451e+06	4.81639e+06	4.72518e+06
				1524.12	195.825	1.05576e+08	9.94207e+07	1.10954e+08	9.69296e+07	1.03972e+08	9.78839e+07	1.11165e+08	1.05025e+08	1.25216e+08	1.18093e+08	1.10038e+08	1.02889e+08
				1523.64	197.81	1.26951e+08	1.17229e+08	1.41565e+08	1.23999e+08	1.28473e+08	1.25518e+08	1.35697e+08	1.31161e+08	1.53699e+08	1.446e+08	1.33978e+08	1.2584e+08
				1523.13	195.817	1.08449e+08	9.70803e+07	1.08844e+08	9.55214e+07	1.02819e+08	9.7466e+07	1.07358e+08	1.02932e+08	1.20408e+08	1.15683e+08	1.07802e+08	1.02516e+08
				1522.89	199.807	6.1208e+07	5.53913e+07	6.69139e+07	5.85979e+07	6.31274e+07	5.89566e+07	6.51777e+07	6.01783e+07	7.33311e+07	6.78172e+07	6.19644e+07	5.9105e+07
				1516.07	85.003	4.22954e+06	4.78025e+06	5.5616e+06	5.46134e+06	5.27199e+06	5.30724e+06	4.05819e+06	4.38475e+06	4.44745e+06	4.66508e+06	4.46028e+06	4.12967e+06
				1514.76	547.96	1.26482e+06	1.946e+06	1.26467e+06	789156	226399	488291	1.17793e+06	1.39628e+06	1.21919e+06	1.42007e+06	1.66579e+06	2.10547e+06
				1512.88	132.872	5.70428e+07	5.69665e+07	7.05141e+07	8.11593e+07	8.80174e+07	1.01125e+08	4.49289e+07	4.33967e+07	4.61286e+07	4.49571e+07	4.9692e+07	5.11836e+07
				1512.08	184.915	2.25034e+07	2.21889e+07	1.87261e+07	1.79347e+07	1.81398e+07	1.62661e+07	2.13158e+07	2.13246e+07	2.17303e+07	2.22886e+07	2.3696e+07	2.23276e+07
				1512.04	192.929	1.28973e+07	1.29445e+07	1.30673e+07	1.35184e+07	1.33575e+07	1.26909e+07	1.18127e+07	1.11189e+07	1.10045e+07	1.01002e+07	1.34255e+07	1.42797e+07
				1512.04	274.857	8.88176e+06	6.48614e+06	7.38788e+06	4.98783e+06	7.36877e+06	3.8381e+06	5.39228e+06	5.42726e+06	5.64587e+06	5.77681e+06	6.55516e+06	8.48268e+06
				1512.04	194.923	4.70024e+06	4.33194e+06	5.2137e+06	5.13893e+06	4.83976e+06	5.21846e+06	3.75097e+06	4.35048e+06	4.5628e+06	4.59055e+06	5.01263e+06	4.92694e+06
				1510.72	144.922	4.76712e+07	4.55112e+07	3.98981e+07	3.91097e+07	3.74566e+07	3.88134e+07	4.6315e+07	4.46753e+07	4.90771e+07	4.54056e+07	4.86817e+07	4.49102e+07
				1510.72	396.856	6.02071e+06	6.81114e+06	4.98728e+06	5.59623e+06	4.87571e+06	5.12639e+06	5.19725e+06	4.48606e+06	4.91534e+06	4.98225e+06	6.94152e+06	6.60202e+06
				1510.71	354.829	3.786e+06	3.70314e+06	2.99422e+06	3.03813e+06	3.05656e+06	2.96776e+06	3.34191e+06	3.38816e+06	3.25521e+06	3.22158e+06	4.37812e+06	4.22477e+06
				1510.64	176.85	1.21845e+07	1.31566e+07	1.1527e+07	1.24537e+07	1.14483e+07	1.27648e+07	1.21256e+07	1.13098e+07	1.19227e+07	1.15802e+07	1.26836e+07	1.24879e+07
				1509.45	174.914	2.73491e+07	3.12796e+07	2.74033e+07	3.00136e+07	2.57865e+07	2.93197e+07	2.63566e+07	2.38658e+07	2.5261e+07	2.38371e+07	3.14443e+07	2.96587e+07
				1509.41	274.837	8.73959e+06	6.32548e+06	7.2871e+06	4.83406e+06	7.2323e+06	3.75422e+06	5.23543e+06	5.40631e+06	5.49833e+06	5.69261e+06	6.61936e+06	8.38522e+06
				1509.41	99.9244	1.97303e+07	1.89364e+07	1.86961e+07	1.7901e+07	1.63162e+07	1.64408e+07	1.75247e+07	1.78035e+07	1.9584e+07	1.94234e+07	1.9397e+07	1.9462e+07
				1509.41	396.836	5.98915e+06	6.84701e+06	4.94797e+06	5.54172e+06	4.87764e+06	5.15899e+06	5.17073e+06	4.38149e+06	4.84424e+06	4.92176e+06	6.822e+06	6.60202e+06
				1509.41	396.844	6.01564e+06	6.81664e+06	4.95056e+06	5.54251e+06	4.8804e+06	5.15899e+06	5.1693e+06	4.4308e+06	4.81079e+06	4.92573e+06	6.84473e+06	6.61864e+06
				1509.41	439.805	1.22122e+06	1.10005e+06	1.04302e+06	1.07342e+06	1.08378e+06	928361	1.40163e+06	1.01528e+06	1.38191e+06	1.11534e+06	1.20881e+06	1.15379e+06
				1509.37	174.898	2.73151e+07	3.10028e+07	2.56475e+07	2.71783e+07	2.37626e+07	2.67175e+07	2.59658e+07	2.35631e+07	2.48714e+07	2.3734e+07	3.06085e+07	2.97332e+07
				1509.3	113.925	2.91656e+06	3.74341e+06	3.81122e+06	2.74787e+06	3.22409e+06	3.58854e+06	4.64571e+06	3.32309e+06	5.15566e+06	3.80538e+06	5.06582e+06	3.83655e+06
				1509.3	209.888	3.44318e+07	3.67296e+07	4.71492e+07	4.66857e+07	4.12182e+07	4.57164e+07	3.55909e+07	4.09768e+07	4.52423e+07	4.57503e+07	3.12865e+07	2.88184e+07
				1508.1	100.933	1.6679e+08	1.5632e+08	1.46126e+08	1.39956e+08	1.3796e+08	1.40818e+08	1.82216e+08	1.71935e+08	1.84139e+08	1.75532e+08	1.79806e+08	1.62521e+08
				1508.1	101.932	1.84067e+07	1.76663e+07	1.55142e+07	1.53915e+07	1.45412e+07	1.53482e+07	1.96637e+07	1.73779e+07	1.9865e+07	1.85364e+07	1.9652e+07	1.73409e+07
				1508.1	115.92	1.20682e+08	1.07963e+08	1.13253e+08	9.7312e+07	1.05399e+08	9.42519e+07	1.1883e+08	1.28522e+08	1.2991e+08	1.41353e+08	1.17746e+08	1.18941e+08
				1508.1	176.87	6.94996e+06	7.08788e+06	5.29453e+06	6.18315e+06	4.09733e+06	6.03071e+06	7.18632e+06	5.09475e+06	7.06687e+06	4.90587e+06	8.085e+06	7.68937e+06
				1508.1	208.826	6.46559e+06	7.66736e+06	5.81766e+06	6.76144e+06	5.27221e+06	7.01294e+06	8.1021e+06	7.40142e+06	8.643e+06	8.13342e+06	8.14852e+06	7.89461e+06
				1508.1	303.831	1.53022e+06	1.58255e+06	1.15346e+06	1.06782e+06	1.30512e+06	1.19023e+06	1.77443e+06	1.84558e+06	1.8671e+06	2.16276e+06	1.56924e+06	1.26352e+06
				1508.1	117.928	1.64049e+08	1.66324e+08	1.28539e+08	1.31736e+08	1.17185e+08	1.26016e+08	1.69372e+08	1.58242e+08	1.78332e+08	1.83364e+08	1.73055e+08	1.68916e+08
				1508.09	218.86	6.7782e+06	8.59838e+06	4.99489e+06	5.5259e+06	5.24194e+06	5.45406e+06	8.14893e+06	9.33698e+06	8.81675e+06	1.03667e+07	9.30413e+06	7.64825e+06
				1508.08	116.927	1.35233e+09	1.42471e+09	1.084e+09	1.10475e+09	9.60693e+08	1.00938e+09	1.43783e+09	1.37993e+09	1.50056e+09	1.52964e+09	1.46713e+09	1.42641e+09
				1508.07	118.926	4.1449e+07	4.30101e+07	2.84235e+07	3.06332e+07	2.53771e+07	3.17165e+07	4.23123e+07	4.18989e+07	4.57432e+07	4.65771e+07	4.53802e+07	4.38988e+07
				1508.06	114.933	6.39108e+07	6.69486e+07	4.437e+07	5.0844e+07	3.89868e+07	4.63678e+07	6.55806e+07	6.17671e+07	7.08022e+07	7.20418e+07	6.82401e+07	6.44312e+07
		Pentoxazone	6.82624	1507.44	354.782	1.16034e+07	3.65706e+06	4.63969e+06	2.86064e+06	5.25873e+06	2.853e+06	3.13107e+06	4.75285e+06	3.13299e+06	5.35831e+06	4.35856e+06	8.26935e+06
				1506.79	178.824	1.46517e+07	1.51377e+07	1.46087e+07	1.5405e+07	1.70339e+07	1.54623e+07	1.3682e+07	1.2108e+07	1.44731e+07	1.18056e+07	1.22069e+07	1.09244e+07
				1506.78	211.924	4.89553e+06	5.25248e+06	5.37385e+06	5.65001e+06	5.4448e+06	5.62616e+06	4.61208e+06	5.62018e+06	5.66135e+06	6.30645e+06	3.86742e+06	3.92102e+06
		Bupranolol	18.967	1506.78	272.795	5.27169e+06	3.83394e+06	3.34687e+06	2.10364e+06	3.90112e+06	1.9405e+06	2.87614e+06	3.3082e+06	3.08813e+06	3.14505e+06	4.40354e+06	4.62484e+06
				1506.78	338.762	3.66372e+06	4.7165e+06	1.6061e+06	1.78836e+06	969399	1.62459e+06	3.16852e+06	2.92993e+06	4.18456e+06	3.94139e+06	4.75327e+06	3.36971e+06
				1506.78	886.552	416735	495476	190054	115427	107648	70623.7	1.37318e+07	1.09079e+07	9.91364e+06	1.08362e+07	1.20955e+07	1.84059e+07
				1506.78	887.555	74440.1	90590.7	69998.3	118603	137705	82254.3	3.98183e+06	3.81111e+06	2.91445e+06	3.17495e+06	4.21748e+06	5.67529e+06
				1506.78	885.551	1.64032e+06	1.26035e+06	707314	454113	368842	456390	2.51457e+07	2.01636e+07	1.91636e+07	2.11233e+07	2.18827e+07	3.48091e+07
				1506.77	216.853	4.03954e+07	4.34712e+07	2.12441e+07	2.22823e+07	1.88644e+07	2.16916e+07	3.6622e+07	3.36449e+07	3.85332e+07	3.92035e+07	4.37183e+07	4.10364e+07
				1506.77	256.846	7.64104e+07	9.97688e+07	4.31435e+07	5.9421e+07	4.1831e+07	5.16108e+07	7.85812e+07	6.6856e+07	8.19555e+07	8.05322e+07	9.38602e+07	8.27005e+07
				1506.76	182.917	4.10763e+06	4.14288e+06	4.72969e+06	4.65455e+06	4.77287e+06	4.81224e+06	6.57986e+06	6.8371e+06	6.79694e+06	6.94549e+06	4.06901e+06	4.03191e+06
				1506.76	235.841	3.65428e+07	1.21055e+07	2.33553e+07	7.05652e+06	2.479e+07	6.39488e+06	1.14645e+07	2.51698e+07	1.59998e+07	3.16182e+07	8.80052e+06	3.49052e+07
				1506.76	257.846	1.83633e+07	2.24797e+07	1.13038e+07	1.35524e+07	1.29355e+07	1.1556e+07	1.78935e+07	1.61892e+07	1.77784e+07	1.76869e+07	2.11848e+07	1.81016e+07
				1506.76	883.532	81616.7	0	0	0	28361.4	0	3.9072e+06	3.21118e+06	2.95511e+06	2.18518e+06	1.98128e+06	2.49553e+06
				1506.74	209.901	3.35231e+07	3.59105e+07	4.02916e+07	5.06139e+07	4.34675e+07	4.4719e+07	3.60553e+07	3.99265e+07	4.3878e+07	4.49361e+07	3.1015e+07	2.8348e+07
				1506.74	201.902	8.8397e+07	7.35721e+07	6.77994e+07	6.16045e+07	6.19497e+07	5.69177e+07	8.8173e+07	9.2636e+07	9.62118e+07	1.02814e+08	7.15589e+07	8.14035e+07
				1506.74	202.905	8.81117e+06	7.74826e+06	7.63522e+06	6.16326e+06	7.09284e+06	6.00158e+06	9.62437e+06	1.01102e+07	1.00299e+07	1.09048e+07	7.36458e+06	9.07871e+06
				1506.74	356.758	6.02211e+06	1.59128e+06	1.8528e+06	970969	2.85865e+06	701883	853845	2.12938e+06	1.06773e+06	2.7489e+06	1.74657e+06	4.38069e+06
				1506.73	254.851	1.68184e+07	1.04169e+07	1.07482e+07	5.27761e+06	1.20018e+07	5.26497e+06	7.66318e+06	9.844e+06	9.02677e+06	1.07233e+07	9.37682e+06	1.51095e+07
				1506.71	884.535	0	0	0	0	0	0	1.31518e+06	1.01791e+06	1.50984e+06	762800	151297	363519
		Pentoxazone	-17.4194	1506.7	354.774	1.15303e+07	3.57654e+06	4.63969e+06	2.86064e+06	5.2908e+06	2.853e+06	3.10263e+06	4.77519e+06	3.13299e+06	5.41242e+06	4.35856e+06	8.28602e+06
				1506.13	237.831	1.29341e+07	4.31768e+06	2.15937e+06	2.15995e+06	8.79993e+06	2.32079e+06	4.33295e+06	9.16742e+06	5.51277e+06	4.32183e+06	2.7269e+06	1.15082e+07
				1505.48	258.844	3.70357e+06	4.95109e+06	1.16848e+06	2.47422e+06	1.47055e+06	2.40365e+06	3.82462e+06	2.9222e+06	4.01481e+06	3.57836e+06	4.8937e+06	4.34953e+06
		Iodine	0.362093	1505.48	254.816	1.66765e+07	1.02732e+07	1.0621e+07	5.25791e+06	1.19582e+07	5.18221e+06	7.36427e+06	9.69149e+06	8.93227e+06	1.05353e+07	9.32606e+06	1.50307e+07
				1505.48	288.619	1.02997e+06	4.6249e+06	97855.8	127503	430425	261560	842762	1.21186e+06	1.14632e+06	1.3435e+06	1.96522e+06	2.03557e+06
				1505.48	588.226	3.54295e+06	0	3.04517e+06	0	954742	253888	2.76528e+06	4.42396e+06	2.67227e+06	156914	160482	2.58847e+06
				1505.48	590.223	2.13283e+06	375047	2.00356e+06	180256	93099.8	110221	1.92647e+06	2.35536e+06	1.27126e+06	132422	91273.9	1.40437e+06
				1505.45	257.831	1.83422e+07	2.23816e+07	1.13238e+07	1.36105e+07	1.29792e+07	1.15546e+07	1.78229e+07	1.62698e+07	1.76631e+07	1.71422e+07	2.14082e+07	1.75802e+07
		Hexaflurate	-0.837133	1505.44	229.017	8.80052e+06	1.26278e+07	1.94737e+06	2.74296e+06	2.72766e+06	3.26122e+06	1.46854e+07	4.86227e+06	5.39337e+06	5.89782e+06	4.67555e+06	9.22998e+06
				1505.44	280.621	1.19186e+06	4.76546e+06	155018	667645	270670	625925	3.77133e+06	1.70056e+06	1.62396e+06	1.67334e+06	4.56268e+06	4.64604e+06
				1505.41	426.803	3.52592e+06	1.8897e+06	2.51982e+06	1.44458e+06	2.08972e+06	1.14839e+06	2.35419e+06	3.49755e+06	3.2024e+06	3.90681e+06	1.72939e+06	2.4605e+06
				1505.36	157.884	1.54523e+07	1.74049e+07	1.1171e+07	1.39983e+07	1.40607e+07	1.23288e+07	2.09009e+07	2.00156e+07	1.89227e+07	1.94527e+07	2.12074e+07	1.83814e+07
				1505.36	221.117	2.77374e+06	2.48917e+06	2.21837e+06	2.26004e+06	2.62125e+06	2.26895e+06	1.86047e+06	2.02401e+06	1.75763e+06	1.91535e+06	1.97388e+06	2.64113e+06
				1505.36	229.035	8.79605e+06	1.19293e+07	67367	569729	753730	940703	1.48318e+07	2.59115e+06	3.7862e+06	3.62044e+06	3.3435e+06	8.78955e+06
				1505.32	235.826	3.63613e+07	1.21771e+07	2.31031e+07	7.11849e+06	2.46577e+07	6.4299e+06	1.14141e+07	2.49591e+07	1.61177e+07	3.13478e+07	8.87781e+06	3.50241e+07
				1504.19	167.87	1.82371e+06	2.83424e+06	1.7083e+06	2.21269e+06	1.53936e+06	2.1365e+06	1.52897e+06	2.09235e+06	1.89848e+06	1.62823e+06	1.65818e+06	1.79614e+06
				1504.18	180.836	5.55691e+06	4.96329e+06	4.67071e+06	3.31743e+06	5.57415e+06	2.65277e+06	3.1462e+06	5.30081e+06	5.39107e+06	6.5245e+06	3.41694e+06	6.54205e+06
				1504.18	279.614	1.19807e+06	4.32346e+06	78004.7	636801	231644	677258	1.86749e+06	1.06506e+06	827479	1.0008e+06	1.95693e+06	1.95768e+06
				1504.14	138.887	4.34221e+06	4.7829e+06	6.26896e+06	4.49579e+06	3.93401e+06	7.45394e+06	4.28336e+06	3.21677e+06	4.57841e+06	4.67024e+06	4.52226e+06	5.36888e+06
		Chlorobenzilate	-19.1448	1504.14	326.188	1.29476e+07	5.74138e+06	6.19387e+06	1.27156e+07	1.2094e+07	5.44051e+06	1.05254e+07	5.55705e+06	3.45882e+06	4.0993e+06	5.08747e+06	8.9718e+06
				1504.13	311.169	5.98256e+07	2.47194e+07	2.75899e+07	5.44599e+07	4.57982e+07	2.30316e+07	3.81119e+07	1.649e+07	1.53992e+07	1.52596e+07	2.38752e+07	3.74967e+07
		5-O-(1-Carboxyvinyl)-3-phosphoshikimate	-3.1325	1504.13	325.184	6.8523e+07	3.16075e+07	3.48882e+07	6.87883e+07	6.36279e+07	2.90127e+07	5.47758e+07	2.98562e+07	2.02246e+07	2.07185e+07	3.03174e+07	4.78683e+07
		Azosemide	7.25177	1504.13	371.848	6.18436e+06	3.4716e+06	4.88418e+06	3.0336e+06	6.38992e+06	2.96375e+06	5.92132e+06	1.04111e+07	8.21709e+06	1.0546e+07	4.67989e+06	4.24351e+06
				1504.11	351.739	4.16754e+06	528660	739321	374643	1.80312e+06	207935	549192	1.26952e+06	395516	1.55934e+06	480158	2.70677e+06
				1504.1	253.793	5.10223e+07	5.12613e+06	3.46215e+07	1.41624e+06	3.90989e+07	1.07856e+06	1.3748e+06	1.56801e+07	5.65224e+06	1.57978e+07	1.06508e+06	4.54182e+07
				1504.1	255.792	3.651e+07	3.74076e+06	2.30238e+07	1.34643e+06	2.56129e+07	944839	1.01137e+06	1.1471e+07	3.53609e+06	1.10738e+07	1.61485e+06	3.13973e+07
				1504.1	312.172	9.73491e+06	3.75336e+06	4.65107e+06	7.92339e+06	7.74566e+06	3.76517e+06	7.07065e+06	2.54902e+06	2.31789e+06	2.54197e+06	4.10668e+06	6.69668e+06
		Petunidin	-8.08663	1504.1	353.728	2.3829e+07	1.54753e+06	5.59985e+06	553276	8.5616e+06	791677	608557	5.9183e+06	862050	7.42161e+06	996484	1.25454e+07
				1504.1	355.72	1.67304e+07	797748	3.75422e+06	58361.1	6.02616e+06	231553	86134	4.01226e+06	140250	5.02845e+06	213986	9.28375e+06
				1504.1	429.816	2.38668e+06	655287	2.10072e+06	906730	2.41661e+06	679949	297026	1.18266e+06	1.02286e+06	793997	441682	1.7977e+06
				1504.05	237.822	1.29275e+07	4.31087e+06	2.1494e+06	2.1523e+06	8.75901e+06	2.313e+06	4.31847e+06	9.24627e+06	5.52284e+06	4.32058e+06	2.71672e+06	1.15487e+07
				1504.04	234.819	1.32719e+08	2.13142e+07	7.67136e+07	5.48226e+06	8.50193e+07	4.27749e+06	5.25642e+06	6.16631e+07	1.96667e+07	8.11073e+07	4.55414e+06	1.27451e+08
				1504.03	135.893	3.97558e+07	4.58527e+07	4.07586e+07	3.71163e+07	3.24256e+07	3.76567e+07	3.9915e+07	3.55266e+07	4.02749e+07	3.7814e+07	4.83117e+07	5.09446e+07
				1503.99	374.879	1.77344e+06	847902	3.53531e+06	913394	4.27062e+06	791952	1.40761e+06	2.3081e+06	2.29857e+06	1.97832e+06	1.15134e+06	1.04987e+06
				1503.48	232.824	1.39212e+07	2.78167e+06	7.72442e+06	426962	7.71778e+06	1.2447e+06	1.4888e+06	6.36111e+06	2.48271e+06	8.69482e+06	2.13131e+06	1.3258e+07
				1503.43	236.817	5.09484e+07	7.5244e+06	2.62764e+07	2.8448e+06	2.9499e+07	2.05196e+06	2.93311e+06	2.20497e+07	8.03899e+06	2.84141e+07	2.43746e+06	4.40576e+07
				1503.42	334.748	6.96014e+06	49180	1.61566e+06	104408	3.10738e+06	100680	90372.2	2.02233e+06	94173	3.57098e+06	106915	4.59197e+06
				1502.86	225.919	3.2981e+06	5.77534e+06	4.27462e+06	1.15542e+07	3.72083e+06	1.42117e+07	8.00125e+06	8.2927e+06	9.57887e+06	7.28769e+06	6.45134e+06	2.73048e+06
				1502.83	135.914	5.33745e+07	5.88013e+07	6.0918e+07	5.49299e+07	4.77698e+07	5.78654e+07	6.03113e+07	5.34494e+07	5.58969e+07	5.61562e+07	5.80495e+07	6.12875e+07
				1502.83	134.893	4.65951e+08	5.20008e+08	4.48602e+08	4.3891e+08	3.70717e+08	4.46528e+08	4.66095e+08	3.75111e+08	4.50474e+08	4.14437e+08	5.21718e+08	5.5361e+08
				1502.83	136.89	1.41892e+08	1.62412e+08	1.3471e+08	1.34942e+08	1.12762e+08	1.32866e+08	1.45109e+08	1.18175e+08	1.36094e+08	1.24806e+08	1.64335e+08	1.69876e+08
				1502.83	137.891	1.52157e+07	1.85571e+07	1.5702e+07	1.52596e+07	1.23107e+07	1.4199e+07	1.5871e+07	1.27375e+07	1.50312e+07	1.39444e+07	1.78851e+07	1.97833e+07
		Diclofec	-10.3226	1502.83	297.153	2.26829e+07	8.80903e+06	1.20172e+07	1.79396e+07	1.97256e+07	9.85617e+06	8.65986e+06	4.83724e+06	5.02536e+06	5.52033e+06	7.4741e+06	1.3096e+07
				1502.82	571.853	1.22279e+06	3.28474e+06	1.83943e+06	3.26693e+06	3.58799e+06	5.25798e+06	6.14289e+06	9.28735e+06	1.06428e+07	7.54248e+06	5.54185e+06	900214
				1502.81	161.913	5.96736e+07	3.34379e+07	6.11816e+07	2.44722e+07	6.4432e+07	2.3039e+07	3.69812e+07	8.87104e+07	6.73268e+07	1.05642e+08	2.94175e+07	6.1824e+07
				1502.81	231.942	1.88948e+07	1.3443e+07	2.04307e+07	1.65928e+07	3.14819e+07	2.06785e+07	2.82197e+07	4.04097e+07	4.31739e+07	3.80584e+07	2.4898e+07	1.34777e+07
				1502.81	486.875	1.74593e+06	3.76276e+06	2.63777e+06	4.17165e+06	4.87692e+06	6.13146e+06	7.28343e+06	1.19795e+07	1.2382e+07	9.6844e+06	6.71795e+06	1.51588e+06
				1502.81	541.814	1.51559e+06	708084	1.25347e+06	481876	2.42061e+06	667438	2.12366e+06	6.37327e+06	4.60966e+06	5.90532e+06	1.60025e+06	949656
		Globomycin	0.834544	1502.81	656.831	193106	2.21531e+06	537353	2.07612e+06	1.78597e+06	3.34686e+06	3.65656e+06	5.50162e+06	6.17407e+06	4.96159e+06	3.38844e+06	496897
				1502.81	741.809	92917.9	1.54509e+06	385024	1.82361e+06	1.16835e+06	2.95444e+06	3.04482e+06	3.69922e+06	4.88191e+06	3.75138e+06	2.266e+06	321923
		3b-Hydroxy-6b-(3-chloro-2-hydroxy-2-methylbutanoyloxy)-7(11)-eremophilen-12,8b-olide	-7.88456	1502.8	401.898	4.00953e+06	6.13664e+06	4.85e+06	6.99155e+06	9.5707e+06	9.40311e+06	1.20056e+07	1.61013e+07	1.94524e+07	1.62704e+07	1.06447e+07	3.38815e+06
		Atractyloside H	2.56125	1502.78	711.77	23302.4	266943	171224	161112	813900	326516	1.16424e+06	2.49485e+06	2.18294e+06	2.92974e+06	653319	32979.6
				1502.77	456.833	3.22437e+06	2.00911e+06	3.07201e+06	1.36725e+06	4.8854e+06	1.27476e+06	3.55736e+06	8.67951e+06	6.38629e+06	8.7449e+06	2.84371e+06	2.27822e+06
				1502.76	219.87	2.30402e+06	3.07409e+06	1.36287e+06	2.69088e+06	1.21698e+06	2.93982e+06	2.92723e+06	2.33211e+06	3.54424e+06	2.53839e+06	4.00214e+06	2.48901e+06
				1502.76	410.163	3.60248e+06	726341	1.54734e+06	2.50011e+06	5.41692e+06	1.1795e+06	3.50122e+06	2.13981e+06	1.01892e+06	1.4608e+06	1.17405e+06	1.81828e+06
				1502.76	417.869	196633	666582	789865	667526	919930	669947	1.09991e+06	2.06635e+06	1.90455e+06	1.8297e+06	900667	211575
				1502.75	459.856	1.06691e+06	69920.9	1.16368e+06	109415	2.7852e+06	181443	511729	1.63099e+06	1.19138e+06	1.16181e+06	366410	395096
				1502.73	162.916	6.93399e+06	4.12829e+06	7.14654e+06	3.32071e+06	6.99053e+06	3.08341e+06	4.15996e+06	9.84794e+06	7.54925e+06	1.21853e+07	3.02653e+06	7.0458e+06
				1502.72	247.892	1.35905e+07	1.34785e+07	1.07528e+07	1.46406e+07	1.53541e+07	1.62378e+07	2.20347e+07	2.2705e+07	2.45014e+07	2.44516e+07	1.8661e+07	1.23524e+07
				1501.56	243.899	2.53817e+08	2.64443e+08	2.18317e+08	2.87519e+08	2.93422e+08	3.08968e+08	4.13845e+08	4.43727e+08	4.89033e+08	4.56831e+08	3.64329e+08	2.42321e+08
		Clodronate	-21.2916	1501.54	245.894	9.62004e+07	9.96595e+07	8.08982e+07	1.10465e+08	1.10089e+08	1.19213e+08	1.56853e+08	1.68125e+08	1.85203e+08	1.74968e+08	1.39428e+08	9.82859e+07
				1500.15	250.891	8.07832e+06	8.49559e+06	8.76881e+06	8.36246e+06	8.18114e+06	8.01282e+06	7.99478e+06	7.57172e+06	6.91008e+06	7.64782e+06	9.65905e+06	9.59718e+06
		Tetrachlorohydroquinone	-19.7	1500.04	248.893	1.81476e+07	1.88938e+07	2.03514e+07	1.88819e+07	1.89383e+07	1.90561e+07	1.7198e+07	1.6597e+07	1.71804e+07	1.85559e+07	2.12512e+07	2.1176e+07
				1498.83	337.205	1.18285e+07	6.10642e+06	5.7814e+06	1.62394e+07	9.76455e+06	5.46393e+06	1.38011e+07	4.47102e+06	3.16745e+06	2.93733e+06	7.54925e+06	7.61418e+06
				1498.79	409.226	1.09365e+06	1.50778e+06	1.11165e+06	1.3992e+06	2.22655e+06	1.13144e+06	542833	899321	817603	706435	1.18269e+06	1.9341e+06
				1489.39	183.926	6.28279e+06	5.74428e+06	4.7239e+06	6.1844e+06	5.67197e+06	5.62171e+06	1.88225e+07	2.01439e+07	1.58842e+07	1.42699e+07	8.47602e+06	8.81878e+06
				1446.38	554.336	7.48628e+07	2.39987e+07	2.40741e+07	1.73974e+07	4.23992e+07	3.38094e+07	4.39489e+07	1.44958e+07	2.0293e+07	2.55669e+07	1.69925e+07	2.22393e+07
				1446.38	555.337	2.86032e+07	9.06444e+06	8.59827e+06	6.52652e+06	1.59422e+07	1.23957e+07	1.65989e+07	5.4969e+06	7.60362e+06	9.159e+06	6.12396e+06	8.2455e+06
		3,4-dihydroxy-5-[2,4,5-trihydroxy-3-(3,4,5-trihydroxybenzoyloxy)benzoyloxy]benzoic acid	8.05198	1446.33	491.34	1.20221e+07	4.15142e+06	3.64321e+06	2.86439e+06	6.9475e+06	6.09318e+06	7.1471e+06	2.78784e+06	3.87887e+06	4.35889e+06	2.82333e+06	3.27481e+06
				1443.83	309.174	1.75384e+08	6.6249e+07	6.76607e+07	3.67666e+08	1.79573e+08	5.73181e+07	9.3111e+07	3.33273e+07	3.26895e+07	3.29699e+07	8.13167e+07	9.46785e+07
				1429.93	135.97	1.54838e+08	1.51526e+08	1.6853e+08	1.74284e+08	1.70207e+08	1.73878e+08	1.49146e+08	1.48891e+08	1.41541e+08	1.46145e+08	1.60692e+08	1.67658e+08
				1424.41	137.966	0	0	0	1.49392e+06	1.64331e+06	4.3734e+06	818320	1.2925e+06	1.63083e+06	1.19989e+06	0	0
				1419.91	532.924	5.43244e+06	5.32285e+06	5.3508e+06	5.48995e+06	5.72324e+06	5.48802e+06	3.29772e+06	5.5453e+06	5.68786e+06	5.83026e+06	5.70518e+06	5.26889e+06
				1416.92	309.174	4.72331e+07	1.65344e+07	9.83223e+06	3.82541e+07	1.20721e+07	6.38812e+06	1.16938e+08	3.07198e+07	2.1749e+07	2.02392e+07	4.78652e+07	5.96782e+07
				1398.79	532.924	1.12635e+06	775853	232340	310932	91758.6	68239.2	5.73078e+06	4.29104e+06	3.76001e+06	3.56912e+06	3.11719e+06	3.02348e+06
				1397	265.147	4.89727e+08	2.68731e+08	5.05159e+08	1.18999e+09	5.26414e+08	3.76146e+08	7.31418e+07	4.72044e+07	6.42704e+07	6.29753e+07	1.1092e+08	1.13849e+08
				1396.29	266.151	5.91769e+07	3.13048e+07	6.63707e+07	1.55253e+08	6.65446e+07	5.02371e+07	8.30036e+06	5.67824e+06	7.58832e+06	7.78666e+06	1.33266e+07	1.27099e+07
				1355.82	791.428	4.34259e+06	1.06944e+06	9.73671e+06	3.25685e+06	2.9074e+06	2.54383e+06	3.2196e+06	2.55652e+06	5.12931e+06	1.29589e+06	2.3535e+06	2.03468e+06
				1354.72	790.426	7.8221e+06	2.27272e+06	1.74029e+07	5.89606e+06	5.17103e+06	4.66366e+06	5.30823e+06	5.02046e+06	9.51318e+06	2.50565e+06	4.0072e+06	3.35603e+06
				1350.54	267.143	3.36197e+07	6.87267e+06	2.39957e+06	6.28672e+06	1.53128e+06	617903	8.86605e+06	4.98033e+06	6.21617e+06	6.1898e+06	1.72075e+07	1.69289e+07
				1350.1	265.147	7.52376e+08	1.59903e+08	5.60954e+07	1.48601e+08	3.87121e+07	2.07446e+07	2.40571e+08	1.32839e+08	1.71011e+08	1.48915e+08	3.86275e+08	4.21728e+08
				1347.49	266.151	4.20539e+07	1.71969e+07	5.36192e+06	1.4741e+07	3.43344e+06	1.78399e+06	3.08433e+07	1.75957e+07	2.13041e+07	1.83357e+07	5.03737e+07	5.18649e+07
				1343.97	350.125	7.48101e+06	2.76003e+06	598211	2.25425e+06	342549	121001	1.18594e+07	6.32389e+06	6.07063e+06	4.86747e+06	1.27426e+07	1.48047e+07
				1343.95	466.196	7.33856e+06	4.56179e+06	6.32706e+06	6.06509e+06	6.79822e+06	6.79976e+06	5.03376e+06	4.7868e+06	5.67526e+06	4.81039e+06	5.722e+06	5.67052e+06
				1343.89	467.169	9.25635e+06	6.79224e+06	1.05132e+07	1.03358e+07	1.11554e+07	1.07071e+07	7.37748e+06	8.14484e+06	9.75835e+06	8.12611e+06	9.41186e+06	9.43596e+06
				1343.84	465.185	3.14572e+07	2.1675e+07	3.06385e+07	3.13899e+07	3.39287e+07	3.10376e+07	2.43367e+07	2.42942e+07	2.92296e+07	2.44837e+07	2.82966e+07	2.8275e+07
				1343	383.19	1.7161e+07	5.0664e+06	2.04205e+07	9.77783e+06	8.61163e+06	1.26674e+07	2.84226e+06	3.5079e+06	6.75893e+06	5.20542e+06	6.99204e+06	1.37349e+07
				1342.83	465.2	3.14133e+07	2.13541e+07	3.04501e+07	3.10828e+07	3.28647e+07	3.04931e+07	2.46804e+07	2.41872e+07	2.90796e+07	2.42759e+07	2.79434e+07	2.82899e+07
				1334.57	243.899	2.48581e+09	2.33047e+09	2.21515e+09	2.29026e+09	2.26952e+09	2.30332e+09	2.09105e+09	2.08296e+09	2.17106e+09	2.06659e+09	2.54011e+09	2.56125e+09
		Clodronate	-21.1936	1334.41	245.894	9.50597e+08	8.73537e+08	8.45627e+08	8.99278e+08	8.67725e+08	8.78299e+08	8.07485e+08	7.98974e+08	8.33431e+08	7.92398e+08	9.67533e+08	9.81332e+08
				1332.17	423.327	2.78879e+06	1.0847e+06	800395	6.5842e+06	1.98114e+06	2.36069e+06	1.87752e+06	2.51998e+06	3.7003e+06	2.72658e+06	2.31614e+06	1.91361e+06
				1331.9	501.337	1.59026e+06	1.2089e+06	1.9507e+06	3.73878e+06	6.48839e+06	1.56449e+06	2.50133e+06	3.30226e+06	1.36635e+06	2.94487e+06	1.35768e+06	1.45746e+06
				1326.68	265.147	3.58589e+07	8.66717e+06	2.95129e+06	6.7285e+06	2.46866e+06	1.96129e+06	3.82649e+08	1.82533e+08	1.05614e+08	7.86847e+07	1.95352e+08	2.05528e+08
				1326.68	266.151	4.24793e+06	617385	75254.2	469553	21821.2	22067	4.57096e+07	2.24892e+07	1.37384e+07	9.87441e+06	2.56865e+07	2.48142e+07
				1322.79	498.929	486443	2.54503e+06	3.55156e+06	4.10535e+06	5.40997e+06	3.52108e+06	2.30235e+06	3.09331e+06	2.98518e+06	1.64445e+06	3.63408e+06	1.18929e+06
				1298.12	457.225	2.35727e+06	3.02697e+06	2.96048e+06	5.2679e+06	1.52343e+07	3.59036e+06	4.37419e+06	4.11308e+06	2.08035e+06	2.57323e+06	2.28406e+06	4.76979e+06
				1297.99	458.228	545230	854472	792395	1.48875e+06	4.4486e+06	1.15831e+06	1.28129e+06	1.31508e+06	585307	745366	785340	1.33719e+06
				1294.87	180.841	2.77771e+07	2.54768e+07	2.6814e+07	2.55756e+07	2.74691e+07	2.68297e+07	1.33989e+07	1.27924e+07	1.1555e+07	1.14509e+07	2.59378e+07	2.44385e+07
				1294.07	178.843	2.90604e+07	2.57987e+07	2.49411e+07	2.35599e+07	2.68765e+07	2.6011e+07	1.30952e+07	1.27754e+07	1.1795e+07	1.15489e+07	2.42876e+07	2.52042e+07
				1293.45	157.954	3.29507e+07	3.18572e+07	2.93154e+07	2.50357e+07	2.75245e+07	2.75013e+07	1.62793e+07	1.61318e+07	1.47471e+07	1.44022e+07	3.12929e+07	2.91317e+07
				1291.2	162.913	8.02412e+07	7.83775e+07	7.29666e+07	6.64776e+07	6.85161e+07	6.741e+07	3.51975e+07	3.63685e+07	3.30663e+07	3.18192e+07	7.70249e+07	7.65961e+07
				1290.81	161.913	7.31377e+08	7.10404e+08	6.68301e+08	5.70328e+08	6.05863e+08	6.02645e+08	3.23408e+08	3.29913e+08	3.26915e+08	2.87241e+08	6.92221e+08	6.85813e+08
				1290.37	200.858	6.04055e+07	6.32336e+07	4.41471e+07	3.58718e+07	3.35666e+07	3.19286e+07	1.00946e+07	1.0138e+07	9.33749e+06	9.69311e+06	5.60812e+07	6.02474e+07
				1286.68	236.817	3.47511e+07	3.53753e+07	2.50373e+07	2.13416e+07	1.92809e+07	1.71013e+07	3.44934e+06	4.40609e+06	4.33403e+06	4.75921e+06	3.16915e+07	3.15889e+07
				1286.47	234.819	9.65102e+07	1.00404e+08	6.92101e+07	6.10462e+07	5.42121e+07	5.2038e+07	1.04847e+07	1.28789e+07	1.29852e+07	1.32824e+07	9.01316e+07	9.22793e+07
				1285.95	235.819	2.25966e+07	2.32613e+07	1.57693e+07	1.37424e+07	1.21977e+07	1.14596e+07	2.29286e+06	2.71864e+06	2.53021e+06	3.05992e+06	1.92656e+07	2.15934e+07
		Demethylphylloquinol	-16.1742	1285.92	439.685	3.78838e+06	4.9972e+06	2.47296e+06	1.78362e+06	1.22964e+06	1.02713e+06	29791.8	23706.3	115567	109606	3.13539e+06	4.37062e+06
				1285.87	316.778	3.58677e+07	4.10184e+07	2.12024e+07	1.72968e+07	1.47902e+07	1.21396e+07	3.46785e+06	3.5869e+06	3.18809e+06	3.53228e+06	3.28696e+07	3.56027e+07
				1285.59	317.779	1.13309e+07	1.3018e+07	7.29544e+06	5.78068e+06	4.7946e+06	4.05646e+06	919225	899285	895795	819320	1.10113e+07	1.17525e+07
				1285.56	338.76	3.442e+07	3.80308e+07	2.53609e+07	2.14559e+07	1.71025e+07	1.4137e+07	4.40221e+06	5.12817e+06	5.59687e+06	5.98103e+06	2.98058e+07	3.37039e+07
				1285.48	216.853	4.89649e+08	4.8962e+08	3.48151e+08	2.92245e+08	2.77391e+08	2.51912e+08	1.08286e+08	1.11757e+08	1.0689e+08	1.08683e+08	4.40274e+08	4.49772e+08
				1285.47	217.853	1.05373e+08	1.05716e+08	7.67157e+07	6.31085e+07	5.99606e+07	5.62117e+07	2.21401e+07	2.29373e+07	2.32881e+07	2.25508e+07	9.91149e+07	9.73218e+07
				1276.88	459.291	4.06282e+06	2.69802e+06	4.19044e+06	8.61127e+06	1.66011e+07	8.59687e+06	1.00695e+07	1.31901e+07	5.63914e+06	1.33393e+07	4.15597e+06	3.03065e+06
				1276.66	460.293	1.30414e+06	830646	1.37993e+06	3.02121e+06	5.80099e+06	2.9543e+06	3.43436e+06	4.52551e+06	1.78385e+06	4.79719e+06	1.26835e+06	1.00545e+06
		N-Acetyl-D-glucosamine 1,6-bisphosphate	3.56997	1273.4	382.176	1.29243e+07	2.1297e+06	5.63441e+06	1.40234e+06	6.94104e+06	1.9895e+07	1.31149e+06	2.56045e+06	8.47117e+06	3.18452e+06	2.59079e+06	837099
				1271.36	135.893	7.57626e+07	5.93839e+07	7.0928e+07	5.50667e+07	7.59366e+07	7.21049e+07	4.30461e+07	4.25859e+07	5.69674e+07	4.01448e+07	6.44792e+07	5.65784e+07
				1271.2	134.893	7.07385e+08	5.61885e+08	6.69086e+08	6.00593e+08	7.12413e+08	6.95021e+08	3.62415e+08	5.51922e+08	5.24902e+08	3.49051e+08	6.18587e+08	5.28643e+08
				1271.05	136.89	2.2302e+08	1.75433e+08	2.07322e+08	1.88092e+08	2.21638e+08	2.11377e+08	1.17374e+08	1.74287e+08	1.66919e+08	1.10789e+08	1.91572e+08	1.68304e+08
				1270.79	137.891	2.09373e+07	1.6447e+07	2.13598e+07	1.53346e+07	2.628e+07	2.37059e+07	1.22646e+07	1.26652e+07	1.39385e+07	1.15806e+07	1.9218e+07	1.63669e+07
		Nifurthiazole	9.43363	1258.37	255.232	1.89726e+07	9.88623e+06	1.92766e+07	1.37645e+07	2.00702e+07	2.48286e+07	8.70632e+06	1.27267e+07	1.97622e+07	1.30594e+07	1.16568e+07	1.11286e+07
				1257.15	355.158	9.89908e+07	3.65537e+07	7.97986e+07	4.54061e+07	8.4879e+07	9.61076e+07	2.17511e+07	3.71127e+07	7.19388e+07	4.64247e+07	4.23133e+07	4.48033e+07
				1257.05	356.16	2.22585e+07	8.2811e+06	1.85958e+07	9.86705e+06	1.94256e+07	2.10808e+07	4.78412e+06	8.28852e+06	1.61197e+07	1.04795e+07	9.21225e+06	9.62402e+06
		Bowdichione	15.6828	1254.41	299.259	4.69556e+06	2.91392e+06	6.29216e+06	4.8639e+06	4.42437e+06	5.26932e+06	3.26437e+06	3.83766e+06	3.9815e+06	3.93341e+06	2.16837e+06	1.94559e+06
				1246.8	619.456	5.02183e+07	1.63805e+07	3.78142e+07	1.22056e+07	1.36839e+07	2.70235e+07	7.5476e+06	8.07122e+06	2.05057e+07	1.42981e+07	1.0627e+07	1.27854e+07
				1246.61	620.459	1.92535e+07	6.44891e+06	1.46434e+07	4.59928e+06	5.50236e+06	1.05738e+07	2.73308e+06	3.15976e+06	7.7926e+06	5.49262e+06	4.24328e+06	5.19488e+06
				1246.39	68.8292	2.34272e+06	681519	1.71361e+06	485553	557907	1.19934e+06	304371	304204	885942	590419	404756	522685
				1225.04	434.155	1.72845e+06	1.12045e+06	1.17485e+06	3.13775e+06	1.88209e+06	979686	635652	1.09231e+06	1.99071e+06	1.27717e+06	2.02383e+06	1.37913e+06
				1224.84	433.153	5.9922e+06	3.79706e+06	4.17858e+06	1.05868e+07	6.61216e+06	3.08147e+06	2.6369e+06	3.64993e+06	6.35745e+06	4.01503e+06	6.61143e+06	4.53783e+06
		PQQH2	-0.850636	1223.47	333.229	2.97921e+08	1.41513e+08	1.12219e+08	5.52846e+08	2.60688e+08	1.34418e+08	1.6528e+08	1.9527e+08	3.4539e+08	1.8356e+08	2.6672e+08	1.49276e+08
				1223.47	370.207	5.36702e+06	2.47069e+06	1.82627e+06	9.40627e+06	4.32281e+06	2.14364e+06	3.20798e+06	3.34332e+06	6.42079e+06	3.49245e+06	5.00079e+06	2.76724e+06
		Nicotimide D-ribonucleotide	-3.81581	1223.45	335.225	1.72688e+07	8.31556e+06	6.24121e+06	3.19226e+07	1.59494e+07	7.81592e+06	9.6986e+06	1.16223e+07	2.0524e+07	1.01887e+07	1.57161e+07	8.77119e+06
		Dichlofluanid	-18.71	1223.44	334.231	5.5419e+07	2.63012e+07	2.01879e+07	1.03874e+08	4.91428e+07	2.47594e+07	3.01517e+07	3.73284e+07	6.61033e+07	3.44294e+07	4.93235e+07	2.82937e+07
		Orotidine 5'-phosphate	16.6304	1223.44	369.204	2.61144e+07	1.24863e+07	9.42923e+06	4.46914e+07	2.19136e+07	1.12755e+07	1.54228e+07	1.83714e+07	3.26267e+07	1.67426e+07	2.36152e+07	1.43772e+07
		beta-nicotinamide D-ribonucleotide	-17.3249	1222.77	336.229	1.91722e+06	993418	818176	5.61878e+06	2.52153e+06	1.13617e+06	1.60712e+06	1.34556e+06	2.00321e+06	1.5691e+06	1.32821e+06	122190
		3,4-dihydroxy-5-[2,4,5-trihydroxy-3-(3,4,5-trihydroxybenzoyloxy)benzoyloxy]benzoic acid	3.57377	1222.64	491.338	1.521e+06	576212	397302	3.18053e+06	1.24877e+06	514338	891764	967290	1.73745e+06	819084	1.25327e+06	753986
				1222.53	381.226	1.33101e+07	6.64033e+06	6.44198e+06	2.60565e+07	1.28222e+07	7.54978e+06	8.17994e+06	9.90049e+06	1.74118e+07	9.4513e+06	1.30428e+07	6.71963e+06
				1222.26	379.221	4.52162e+08	2.36878e+08	2.22788e+08	5.00017e+08	3.3447e+08	3.81762e+08	2.03355e+08	2.51904e+08	4.5352e+08	2.82532e+08	3.47034e+08	2.23523e+08
				1222.16	380.22	1.04701e+08	5.53088e+07	5.2262e+07	1.31132e+08	1.00685e+08	9.33759e+07	6.14756e+07	7.65434e+07	1.28988e+08	6.55069e+07	1.04225e+08	5.21022e+07
				1220.34	379.207	6.84908e+08	3.27112e+08	3.71193e+08	5.77146e+08	5.01146e+08	5.26625e+08	2.85437e+08	3.60508e+08	5.90691e+08	3.57972e+08	4.84799e+08	2.36164e+08
		Urate D-ribonucleotide	-15.6486	1220.05	381.206	2.5179e+07	1.26759e+07	1.26723e+07	2.81055e+07	1.98921e+07	1.74526e+07	1.14645e+07	1.48769e+07	2.40564e+07	1.40539e+07	1.95168e+07	9.78197e+06
				1216.83	380.203	1.6834e+08	7.89317e+07	9.0954e+07	1.29658e+08	1.20458e+08	1.30943e+08	6.85375e+07	8.69479e+07	1.39548e+08	8.46386e+07	1.1452e+08	5.52423e+07
				1214.32	698.287	1.44699e+06	1.18258e+06	859465	1.7515e+06	3.6823e+06	2.13143e+06	805091	1.89158e+06	494894	640732	630429	1.1977e+06
				1214.25	681.298	4.61641e+06	4.87131e+06	2.96803e+06	5.69745e+06	9.00977e+06	5.30605e+06	2.18289e+06	5.12189e+06	1.56863e+06	2.3856e+06	2.26971e+06	4.7612e+06
				1213.03	379.189	6.94537e+08	3.27295e+08	3.70745e+08	5.62959e+08	4.97366e+08	5.30029e+08	2.83082e+08	3.56842e+08	5.89987e+08	3.55516e+08	4.84042e+08	2.35685e+08
				1211.46	380.187	1.67476e+08	7.75786e+07	9.03508e+07	1.26005e+08	1.18988e+08	1.30225e+08	6.80189e+07	8.63092e+07	1.39507e+08	8.36568e+07	1.14504e+08	5.47053e+07
				1210.33	379.178	6.86392e+08	3.2369e+08	3.58246e+08	5.23715e+08	4.84248e+08	5.17473e+08	2.70956e+08	3.46921e+08	5.62042e+08	3.43459e+08	4.65803e+08	2.28235e+08
				1209.28	380.172	1.66551e+08	7.42253e+07	8.81625e+07	1.05443e+08	1.03763e+08	1.24677e+08	6.2032e+07	7.96956e+07	1.23977e+08	7.62102e+07	1.04574e+08	4.1031e+07
		Vicianose	-9.5196	1208.87	313.275	0	0	0	0	0	0	0	0	0	0	0	0
				1208.76	464.136	2.22812e+07	1.12646e+07	1.56316e+07	8.19164e+06	1.44387e+07	1.95469e+07	8.81228e+06	1.05389e+07	1.66196e+07	1.06896e+07	1.49909e+07	6.63112e+06
				1208.71	415.207	5.19454e+06	3.00502e+06	4.05376e+06	2.66511e+06	3.64459e+06	5.60212e+06	2.07529e+06	2.60356e+06	3.97454e+06	2.69745e+06	3.14828e+06	1.78076e+06
				1208.58	280.236	2.50499e+07	9.41711e+06	1.5436e+07	7.83316e+06	1.57074e+07	2.91595e+07	6.63176e+06	9.34114e+06	1.64455e+07	8.81141e+06	1.23031e+07	5.35333e+06
				1208.58	347.22	8.69672e+06	4.99865e+06	6.33361e+06	4.09796e+06	6.62249e+06	1.05729e+07	3.4188e+06	4.04627e+06	6.13182e+06	4.48517e+06	5.23815e+06	2.81649e+06
				1207.53	377.171	2.45235e+07	1.18766e+07	1.56011e+07	9.41008e+06	1.66571e+07	2.30359e+07	8.14175e+06	1.16499e+07	1.65514e+07	1.21334e+07	1.55775e+07	6.72985e+06
				1207.39	455.19	1.45171e+07	6.97798e+06	9.95352e+06	5.67604e+06	1.69026e+07	1.35276e+07	2.95442e+06	5.52192e+06	6.0015e+06	4.42809e+06	5.75922e+06	3.45274e+06
		IDP	-7.77156	1203.46	429.19	1.82233e+07	1.06669e+07	1.44528e+07	1.4934e+07	3.8653e+07	1.77172e+07	9.21567e+06	1.45723e+07	1.09538e+07	9.86397e+06	1.00325e+07	1.19379e+07
				1202.82	430.193	4.63411e+06	2.77436e+06	4.18431e+06	3.65811e+06	1.05092e+07	5.03819e+06	2.50259e+06	3.75529e+06	2.86077e+06	2.98057e+06	2.40618e+06	2.9992e+06
				1198.07	341.236	3.32641e+07	2.41909e+07	2.49744e+07	5.20468e+07	6.01149e+07	3.4108e+07	3.23809e+07	4.0046e+07	1.88798e+07	4.89177e+07	3.37497e+07	2.45081e+07
		2,3,4-trihydroxy-5-(3,4,5-trihydroxybenzoyloxy)benzoic acid	2.26412	1197.29	339.232	8.97857e+08	6.75914e+08	6.89879e+08	1.54367e+09	1.71512e+09	9.25752e+08	9.97983e+08	1.18159e+09	5.34323e+08	1.4754e+09	9.65259e+08	7.10777e+08
		1-(4-Amino-2-methylpyrimid-5-ylmethyl)-3-(beta-hydroxyethyl)-2-methylpyridinium bromide	-7.78023	1197.29	340.236	2.34887e+08	1.75232e+08	1.81254e+08	4.05269e+08	4.54192e+08	2.42389e+08	2.54567e+08	3.07531e+08	1.36189e+08	3.82786e+08	2.49814e+08	1.86028e+08
				1196.85	163.111	1.04002e+07	8.03077e+06	7.89156e+06	1.99908e+07	2.06282e+07	1.14465e+07	1.21182e+07	1.51565e+07	6.56941e+06	1.88161e+07	1.22093e+07	8.77696e+06
				1196.84	164.11	986181	776077	979511	2.31678e+06	2.38729e+06	1.14538e+06	1.25311e+06	1.80445e+06	933336	2.37309e+06	1.47196e+06	1.10887e+06
				1196.83	304.236	9.71364e+07	7.09067e+07	1.26632e+08	5.79545e+07	9.10857e+07	1.03584e+08	5.67865e+07	5.71081e+07	5.84806e+07	6.21464e+07	5.54439e+07	4.1289e+07
				1196.83	371.219	2.9549e+07	2.27196e+07	3.69285e+07	2.06805e+07	3.17998e+07	3.20594e+07	1.88258e+07	1.89078e+07	1.74975e+07	2.19798e+07	1.86264e+07	1.33066e+07
				1196.83	401.162	1.05152e+07	6.8364e+06	1.14105e+07	5.10036e+06	1.00698e+07	9.03086e+06	6.36209e+06	5.26137e+06	5.40112e+06	6.3771e+06	5.71844e+06	3.61252e+06
				1196.83	403.157	2.05733e+08	1.25693e+08	2.19371e+08	1.0982e+08	1.8918e+08	1.79612e+08	1.24522e+08	1.1898e+08	1.04925e+08	1.37864e+08	1.16049e+08	7.01178e+07
				1196.83	404.161	5.78459e+07	3.50087e+07	6.67962e+07	2.89849e+07	5.28454e+07	5.08744e+07	3.22143e+07	3.18129e+07	3.02359e+07	3.65436e+07	3.17612e+07	1.97378e+07
		UDP	-15.449	1196.83	405.162	7.7644e+06	4.66586e+06	9.11445e+06	4.06169e+06	6.91791e+06	6.44995e+06	3.99842e+06	4.35775e+06	3.53051e+06	5.27693e+06	3.83132e+06	2.13938e+06
				1196.83	488.136	6.84545e+06	4.68884e+06	8.62931e+06	3.91031e+06	6.21225e+06	6.11015e+06	5.14582e+06	4.54699e+06	4.85515e+06	4.87848e+06	4.36246e+06	3.12778e+06
				1196.82	439.207	7.11233e+06	5.20349e+06	7.92471e+06	5.92803e+06	7.64868e+06	7.16198e+06	4.22717e+06	4.85715e+06	4.13718e+06	5.66076e+06	4.81824e+06	3.47494e+06
				1196.04	471.144	4.18547e+06	1.67646e+06	4.02999e+06	1.16788e+06	2.44968e+06	3.07202e+06	1.18821e+06	1.35794e+06	1.34035e+06	2.09556e+06	1.73981e+06	642722
				1194.15	544.267	7.05922e+07	3.02392e+07	1.51491e+08	5.5675e+07	6.2477e+07	1.00589e+08	1.71109e+06	2.18486e+06	4.48166e+06	4.44836e+06	2.85616e+06	3.06495e+06
		Atoxin a(s)	5.78326	1182.14	253.217	1.4706e+07	2.35275e+06	5.75983e+06	1.94154e+06	1.88362e+07	8.88886e+06	1.56449e+06	4.01268e+06	7.33581e+06	2.15319e+06	3.85845e+06	1.68945e+06
				1180.99	328.236	4.37248e+07	1.98687e+07	3.18964e+07	2.02432e+07	4.06584e+07	2.8324e+07	1.913e+07	2.01435e+07	2.51652e+07	1.79425e+07	2.50222e+07	8.55049e+06
				1180.9	427.157	5.55089e+07	1.26899e+07	2.89558e+07	1.03938e+07	3.47284e+07	2.40296e+07	1.46573e+07	1.91975e+07	2.99869e+07	1.20453e+07	2.24497e+07	4.38248e+06
				1180.88	354.145	2.35947e+07	3.30154e+06	7.23717e+06	2.33301e+06	2.49832e+07	1.21821e+07	1.75471e+06	5.89838e+06	1.19419e+07	2.86341e+06	6.23029e+06	1.97728e+06
		Dichloroarcyriaflavin A	3.85859	1180.85	395.219	1.72748e+07	6.97471e+06	1.08692e+07	6.70504e+06	1.67466e+07	1.12391e+07	6.13466e+06	7.37666e+06	9.34623e+06	5.89588e+06	8.82388e+06	2.99535e+06
				1150.34	421.197	2.02062e+06	1.06417e+06	705014	3.24972e+06	3.27723e+06	778938	1.13022e+06	2.09163e+06	1.28694e+06	3.84962e+06	1.58997e+06	783373
				1148.67	378.145	4.19806e+06	1.26515e+06	3.16392e+06	1.19002e+06	3.42173e+06	4.04692e+06	1.4116e+06	1.75972e+06	3.35057e+06	1.34953e+06	1.85299e+06	633684
		Diallat	5.14266	1145.33	271.228	2.42856e+07	1.15039e+07	2.45051e+07	1.50209e+07	1.626e+07	2.01407e+07	9.59656e+06	1.06707e+07	1.22557e+07	1.17509e+07	8.98234e+06	8.29687e+06
				1143.94	352.205	1.79796e+06	683977	499187	2.51654e+06	1.09228e+06	660838	765212	672806	1.74653e+06	745175	1.33873e+06	887728
				1143.31	351.202	1.11332e+07	4.15989e+06	3.22761e+06	1.46298e+07	5.98127e+06	3.58183e+06	4.70798e+06	4.1411e+06	9.88778e+06	4.33527e+06	8.16883e+06	5.15723e+06
		Thymidine 3',5'-cyclic monophosphate	-11.5656	1143.24	305.197	1.62135e+07	5.98002e+06	4.90544e+06	2.13691e+07	8.70923e+06	5.17883e+06	6.418e+06	5.87348e+06	1.38853e+07	6.32147e+06	1.15009e+07	7.24267e+06
				1130.89	545.271	3.21413e+07	1.30041e+07	6.24718e+06	2.21065e+06	2.79064e+06	6.66049e+06	1.36424e+07	2.37516e+07	5.04111e+07	5.30309e+07	3.12942e+07	3.42962e+07
				1123.12	694.427	2.40908e+06	1.26724e+06	7.56385e+06	6.49445e+06	4.50427e+06	3.04755e+06	1.23164e+06	1.20218e+06	264266	332772	921468	70639.2
				1101.98	566.25	1.65595e+06	724729	2.94761e+06	979645	1.16737e+06	2.01564e+06	1.36126e+07	1.60405e+07	7.74113e+06	5.90311e+06	2.79647e+06	4.34872e+06
				1101.78	544.267	1.77436e+07	7.60915e+06	2.42938e+07	8.40829e+06	9.70732e+06	1.49611e+07	1.17658e+08	1.63234e+08	5.74512e+07	4.49661e+07	2.0633e+07	2.67725e+07
				1101.78	545.271	5.23731e+06	2.18788e+06	7.03275e+06	2.37386e+06	2.88369e+06	4.25185e+06	3.31118e+07	4.56198e+07	1.63509e+07	1.27484e+07	5.87641e+06	7.7533e+06
				1089.7	594.375	1.09286e+07	9.36065e+06	1.19167e+07	1.10992e+07	1.61215e+07	1.14439e+07	8.86047e+06	1.13635e+07	8.85138e+06	1.04436e+07	8.59459e+06	7.63109e+06
				1089.65	595.38	3.48525e+06	2.82685e+06	3.7114e+06	3.56697e+06	5.23867e+06	3.53367e+06	3.01276e+06	3.82152e+06	2.78761e+06	3.36429e+06	2.91022e+06	2.51774e+06
				1088.35	353.211	7.03511e+07	5.36213e+07	6.06311e+07	1.1851e+08	1.46689e+08	8.60637e+07	9.24514e+07	1.17504e+08	4.03429e+07	1.22031e+08	7.76656e+07	7.11977e+07
				1088.34	354.215	1.69566e+07	1.2997e+07	1.46687e+07	2.82105e+07	3.60009e+07	2.11341e+07	2.22434e+07	2.83923e+07	9.80096e+06	2.99894e+07	1.92706e+07	1.75242e+07
		Bowdichione	15.7829	1070.47	299.259	6.69242e+06	5.08115e+06	6.56897e+06	5.09664e+06	1.08076e+07	7.09784e+06	5.44101e+06	1.06079e+07	6.20313e+06	5.01426e+06	5.66218e+06	5.06846e+06
				1068.49	704.337	1.20703e+07	1.3162e+07	1.28606e+07	1.35476e+07	1.50989e+07	1.40123e+07	1.31217e+07	1.32938e+07	1.2649e+07	1.19029e+07	1.18672e+07	1.31744e+07
				1068.49	708.28	1.22694e+07	1.2385e+07	1.39395e+07	1.18681e+07	1.33091e+07	1.10813e+07	1.11437e+07	1.1052e+07	1.24831e+07	1.1009e+07	1.03851e+07	1.10142e+07
				1068.48	653.339	1.25449e+07	1.2958e+07	1.23913e+07	1.25218e+07	1.60494e+07	1.40441e+07	1.29207e+07	1.33915e+07	1.28228e+07	1.16072e+07	1.11982e+07	1.25335e+07
				1067.84	709.282	4.78643e+06	5.00794e+06	5.69353e+06	4.98487e+06	5.61216e+06	4.67242e+06	4.61781e+06	4.29846e+06	4.92648e+06	4.55307e+06	4.34531e+06	4.36915e+06
				1067.83	654.343	3.43958e+06	2.68345e+06	3.50051e+06	3.68103e+06	3.57204e+06	4.11457e+06	3.7891e+06	3.81401e+06	3.12538e+06	3.14039e+06	3.36247e+06	3.34188e+06
		ADP-ribose	8.38463	1067.21	560.328	6.18053e+06	6.48775e+06	5.04462e+06	5.67097e+06	7.453e+06	6.1449e+06	6.42386e+06	6.48732e+06	6.28219e+06	6.09186e+06	5.21481e+06	6.0619e+06
				1067.18	637.351	1.67643e+07	1.80592e+07	1.75918e+07	1.79086e+07	2.13678e+07	1.86748e+07	1.81445e+07	1.77481e+07	1.70608e+07	1.5912e+07	1.47929e+07	1.70141e+07
				1067.18	71.1416	3.35453e+06	3.44642e+06	3.661e+06	3.12265e+06	3.82853e+06	2.85446e+06	3.25233e+06	2.95692e+06	3.34529e+06	3.04541e+06	2.64597e+06	3.12806e+06
		C.I. Acid Yellow 17	15.8911	1067.18	508.34	2.04148e+07	2.33871e+07	2.30397e+07	2.16061e+07	2.76939e+07	2.25486e+07	2.42444e+07	2.45452e+07	2.2362e+07	2.01348e+07	1.74114e+07	2.11292e+07
				1067.18	509.343	6.05163e+06	6.77778e+06	6.39818e+06	5.92558e+06	7.95438e+06	6.15654e+06	6.91616e+06	6.27301e+06	6.02347e+06	5.15687e+06	4.96293e+06	5.89589e+06
				1067.18	568.361	6.36583e+08	6.71344e+08	6.59967e+08	6.18569e+08	8.22509e+08	6.3725e+08	7.31992e+08	7.12489e+08	6.50004e+08	6.06563e+08	5.31682e+08	6.46749e+08
				1067.18	569.365	1.9181e+08	2.04523e+08	2.00728e+08	1.87136e+08	2.50887e+08	1.92904e+08	2.21248e+08	2.12972e+08	1.95847e+08	1.81371e+08	1.61853e+08	1.94789e+08
				1067.18	570.368	3.78017e+07	3.98254e+07	3.89754e+07	3.78193e+07	4.75929e+07	3.81893e+07	4.27411e+07	4.21989e+07	3.8547e+07	3.47558e+07	3.16513e+07	3.79016e+07
				1067.18	585.351	9.137e+07	9.61821e+07	9.04713e+07	9.08133e+07	1.15368e+08	9.17086e+07	9.92488e+07	9.95979e+07	9.18852e+07	8.45801e+07	7.66606e+07	9.0709e+07
				1067.18	586.354	2.46395e+07	2.61444e+07	2.55831e+07	2.44851e+07	3.16231e+07	2.59324e+07	2.80901e+07	2.68895e+07	2.57175e+07	2.36416e+07	2.12024e+07	2.4963e+07
				1067.18	587.357	3.88849e+06	5.43297e+06	4.03345e+06	3.67667e+06	4.1408e+06	4.56887e+06	5.03873e+06	3.57292e+06	4.25576e+06	3.49563e+06	3.29332e+06	2.84432e+06
				1067.18	636.349	5.53526e+07	5.78266e+07	5.55508e+07	5.64165e+07	6.90328e+07	5.93913e+07	5.78586e+07	5.94004e+07	5.59444e+07	5.20309e+07	4.93649e+07	5.5807e+07
		ADPribose 2'-phosphate	-18.1298	1067.18	640.291	7.02153e+07	7.15494e+07	7.63038e+07	6.37699e+07	7.93844e+07	5.89526e+07	6.63852e+07	6.33176e+07	7.03122e+07	6.49939e+07	5.63206e+07	6.23877e+07
				1067.18	641.295	2.7299e+07	2.70629e+07	2.89826e+07	2.41881e+07	2.94455e+07	2.28516e+07	2.57386e+07	2.43454e+07	2.64847e+07	2.42705e+07	2.22868e+07	2.31279e+07
		5-Nitrofurfural	11.4735	1067.17	142.09	1.19588e+06	1.2605e+06	1.24974e+06	1.02501e+06	1.62148e+06	1.21699e+06	1.47543e+06	1.40287e+06	1.2384e+06	1.19568e+06	951068	1.27201e+06
		unsym-Bis(4'-chlorophenyl)ethylene	8.59828	1064.56	250.145	1.26246e+07	1.1615e+07	7.44068e+06	2.06748e+07	1.17161e+07	1.11655e+07	1.21335e+07	1.09815e+07	1.49663e+07	8.21006e+06	1.2675e+07	1.11622e+07
				1064.56	251.148	1.75818e+06	1.63932e+06	833042	2.92436e+06	1.53566e+06	1.51338e+06	2.47299e+06	2.34215e+06	2.44111e+06	1.47752e+06	2.01707e+06	1.93345e+06
				1059.32	480.31	4.29736e+07	3.03782e+07	3.93667e+07	3.45004e+07	4.98002e+07	3.31706e+07	1.84411e+07	2.73433e+07	3.13208e+07	2.94939e+07	2.62708e+07	2.27175e+07
		DCI	-15.913	1049.88	249.152	5.31505e+06	2.17971e+06	2.65801e+06	3.58877e+06	3.10744e+06	2.17633e+06	4.08419e+07	4.30524e+07	8.38656e+06	6.38645e+06	5.6724e+06	6.20529e+06
				1048.55	415.23	760615	833598	605381	1.60795e+06	2.06691e+06	1.82885e+06	1.51351e+06	2.04353e+06	664688	2.18137e+06	675462	860096
				1015.13	593.363	1.27088e+06	1.34199e+06	1.54889e+06	1.13019e+06	1.52147e+06	1.41098e+06	1.71752e+06	1.83629e+06	1.48395e+06	1.7158e+06	1.31095e+06	744966
		UDP-2-acetamido-2,6-dideoxy-beta-L-talose	-1.79938	1014.89	592.361	3.88798e+06	4.1711e+06	4.50149e+06	3.52862e+06	4.98156e+06	4.40464e+06	5.58233e+06	5.73357e+06	4.57207e+06	5.72058e+06	4.47677e+06	2.52266e+06
				1012.72	553.369	5.50385e+06	4.09142e+06	5.60027e+06	3.99032e+06	4.64158e+06	4.83749e+06	5.56473e+06	3.26372e+06	3.63459e+06	4.05258e+06	3.12729e+06	2.79245e+06
				1012.23	552.367	1.95474e+07	1.39343e+07	1.78198e+07	1.28309e+07	1.51455e+07	1.61276e+07	1.91153e+07	1.15424e+07	1.3084e+07	1.36847e+07	1.12163e+07	1.07301e+07
		Farnesyl triphosphate	-22.8218	1010.03	463.303	9.22052e+06	2.97289e+06	8.54833e+06	2.79717e+06	4.41063e+06	6.37367e+06	1.6982e+06	2.45658e+06	3.45815e+06	3.46571e+06	2.54547e+06	630425
				1009.58	462.299	3.52503e+07	1.23324e+07	3.38549e+07	1.09017e+07	1.83099e+07	2.48492e+07	6.97304e+06	9.7286e+06	1.38867e+07	1.38377e+07	9.3469e+06	2.98576e+06
				1009.46	562.224	3.52246e+06	1.1399e+06	4.03756e+06	1.11442e+06	1.82039e+06	2.202e+06	442698	765095	1.26977e+06	1.27838e+06	774940	143181
		Inosine-5'-carboxylate	-15.8383	1009.34	313.238	9.06714e+06	2.98829e+06	7.59408e+06	4.35569e+06	4.18558e+06	9.03252e+06	5.26606e+06	3.64442e+06	5.92259e+06	4.01841e+06	4.70737e+06	2.80386e+06
				1009.29	571.335	5.04109e+06	5.05247e+06	4.61907e+06	4.01963e+06	4.62527e+06	4.4874e+06	5.71315e+06	5.31605e+06	4.92203e+06	5.26971e+06	4.28743e+06	4.1439e+06
				1009.01	554.346	3.05305e+07	3.06917e+07	3.12561e+07	2.60487e+07	2.92395e+07	2.80281e+07	3.32078e+07	3.30951e+07	2.99922e+07	3.28896e+07	2.70478e+07	2.4621e+07
				1008.77	387.215	1.48894e+07	5.00392e+06	9.37321e+06	2.25196e+06	2.3195e+06	1.34041e+07	4.16185e+06	538535	7.19713e+06	1.72343e+06	1.04455e+06	6.87943e+06
		Ibandronate	-16.3354	1008.75	320.231	2.8341e+07	8.43708e+06	1.78811e+07	3.6468e+06	4.0914e+06	2.38548e+07	7.10389e+06	958941	1.21181e+07	3.01914e+06	1.70052e+06	1.15895e+07
				1008.74	555.35	8.52211e+06	8.41214e+06	8.41642e+06	7.34174e+06	8.13023e+06	8.33379e+06	1.00649e+07	9.64958e+06	8.81993e+06	9.3348e+06	7.3481e+06	6.97038e+06
		Propicozole	1.35475	998.367	343.228	3.81039e+06	792404	1.00629e+06	352487	540616	3.96838e+06	610419	678560	2.32231e+06	734281	621930	1.304e+06
		Phaseolic acid	20.0502	990.015	297.243	1.31637e+07	5.69387e+06	8.28221e+06	3.58053e+06	2.91898e+07	1.53151e+07	5.68926e+06	1.34575e+07	1.28369e+07	4.88291e+06	7.13816e+06	4.61493e+06
				990.015	298.246	2.55757e+06	848725	1.36607e+06	606180	5.82407e+06	2.52971e+06	944870	2.03172e+06	2.07378e+06	781046	1.29391e+06	805540
				986.38	524.334	5.52163e+06	4.58917e+06	6.88948e+06	4.76306e+06	6.61778e+06	5.51353e+06	4.66883e+06	4.1934e+06	4.0092e+06	4.36401e+06	3.42558e+06	3.50731e+06
				983.803	584.339	1.14427e+07	1.09388e+07	1.158e+07	9.05756e+06	1.27279e+07	1.32058e+07	1.18586e+07	1.10463e+07	9.22198e+06	1.08561e+07	8.93432e+06	8.04928e+06
				983.792	706.265	7.45501e+06	6.84204e+06	8.77131e+06	5.70041e+06	7.99191e+06	7.48227e+06	5.7478e+06	5.41905e+06	5.51101e+06	6.1464e+06	5.09349e+06	4.1589e+06
				983.779	566.345	2.51309e+08	2.28458e+08	2.76713e+08	1.91211e+08	2.72543e+08	2.89793e+08	2.61309e+08	2.30809e+08	1.99123e+08	2.30889e+08	1.89358e+08	1.60088e+08
				983.779	634.333	2.66867e+07	2.49206e+07	2.75491e+07	2.05956e+07	2.92916e+07	3.13018e+07	2.84361e+07	2.65746e+07	2.22459e+07	2.52618e+07	2.17569e+07	1.85408e+07
				983.779	638.275	3.33163e+07	3.0189e+07	4.31296e+07	2.68927e+07	3.61681e+07	3.33586e+07	2.69165e+07	2.286e+07	2.44581e+07	2.7549e+07	2.16636e+07	1.73915e+07
				983.779	651.322	7.03419e+06	7.09556e+06	6.92874e+06	5.57917e+06	7.77258e+06	8.27422e+06	7.52791e+06	7.11777e+06	5.8714e+06	6.74925e+06	5.51791e+06	5.27682e+06
				983.779	702.321	6.74445e+06	6.38738e+06	6.74196e+06	5.72067e+06	7.45236e+06	7.9716e+06	7.22435e+06	6.96028e+06	5.93365e+06	6.84359e+06	5.55316e+06	5.09829e+06
				983.772	70.4821	1.11616e+06	1.03971e+06	1.13862e+06	845135	1.22539e+06	1.34915e+06	1.23832e+06	1.14136e+06	878411	1.10547e+06	930870	798807
				983.772	635.337	7.89898e+06	7.50842e+06	7.72956e+06	5.89986e+06	8.25722e+06	8.89566e+06	8.09127e+06	7.73341e+06	6.18725e+06	7.57525e+06	6.31794e+06	5.59434e+06
				983.764	567.35	7.2507e+07	6.58474e+07	7.89409e+07	5.50116e+07	7.76001e+07	8.3907e+07	7.26939e+07	6.61709e+07	5.75308e+07	6.58326e+07	5.41585e+07	4.58412e+07
				983.764	583.335	4.05693e+07	3.70143e+07	4.06792e+07	3.07168e+07	4.36027e+07	4.64596e+07	4.27489e+07	3.79513e+07	3.25186e+07	3.70721e+07	3.07739e+07	2.70872e+07
				983.745	639.278	1.27604e+07	1.18752e+07	1.65066e+07	1.03352e+07	1.41737e+07	1.22793e+07	1.02557e+07	8.75195e+06	9.67775e+06	1.09811e+07	8.44443e+06	6.54074e+06
				983.722	506.323	8.93917e+06	8.06981e+06	9.20259e+06	6.92892e+06	9.36108e+06	1.02728e+07	8.17076e+06	7.35226e+06	6.89409e+06	7.68395e+06	6.09858e+06	5.79718e+06
				983.71	556.316	9.68062e+06	8.96024e+06	9.77339e+06	7.15526e+06	1.01996e+07	1.05132e+07	1.09102e+07	9.74895e+06	8.14133e+06	9.29677e+06	7.54278e+06	6.53279e+06
		4-(6-carboxy-2,3,4-trihydroxyphenoxy)-4',5,5',6,6'-pentahydroxy-[1,1'-biphenyl]-2,2'-dicarboxylic acid	-15.1744	983.667	507.328	2.63486e+06	2.1257e+06	2.21219e+06	1.79794e+06	2.52287e+06	2.52726e+06	2.15171e+06	2.09138e+06	1.96213e+06	2.04509e+06	1.71737e+06	1.36047e+06
				983.603	70.9201	1.40264e+06	1.26142e+06	1.8627e+06	1.1484e+06	1.53719e+06	1.40235e+06	1.12338e+06	910714	1.01083e+06	1.1131e+06	844135	696309
		Acetyl citrate	10.0668	983.6	233.154	4.10124e+06	3.0603e+06	2.47098e+06	4.53355e+06	3.37264e+06	3.14883e+06	3.84465e+06	3.2051e+06	4.34234e+06	3.14593e+06	3.54467e+06	2.61075e+06
				982.564	526.349	1.56575e+07	1.76702e+07	1.57194e+07	1.64671e+07	2.37555e+07	1.06334e+07	1.6348e+07	5.08449e+06	1.08963e+07	1.54401e+07	5.38644e+06	1.35976e+07
				980.879	436.282	1.67784e+07	7.66374e+06	1.49148e+07	7.06805e+06	1.18886e+07	1.19547e+07	4.42901e+06	6.01838e+06	9.58564e+06	7.86909e+06	6.7433e+06	4.57696e+06
				978.528	479.296	2.63462e+07	1.92649e+07	2.34999e+07	1.44608e+07	1.50743e+07	2.76288e+07	1.1652e+07	1.08356e+07	1.46764e+07	1.46854e+07	1.40204e+07	3.34226e+06
				978.462	546.281	1.08333e+07	8.6761e+06	9.69902e+06	5.97952e+06	6.3011e+06	1.19839e+07	5.00358e+06	4.59785e+06	5.96694e+06	6.31141e+06	6.13e+06	1.4785e+06
				973.17	429.3	4.66435e+06	3.05136e+06	5.45976e+06	4.01606e+06	5.09899e+06	4.12368e+06	4.45078e+06	2.98596e+06	3.84568e+06	2.79256e+06	5.35138e+06	2.22983e+06
				970.23	296.231	3.55669e+06	614433	533095	250230	1.06673e+06	3.26796e+06	642851	1.04299e+06	1.55218e+06	759544	522875	516144
		UDP-2-acetamido-4-dehydro-2,6-dideoxyglucose	-0.165169	960.759	590.346	7.4933e+06	8.41398e+06	9.31402e+06	5.56152e+06	1.27593e+07	1.24255e+07	1.13448e+07	1.71156e+07	1.24664e+07	1.39858e+07	1.08339e+07	4.71034e+06
				958.169	591.35	524285	368324	890637	921583	1.97692e+06	1.43003e+06	2.34517e+06	3.04865e+06	3.04228e+06	1.58e+06	2.08491e+06	998479
				956.821	676.303	2.18584e+07	2.30682e+07	2.15657e+07	2.10879e+07	2.27682e+07	2.23916e+07	2.2926e+07	2.36539e+07	2.15218e+07	2.20684e+07	2.19268e+07	2.08382e+07
				955.528	68.0295	6.09513e+06	5.96952e+06	8.83425e+06	6.81922e+06	7.07787e+06	5.98733e+06	4.34282e+06	3.97766e+06	4.82179e+06	4.79725e+06	4.33662e+06	3.56361e+06
				955.528	612.26	1.30313e+08	1.25671e+08	1.85428e+08	1.42312e+08	1.48579e+08	1.28738e+08	9.14834e+07	8.54789e+07	1.03322e+08	1.01546e+08	9.1226e+07	7.58999e+07
				955.528	613.263	4.703e+07	4.52706e+07	6.62781e+07	5.01506e+07	5.26083e+07	4.62264e+07	3.29695e+07	2.98981e+07	3.53655e+07	3.59516e+07	3.28427e+07	2.65327e+07
				955.528	625.306	1.86918e+07	2.44556e+07	2.2399e+07	1.94725e+07	1.97719e+07	2.05431e+07	1.96441e+07	2.15084e+07	1.95216e+07	2.0173e+07	1.83925e+07	1.7652e+07
				955.523	67.5914	3.92203e+06	3.84907e+06	4.13996e+06	3.86878e+06	4.18311e+06	4.45961e+06	4.02867e+06	4.25815e+06	3.59898e+06	3.83399e+06	3.99552e+06	3.55308e+06
				955.522	609.322	2.44669e+07	2.40154e+07	2.6031e+07	2.47456e+07	2.64672e+07	2.50054e+07	2.44017e+07	2.5051e+07	2.29648e+07	2.31801e+07	2.22267e+07	2.11277e+07
				954.235	608.317	8.58293e+07	8.62913e+07	9.17309e+07	8.53775e+07	9.19661e+07	9.58578e+07	8.74294e+07	8.84749e+07	8.16199e+07	8.21961e+07	8.29846e+07	7.59555e+07
				954.224	531.306	1.03247e+07	9.80521e+06	1.04848e+07	9.48135e+06	1.08035e+07	1.06003e+07	1.09472e+07	1.0707e+07	9.61908e+06	9.51093e+06	9.63706e+06	8.44641e+06
				954.223	530.302	3.793e+07	3.96864e+07	4.04558e+07	3.63989e+07	4.25475e+07	4.18559e+07	3.91588e+07	3.96731e+07	3.62017e+07	3.7346e+07	3.63331e+07	3.33141e+07
		CDP-4-dehydro-3,6-dideoxy-D-glucose	-24.8159	954.222	532.296	1.15764e+07	1.1049e+07	1.20499e+07	1.09135e+07	1.1597e+07	1.14841e+07	1.18306e+07	1.17764e+07	1.12083e+07	1.09248e+07	1.08801e+07	1.00883e+07
				954.222	557.319	1.82473e+08	1.81793e+08	2.00617e+08	1.77368e+08	2.02433e+08	1.93987e+08	1.7912e+08	1.77538e+08	1.65157e+08	1.71921e+08	1.57323e+08	1.46857e+08
				954.222	558.324	4.82447e+07	4.736e+07	5.11782e+07	4.54013e+07	5.30919e+07	4.99107e+07	4.58305e+07	4.56594e+07	3.98365e+07	4.42694e+07	4.16089e+07	3.74816e+07
				954.221	480.31	6.07516e+07	5.78112e+07	7.11649e+07	5.99111e+07	6.99935e+07	6.58808e+07	5.73568e+07	5.60968e+07	5.21295e+07	5.36052e+07	5.04073e+07	4.21591e+07
				954.221	540.33	1.364e+09	1.33031e+09	1.57645e+09	1.30625e+09	1.52658e+09	1.45741e+09	1.29968e+09	1.28717e+09	1.2042e+09	1.24237e+09	1.144e+09	1.01434e+09
				954.221	541.333	3.60489e+08	3.48949e+08	4.15953e+08	3.46503e+08	4.01918e+08	3.85796e+08	3.47781e+08	3.42412e+08	3.16375e+08	3.29981e+08	3.0213e+08	2.726e+08
				954.221	542.337	6.73071e+07	6.80326e+07	7.99291e+07	6.7451e+07	7.81385e+07	7.54108e+07	6.45079e+07	6.56591e+07	6.14747e+07	6.33974e+07	5.9434e+07	5.16305e+07
				954.221	481.312	1.52626e+07	1.5522e+07	1.83471e+07	1.47944e+07	1.83921e+07	1.6367e+07	1.45844e+07	1.37514e+07	1.3277e+07	1.36889e+07	1.23941e+07	1.09225e+07
		Nifurthiazole	9.02359	952.918	255.232	7.14731e+06	6.59408e+06	8.54225e+06	6.59902e+06	8.90599e+06	7.52357e+06	6.40914e+06	6.1602e+06	5.92517e+06	6.24454e+06	5.60408e+06	4.88411e+06
				951.612	806.553	2.25604e+06	626910	695098	331941	1.30106e+06	2.31622e+06	1.29502e+06	485506	664637	870483	455340	274065
		Filiforminol	5.69981	950.3	312.223	7.83922e+06	2.28371e+06	3.51132e+06	2.27889e+06	3.34943e+06	7.25938e+06	4.91681e+06	2.6485e+06	3.05675e+06	3.8091e+06	2.66449e+06	1.87971e+06
				950.297	312.214	7.92764e+06	2.28371e+06	3.5455e+06	2.27816e+06	3.36644e+06	7.15088e+06	4.84613e+06	2.6447e+06	3.12052e+06	3.87651e+06	2.59213e+06	1.88734e+06
				947.646	453.28	1.7341e+07	1.16492e+07	1.68442e+07	1.16409e+07	1.48846e+07	1.51055e+07	7.46088e+06	9.5978e+06	1.27241e+07	8.86651e+06	1.06151e+07	5.12607e+06
				947.622	520.264	7.4609e+06	5.11486e+06	6.39282e+06	5.13158e+06	6.5694e+06	6.38454e+06	3.24858e+06	4.45596e+06	5.45577e+06	4.09061e+06	5.31433e+06	2.54176e+06
		dTDP-3,4-dioxo-2,6-dideoxy-D-glucose	10.9055	920.855	529.311	3.21075e+06	2.64847e+06	3.46079e+06	2.50013e+06	3.75686e+06	3.497e+06	5.01123e+06	3.02054e+06	3.06186e+06	3.09183e+06	2.14658e+06	2.22242e+06
				920.779	660.261	4.07888e+07	3.95577e+07	6.00951e+07	4.16195e+07	5.55486e+07	4.70473e+07	3.89985e+07	2.52746e+07	3.08344e+07	3.10783e+07	2.16733e+07	2.19036e+07
				920.775	578.3	1.28742e+07	1.25841e+07	1.29551e+07	1.10343e+07	1.52236e+07	1.34103e+07	1.97788e+07	1.36607e+07	1.19886e+07	1.30733e+07	1.05221e+07	1.0621e+07
				920.775	606.323	1.61751e+07	1.71985e+07	1.62736e+07	1.33648e+07	1.9494e+07	1.88385e+07	2.51829e+07	1.69388e+07	1.49028e+07	1.63026e+07	1.20309e+07	1.41843e+07
				920.765	528.308	1.07914e+07	1.09959e+07	1.25609e+07	9.71262e+06	1.56052e+07	1.31309e+07	1.70581e+07	1.05665e+07	9.9376e+06	1.02805e+07	7.8142e+06	7.64116e+06
				920.759	656.316	3.2497e+07	3.32072e+07	3.29357e+07	2.71729e+07	3.818e+07	3.53045e+07	4.89227e+07	3.34584e+07	3.01094e+07	3.28279e+07	2.51982e+07	2.83664e+07
				920.749	589.334	1.13134e+08	1.12877e+08	1.26997e+08	9.57822e+07	1.49445e+08	1.33244e+08	1.69623e+08	1.09073e+08	1.0474e+08	1.08155e+08	7.84506e+07	8.62637e+07
				920.749	605.319	5.69017e+07	5.49595e+07	5.51405e+07	4.63641e+07	6.76597e+07	5.95538e+07	7.97524e+07	5.40777e+07	4.9989e+07	5.38943e+07	4.004e+07	4.48029e+07
				920.728	67.2583	2.49725e+06	2.60967e+06	2.33857e+06	2.10259e+06	3.18777e+06	2.67647e+06	3.86528e+06	2.59776e+06	2.36638e+06	2.63117e+06	1.79942e+06	2.13038e+06
		GDP-4-dehydro-6-deoxy-D-mannose	-4.05417	920.728	588.331	3.57176e+08	3.53464e+08	3.95671e+08	2.97321e+08	4.58534e+08	4.15098e+08	5.26048e+08	3.45589e+08	3.21485e+08	3.40478e+08	2.45209e+08	2.68469e+08
				920.696	673.307	8.53145e+06	8.8414e+06	7.33451e+06	7.00497e+06	9.06788e+06	9.4476e+06	1.24375e+07	9.78027e+06	8.07394e+06	9.34615e+06	7.12878e+06	8.56284e+06
		UDP-2-acetamido-4-dehydro-2,6-dideoxyglucose	-17.4445	920.59	590.335	2.19971e+07	2.28384e+07	2.5668e+07	1.90552e+07	2.98828e+07	2.572e+07	3.50463e+07	2.17667e+07	2.17989e+07	2.17521e+07	1.46663e+07	1.68171e+07
				918.102	629.316	7.82806e+06	7.12443e+06	6.65162e+06	5.97981e+06	9.19392e+06	6.36246e+06	6.98638e+06	6.67408e+06	7.36125e+06	5.25449e+06	6.40981e+06	3.51025e+06
				918.06	504.308	1.52503e+07	1.53742e+07	1.9044e+07	1.33421e+07	1.68978e+07	2.08089e+07	1.78793e+07	1.53652e+07	1.29945e+07	1.62515e+07	1.10314e+07	1.05835e+07
				918.06	505.312	4.03754e+06	4.02315e+06	4.98103e+06	3.50784e+06	4.18761e+06	5.08831e+06	4.99937e+06	4.26448e+06	3.42812e+06	4.17466e+06	2.68367e+06	2.68339e+06
		dTDP-glucose	-4.14719	917.985	565.334	1.22402e+08	1.24886e+08	1.48117e+08	1.0619e+08	1.29808e+08	1.62219e+08	1.40838e+08	1.24246e+08	1.06383e+08	1.24705e+08	9.56587e+07	8.23237e+07
				917.681	581.319	5.85918e+07	6.4392e+07	6.93427e+07	5.27403e+07	6.26504e+07	7.63985e+07	7.14683e+07	6.65931e+07	5.44529e+07	6.34174e+07	5.12664e+07	4.39884e+07
				917.681	632.318	3.46162e+07	3.51008e+07	3.69365e+07	3.03446e+07	3.37785e+07	4.25034e+07	4.03369e+07	3.84562e+07	3.16358e+07	3.6789e+07	3.08185e+07	2.7624e+07
				917.397	633.319	1.06079e+07	1.08563e+07	1.17958e+07	9.34485e+06	1.08321e+07	1.37228e+07	1.22385e+07	1.22351e+07	9.83006e+06	1.16352e+07	9.46099e+06	8.46983e+06
				917.397	637.264	1.78351e+07	1.71857e+07	2.85379e+07	1.84528e+07	2.02607e+07	2.19479e+07	1.28184e+07	1.14311e+07	1.25171e+07	1.43554e+07	1.04082e+07	8.34499e+06
				917.213	636.261	4.50755e+07	4.25681e+07	7.13775e+07	4.68144e+07	4.99803e+07	5.73892e+07	3.25196e+07	2.7831e+07	3.1535e+07	3.49165e+07	2.65471e+07	2.11603e+07
				917.062	582.324	1.48199e+07	1.77138e+07	1.71388e+07	1.44561e+07	1.60002e+07	2.0633e+07	1.80359e+07	1.89548e+07	1.49529e+07	1.82621e+07	1.44746e+07	1.26212e+07
				917.054	70.6962	2.07932e+06	1.96677e+06	3.31313e+06	2.05884e+06	2.18492e+06	2.66439e+06	1.5134e+06	1.2286e+06	1.45628e+06	1.58036e+06	1.19257e+06	896368
		(S)-2-Hydroxypropylphosphote	-10.2224	916.989	141.081	533791	660278	851332	498919	741055	813491	929802	851341	642803	724071	630928	523256
				916.878	700.304	7.89735e+06	8.4579e+06	7.85582e+06	7.25481e+06	7.33599e+06	9.78021e+06	8.9605e+06	9.22107e+06	7.65432e+06	8.79108e+06	7.44036e+06	7.16997e+06
				915.735	501.28	6.60221e+06	5.27041e+06	6.47087e+06	4.41396e+06	5.28021e+06	7.18127e+06	3.29009e+06	4.20208e+06	6.69346e+06	6.21554e+06	3.90203e+06	745251
				915.648	500.278	2.69746e+07	1.814e+07	2.4779e+07	1.71513e+07	2.16927e+07	2.71197e+07	1.30628e+07	1.5957e+07	2.43013e+07	2.24023e+07	1.62365e+07	3.43853e+06
				914.012	524.278	6.3834e+06	4.31929e+06	5.66519e+06	4.85908e+06	7.86198e+06	5.38866e+06	2.20743e+06	3.66823e+06	7.89376e+06	4.29475e+06	4.65129e+06	545953
				911.99	477.282	9.36356e+06	6.94843e+06	9.43623e+06	4.92754e+06	5.14031e+06	9.4866e+06	4.51906e+06	4.3687e+06	5.8836e+06	6.64874e+06	5.1567e+06	1.15327e+06
		Wedelolactone	-1.46977	911.89	315.253	6.2918e+06	2.90641e+06	3.88668e+06	2.41983e+06	6.77732e+06	3.99325e+06	3.31334e+06	3.46274e+06	3.72048e+06	2.10134e+06	3.72475e+06	1.94388e+06
				901.962	285.206	4.7928e+06	1.64042e+06	2.54954e+06	1.69817e+06	2.52403e+06	3.36536e+06	3.0564e+06	1.67875e+06	3.17533e+06	2.40204e+06	2.40852e+06	1.10137e+06
				899.923	527.318	5.77667e+06	5.29838e+06	6.72624e+06	3.81157e+06	4.83422e+06	5.69193e+06	5.61731e+06	5.3633e+06	5.2341e+06	5.44986e+06	4.79546e+06	3.62349e+06
		Molybdopterin	-4.46479	899.828	526.315	2.22764e+07	2.18677e+07	2.52846e+07	1.50313e+07	1.82645e+07	2.19738e+07	1.98499e+07	2.03169e+07	2.00332e+07	2.08734e+07	1.98455e+07	1.38614e+07
				898.743	391.285	3.03115e+07	1.14794e+07	1.27141e+07	3.41813e+07	4.77897e+07	4.03915e+07	8.92954e+07	9.87812e+06	2.23494e+07	1.23164e+07	9.83725e+06	4.34001e+06
		Permethrin	-19.4832	898.622	392.287	8.38379e+06	3.12701e+06	3.28009e+06	8.82581e+06	1.24412e+07	1.09105e+07	2.36107e+07	2.65624e+06	5.84456e+06	3.38817e+06	2.13723e+06	1.50493e+06
				883.172	447.134	1.80049e+07	9.48869e+06	1.55419e+06	1.91262e+06	758475	249144	3.87994e+06	4.82146e+06	9.47307e+06	7.71903e+06	1.04983e+07	1.43675e+07
		CDP-ribitol	-0.750403	882.999	538.314	3.54705e+07	2.83366e+07	4.47268e+07	1.94238e+07	4.40791e+07	3.81938e+07	2.13987e+07	3.05739e+07	2.86297e+07	2.69697e+07	2.42082e+07	1.74149e+07
				882.999	539.318	9.1439e+06	7.61109e+06	1.15124e+07	5.16001e+06	1.14897e+07	1.00408e+07	5.80957e+06	8.05895e+06	7.49729e+06	6.8965e+06	6.36482e+06	4.59305e+06
				881.98	437.29	4.64035e+06	485469	238777	4.11004e+06	5.56498e+06	4.90982e+06	5.71741e+07	1.53699e+06	4.43017e+06	2.17674e+06	4.97003e+06	239545
				881.949	610.243	4.29001e+06	3.17137e+06	8.30301e+06	3.07386e+06	6.65612e+06	5.06445e+06	1.54898e+06	2.05847e+06	2.63053e+06	2.24865e+06	1.95628e+06	1.16486e+06
				870.489	562.315	4.48323e+06	4.41152e+06	5.75035e+06	2.98078e+06	5.1019e+06	7.25529e+06	5.19591e+06	3.35472e+06	3.57238e+06	3.9134e+06	3.68227e+06	2.17273e+06
				869.338	586.313	954419	1.24025e+06	1.66503e+06	1.75804e+06	2.32515e+06	1.90345e+06	1.8688e+06	1.50926e+06	1.18303e+06	1.73239e+06	932959	1.14316e+06
				865.093	447.134	1.55649e+06	541533	14414.2	0	21115.8	0	8.86216e+06	8.97265e+06	7.01772e+06	6.38297e+06	6.85306e+06	1.12147e+07
				864.778	448.138	174739	0	0	0	0	0	1.5643e+06	1.72463e+06	1.12817e+06	1.17189e+06	1.14215e+06	2.09607e+06
		Nitrofurantoin	-3.8438	864.103	239.163	1.06584e+07	3.06699e+06	2.89035e+06	6.58508e+06	1.29288e+07	6.08923e+06	3.25808e+06	3.44416e+06	8.26467e+06	5.42083e+06	3.87401e+06	1.4611e+06
				860.061	380.256	5.76075e+07	5.66247e+07	5.56528e+07	3.45666e+07	3.8493e+07	4.50547e+07	3.23453e+07	5.14696e+07	4.48563e+07	5.94266e+07	4.21384e+07	7.1762e+07
				849.471	283.19	1.7397e+06	541001	516466	528198	1.05578e+06	959804	1.01968e+06	594989	968763	603844	614600	464019
				847.965	529.288	2.56557e+06	2.1298e+06	2.09835e+06	1.11369e+06	2.88719e+06	2.03217e+06	1.43785e+06	1.97902e+06	2.03572e+06	1.87124e+06	1.7095e+06	1.11303e+06
				847.865	512.299	1.41292e+07	1.25264e+07	1.49665e+07	8.08019e+06	1.68048e+07	1.18923e+07	7.44954e+06	9.83397e+06	1.03949e+07	9.99425e+06	9.39789e+06	6.18107e+06
				847.771	513.301	3.28074e+06	2.91849e+06	3.22219e+06	1.8098e+06	3.83835e+06	2.81038e+06	1.75855e+06	2.46701e+06	2.86801e+06	2.40793e+06	2.33307e+06	1.5514e+06
				838.562	479.169	3.97733e+06	2.97784e+06	7.02095e+06	3.6255e+06	3.17598e+06	4.41046e+06	1.33163e+06	1.59399e+06	1.93959e+06	2.03221e+06	1.36382e+06	2.19841e+06
				838.283	446.228	2.14644e+07	1.7586e+07	1.83851e+07	1.20274e+07	1.1343e+07	1.75653e+07	1.45456e+07	1.92397e+07	1.65835e+07	2.05911e+07	1.4878e+07	2.35569e+07
				838.283	463.218	1.05989e+07	9.243e+06	7.69864e+06	5.22353e+06	5.48266e+06	7.44134e+06	7.62778e+06	1.11984e+07	8.43067e+06	1.05641e+07	7.90802e+06	1.34928e+07
				838.282	441.237	1.00892e+07	8.86375e+06	8.12109e+06	5.4602e+06	5.54893e+06	7.81299e+06	6.68868e+06	9.50849e+06	7.57464e+06	9.62913e+06	6.97507e+06	1.14743e+07
				838.282	447.232	4.40403e+06	3.85586e+06	3.55435e+06	2.25939e+06	2.25938e+06	3.47639e+06	2.99196e+06	3.94601e+06	3.42866e+06	3.79565e+06	2.97026e+06	5.03763e+06
				831.807	431.183	738174	1.08112e+06	568884	1.4971e+06	1.20939e+06	955995	875827	1.16425e+06	781300	703533	711449	1.05327e+06
				828.766	239.128	7.00161e+06	6.24743e+06	5.69526e+06	6.77068e+06	5.85226e+06	6.14206e+06	7.06403e+06	6.85186e+06	8.07778e+06	6.66232e+06	6.86476e+06	6.54354e+06
				815.924	394.148	3.31621e+06	3.64052e+06	753801	3.63776e+06	1.64893e+06	2.41303e+06	4.16189e+06	2.68829e+06	7.20271e+06	3.64381e+06	4.38332e+06	2.57922e+06
				801.691	593.13	1.79092e+07	9.61125e+06	0	2.35896e+07	1.4177e+07	1.34661e+07	9.84161e+06	1.70536e+07	1.8112e+07	1.80725e+07	1.96913e+07	7.43022e+06
				797.376	435.275	2.52726e+06	2.57208e+06	2.57231e+06	3.88835e+06	3.07069e+06	4.49045e+06	1.69698e+07	1.37416e+06	2.64386e+06	1.23854e+06	1.77331e+06	678741
				785.016	361.162	2.16123e+06	2.97545e+06	0	3.92198e+06	1.19618e+06	2.18621e+06	3.95477e+06	3.42101e+06	6.78595e+06	4.23118e+06	3.37524e+06	2.56527e+06
				784.99	294.179	2.37178e+06	3.23706e+06	0	5.40746e+06	1.54404e+06	2.62658e+06	4.21132e+06	3.83068e+06	7.70668e+06	4.56593e+06	3.65783e+06	2.68336e+06
				784.936	236.105	2.50249e+06	3.55311e+06	0	5.63112e+06	1.41567e+06	3.1196e+06	4.45517e+06	3.93954e+06	8.40517e+06	4.66969e+06	3.83287e+06	2.785e+06
				784.812	393.101	1.14441e+06	1.72356e+06	0	4.01765e+06	1.07096e+06	1.73502e+06	1.60891e+06	1.29577e+06	3.2936e+06	1.89837e+06	1.43724e+06	682061
		4-Carboxy-4-hydroxy-2-oxoadipate	7.90413	784.809	221.143	2.11371e+06	2.7621e+06	1.29283e+06	3.90037e+06	1.69697e+06	2.11345e+06	3.43727e+06	2.83884e+06	5.32794e+06	3.50161e+06	3.07416e+06	2.34971e+06
		Phosacetim	22.277	777.153	376.226	2.00078e+07	1.24695e+07	0	1.15624e+07	1.32095e+07	1.46476e+07	1.41064e+07	1.3451e+07	1.21465e+07	1.17758e+07	1.01307e+07	1.46763e+07
		DG(15:0/0:0/a-25:0)	2.95762	777.153	682.149	1.17379e+07	1.23144e+07	2.31355e+07	1.06342e+07	1.17887e+07	2.03154e+07	7.58593e+06	8.47294e+06	1.28328e+07	8.79273e+06	8.08563e+06	8.19527e+06
				777.117	660.168	7.13207e+07	7.08436e+07	1.6879e+08	6.74822e+07	7.58495e+07	1.48976e+08	4.79853e+07	4.73165e+07	7.33922e+07	5.01925e+07	4.43431e+07	4.35234e+07
				777.117	661.171	2.95957e+07	2.98074e+07	7.12063e+07	2.88232e+07	3.16934e+07	6.19504e+07	1.99048e+07	2.02697e+07	3.06475e+07	2.13305e+07	1.89495e+07	1.83316e+07
				777.019	73.3525	3.49555e+06	3.4598e+06	8.4261e+06	3.1453e+06	3.647e+06	7.364e+06	2.23953e+06	2.27645e+06	3.61529e+06	2.3939e+06	2.12576e+06	2.08247e+06
				777.019	662.172	6.95553e+06	7.02859e+06	4.70946e+06	6.60341e+06	7.28062e+06	1.40137e+07	4.56439e+06	4.5239e+06	7.02979e+06	4.82775e+06	4.2262e+06	3.93891e+06
				774.296	67.1478	45597.4	0	0	0	0	379551	12244.6	12692.2	41405.4	0	0	60362.3
		Sceptrin	10.9504	774.296	621.314	361810	112580	0	0	0	1.62722e+06	219636	203707	371046	150195	77388.1	437263
		GDP-alpha-D-mannose(2-)	-17.4205	774.117	604.325	2.69918e+06	1.3833e+06	57910.2	542285	489357	1.1687e+07	1.59004e+06	1.59393e+06	3.10669e+06	1.22972e+06	672326	2.36821e+06
				774.074	632.172	4.67687e+06	4.56229e+06	754223	4.15983e+06	4.85844e+06	1.11878e+07	2.81403e+06	2.46041e+06	4.29717e+06	2.85994e+06	2.56434e+06	2.40945e+06
				774.073	391.285	1.15325e+07	5.06344e+06	0	1.4637e+07	1.01336e+07	1.17164e+07	6.73006e+07	3.90789e+06	8.67931e+06	4.86779e+06	5.38009e+06	1.59303e+06
				773.847	437.29	1.57788e+07	5.85263e+06	11171.3	1.53782e+07	1.20411e+07	1.52153e+07	9.4667e+07	5.05223e+06	1.1612e+07	6.6586e+06	7.2011e+06	2.31694e+06
				757.48	492.258	1.38209e+07	824636	0	7.46482e+06	3.73461e+06	5.28172e+06	1.53353e+07	646887	5.22107e+06	4.23685e+06	1.21331e+06	177732
				756.636	475.266	3.9045e+07	2.92291e+06	0	2.65245e+07	1.508e+07	1.80973e+07	4.16012e+07	2.339e+06	1.69214e+07	1.31884e+07	3.81925e+06	493071
				756.609	408.284	6.10383e+07	3.58895e+06	0	4.64371e+07	2.32874e+07	3.04197e+07	6.27373e+07	2.82138e+06	2.21174e+07	1.68124e+07	4.74917e+06	530236
				756.609	443.257	1.25337e+07	779192	0	7.63326e+06	3.97704e+06	4.94951e+06	1.52656e+07	606159	4.49851e+06	3.54827e+06	1.08426e+06	92916.2
				756.42	409.287	8.58762e+06	431944	0	6.62082e+06	3.29981e+06	4.33616e+06	9.06565e+06	409478	3.03732e+06	2.41494e+06	672003	56953.1
				750.852	255.16	1.30669e+06	175822	0	130132	398798	515003	792036	275660	396354	335021	255705	256649
				746.736	451.269	1.18049e+06	163914	11069.3	5.41266e+06	1.88966e+06	477805	3.02584e+06	348216	351353	137600	209902	309134
				738.589	597.314	94884.3	216874	0	0	14834.3	629430	79461.3	240640	213702	120450	13689.8	68721.5
				738.539	580.324	960930	1.2071e+06	0	447407	453612	5.70551e+06	671827	1.29007e+06	1.536e+06	828664	278848	502928
		5-Hydroxyisourate	1.69698	731.733	185.117	6.15226e+06	9.52574e+06	428035	2.76545e+06	2.68073e+06	4.97368e+06	3.62634e+06	4.72505e+06	6.77289e+06	2.39087e+06	1.93592e+06	3.32617e+06
		UDP-2-acetamido-2-deoxy-alpha-D-ribo-hex-3-ulurote	-13.6563	722.161	620.32	26620.8	0	0	14498.6	27494.9	78989	0	0	18409.4	0	0	0
				698.401	289.069	4.45195e+06	4.77589e+06	0	3.2528e+06	3.46667e+06	2.84664e+06	5.11698e+06	5.25233e+06	4.69767e+06	4.76295e+06	5.06843e+06	5.25254e+06
				697.371	473.251	1.65159e+07	1.05435e+06	0	253282	1.72583e+06	2.07756e+06	9.53476e+06	24888.4	1.4581e+06	534342	1.02556e+06	117860
				682.293	431.227	3.43864e+06	1.41877e+06	0	4.66317e+06	2.74673e+06	1.75178e+06	1.63e+06	1.50935e+06	5.46393e+06	1.61765e+06	2.04033e+06	2.11657e+06
				676.956	446.29	172344	1.17374e+06	66272.3	3.92902e+06	194927	569336	6.45676e+06	1.20443e+06	4.54129e+06	3.20841e+06	3.09094e+06	558595
				674.027	448.306	4.01809e+06	8.18093e+06	911229	5.21199e+07	2.75307e+06	7.40663e+06	5.50832e+07	9.972e+06	3.25282e+07	2.10727e+07	3.3941e+07	3.91183e+06
				673.984	449.31	1.07332e+06	2.3693e+06	249750	1.48241e+07	649262	1.95985e+06	1.56069e+07	2.6869e+06	9.51897e+06	6.14047e+06	9.35413e+06	1.12059e+06
		(R)-5-Phosphomevalote	-1.22906	672.762	229.144	2.53667e+06	1.25127e+06	68512.7	1.52827e+06	938632	1.09328e+06	1.21125e+06	1.32343e+06	2.01758e+06	728208	1.2146e+06	822379
				671.451	465.305	2.06354e+06	3.44627e+06	0	3.00973e+07	1.34888e+06	2.89543e+06	1.54834e+07	5.18198e+06	1.98185e+07	1.2006e+07	1.54678e+07	2.33562e+06
				671.42	549.278	755778	1.26896e+06	0	4.96271e+06	227580	505600	5.36624e+06	1.8208e+06	5.5296e+06	3.93398e+06	4.99317e+06	1.03304e+06
				665.834	496.273	763367	2.85415e+06	0	2.59787e+07	3.06072e+06	377177	1.87508e+07	5.16266e+06	1.09837e+07	9.97598e+06	7.52563e+06	2.90889e+06
				662.612	499.293	610715	1.0608e+06	14587.9	1.60016e+07	284534	57745.4	9.41017e+06	1.71421e+06	3.25081e+06	2.41053e+06	2.82545e+06	1.10373e+06
				657.494	391.212	4.711e+06	6.4249e+06	0	7.37929e+06	1.26047e+07	8.62967e+06	5.93775e+06	7.74401e+06	9.78368e+06	8.93884e+06	6.20715e+06	2.47645e+06
				657.303	392.215	1.12067e+06	1.45166e+06	0	1.54937e+06	3.15595e+06	2.06605e+06	1.2869e+06	1.77835e+06	2.36056e+06	2.1687e+06	1.49173e+06	598813
				655.994	401.087	2.44541e+07	1.34726e+07	0	2.40719e+07	1.42545e+07	1.38233e+07	1.44095e+07	1.84605e+07	2.22567e+07	2.12635e+07	2.04937e+07	1.58972e+07
		Pipobroman	-1.492	650.468	357.061	2.2034e+07	5.89301e+06	0	1.18287e+07	5.7662e+06	4.75253e+06	6.70056e+06	8.28482e+06	1.32839e+07	1.17622e+07	1.23526e+07	7.36773e+06
				650.337	470.856	0	2.24416e+06	0	1.60296e+06	1.5031e+06	2.53018e+06	1.92703e+06	1.76718e+06	2.57781e+06	1.64116e+06	1.33845e+06	887801
				649.302	379.034	4.1944e+06	1.37147e+06	71942.1	1.90879e+06	784489	572130	1.64432e+06	1.88255e+06	2.45428e+06	2.40161e+06	2.65773e+06	1.81599e+06
		5-Phosphonooxy-L-lysine	19.2045	639.824	243.179	6.18227e+06	3.33055e+06	0	3.76912e+06	2.30981e+06	2.96673e+06	3.87092e+06	2.78177e+06	1.8341e+06	1.63082e+06	4.58893e+06	2.66315e+06
				639.487	242.176	4.45779e+07	2.51207e+07	0	2.72461e+07	1.84749e+07	2.12577e+07	2.90016e+07	1.97201e+07	1.42822e+07	1.26557e+07	3.53064e+07	2.04516e+07
				624.049	358.982	101734	4.26431e+07	0	1.75306e+07	1.49081e+07	937911	1.04494e+08	5.70437e+07	9.011e+06	1.69016e+07	4.85031e+07	1.21072e+08
				624.049	360.978	213705	2.73767e+07	35109.2	1.16062e+07	8.83523e+06	567959	6.52091e+07	3.6193e+07	5.90621e+06	1.06262e+07	2.99572e+07	7.53065e+07
				623.798	362.975	161351	4.12842e+06	168694	1.78659e+06	1.45001e+06	101918	9.79043e+06	5.47804e+06	934465	1.5178e+06	4.45843e+06	1.15207e+07
				623.785	359.985	333602	5.11482e+06	754665	3.32691e+06	2.60163e+06	1.44862e+06	1.17765e+07	6.4891e+06	1.20713e+06	2.10306e+06	5.42831e+06	1.37205e+07
				623.589	361.981	92186.5	3.00827e+06	33789.5	1.28185e+06	1.10092e+06	20810.2	7.65056e+06	4.34928e+06	616440	1.52253e+06	3.3422e+06	9.0231e+06
				623.518	274.004	362664	9.90966e+07	0	5.55497e+07	5.3502e+07	1.00057e+07	2.57751e+08	8.40207e+07	2.94464e+07	2.86999e+07	7.35717e+07	2.92855e+08
				623.518	341.988	419767	1.17445e+07	0	6.08887e+06	5.68807e+06	954025	2.73377e+07	1.04213e+07	3.46374e+06	3.8495e+06	9.06037e+06	3.19041e+07
				623.462	276.001	151403	6.34807e+07	0	3.4465e+07	3.33489e+07	6.28835e+06	1.68469e+08	5.4758e+07	1.92572e+07	1.81673e+07	4.6979e+07	1.87671e+08
				623.431	373.929	0	1.10643e+06	10011.9	4.77515e+06	3.2197e+06	461610	3.05206e+06	1.35951e+06	199309	337936	1.03007e+06	4.12002e+06
				623.383	238.027	14628.2	1.73381e+07	0	9.74933e+06	9.51907e+06	1.84374e+06	4.38242e+07	1.4915e+07	5.20652e+06	4.75728e+06	1.23638e+07	4.91466e+07
				623.324	275.007	301079	1.21899e+07	1.06583e+06	7.80397e+06	6.90833e+06	2.32428e+06	3.2409e+07	1.03216e+07	3.61883e+06	3.50014e+06	9.11499e+06	3.57941e+07
				623.29	277.998	640338	1.04022e+07	481908	6.09007e+06	5.60018e+06	1.29234e+06	2.52204e+07	8.59949e+06	3.25076e+06	3.18712e+06	7.85922e+06	3.07517e+07
				623.19	343.988	23184.5	7.29405e+06	0	3.60496e+06	3.63639e+06	517525	1.66994e+07	6.85254e+06	1.79495e+06	1.94369e+06	5.82908e+06	2.12007e+07
				622.991	202.05	0	4.70937e+06	0	2.26647e+06	2.61026e+06	440690	1.24105e+07	4.08549e+06	1.21601e+06	1.20531e+06	3.39347e+06	1.42276e+07
				622.976	570.988	292360	1.79852e+06	0	293507	285926	34823.7	1.03516e+07	3.16071e+06	303691	473645	2.10678e+06	1.7575e+07
				622.894	331.958	731739	2.02067e+06	35228.5	697181	926076	65297.7	4.50442e+06	2.3393e+06	970787	1.07366e+06	2.01661e+06	5.74686e+06
				622.893	550.017	11839.7	533301	27322.9	122178	80234.1	0	2.54774e+06	418990	0	26087.7	309572	3.13111e+06
				622.892	574.991	235951	933174	211310	256181	224411	159264	5.9015e+06	1.66371e+06	121010	205782	1.19333e+06	1.10118e+07
				622.714	277.013	206316	1.00257e+07	0	5.56904e+06	6.09477e+06	1.158e+06	2.56444e+07	8.26534e+06	3.24862e+06	2.82049e+06	7.19103e+06	2.93363e+07
				621.786	588.019	69070.6	504191	0	28376.7	170401	0	1.8614e+06	370074	71254.2	151942	253764	2.93328e+06
				620.293	313.015	1.43313e+06	5.84411e+07	310743	3.10841e+07	4.5023e+07	8.37986e+06	1.12412e+08	3.92541e+07	1.93038e+07	1.81541e+07	3.83032e+07	1.51009e+08
				620.293	382.999	63901	5.74774e+06	16966.4	2.66067e+06	3.85343e+06	504875	1.03932e+07	3.91089e+06	1.67136e+06	1.74689e+06	3.73227e+06	1.40365e+07
				620.244	381.002	131337	8.49464e+06	8509.62	4.04905e+06	6.05492e+06	783750	1.53853e+07	6.29877e+06	2.61267e+06	2.77066e+06	6.46896e+06	2.32526e+07
				620.205	315.012	550448	3.8097e+07	23895.9	1.99894e+07	2.88175e+07	5.30169e+06	7.21952e+07	2.63215e+07	1.22197e+07	1.1847e+07	2.53841e+07	9.78348e+07
				620.168	314.017	267173	7.84592e+06	0	3.76276e+06	6.11269e+06	1.09031e+06	1.42035e+07	5.27746e+06	2.45633e+06	2.28161e+06	5.11428e+06	2.04877e+07
				620.168	397.993	0	1.54976e+07	0	6.28657e+06	8.21293e+06	526845	2.91337e+07	1.26986e+07	3.78116e+06	5.31699e+06	1.25078e+07	3.82675e+07
				620.168	399.99	0	9.05987e+06	0	3.71819e+06	5.07504e+06	325230	1.77759e+07	8.17155e+06	2.31521e+06	3.44682e+06	7.87506e+06	2.39506e+07
				620.13	316.015	52078.1	5.05892e+06	0	2.66693e+06	3.82231e+06	618038	1.01589e+07	3.43006e+06	1.71847e+06	1.60797e+06	3.45606e+06	1.33415e+07
				620.13	317.009	0	5.36769e+06	0	2.87579e+06	4.13419e+06	270992	1.01811e+07	3.34292e+06	1.18288e+06	1.45112e+06	3.50015e+06	1.36952e+07
				620.13	382.006	0	1.00998e+06	0	562320	733890	72429	2.03983e+06	899560	381303	291992	792173	2.3847e+06
				619.925	215.128	2.01326e+06	1.88873e+06	28501.6	5.22964e+06	1.41991e+06	1.408e+06	1.9356e+06	2.84342e+06	3.10491e+06	1.20934e+06	1.33618e+06	1.68315e+06
				619.35	398.993	462095	2.27427e+06	443124	1.1825e+06	1.51668e+06	402737	3.48657e+06	1.47112e+06	678724	1.05647e+06	1.71501e+06	4.62472e+06
				615.891	463.289	1.55286e+06	2.45617e+06	51756.5	4.97374e+06	1.05075e+06	1.36127e+06	1.22603e+07	1.13687e+06	6.05975e+06	3.38154e+06	1.15952e+07	1.47829e+06
				615.829	462.286	5.64492e+06	9.28719e+06	250737	1.78409e+07	3.77483e+06	5.2093e+06	4.39783e+07	4.35781e+06	2.20125e+07	1.27814e+07	4.13929e+07	5.27247e+06
				615.829	525.28	580363	1.07934e+06	0	2.48863e+06	436481	549957	5.64864e+06	563380	3.18657e+06	1.54545e+06	5.22601e+06	648876
				597.203	512.269	2.37959e+06	2.11712e+06	8945.62	5.25706e+06	1.71374e+06	333964	1.43959e+07	2.30885e+06	5.96713e+06	5.90963e+06	1.08129e+07	3.09538e+06
				595.749	485.041	0	1.58539e+06	0	827794	402169	0	1.20219e+07	2.41848e+06	240584	295584	1.90683e+06	1.08034e+07
		N,N-Diethyl-2-[4-[6-methoxy-2-(4-methoxyphenyl)-1H-inden-3-yl]phenoxy]ethamine hydrochloride	3.40014	595.738	481.047	0	2.8539e+06	0	1.39835e+06	746940	9885.29	2.05658e+07	4.08829e+06	469054	414560	3.01716e+06	1.91241e+07
		SSR 125543	0.371342	595.578	484.048	0	566624	0	265836	121221	0	4.2106e+06	887452	0	44373.8	683566	3.80872e+06
				595.281	204.042	12875.5	1.45231e+07	18069.6	1.01082e+07	7.22889e+06	1.62417e+06	5.02285e+07	1.70642e+07	5.35716e+06	5.38195e+06	1.40361e+07	4.89009e+07
				595.281	308.008	20657.2	1.41841e+07	0	9.32036e+06	6.91919e+06	1.45133e+06	4.39316e+07	1.65621e+07	5.65103e+06	5.47754e+06	1.37165e+07	4.87374e+07
				595.27	483.044	7055.21	3.53458e+06	0	1.69392e+06	894578	31437.6	2.5657e+07	5.54443e+06	557026	735145	4.06323e+06	2.30197e+07
		3,3',5,5'-Tetrachloro-4,4'-biphenyldiol	8.80246	594.976	324.997	159323	3.41125e+07	185381	2.02698e+07	1.34738e+07	1.29113e+06	1.31896e+08	6.97638e+07	1.0249e+07	1.76839e+07	5.09356e+07	2.15775e+08
				594.963	168.065	21365.2	4.90954e+06	0	3.60839e+06	2.50223e+06	620984	2.04137e+07	6.43901e+06	1.83066e+06	1.93335e+06	5.21678e+06	1.8471e+07
				594.941	310.004	75552.8	8.94209e+06	11691.8	6.0095e+06	4.50289e+06	930026	2.84114e+07	1.01817e+07	3.47836e+06	3.40336e+06	8.5796e+06	3.0348e+07
				594.941	326.994	113793	2.15708e+07	0	1.23862e+07	8.38757e+06	782920	8.23039e+07	4.41189e+07	6.50334e+06	1.08437e+07	3.22048e+07	1.36173e+08
				594.918	206.037	366124	4.55783e+06	146700	3.12324e+06	2.43115e+06	585948	1.70742e+07	5.3191e+06	1.83445e+06	1.67098e+06	4.583e+06	1.57608e+07
				594.918	240.019	371878	9.28157e+07	0	6.16862e+07	4.53878e+07	1.00521e+07	3.57516e+08	1.12137e+08	3.51954e+07	3.53109e+07	9.27078e+07	3.38087e+08
				594.918	242.016	236969	5.87007e+07	0	3.91927e+07	2.92119e+07	6.68927e+06	2.244e+08	7.10244e+07	2.2011e+07	2.23555e+07	5.93912e+07	2.24864e+08
				594.871	503.025	242150	1.18857e+06	4928.08	576622	249222	0	1.30289e+07	3.49515e+06	344888	222548	1.93861e+06	2.94984e+07
				594.835	297.978	54075.6	2.26797e+06	26728.1	1.38167e+06	1.05903e+06	138291	7.76593e+06	3.03238e+06	909748	875823	2.46163e+06	8.81355e+06
				594.779	243.013	1.15898e+06	5.73199e+06	608572	3.89982e+06	3.0751e+06	895397	2.11934e+07	5.01884e+06	2.16719e+06	2.49245e+06	5.30003e+06	1.75003e+07
				594.754	244.014	23427.4	9.84854e+06	21374.5	6.67389e+06	4.62633e+06	1.05747e+06	3.79932e+07	1.18573e+07	3.74509e+06	3.98836e+06	1.01336e+07	3.68091e+07
				594.717	241.021	766636	8.21284e+06	88790.6	5.8418e+06	4.20134e+06	1.03171e+06	3.0374e+07	1.00199e+07	3.25028e+06	3.56493e+06	8.51344e+06	3.17263e+07
				594.541	299.971	941927	2.6504e+06	159000	1.53519e+06	1.24653e+06	403418	7.31589e+06	3.27998e+06	1.19734e+06	1.58895e+06	2.76776e+06	8.51793e+06
				594.535	328.99	993645	3.52274e+06	934018	2.84326e+06	2.27697e+06	1.55423e+06	1.27996e+07	6.7121e+06	1.44898e+06	1.92472e+06	5.16536e+06	1.9846e+07
				594.535	377.992	128997	1.60267e+06	0	962163	827280	88039.3	4.482e+06	1.65388e+06	586508	596629	1.55438e+06	4.87758e+06
				594.462	327.996	463776	1.88534e+06	10475	1.11364e+06	764688	84789.7	6.75892e+06	3.87084e+06	650772	1.10868e+06	3.03523e+06	1.11121e+07
				574.173	851.455	4.14412e+06	2.6527e+06	0	3.07921e+06	3.10278e+06	902981	2.5755e+06	2.78938e+06	3.06741e+06	1.48209e+06	1.14117e+06	1.99232e+06
				568.24	343.085	134020	353454	0	39187.2	7949.61	5032.68	1.63003e+06	2.56087e+06	2.85434e+06	4.07571e+06	917851	1.23169e+06
				543.657	201.022	3.2175e+06	5.10248e+06	107930	2.53557e+06	3.41919e+06	2.22726e+06	2.89789e+06	1.18864e+07	1.02011e+07	1.28573e+07	4.05296e+06	2.11386e+06
				539.994	286	0	0	0	0	0	0	16486.3	1.21434e+06	636767	938149	330483	0
				535.095	368.957	0	1.78412e+07	682645	6.7612e+06	5.02413e+06	1.34984e+06	3.29441e+07	8.00037e+06	2.75835e+06	1.3337e+06	9.61077e+06	3.28234e+07
		Melleolide M	6.77706	534.911	453.935	12609.7	2.2659e+06	45877.3	736647	511537	195723	4.56357e+06	1.05597e+06	284561	110837	1.2109e+06	4.36427e+06
				534.793	365.964	336993	3.56312e+06	300001	1.12235e+06	966935	578004	5.87942e+06	1.46483e+06	606622	384366	1.81835e+06	5.70864e+06
				534.378	329.185	4.7844e+06	8.88848e+06	2.30566e+06	3.48221e+06	4.99544e+06	6.72468e+06	6.24325e+06	5.59947e+06	4.0891e+06	4.62261e+06	4.76158e+06	2.62408e+06
		Armillaridin	-7.15492	534.297	449.94	0	4.92218e+06	334688	1.74756e+06	1.22131e+06	653723	7.57641e+06	2.42664e+06	814807	481928	2.35088e+06	8.02707e+06
				534.215	434.939	570572	1.58471e+06	464911	844222	961677	876036	2.96715e+06	1.06477e+06	717877	709492	967779	2.90666e+06
				534.215	451.935	315838	5.48342e+06	280285	2.14529e+06	1.45056e+06	688632	9.83761e+06	2.80615e+06	1.00216e+06	742135	3.18017e+06	1.00087e+07
				534.102	364.962	42587.9	3.15504e+07	2.3568e+06	1.18356e+07	9.83634e+06	5.67866e+06	5.17698e+07	1.63932e+07	8.49688e+06	5.8131e+06	1.67727e+07	5.29643e+07
				534.102	366.96	1.01419e+06	3.90572e+07	2.72101e+06	1.4504e+07	1.14637e+07	6.33044e+06	6.76847e+07	1.91036e+07	1.01824e+07	6.62626e+06	2.01821e+07	6.95599e+07
				534.018	367.951	2.96024e+06	5.57925e+06	2.00908e+06	3.31586e+06	3.10364e+06	1.86286e+06	8.97144e+06	3.99287e+06	2.56185e+06	3.0928e+06	4.26868e+06	8.54305e+06
				512.137	138.023	874374	1.03382e+06	331919	3.65447e+06	1.10089e+06	910651	1.17807e+06	1.22806e+06	1.57716e+06	853382	964722	1.4334e+06
				508.538	311.985	0	4.13372e+06	330167	2.91018e+06	2.7245e+06	1.04915e+06	6.86002e+06	3.29454e+06	2.30188e+06	1.76649e+06	2.98939e+06	4.90687e+06
				508.372	310.982	709405	6.15484e+07	3.7076e+06	4.27737e+07	4.09759e+07	1.66676e+07	9.89903e+07	5.0475e+07	3.28481e+07	2.84934e+07	4.32984e+07	6.68376e+07
				508.364	312.979	394966	3.65271e+07	2.55573e+06	2.56598e+07	2.41333e+07	9.51362e+06	5.89032e+07	3.10551e+07	1.91569e+07	1.67555e+07	2.55433e+07	4.04685e+07
				508.334	229.997	79313.1	6.322e+06	664941	4.47408e+06	3.95284e+06	1.3078e+06	1.90314e+07	5.99336e+06	2.78784e+06	2.46079e+06	5.17803e+06	1.31752e+07
				508.334	295.988	43526	7.07129e+06	283033	5.29741e+06	4.39633e+06	1.22275e+06	1.79223e+07	6.66965e+06	3.38257e+06	2.74281e+06	5.85934e+06	1.39019e+07
				508.334	455.011	163200	1.63083e+06	39366.1	688715	724678	130888	6.60864e+06	1.49093e+06	590334	295149	1.19226e+06	3.96865e+06
				508.327	226.003	1.06402e+06	6.33268e+07	3.25308e+06	4.71285e+07	4.00541e+07	1.13256e+07	1.83961e+08	5.86195e+07	2.80154e+07	2.45366e+07	5.3481e+07	1.34431e+08
		2,5-Dichloro-4-oxohex-2-enedioate	-23.0479	508.327	228.001	265696	4.02885e+07	1.5934e+06	3.05338e+07	2.4957e+07	7.16192e+06	1.18146e+08	3.73334e+07	1.75166e+07	1.52231e+07	3.32355e+07	8.50817e+07
				508.296	190.027	254490	1.05297e+07	703674	7.87019e+06	6.4364e+06	1.96394e+06	3.02902e+07	9.6134e+06	4.42521e+06	4.07896e+06	8.32217e+06	2.19646e+07
				508.288	293.992	313742	1.06465e+07	628892	8.38777e+06	7.05765e+06	2.00903e+06	2.84873e+07	1.02879e+07	5.24935e+06	4.15247e+06	9.03947e+06	2.1947e+07
				508.257	476.992	720301	8.97704e+06	386438	5.04692e+06	4.35674e+06	896417	2.65662e+07	8.07694e+06	3.28244e+06	2.44884e+06	6.03929e+06	1.59724e+07
				508.18	476.983	762955	9.11007e+06	386438	5.08751e+06	4.37883e+06	896417	2.64345e+07	8.12731e+06	3.28244e+06	2.44884e+06	6.12087e+06	1.60151e+07
				508.149	227.014	1.19984e+06	5.17228e+06	808160	4.37337e+06	3.42287e+06	1.0878e+06	1.37259e+07	4.63978e+06	2.50897e+06	2.26003e+06	4.52129e+06	1.01272e+07
		19-Chloroproansamitocin	-4.86923	507.077	478.983	444976	4.67166e+06	50490.2	2.40041e+06	2.73077e+06	323739	1.30592e+07	4.11212e+06	1.50791e+06	1.98506e+06	3.46723e+06	8.73924e+06
		Radon-222	-3.27913	506.137	223.007	181152	765006	46871.8	399302	617783	35897.2	1.19191e+06	497620	517448	466330	462839	1.6975e+06
				505.553	395.952	403529	1.46756e+06	252795	920743	1.13945e+06	179423	3.38924e+06	1.4396e+06	709417	736835	1.19918e+06	3.26205e+06
				503.894	221.999	1.20932e+06	1.11199e+07	554089	5.36247e+06	6.82562e+06	2.33047e+06	1.77835e+07	6.45097e+06	4.46659e+06	4.19326e+06	5.67146e+06	2.2712e+07
				502.865	156.102	1.9981e+06	3.14234e+06	1.97259e+06	817051	206173	3.51055e+06	3.00236e+06	2.11182e+06	2.0966e+06	2.39331e+06	1.16876e+06	4.57835e+06
				502.86	257.976	1.04159e+06	5.38825e+07	2.50947e+06	2.57561e+07	3.50611e+07	9.13962e+06	8.91532e+07	3.14737e+07	1.83504e+07	1.44094e+07	2.8194e+07	1.15528e+08
				502.86	342.953	802130	3.78503e+07	2.19846e+06	1.6956e+07	2.34911e+07	8.39026e+06	4.45707e+07	2.06614e+07	1.32182e+07	1.12177e+07	1.74428e+07	4.63625e+07
				502.847	259.972	1.20606e+06	3.69098e+07	1.79332e+06	1.77467e+07	2.36739e+07	6.41584e+06	6.07421e+07	2.10823e+07	1.26605e+07	1.03528e+07	1.9518e+07	7.75005e+07
				502.847	344.951	279486	2.46247e+07	1.0219e+06	1.17164e+07	1.56474e+07	5.27405e+06	2.94584e+07	1.35528e+07	8.54242e+06	7.58088e+06	1.13417e+07	3.00582e+07
				502.805	346.947	0	4.43089e+06	615776	1.80737e+06	2.6844e+06	1.0904e+06	5.1403e+06	2.42719e+06	1.45838e+06	1.33765e+06	1.99743e+06	5.39523e+06
				502.786	261.97	77976.8	5.91575e+06	2.3462e+06	3.04602e+06	4.5191e+06	2.33567e+06	1.06618e+07	3.4648e+06	2.21566e+06	1.73682e+06	3.16359e+06	1.36572e+07
				502.759	223.996	37362.4	3.47834e+06	141564	1.74818e+06	2.55846e+06	596419	6.00617e+06	2.08375e+06	1.17548e+06	862803	1.69912e+06	7.75956e+06
				502.752	327.958	542906	4.4275e+06	442663	2.2756e+06	3.063e+06	994749	7.23255e+06	2.77115e+06	1.75059e+06	1.44824e+06	2.52384e+06	9.83325e+06
				502.244	325.96	1.07453e+06	6.66944e+06	824391	3.84611e+06	4.70174e+06	1.94507e+06	1.144e+07	4.3615e+06	2.98421e+06	2.49201e+06	4.12032e+06	1.42927e+07
				501.673	540.938	9651.21	3.45709e+06	20036.1	864254	1.55213e+06	129268	7.20389e+06	1.38743e+06	635256	362497	1.07275e+06	8.3916e+06
				493.333	967.665	1.90669e+07	1.71768e+07	1.7965e+07	1.31485e+07	9.01833e+06	1.92427e+07	1.05037e+07	1.10797e+07	1.20624e+07	1.18794e+07	1.34522e+07	8.12307e+06
				493.298	966.66	3.65338e+07	3.24588e+07	3.53311e+07	2.43744e+07	1.70023e+07	3.55616e+07	1.98344e+07	2.11991e+07	2.21228e+07	2.30508e+07	2.50443e+07	1.55114e+07
				491.916	940.641	3.66678e+06	2.8292e+06	3.65873e+06	2.3916e+06	1.67481e+06	3.19252e+06	1.83196e+06	2.32083e+06	2.30338e+06	2.36909e+06	2.86196e+06	1.70839e+06
				490.639	939.624	8.84239e+06	5.9963e+06	7.65737e+06	6.40507e+06	3.99053e+06	6.82664e+06	4.72078e+06	5.03845e+06	5.70489e+06	5.81469e+06	6.996e+06	4.00984e+06
				483.767	297.097	425328	490858	857648	877154	518490	653319	665749	2.23373e+06	2.97324e+06	3.90478e+06	1.28161e+06	424527
				482.389	365.085	0	0	0	0	0	0	0	415520	562102	634314	192591	0
				479.865	94.8427	1.6134e+07	1.04256e+07	1.53461e+07	1.29034e+07	9.40764e+06	1.28081e+07	9.33691e+06	7.61392e+06	1.30965e+07	9.84672e+06	1.22495e+07	8.77313e+06
		TG(14:0/24:0/o-18:0)	1.1055	479.751	906.58	2.39974e+06	956225	1.175e+06	2.16777e+06	1.03727e+06	902906	1.02207e+06	837404	1.92688e+06	1.22494e+06	2.06182e+06	1.44484e+06
				479.751	921.565	8.80688e+06	4.40001e+06	5.41795e+06	8.01015e+06	5.00723e+06	3.64426e+06	4.43526e+06	4.57937e+06	7.60197e+06	5.13887e+06	7.42126e+06	6.82744e+06
		TG(14:0/20:4(5Z,8Z,11Z,14Z)/24:1(15Z))	16.0111	479.751	938.551	4.56779e+06	2.38969e+06	2.2904e+06	3.61651e+06	2.30248e+06	2.08299e+06	2.50803e+06	2.17513e+06	3.3687e+06	2.51907e+06	3.52227e+06	3.14027e+06
				479.709	94.9543	6.48813e+06	4.25047e+06	5.54135e+06	5.29268e+06	3.93234e+06	5.19131e+06	3.8284e+06	3.19308e+06	5.65864e+06	4.01791e+06	5.09852e+06	3.76133e+06
				479.686	853.574	2.92029e+08	1.98296e+08	2.50385e+08	2.37441e+08	1.74546e+08	2.36607e+08	1.71162e+08	1.4579e+08	2.41314e+08	1.82639e+08	2.2241e+08	1.62932e+08
		Malonyl-CoA	-8.77464	479.686	854.58	1.43887e+08	9.54963e+07	1.22014e+08	1.18796e+08	8.82487e+07	1.17867e+08	8.64309e+07	7.31328e+07	1.2351e+08	9.06104e+07	1.11456e+08	8.34515e+07
				479.685	855.582	4.01443e+07	2.77042e+07	3.51788e+07	3.25771e+07	2.38115e+07	3.32961e+07	2.43724e+07	1.99754e+07	3.44908e+07	2.55407e+07	3.09773e+07	2.26882e+07
				479.684	856.586	3.21949e+06	3.65009e+06	2.88229e+06	5.74831e+06	3.62401e+06	3.10933e+06	1.23386e+06	1.11216e+06	5.2669e+06	1.63974e+06	1.83903e+06	3.71388e+06
				479.683	827.56	2.44847e+07	1.32987e+07	1.58975e+07	1.9757e+07	1.25461e+07	1.57719e+07	1.35035e+07	1.15929e+07	2.1191e+07	1.43833e+07	1.86943e+07	1.45671e+07
		Fluoroacetyl-CoA	-17.9556	479.683	828.554	1.80285e+07	1.05216e+07	1.29473e+07	1.5566e+07	9.67133e+06	1.17713e+07	1.02125e+07	8.20901e+06	1.57415e+07	1.11243e+07	1.48961e+07	1.16067e+07
		TG(14:0/24:1(15Z)/o-18:0)	8.98901	479.605	904.571	1.70425e+07	7.43964e+06	9.56607e+06	1.45031e+07	7.81487e+06	6.97242e+06	8.07771e+06	7.09155e+06	1.42634e+07	8.48114e+06	1.31129e+07	1.11711e+07
		3-hydroxypropanoyl-CoA(4-)	9.32317	479.603	836.585	1.66157e+08	7.03565e+07	8.91412e+07	1.44238e+08	7.65267e+07	7.39555e+07	7.37756e+07	6.97898e+07	1.3913e+08	8.68566e+07	1.28087e+08	1.03156e+08
				479.602	837.59	8.20024e+07	3.37095e+07	4.33347e+07	7.03472e+07	3.74605e+07	3.59016e+07	3.60557e+07	3.39228e+07	6.99e+07	4.3056e+07	6.36719e+07	5.11103e+07
				479.592	829.556	5.89471e+06	2.4976e+06	2.40218e+06	4.78542e+06	1.1951e+06	1.37149e+06	2.71075e+06	3.65132e+06	4.74419e+06	3.10783e+06	5.61471e+06	4.93162e+06
				479.515	905.578	8.19222e+06	3.38968e+06	4.61108e+06	6.84476e+06	3.95194e+06	3.39727e+06	3.79361e+06	3.5256e+06	7.07163e+06	4.36456e+06	6.25901e+06	5.69295e+06
				479.515	922.567	4.4642e+06	2.0315e+06	2.08011e+06	4.23359e+06	2.14022e+06	1.82193e+06	2.34686e+06	2.13099e+06	3.91882e+06	2.40791e+06	3.71992e+06	3.10168e+06
				479.397	527.775	1.71255e+06	2.60658e+06	370692	1.80103e+06	1.75354e+06	583556	922513	2.20493e+06	918093	3.65844e+06	3.62999e+06	4.95522e+06
				479.279	91.8407	2.16737e+06	1.21535e+06	1.53948e+06	1.71257e+06	1.06908e+06	1.29109e+06	1.0739e+06	990662	1.80382e+06	1.21169e+06	1.73397e+06	1.3111e+06
		3-Oxopropionyl-CoA	3.12242	479.067	838.591	2.21197e+07	8.76722e+06	1.19314e+07	1.92465e+07	9.12198e+06	6.85849e+06	9.40331e+06	8.78118e+06	1.90064e+07	1.123e+07	1.76398e+07	1.40134e+07
				478.619	972.559	2.05013e+06	682795	990883	1.5574e+06	677912	464861	818719	729194	1.58149e+06	931699	1.17774e+06	1.26837e+06
				478.474	92.9551	8.29558e+06	3.05609e+06	4.1875e+06	6.84409e+06	3.49381e+06	3.3257e+06	3.30551e+06	3.12319e+06	6.87722e+06	3.97247e+06	6.19042e+06	5.26797e+06
				475.751	417.119	1.41588e+06	1.0188e+06	1.35677e+06	453547	1.44019e+06	1.32578e+06	366174	1.24343e+06	2.96557e+06	1.66226e+06	676143	185138
				466.017	374.974	511276	1.4047e+07	574891	5.17716e+06	9.67239e+06	2.45735e+06	2.16761e+07	8.84236e+06	4.14554e+06	4.1108e+06	7.54186e+06	1.93128e+07
				465.876	289.998	507597	4.39798e+07	1.83997e+06	1.93325e+07	2.86252e+07	6.154e+06	7.51538e+07	2.84947e+07	1.62761e+07	1.15554e+07	2.53585e+07	8.19955e+07
				465.042	291.995	45675.3	2.93133e+07	1.22072e+06	1.27449e+07	1.84446e+07	3.85677e+06	4.55557e+07	1.79876e+07	1.02028e+07	7.01334e+06	1.63527e+07	4.86876e+07
		3,4,3',4'-Tetrachlorobiphenyl	9.65633	464.778	292.998	264881	2.80045e+06	232829	1.35529e+06	2.33687e+06	422655	5.3075e+06	1.87531e+06	1.44652e+06	801829	1.80107e+06	5.84114e+06
				464.762	357.971	1.01275e+06	6.97935e+06	650932	3.69746e+06	5.04658e+06	1.34064e+06	1.2272e+07	5.55031e+06	3.28537e+06	2.32631e+06	4.66428e+06	1.2213e+07
				464.747	376.964	1.01657e+06	1.04806e+07	435182	3.79301e+06	6.93406e+06	1.62532e+06	1.29875e+07	6.73204e+06	2.88878e+06	5.06219e+06	6.17081e+06	1.34812e+07
				464.709	254.023	1.25521e+06	5.50307e+06	1.21995e+06	2.23831e+06	3.35161e+06	657399	9.02528e+06	4.13453e+06	2.39966e+06	2.65335e+06	4.4951e+06	1.00865e+07
				464.709	291.002	0	5.23573e+06	125335	2.22728e+06	3.30404e+06	634372	8.36596e+06	2.59756e+06	1.79235e+06	1.34372e+06	2.79251e+06	9.00879e+06
				463.479	743.499	6.52641e+06	4.16278e+06	4.84951e+06	7.02629e+06	4.27599e+06	3.63058e+06	1.92372e+06	4.13855e+06	4.82032e+06	1.89623e+06	4.97815e+06	3.83247e+06
				463.388	715.471	2.13196e+07	1.18167e+07	1.33742e+07	2.13203e+07	1.20642e+07	1.03166e+07	1.48052e+07	1.26838e+07	2.08566e+07	1.41198e+07	1.75897e+07	1.58291e+07
				463.386	740.494	5.32493e+08	3.25607e+08	3.31181e+08	5.30488e+08	2.99191e+08	2.83793e+08	3.6942e+08	3.20772e+08	4.91262e+08	3.49797e+08	4.13554e+08	3.78333e+08
				463.386	741.494	2.21695e+08	1.36165e+08	1.3813e+08	2.17882e+08	1.21413e+08	1.17246e+08	1.5183e+08	1.32248e+08	1.99338e+08	1.43398e+08	1.71043e+08	1.51597e+08
				463.386	742.5	5.18824e+07	3.2019e+07	3.32071e+07	5.1495e+07	2.88438e+07	2.77539e+07	3.70928e+07	3.20643e+07	4.84886e+07	3.4278e+07	4.11765e+07	3.77293e+07
				463.384	82.2777	3.07915e+07	1.84855e+07	1.88447e+07	3.03977e+07	1.68336e+07	1.61426e+07	2.10244e+07	1.85158e+07	2.79811e+07	2.01402e+07	2.36269e+07	2.12818e+07
				463.384	713.471	6.12714e+07	3.42646e+07	3.53428e+07	6.14188e+07	3.26388e+07	2.84065e+07	4.19437e+07	3.51192e+07	5.95443e+07	3.99663e+07	4.99742e+07	4.45681e+07
				463.384	714.475	2.51689e+07	1.42569e+07	1.57025e+07	2.50254e+07	1.40808e+07	1.24407e+07	1.71898e+07	1.49086e+07	2.5719e+07	1.68362e+07	2.08098e+07	1.85657e+07
				463.257	79.2755	3.00863e+06	1.55632e+06	1.5532e+06	3.01723e+06	1.4911e+06	1.36993e+06	1.97916e+06	1.67063e+06	2.90924e+06	1.89698e+06	2.48401e+06	2.14134e+06
				462.816	808.48	6.79266e+06	3.22966e+06	3.36409e+06	7.88254e+06	4.41428e+06	2.7544e+06	4.75631e+06	3.67055e+06	7.47464e+06	4.6993e+06	7.02811e+06	5.95258e+06
		2,2',3,3',4',5,6'-Heptabromodiphenyl ether	21.7593	462.307	723.503	1.50341e+08	6.83303e+07	6.51883e+07	1.63781e+08	7.2034e+07	5.74129e+07	8.73579e+07	6.87621e+07	1.59412e+08	8.70773e+07	1.2153e+08	1.09222e+08
				462.186	792.49	6.35391e+06	2.87658e+06	2.75011e+06	6.49261e+06	3.05869e+06	2.27693e+06	3.51502e+06	3.08362e+06	6.75764e+06	3.68485e+06	5.24481e+06	5.12816e+06
				462.157	724.505	6.07097e+07	2.92354e+07	2.74763e+07	7.13067e+07	2.97441e+07	2.45821e+07	3.72147e+07	2.89439e+07	6.58288e+07	3.72578e+07	5.18036e+07	4.53289e+07
				462.101	793.496	1.4158e+06	483806	678857	1.69419e+06	627533	468725	749200	675407	1.60303e+06	685174	1.14237e+06	1.1305e+06
				462.08	791.491	1.49064e+07	6.81968e+06	6.78902e+06	1.66869e+07	7.35333e+06	5.65417e+06	8.48714e+06	6.98208e+06	1.54526e+07	8.21996e+06	1.30549e+07	1.1807e+07
				462.075	80.3899	7.53067e+06	3.21202e+06	3.08308e+06	8.44632e+06	3.51449e+06	2.75282e+06	4.32583e+06	3.3528e+06	8.36723e+06	4.17435e+06	6.12164e+06	5.7054e+06
				453.902	226.874	157131	1.12222e+08	495171	4.05734e+06	2.05073e+06	413446	8.52724e+07	1.40708e+08	1.2362e+08	1.51161e+08	1.42944e+08	6.47119e+07
				453.902	228.871	268505	1.05696e+08	361924	3.82389e+06	2.00125e+06	361795	8.0861e+07	1.33491e+08	1.18344e+08	1.43118e+08	1.36427e+08	6.19231e+07
				453.902	230.868	178259	3.51659e+07	140980	1.17673e+06	614925	43114.1	2.67273e+07	4.42567e+07	3.77417e+07	4.84799e+07	4.47172e+07	1.96043e+07
				452.564	311.852	57201.9	1.07606e+07	13237	46876.4	49690.2	30407.4	9.02568e+06	1.51958e+07	1.14912e+07	1.55176e+07	1.4914e+07	7.36453e+06
				452.564	313.849	0	1.11092e+07	0	42295.2	90105.5	0	9.19257e+06	1.47078e+07	1.13744e+07	1.57028e+07	1.48577e+07	7.43889e+06
				448.57	315.846	134679	2.37385e+06	0	558980	1.06402e+06	88045.3	3.48541e+06	5.44483e+06	4.03577e+06	6.34612e+06	5.4951e+06	3.21197e+06
		Glycerone phosphate	1.93135	444.899	171.065	3.60884e+06	4.55902e+06	2.7389e+06	4.64858e+06	3.04397e+06	3.0568e+06	3.61112e+06	3.71134e+06	3.80928e+06	4.05142e+06	3.74621e+06	3.64764e+06
				444.636	754.823	1.32764e+07	1.28848e+07	2.61814e+07	6.67687e+06	8.74319e+06	9.94048e+06	1.96906e+07	8.31342e+06	1.82065e+07	1.18123e+07	1.27915e+07	4.33757e+06
				444.308	192.894	988456	2.51807e+06	1.43175e+06	1.50156e+06	1.42012e+06	1.41184e+06	1.93897e+07	1.78339e+07	8.10693e+06	1.06011e+07	9.62055e+06	9.33821e+06
				443.933	83.8701	587795	569271	1.30103e+06	255510	366871	401996	888633	331979	813174	491739	540467	132591
				439.62	601.391	4.5831e+06	4.58761e+06	2.63402e+06	6.3158e+06	2.08105e+06	2.53956e+06	4.14499e+06	3.11439e+06	7.26854e+06	4.7096e+06	4.26098e+06	4.40252e+06
				439.571	628.411	4.64586e+07	4.45853e+07	2.86996e+07	5.8229e+07	2.1738e+07	2.80151e+07	4.18899e+07	3.36341e+07	6.34582e+07	4.30495e+07	4.24265e+07	4.51494e+07
				439.447	627.41	1.40088e+08	1.35706e+08	8.56617e+07	1.7901e+08	6.53815e+07	8.65729e+07	1.28255e+08	1.00005e+08	1.927e+08	1.33428e+08	1.28059e+08	1.36349e+08
				439.371	600.389	1.39944e+07	1.28931e+07	7.74508e+06	1.91023e+07	6.13923e+06	7.85194e+06	1.36344e+07	9.73145e+06	2.26408e+07	1.38584e+07	1.33282e+07	1.3301e+07
				439.344	69.7126	7.60383e+06	7.35824e+06	4.58375e+06	9.83895e+06	3.40956e+06	4.64347e+06	6.90822e+06	5.31586e+06	1.06586e+07	7.23753e+06	6.97266e+06	7.46308e+06
				439.288	610.418	1.67106e+07	1.55873e+07	8.70018e+06	3.31618e+07	8.97625e+06	8.83622e+06	1.77387e+07	1.20307e+07	3.6783e+07	1.77206e+07	1.67808e+07	1.67843e+07
				439.15	611.421	5.59689e+06	5.09948e+06	2.8603e+06	1.15086e+07	2.93393e+06	2.93759e+06	5.56639e+06	4.15843e+06	1.29505e+07	6.14742e+06	6.14826e+06	5.37135e+06
				439.077	67.8248	684158	658612	325646	1.51106e+06	339298	341443	439061	478990	1.70149e+06	687557	725365	732511
		TG(14:1(9Z)/16:1(9Z)/o-18:0)	13.0364	438.716	790.342	1.72689e+07	2.03722e+07	8.77959e+06	8.77548e+06	9.03406e+06	4.267e+06	2.42564e+07	1.52823e+07	1.79792e+07	1.36794e+07	1.38025e+07	5.72142e+06
				435.112	697.309	2.37261e+07	2.01526e+07	1.34603e+07	6.67694e+06	6.2983e+06	8.81294e+06	1.56673e+07	6.38364e+06	1.18265e+07	1.23645e+07	1.63037e+07	7.11358e+06
		DPDPE	-16.6596	434.487	646.787	3.94025e+06	4.04754e+06	3.53813e+06	1.56279e+06	1.91945e+06	1.99774e+06	3.0931e+06	1.53334e+06	2.47523e+06	2.01155e+06	1.96088e+06	804728
		N-desethylamiodarone	13.3783	431.977	618.274	4.58149e+06	3.64658e+06	1.79132e+06	1.57241e+06	1.83219e+06	1.60869e+06	4.29433e+06	2.11539e+06	3.79684e+06	2.93079e+06	3.29594e+06	1.37755e+06
		BQ 485	3.43147	431.311	629.771	949306	718305	246265	277574	442285	257240	893897	441690	777071	597974	685249	278427
				427.604	165.055	438081	813372	671776	1.31878e+06	2.23308e+06	547115	1.68286e+06	1.04584e+06	1.75594e+06	1.3928e+06	907538	402797
		XDP	-5.61359	427.145	445.19	559040	468816	695222	5.2776e+06	576002	1.05122e+06	886515	453571	1.47942e+06	1.90621e+06	250564	118676
		sn-Glycerol 3-phosphate	-1.19004	422.437	173.081	1.18283e+07	9.09483e+06	1.35905e+07	1.27496e+07	1.16082e+07	9.68937e+06	8.22777e+06	9.65875e+06	1.23691e+07	1.02575e+07	6.52527e+06	8.14002e+06
		all-trans-Heptaprenyl diphosphate	-15.2656	420.783	655.791	49386	261968	41878.8	0	41430.7	0	1.24955e+06	436207	230007	72952.2	153700	111396
				419.554	296.965	352198	3.45173e+06	1.4589e+06	2.59024e+06	2.71695e+06	1.52783e+06	8.05129e+06	3.43516e+06	1.84149e+06	1.36906e+06	2.7875e+06	4.32922e+06
				413.102	835.387	4.6062e+06	5.07801e+06	4.00723e+06	2.26104e+06	1.87663e+06	3.52745e+06	867637	2.8851e+06	2.46635e+06	3.15606e+06	2.79245e+06	2.68887e+06
				412.584	546.729	2.22052e+06	2.48992e+06	1.91998e+06	1.32889e+06	1.20218e+06	545563	945633	1.93708e+06	1.61394e+06	1.95139e+06	1.61383e+06	1.97265e+06
				409.082	487.306	2.27364e+06	3.67288e+06	1.42325e+06	7.42473e+06	1.49075e+06	1.82678e+06	3.07215e+06	2.55461e+06	8.0241e+06	4.2898e+06	1.40207e+06	1.57259e+06
				408.759	514.323	3.45601e+07	4.95011e+07	2.25379e+07	8.60643e+07	2.16604e+07	2.56017e+07	3.84682e+07	3.53637e+07	8.65185e+07	5.37892e+07	2.02668e+07	2.42961e+07
		dTDP-4-oxo-2,3,6-trideoxy-D-glucose	11.9726	408.759	515.328	9.07208e+06	1.28288e+07	5.90427e+06	2.31e+07	5.5087e+06	6.59111e+06	1.00521e+07	9.31856e+06	2.26268e+07	1.40086e+07	5.07904e+06	6.16548e+06
		3,5-Di-O-galloyl-1,4-galactarolactone	-11.4885	408.688	497.334	3.00893e+06	4.23644e+06	1.4319e+06	1.04905e+07	2.23091e+06	2.03781e+06	4.35062e+06	3.43921e+06	9.79473e+06	5.54855e+06	2.67493e+06	2.65991e+06
				407.156	277.035	6.90904e+06	5.39225e+06	6.07949e+06	6.41788e+06	5.00349e+06	5.19961e+06	1.02401e+07	5.88838e+06	6.59124e+06	5.93952e+06	6.20043e+06	5.37069e+06
				406.859	210.048	2.99399e+06	1.95486e+06	1.87378e+06	2.86072e+06	1.91531e+06	2.08675e+06	2.14933e+06	2.34912e+06	2.78436e+06	2.61954e+06	2.50815e+06	2.11272e+06
				406.062	351.07	3.67917e+06	4.54551e+06	2.77465e+06	3.57548e+06	1.16394e+07	4.36152e+06	4.61694e+06	2.53111e+06	4.28124e+06	4.23868e+06	3.2657e+06	3.40999e+06
				405.936	283.082	1.91829e+07	2.45962e+07	1.58512e+07	2.01181e+07	6.52543e+07	2.5398e+07	2.46195e+07	1.49962e+07	2.26786e+07	2.28525e+07	1.78493e+07	1.81874e+07
				405.73	819.387	5.50267e+06	4.43829e+06	141491	1.57695e+06	1.53162e+06	2.22305e+06	3.51925e+06	1.34226e+06	1.74366e+06	2.31771e+06	2.94626e+06	1.69919e+06
				405.322	294.022	7.54982e+06	5.05309e+06	4.89009e+06	6.42716e+06	4.67403e+06	4.68728e+06	5.47227e+06	5.29264e+06	6.28727e+06	6.40154e+06	6.28297e+06	5.08147e+06
				404.405	899.413	1.85358e+06	1.77311e+06	1.46233e+06	836519	766826	1.5083e+06	522029	1.23326e+06	1.09962e+06	1.04071e+06	1.06987e+06	1.25865e+06
				401.788	783.381	3.7921e+06	4.84432e+06	2.27357e+06	3.87514e+06	2.58717e+06	6.1943e+06	4.80264e+06	1.18632e+06	4.35389e+06	3.03397e+06	3.17808e+06	912985
				401.635	153.018	983751	1.28493e+06	814621	1.12794e+06	912663	1.01072e+06	1.86094e+06	2.26207e+06	2.18962e+06	2.66574e+06	1.9486e+06	1.5519e+06
		TG(14:0/14:0/22:1(13Z))	-6.58436	398.736	834.379	3.39007e+06	2.57769e+06	7.70596e+06	2.72024e+06	3.94955e+06	3.02731e+06	5.75351e+06	2.06811e+06	6.00186e+06	4.30341e+06	2.59349e+06	1.26328e+06
				398.675	832.874	2.4689e+07	1.91886e+07	6.11902e+07	2.00897e+07	3.13068e+07	2.29232e+07	4.27521e+07	2.45312e+07	4.5079e+07	3.35663e+07	1.96152e+07	1.05644e+07
		TG(14:1(9Z)/15:0/22:2(13Z,16Z))	-15.6024	398.279	844.366	8.20079e+06	5.66435e+06	1.70721e+07	6.65123e+06	9.82892e+06	7.22342e+06	1.37841e+07	7.75461e+06	1.43972e+07	1.00212e+07	6.70434e+06	3.35099e+06
				398.015	92.5424	1.136e+06	796896	2.86356e+06	853045	1.34932e+06	872935	2.03006e+06	1.07623e+06	2.1455e+06	1.46628e+06	857799	436131
		P1,P4-Bis(5'-adenosyl) tetraphosphate	15.6941	398.009	833.376	2.10462e+07	1.56598e+07	5.05163e+07	1.70862e+07	2.50745e+07	1.93002e+07	3.6633e+07	2.04848e+07	3.85826e+07	2.69494e+07	1.62483e+07	8.79168e+06
		TG(15:0/16:0/22:5(4Z,7Z,10Z,13Z,16Z))	-11.0126	392.376	868.392	2.07035e+07	2.3072e+07	1.7151e+07	1.81587e+07	2.2303e+07	9.13888e+06	3.07232e+07	3.12353e+07	3.00391e+07	2.38514e+07	1.40722e+07	4.6112e+06
				390.715	172.096	3.11001e+06	2.10062e+06	4.22921e+06	2.30971e+06	3.62196e+06	2.14275e+06	3.63718e+06	4.29318e+06	3.94967e+06	7.56182e+06	3.88362e+06	2.76778e+06
				389.462	291.975	24959.8	4.06148e+06	13343.4	2.20109e+06	1.89757e+06	526283	5.84089e+06	2.98574e+06	1.70833e+06	1.34151e+06	3.42668e+06	4.61021e+06
				389.203	308.96	5.4891e+06	1.87734e+07	1.65878e+06	7.56479e+06	1.27016e+07	3.58127e+06	1.7162e+07	1.62604e+07	5.64131e+06	2.22719e+07	1.54651e+07	2.42882e+07
				389.203	529.754	6.416e+06	6.02364e+06	2.52037e+07	3.24579e+06	4.72331e+06	1.52149e+07	3.34845e+06	3.19395e+06	6.54423e+06	4.29364e+06	1.19073e+06	778640
				385.612	786.353	1.45591e+07	1.25519e+07	1.28576e+07	8.20669e+06	8.61703e+06	8.38082e+06	1.28872e+07	8.06498e+06	1.20064e+07	1.09564e+07	9.34339e+06	5.19613e+06
				385.471	775.36	5.02892e+07	4.68717e+07	4.85418e+07	2.87743e+07	2.85272e+07	3.3911e+07	4.6803e+07	2.80016e+07	4.46483e+07	4.26467e+07	3.13865e+07	1.91544e+07
				385.395	776.364	1.79278e+07	1.62702e+07	1.72017e+07	1.08371e+07	9.83847e+06	1.1778e+07	1.70785e+07	9.61355e+06	1.52669e+07	1.52987e+07	1.20995e+07	6.55786e+06
				385.149	797.843	2.25027e+06	1.68616e+06	1.76248e+06	1.33542e+06	1.06587e+06	1.21738e+06	1.74465e+06	1.09254e+06	1.84015e+06	1.74214e+06	1.05005e+06	795360
				384.047	724.838	7.72178e+06	9.00965e+06	9.98079e+06	5.85634e+06	6.34676e+06	7.40441e+06	8.65285e+06	7.31078e+06	7.89699e+06	6.9135e+06	3.89631e+06	1.86874e+06
				382.64	192.066	1.37693e+07	1.32331e+07	9.55369e+06	1.21438e+07	3.34388e+07	1.27023e+07	1.12949e+07	1.21838e+07	1.46805e+07	1.44146e+07	1.1665e+07	7.22809e+06
				382.577	602.262	4.8342e+06	2.86064e+06	1.11835e+06	1.62772e+06	1.51398e+06	590127	4.00404e+06	2.15287e+06	2.21416e+06	3.00897e+06	2.87683e+06	2.07111e+06
				382.429	580.277	3.8003e+07	2.72663e+07	1.3073e+07	1.91945e+07	1.73374e+07	6.80603e+06	3.995e+07	1.94745e+07	2.44857e+07	2.82968e+07	2.58937e+07	1.36925e+07
				382.429	666.32	6.74442e+06	8.35614e+06	1.27319e+07	5.73179e+06	8.49222e+06	4.77043e+06	1.19848e+07	1.00644e+07	1.33722e+07	7.6374e+06	5.33108e+06	2.25987e+06
				381.986	591.268	1.02973e+07	6.66225e+06	2.88075e+06	4.87173e+06	4.18176e+06	1.31867e+06	1.00443e+07	4.76871e+06	5.88653e+06	6.78316e+06	7.55923e+06	3.60715e+06
				381.161	630.803	4.68546e+07	4.39197e+07	5.4095e+07	2.86169e+07	3.56809e+07	1.95507e+07	5.79875e+07	3.94955e+07	6.60129e+07	4.44182e+07	3.7527e+07	1.44995e+07
		2,3,23-Triacetylsericic acid	-20.3404	381.161	631.803	1.14363e+07	1.07236e+07	1.30618e+07	6.28638e+06	7.41127e+06	5.0061e+06	1.37279e+07	8.73835e+06	1.61877e+07	1.08599e+07	8.97211e+06	3.13385e+06
				381.12	641.793	1.2887e+07	1.1239e+07	1.08294e+07	6.05548e+06	8.64299e+06	4.19626e+06	1.52455e+07	9.88527e+06	1.48813e+07	1.15248e+07	1.02741e+07	4.50321e+06
				381.114	70.0897	2.34454e+06	2.09769e+06	2.55495e+06	1.27088e+06	1.58458e+06	803285	2.83531e+06	1.8197e+06	3.20251e+06	2.06027e+06	1.69962e+06	604593
		12-Oxo-c-LTB3	23.9588	381.091	642.796	3.15839e+06	2.28139e+06	2.19199e+06	943872	1.3998e+06	44802.8	3.17057e+06	2.19999e+06	2.61253e+06	2.04894e+06	2.00055e+06	708967
				379.774	707.818	2.63944e+06	1.09975e+06	1.47516e+06	149979	293261	0	2.72734e+06	1.27607e+06	1.60404e+06	1.67485e+06	1.03074e+06	876117
				379.764	696.327	1.30159e+07	8.36055e+06	1.00861e+07	6.05668e+06	7.72075e+06	2.75887e+06	1.77419e+07	9.81395e+06	1.26237e+07	1.03028e+07	8.93163e+06	5.74769e+06
				378.462	543.9	70570.3	1.99695e+06	1.72417e+06	1.80829e+06	2.03041e+06	1.45625e+06	2.1554e+06	1.97505e+06	2.01424e+06	2.41152e+06	2.04758e+06	2.04057e+06
				377.827	967.473	3.91888e+06	3.68336e+06	3.25153e+06	2.18604e+06	2.74844e+06	1.43955e+06	5.39525e+06	4.22315e+06	4.57625e+06	4.97932e+06	4.17395e+06	1.42945e+06
		PE-NMe2(24:0/24:0)	24.2148	377.233	945.488	1.6954e+07	1.91374e+07	1.36961e+07	1.22704e+07	1.06832e+07	8.22327e+06	1.88439e+07	1.56831e+07	1.82745e+07	1.96229e+07	1.47652e+07	6.18996e+06
				377.229	158.081	1.01015e+06	1.12628e+07	1.47639e+07	5.05453e+06	2.55904e+06	8.61894e+06	5.30616e+07	1.30856e+07	7.54762e+06	6.3256e+06	6.75701e+06	1.54703e+07
		TG(22:4(7Z,10Z,13Z,16Z)/15:0/22:4(7Z,10Z,13Z,16Z))	-0.0157111	377.223	946.493	7.66314e+06	9.84326e+06	6.03919e+06	4.79225e+06	4.50664e+06	3.0673e+06	8.79167e+06	7.18396e+06	8.63823e+06	8.03551e+06	6.7514e+06	2.69982e+06
				377.217	131.069	1.40894e+07	1.06083e+07	1.43627e+07	1.42276e+07	1.64175e+07	9.67926e+06	9.43094e+06	8.17638e+06	1.26858e+07	1.04135e+07	1.18212e+07	6.32286e+06
				377.204	528.908	28434.1	3.06407e+06	3.11555e+06	2.82147e+06	2.68872e+06	2.03332e+06	2.92251e+06	2.88534e+06	2.64931e+06	2.92521e+06	3.13733e+06	2.38939e+06
				377.192	475.913	147259	5.96201e+06	6.57397e+06	6.66271e+06	6.06113e+06	5.2314e+06	6.20677e+06	6.01733e+06	5.99502e+06	6.30172e+06	5.70614e+06	5.28042e+06
				377.188	467.877	0	2.00357e+06	1.5185e+06	2.16809e+06	2.03175e+06	3.47266e+06	2.10569e+06	1.72742e+06	2.141e+06	1.25368e+06	2.03237e+06	1.2564e+06
				377.151	477.91	102426	5.7166e+06	5.76245e+06	5.24266e+06	5.12915e+06	5.46717e+06	6.85511e+06	5.66554e+06	6.11432e+06	5.45086e+06	5.35309e+06	4.77808e+06
				377.149	492.903	163934	4.37756e+06	4.85759e+06	4.50765e+06	4.39295e+06	3.73464e+06	4.92145e+06	4.20675e+06	4.93029e+06	4.09067e+06	4.28379e+06	4.21522e+06
				377.127	458.925	189281	1.46987e+07	1.34326e+07	1.15768e+07	1.2154e+07	1.31732e+07	1.39858e+07	1.40154e+07	1.32512e+07	1.2993e+07	1.28843e+07	9.87769e+06
		Doronine	-8.17142	377.127	460.921	153210	1.31551e+07	1.30702e+07	1.17333e+07	1.1774e+07	1.24005e+07	1.24699e+07	1.26554e+07	1.37368e+07	1.22037e+07	1.2434e+07	9.28963e+06
		Azelastine	-1.69543	377.113	382.905	358446	2.02413e+07	2.01344e+07	1.60056e+07	1.63518e+07	1.8476e+07	1.8557e+07	1.67933e+07	1.84051e+07	1.81909e+07	1.77499e+07	1.38318e+07
				377.113	494.901	53708.2	3.7113e+06	4.21484e+06	4.37324e+06	4.15722e+06	3.31799e+06	4.83844e+06	3.87081e+06	4.1706e+06	3.96355e+06	4.00973e+06	3.5862e+06
				375.86	380.907	912393	1.54833e+07	1.51603e+07	1.36222e+07	1.33641e+07	1.39946e+07	1.4858e+07	1.39313e+07	1.32307e+07	1.43606e+07	1.4692e+07	1.16718e+07
				375.856	388.944	0	506529	129024	0	1.10174e+06	0	97081.1	972082	1.39524e+06	2.55137e+06	3.85848e+06	0
				375.852	422.913	0	5.819e+06	1.40657e+07	5.91404e+06	7.34824e+06	1.82526e+07	3.51715e+06	5.57064e+06	6.61411e+06	5.64021e+06	5.3564e+06	2.8142e+06
				375.852	446.892	0	0	1.0722e+07	3.53387e+06	5.0428e+06	1.2904e+07	818003	20176.1	76808.1	275186	57558.3	416078
		Demeclocycline	7.1061	375.847	465.864	13713.5	2.13143e+06	2.51924e+06	2.26536e+06	2.25039e+06	2.92224e+06	1.89562e+06	1.46132e+06	1.99964e+06	748643	1.61665e+06	987898
				375.82	390.936	1.07888e+06	1.00873e+08	9.29856e+07	8.00044e+07	8.3971e+07	1.01354e+08	8.59207e+07	9.75571e+07	1.04681e+08	9.59299e+07	9.45336e+07	6.1816e+07
				375.808	462.923	144199	4.35681e+06	3.70138e+06	3.50906e+06	3.3325e+06	2.80119e+06	4.24633e+06	3.37535e+06	2.38806e+06	4.13438e+06	3.33519e+06	4.43585e+06
		N-desmethyltoremifene	-15.7305	375.803	392.934	900754	9.64599e+07	8.73235e+07	7.34467e+07	7.98354e+07	9.24958e+07	8.03441e+07	8.94971e+07	9.43627e+07	8.83453e+07	9.0132e+07	5.98488e+07
				375.803	526.911	49140.6	2.93404e+06	3.31264e+06	3.24323e+06	3.32499e+06	2.61873e+06	3.21556e+06	3.44931e+06	2.97381e+06	2.71565e+06	2.87199e+06	2.69404e+06
				375.803	91.4744	442135	3.62373e+06	964937	1.10187e+06	1.03989e+06	1.3992e+06	1.26907e+06	2.32977e+06	3.84531e+06	2.33212e+06	2.13205e+06	446878
		Fenvalerate	22.6662	375.801	420.917	0	1.42101e+06	1.31055e+07	4.67054e+06	7.93464e+06	1.83981e+07	709788	36985.5	2.18163e+06	1.97077e+06	1.71393e+06	375229
		Endosulfan	-15.9335	375.799	407.926	1.49939e+06	1.11129e+08	1.06388e+08	7.89094e+07	8.91012e+07	1.06913e+08	9.77254e+07	9.37376e+07	1.04642e+08	9.62081e+07	1.01847e+08	6.84415e+07
				375.799	423.901	0	3.63555e+06	3.57544e+06	2.67112e+06	2.36677e+06	3.33179e+06	2.7603e+06	3.41957e+06	3.34057e+06	3.14036e+06	2.52577e+06	2.39058e+06
				375.798	394.93	1.18302e+06	3.13552e+07	2.73233e+07	2.37255e+07	2.5441e+07	2.80382e+07	2.69149e+07	2.6938e+07	3.06678e+07	2.8214e+07	2.66556e+07	1.85677e+07
				375.798	410.927	161491	6.83056e+06	5.19908e+06	3.01929e+06	5.15572e+06	5.63191e+06	5.01753e+06	6.63077e+06	5.39e+06	2.55769e+06	6.11582e+06	5.1492e+06
		Beclomethasone	1.04163	375.797	409.923	1.05711e+06	1.06441e+08	1.0368e+08	8.0228e+07	8.80896e+07	9.87723e+07	9.66253e+07	9.54066e+07	1.06326e+08	9.45232e+07	9.65983e+07	6.43995e+07
				375.797	450.892	93784.2	2.19213e+06	2.21625e+06	1.9884e+06	1.80618e+06	1.67566e+06	3.35483e+06	2.17735e+06	1.96074e+06	2.12998e+06	2.19596e+06	2.37819e+06
		Clobetasol	12.6994	375.796	411.919	1.03071e+06	3.14664e+07	3.0989e+07	2.38245e+07	2.6467e+07	2.94469e+07	2.86455e+07	3.03387e+07	2.96105e+07	2.79902e+07	3.02451e+07	2.0119e+07
		Flumiclorac pentyl	5.11777	375.796	424.872	73841	6.13986e+06	5.58805e+06	3.49558e+06	4.27655e+06	7.59299e+06	4.19209e+06	4.86031e+06	6.18611e+06	6.38723e+06	6.55194e+06	2.18006e+06
				375.796	289.972	556244	8.46267e+06	1.11859e+07	8.89361e+06	9.78918e+06	1.01352e+07	9.12603e+06	9.83012e+06	1.08482e+07	1.21313e+07	7.44191e+06	5.8038e+06
				375.796	385.944	1.64576e+06	8.94452e+07	6.32145e+07	4.75909e+07	6.16493e+07	7.82942e+07	5.01256e+07	7.53615e+07	8.90527e+07	9.36874e+07	7.44132e+07	3.53981e+07
				375.796	387.942	155233	8.46639e+07	5.9999e+07	4.25201e+07	5.31422e+07	7.34427e+07	4.41132e+07	6.82506e+07	8.33185e+07	8.10538e+07	6.72979e+07	3.16895e+07
				375.796	393.932	2.08546e+06	3.99091e+06	3.81506e+06	4.39351e+06	3.78856e+06	5.26086e+06	7.5489e+06	4.89649e+06	3.45385e+06	7.24408e+06	7.0152e+06	6.68616e+06
				375.796	422.874	0	5.80404e+06	1.39878e+07	5.95043e+06	7.43847e+06	1.8421e+07	3.51715e+06	5.57595e+06	6.59632e+06	5.66452e+06	5.33356e+06	2.8142e+06
				375.796	434.925	227971	4.37736e+06	2.39674e+06	2.60202e+06	2.75126e+06	3.36981e+06	3.4788e+06	4.10003e+06	4.21928e+06	3.8913e+06	3.68586e+06	2.84467e+06
				375.795	322.949	6.62216e+06	1.88169e+09	1.17564e+09	9.09746e+08	1.09384e+09	1.65147e+09	9.86402e+08	1.47502e+09	1.99139e+09	1.82579e+09	1.56765e+09	6.28362e+08
				375.795	324.947	5.90889e+06	1.77228e+09	1.10148e+09	8.66871e+08	1.02016e+09	1.53371e+09	9.19424e+08	1.37876e+09	1.87581e+09	1.72049e+09	1.49908e+09	6.0082e+08
				375.795	389.939	0	2.7875e+07	1.59643e+07	1.41218e+07	1.62338e+07	2.30857e+07	1.38902e+07	2.12876e+07	2.42013e+07	2.43086e+07	2.15197e+07	9.2329e+06
				375.794	286.97	1.80878e+07	3.34271e+08	1.99122e+08	1.6318e+08	2.03132e+08	2.80947e+08	1.67064e+08	2.71167e+08	3.21274e+08	3.3725e+08	2.78497e+08	1.61989e+08
				375.794	287.975	302530	2.43779e+07	1.79321e+07	1.47284e+07	1.57949e+07	2.46903e+07	1.40084e+07	2.10768e+07	2.53828e+07	1.62469e+07	2.29811e+07	1.01105e+07
				375.794	288.969	1.49549e+06	1.93146e+08	1.22887e+08	9.47912e+07	1.14921e+08	1.77438e+08	1.01339e+08	1.47261e+08	2.07052e+08	1.84459e+08	1.52196e+08	6.60946e+07
				375.794	290.967	64263.8	2.91248e+07	1.86157e+07	1.43056e+07	1.68223e+07	2.78727e+07	1.58497e+07	2.23852e+07	2.4907e+07	2.86123e+07	2.53629e+07	9.7044e+06
				375.794	323.953	2.48765e+06	1.59564e+08	1.01115e+08	7.84158e+07	9.26124e+07	1.3374e+08	8.44085e+07	1.25406e+08	1.67935e+08	1.54432e+08	1.03524e+08	5.57073e+07
				375.794	325.95	934303	1.50708e+08	9.22665e+07	7.34327e+07	9.16532e+07	1.27187e+08	7.89828e+07	1.20369e+08	1.55289e+08	1.46306e+08	1.29158e+08	5.17689e+07
				375.794	326.943	2.3946e+06	5.60786e+08	3.48054e+08	2.72501e+08	3.22949e+08	4.89806e+08	2.91996e+08	4.4085e+08	5.94044e+08	5.46879e+08	4.6604e+08	1.91998e+08
				375.794	328.94	200484	4.11184e+07	2.13911e+07	1.26209e+07	3.02638e+07	2.47013e+07	2.48935e+07	4.08543e+07	5.48923e+07	4.23455e+07	4.34646e+07	1.27578e+07
				375.794	425.896	580489	4.15356e+06	3.53601e+06	3.68462e+06	3.6009e+06	3.43938e+06	3.26912e+06	3.51086e+06	3.25647e+06	3.58054e+06	2.78143e+06	2.61736e+06
				375.794	436.924	0	3.47645e+06	1.92759e+06	1.7113e+06	3.43305e+06	1.24239e+06	3.17844e+06	3.3367e+06	3.57209e+06	3.43353e+06	3.53899e+06	2.46078e+06
		Propaquizafop	20.532	375.794	444.897	167815	5.32177e+06	3.23744e+07	1.22644e+07	1.80262e+07	3.87541e+07	3.41169e+06	4.14729e+06	4.92719e+06	3.57808e+06	3.50612e+06	2.54344e+06
				375.793	384.904	1.74924e+06	8.60999e+06	9.69837e+06	6.75418e+06	8.97027e+06	7.97089e+06	8.36864e+06	6.41442e+06	4.68008e+06	7.58284e+06	7.16869e+06	5.30025e+06
				375.793	408.928	923658	5.53312e+06	6.20359e+06	4.23277e+06	5.41045e+06	5.00966e+06	5.42176e+06	8.15808e+06	6.71683e+06	3.0077e+06	5.43427e+06	4.93654e+06
				375.793	175.02	4.40732e+06	5.55184e+07	3.73652e+07	2.97722e+07	3.52723e+07	5.38073e+07	3.13794e+07	4.54446e+07	5.83343e+07	5.42127e+07	4.45405e+07	2.03697e+07
				375.792	327.946	319917	3.05905e+07	1.76388e+07	6.46919e+06	2.48613e+07	1.92149e+07	1.80788e+07	1.7777e+07	4.40757e+07	2.59518e+07	3.93042e+07	1.12566e+07
				375.79	72.1009	0	2.4166e+07	7.94032e+06	5.91272e+06	8.56067e+06	1.84421e+07	6.99611e+06	1.70348e+07	3.03573e+07	2.66447e+07	2.02615e+07	3.54462e+06
				375.79	80.7372	0	3.81517e+06	2.41727e+06	1.95047e+06	2.31846e+06	3.22928e+06	2.00575e+06	3.28678e+06	4.0068e+06	3.91074e+06	2.87933e+06	1.36691e+06
		Clethodim	13.0603	375.79	360.923	0	2.20674e+06	694080	1.15137e+06	928330	494373	1.27643e+06	1.51387e+06	280888	1.66723e+06	866570	405184
				375.79	442.903	255431	5.02168e+06	3.36658e+07	1.28645e+07	1.8253e+07	4.10199e+07	4.6605e+06	3.94584e+06	6.40644e+06	4.58211e+06	4.79865e+06	6.08518e+06
		PE(14:1(9Z)/P-16:0)	14.1807	375.79	646.907	0	2.60393e+08	8.62385e+07	6.44566e+07	9.28994e+07	1.91191e+08	7.21325e+07	1.79405e+08	3.14329e+08	2.82762e+08	2.18902e+08	4.21793e+07
		PA(10:0/22:0)	-8.02075	375.79	649.905	529912	8.56537e+07	3.12833e+07	2.34864e+07	3.21565e+07	6.70899e+07	2.82027e+07	6.42217e+07	1.13684e+08	9.64544e+07	7.94508e+07	1.45277e+07
		Pepsinostreptin	13.2365	375.79	672.882	0	9.00883e+07	3.81223e+07	3.57607e+07	4.14843e+07	7.01889e+07	4.26253e+07	7.05801e+07	1.08428e+08	8.89349e+07	8.13343e+07	2.31242e+07
		Eosin	5.53378	375.788	648.901	50240.6	4.77654e+08	1.61856e+08	1.2359e+08	1.70787e+08	3.54846e+08	1.42993e+08	3.37396e+08	5.86236e+08	5.09284e+08	4.17481e+08	7.48277e+07
		PE(14:0/15:0)	3.46323	375.788	650.901	0	3.9796e+08	1.35755e+08	1.03191e+08	1.41869e+08	3.10018e+08	1.15461e+08	2.87178e+08	4.85965e+08	4.36199e+08	3.54344e+08	6.19815e+07
				375.188	670.886	0	1.16796e+08	4.97436e+07	4.48046e+07	5.59182e+07	9.58618e+07	5.40902e+07	9.56029e+07	1.44008e+08	1.13834e+08	1.07116e+08	2.84762e+07
				375.188	448.894	0	1.6472e+06	2.4132e+06	1.74046e+06	1.20124e+06	1.05556e+06	2.39267e+06	1.72534e+06	1.45953e+06	1.19392e+06	1.56406e+06	1.60126e+06
				374.591	74.5434	0	4.92474e+06	1.90454e+06	1.83219e+06	2.40403e+06	4.12514e+06	2.43666e+06	4.14273e+06	6.29928e+06	4.65056e+06	4.41811e+06	1.14217e+06
		Antimony potassium tartrate	12.1675	374.487	668.888	0	6.39943e+07	2.7359e+07	2.45928e+07	2.9243e+07	4.83204e+07	2.89213e+07	4.90705e+07	7.52126e+07	5.90932e+07	5.73378e+07	1.44543e+07
		Vinaginsenoside R12	-11.2996	374.486	673.886	50138.7	1.57404e+07	7.38524e+06	5.92582e+06	6.80862e+06	1.36866e+07	6.82276e+06	1.31312e+07	1.8341e+07	1.58663e+07	1.11993e+07	2.81806e+06
				374.476	442.916	299243	4.97577e+06	3.29085e+07	1.27673e+07	1.81801e+07	4.08503e+07	4.69383e+06	3.90133e+06	6.3617e+06	4.43183e+06	4.71377e+06	6.10794e+06
				374.475	757.859	0	7.07454e+06	5.92015e+06	5.22678e+06	5.97951e+06	5.6238e+06	6.53198e+06	6.88122e+06	5.77311e+06	5.49511e+06	6.59531e+06	3.85092e+06
				374.421	386.948	39402	3.39077e+06	722863	1.26723e+06	2.58148e+06	3.18113e+06	2.33299e+06	1.95181e+06	4.87832e+06	3.21034e+06	4.02877e+06	1.05469e+06
				373.859	462.93	106014	4.21134e+06	3.69383e+06	3.51395e+06	3.23676e+06	2.74193e+06	4.22921e+06	3.08904e+06	2.23932e+06	3.85275e+06	3.04344e+06	4.43266e+06
				373.805	213.005	8.46915e+06	3.02337e+06	1.02456e+06	2.50738e+06	1.07729e+07	358769	1.75485e+06	4.36264e+06	5.04322e+06	4.31841e+06	2.82082e+06	2.08939e+06
				373.137	442.929	281284	4.97972e+06	3.29085e+07	1.2643e+07	1.80001e+07	4.02481e+07	4.70491e+06	3.91824e+06	6.31242e+06	4.4464e+06	4.64799e+06	6.08098e+06
		Glycosyl-4,4'-diaponeurosporenoate	-7.56415	369.135	595.781	3.3202e+06	3.00482e+06	3.3281e+06	2.20737e+06	1.78968e+06	1.37792e+06	3.45376e+06	2.41391e+06	1.99799e+06	2.38863e+06	2.18752e+06	1.30146e+06
				367.678	441.004	0	4.08047e+06	0	1.03271e+06	1.32487e+06	447927	2.3049e+06	700658	680321	228112	874989	7.44211e+06
				366.337	551.763	4.35945e+06	2.96281e+06	3.47102e+06	2.85238e+06	2.90798e+06	5.24767e+06	4.48267e+06	2.35528e+06	3.42922e+06	3.42124e+06	2.57856e+06	1.64888e+06
		2,4-Dichloro-cis,cis-mucote	-24.5803	366.187	212.002	9.87265e+07	4.51619e+07	8.98624e+06	1.85435e+07	6.07286e+07	1.70057e+06	4.15149e+07	9.20803e+07	7.91843e+07	7.7591e+07	6.31852e+07	3.683e+07
				362.262	401.241	3.13064e+06	9.87415e+06	3.25658e+06	2.20144e+07	4.148e+06	4.33357e+06	7.4293e+06	8.31699e+06	1.80288e+07	1.20607e+07	1.68639e+06	2.37873e+06
		Plutonium	18.0036	362.227	245.012	723622	424708	2.94756e+06	1.87212e+06	2.33134e+06	2.94515e+06	454604	652472	1.02805e+06	427179	627485	262832
				360.228	279.989	5.40895e+06	809800	0	61350.2	190241	0	2.25045e+06	4.50939e+06	2.78287e+06	2.97171e+06	2.1825e+06	1.67421e+06
				359.61	296.979	1.20235e+07	1.58142e+06	0	302200	426076	0	4.26448e+06	8.30742e+06	5.23636e+06	5.50638e+06	4.67975e+06	3.46416e+06
				356.843	213.005	4.27005e+06	1.15625e+06	27883.2	98872.7	772629	0	3.37201e+06	7.29894e+06	4.37434e+06	5.1308e+06	3.93173e+06	2.82106e+06
				355.399	273.005	1.32766e+06	1.53771e+06	1.20567e+06	1.48959e+06	1.35065e+06	1.28116e+06	1.63233e+06	1.73426e+06	1.59712e+06	1.39836e+06	1.58302e+06	1.47949e+06
				349.969	129.054	1.96012e+08	4.41405e+07	2.19237e+08	6.29301e+07	1.21434e+08	1.31285e+08	8.96582e+07	6.73775e+07	7.7646e+07	7.05408e+07	9.41664e+07	5.86537e+07
				347.782	275.022	1.61469e+06	321815	422446	467857	601049	207400	1.01778e+06	674776	1.05954e+06	465964	1.01268e+06	421723
				344.529	263.028	3.11471e+06	1.82313e+06	1.86906e+06	274474	1.65736e+06	1.44314e+06	1.21272e+06	3.39905e+06	4.90782e+06	5.43283e+06	2.49358e+06	492792
				344.497	178.05	1.12998e+07	7.10656e+06	7.65509e+06	1.577e+06	8.42027e+06	6.23246e+06	4.80491e+06	1.4185e+07	1.9422e+07	2.25935e+07	1.01649e+07	2.40464e+06
				344.449	246.037	2.27126e+06	1.06787e+06	1.09787e+06	190069	1.37433e+06	921639	789358	2.45281e+06	3.51911e+06	3.83586e+06	1.61641e+06	321250
				343.407	165.018	3.97011e+07	3.47981e+07	3.11805e+07	3.88302e+07	3.57953e+07	3.36263e+07	3.49003e+07	3.68242e+07	3.72981e+07	3.81956e+07	3.54831e+07	3.66418e+07
				339.04	416.003	15161.4	1.05148e+06	26960.3	363996	159187	0	2.07133e+06	4.14151e+06	221693	1.17976e+06	3.51833e+06	1.05856e+07
				338.926	418.004	1.56373e+06	863825	856154	446538	521393	269565	1.71941e+06	2.65492e+06	717051	739775	2.72752e+06	6.88934e+06
				332.43	169.991	19105.8	2.40579e+06	37744.9	25738.5	0	818989	3.93478e+06	1.02132e+06	2.35593e+06	2.59547e+06	594813	1.36127e+06
				315.587	87.0163	4.98795e+06	7.58689e+06	5.47816e+06	4.98659e+06	5.61719e+06	6.41531e+06	1.73961e+07	8.43462e+06	6.28603e+06	5.59575e+06	6.62572e+06	9.32681e+06
				314.924	403.911	179641	2.02253e+06	0	164722	105341	0	6.06967e+06	2.36142e+06	691868	1.23133e+06	2.16277e+06	4.9728e+06
				314.816	405.912	0	2.62597e+06	0	0	42868.2	0	9.68811e+06	2.23129e+06	862152	389163	2.68882e+06	6.48396e+06
				314.356	269.945	43163.5	1.63579e+06	34980.1	676187	689526	56746.3	3.67186e+06	1.75195e+06	1.02094e+06	822002	1.49559e+06	2.67619e+06
				314.303	257.959	4.20072e+06	7.0027e+06	995890	5.70439e+06	6.89884e+06	1.58558e+06	1.33769e+07	8.99675e+06	5.98795e+06	4.95139e+06	7.8109e+06	8.7878e+06
				314.155	199.969	526072	4.37859e+07	1.04001e+06	2.00068e+07	2.3204e+07	4.4952e+06	1.09304e+08	3.67402e+07	2.04427e+07	1.54346e+07	5.01355e+07	9.35122e+07
				314.024	267.957	0	8.28751e+06	255027	4.84632e+06	5.00974e+06	975527	1.77627e+07	6.64665e+06	4.38376e+06	3.11164e+06	9.87287e+06	1.38811e+07
				313.899	284.948	217133	2.66833e+07	678882	1.13006e+07	1.17201e+07	1.98879e+06	4.9986e+07	2.15597e+07	1.34181e+07	1.04783e+07	3.24415e+07	4.29038e+07
				313.816	161.996	646500	1.79312e+07	962775	1.00698e+07	1.1973e+07	2.57223e+06	4.23547e+07	1.52587e+07	8.99684e+06	6.91506e+06	2.06144e+07	3.55986e+07
		Gold	-11.31	313.793	197.972	8.1504e+06	7.04223e+07	6.02087e+06	3.43525e+07	3.8861e+07	9.63689e+06	1.74041e+08	6.1384e+07	3.51594e+07	2.74866e+07	8.26793e+07	1.49705e+08
				313.623	282.95	3.57506e+06	4.1121e+07	2.31513e+06	1.82182e+07	1.82978e+07	3.72941e+06	7.69262e+07	3.24593e+07	2.17982e+07	1.75288e+07	4.93442e+07	6.6512e+07
				313.6	163.993	61226.3	5.5192e+06	21418.8	2.90427e+06	3.24685e+06	507376	1.47362e+07	4.57035e+06	2.62881e+06	1.83871e+06	6.02159e+06	1.10544e+07
				313.568	198.973	157747	3.42164e+06	86895.1	1.56262e+06	1.82067e+06	131989	9.01842e+06	2.99937e+06	1.99731e+06	1.615e+06	4.19661e+06	7.88531e+06
				313.568	259.926	761454	2.5631e+06	637094	2.03186e+06	1.92479e+06	603293	3.95177e+06	1.61798e+06	1.35179e+06	1.13018e+06	2.43688e+06	2.86301e+06
				313.568	420.931	32626.9	4.24051e+06	13221.4	644394	710009	13302.5	1.62624e+07	2.71018e+06	916002	915285	6.459e+06	1.28306e+07
				313.562	418.932	1.78273e+06	3.67198e+06	1.03816e+06	1.45843e+06	1.34289e+06	818767	1.35473e+07	2.77779e+06	2.00785e+06	1.68678e+06	6.21596e+06	1.09579e+07
				313.555	257.928	0	6.02484e+06	928558	5.27085e+06	5.93906e+06	1.5879e+06	1.00156e+07	3.37177e+06	2.75227e+06	1.60703e+06	5.90231e+06	7.53186e+06
				313.532	422.929	0	1.84268e+06	28278.7	433280	811335	60667.6	7.55595e+06	1.44824e+06	395182	424292	2.86756e+06	6.67557e+06
				312.937	255.929	2.9754e+06	8.26845e+06	2.79383e+06	6.90654e+06	7.68597e+06	3.21117e+06	1.25755e+07	6.04841e+06	5.08339e+06	3.91487e+06	8.21193e+06	9.63288e+06
				312.219	138.054	888964	843567	708691	850693	765456	788672	2.48118e+06	856500	891633	885721	918087	1.48528e+06
				309.493	587.304	2.73156e+06	1.7248e+06	4.44665e+06	1.19544e+06	1.31309e+06	6.29924e+06	1.94247e+06	647514	1.11393e+06	945939	676331	751337
				304.903	490.07	147839	1.16554e+07	3.28312e+06	6.01143e+06	9.14421e+06	4.28705e+06	1.16335e+07	9.02486e+06	7.73837e+06	8.1993e+06	1.30552e+07	1.1255e+07
				291.317	295.971	0	6.10831e+06	41330.2	2.48816e+06	2.50999e+06	627364	1.20894e+07	3.84945e+06	2.07358e+06	1.87248e+06	3.9376e+06	1.45632e+07
				291.151	227.983	516350	5.20533e+07	1.42511e+06	2.1673e+07	2.55018e+07	6.29662e+06	9.87324e+07	3.28109e+07	1.57104e+07	1.50073e+07	3.05351e+07	1.53714e+08
				291.083	312.961	44774.7	1.55038e+07	74582.7	4.39651e+06	5.32033e+06	1.29437e+06	3.88628e+07	1.23257e+07	5.44055e+06	5.24306e+06	1.12475e+07	5.61835e+07
				291.036	297.967	215793	3.91018e+06	141104	1.55091e+06	1.65239e+06	493853	8.10763e+06	2.39001e+06	1.38008e+06	1.16418e+06	2.52248e+06	9.30698e+06
				290.937	229.98	185515	3.34711e+07	953200	1.39817e+07	1.62161e+07	3.83283e+06	6.44856e+07	2.05535e+07	1.00716e+07	9.87244e+06	2.01426e+07	9.94405e+07
				290.821	314.958	837551	9.72597e+06	683221	3.06294e+06	3.34909e+06	1.02267e+06	2.45607e+07	8.12633e+06	3.65557e+06	3.65695e+06	7.46626e+06	3.51337e+07
				290.74	287.939	741027	7.29127e+06	1.25152e+06	2.8198e+06	3.79013e+06	1.37974e+06	6.88535e+06	6.16308e+06	1.43962e+06	4.58855e+06	3.49068e+06	1.21474e+07
				290.698	285.942	0	5.92082e+06	59273.8	2.01641e+06	2.26077e+06	614849	6.64127e+06	1.72943e+06	1.23691e+06	877854	2.28672e+06	7.50932e+06
				278.757	255.976	2.59896e+06	2.06732e+07	2.42806e+06	8.84092e+06	7.27718e+06	3.41258e+06	3.08025e+07	1.76171e+07	8.0739e+06	6.56543e+06	1.66089e+07	3.29243e+07
				277.849	257.975	890164	1.36438e+07	762231	5.58937e+06	4.88066e+06	2.12759e+06	2.025e+07	1.14278e+07	4.86545e+06	4.0204e+06	1.09283e+07	2.10845e+07
		Chloroneb	-1.57615	277.434	208.061	15214.9	2.50226e+06	946772	463139	895740	1.66636e+06	9.21411e+06	2.16073e+06	1.526e+06	1.09874e+06	1.58722e+06	2.2835e+06
				275.935	188.985	825155	524703	535039	1.60378e+06	1.62171e+06	870912	868529	1.05181e+06	569696	908315	783115	1.12258e+06
				269.774	203.082	1.34976e+07	1.03158e+07	2.17445e+07	7.68888e+06	1.14155e+07	1.70339e+07	9.23055e+06	1.17318e+07	1.35111e+07	1.6924e+07	1.39176e+07	7.61698e+06
				266.74	271.07	2.51582e+07	1.33904e+07	2.89711e+07	1.20173e+07	1.7015e+07	2.04135e+07	1.69291e+07	1.23066e+07	1.42157e+07	1.80948e+07	1.27514e+07	1.1797e+07
				265.616	356.047	3.53227e+06	1.55655e+06	4.08669e+06	1.46923e+06	1.9079e+06	2.81514e+06	2.34312e+06	1.58453e+06	1.79783e+06	2.2141e+06	1.62088e+06	1.44159e+06
				264.668	220.852	28570.4	3.31704e+07	2.12619e+07	1.0154e+07	9.1951e+06	8.50768e+06	2.92659e+07	2.92495e+07	3.11109e+07	2.93776e+07	2.77264e+07	2.02339e+07
		Dibromoacetic acid	15.7243	263.392	218.855	15924.7	2.58669e+07	1.62216e+07	7.63239e+06	7.8048e+06	6.5594e+06	1.82922e+07	2.2777e+07	2.43743e+07	1.60688e+07	1.8638e+07	1.50699e+07
				253.549	144.065	410432	2.0699e+06	1.70773e+06	1.25781e+06	922783	1.76556e+06	1.11409e+07	2.68605e+06	1.43581e+06	1.1866e+06	1.66276e+06	2.77971e+06
				248.828	284.021	0	1.28292e+07	114332	6.61559e+06	5.8835e+06	1.82867e+06	2.57686e+07	1.18859e+07	5.78416e+06	4.15189e+06	1.19423e+07	2.41301e+07
				248.525	286.018	0	8.46907e+06	21312.8	4.2857e+06	3.91726e+06	1.14427e+06	1.71882e+07	7.98557e+06	3.89152e+06	2.85392e+06	8.28755e+06	1.50889e+07
				203.184	251.944	0	1.08176e+07	125596	5.31728e+06	4.52694e+06	1.93468e+06	2.24651e+07	8.24135e+06	5.39918e+06	4.15899e+06	9.40648e+06	2.22096e+07
				203.171	147.979	316606	1.62442e+07	384184	9.58804e+06	7.26497e+06	2.5932e+06	3.17313e+07	1.13394e+07	7.19668e+06	5.73962e+06	1.22736e+07	4.00717e+07
				203.108	149.977	0	5.4065e+06	0	2.87191e+06	2.16923e+06	818390	1.0372e+07	3.35972e+06	2.22809e+06	1.68352e+06	3.78093e+06	1.28477e+07
				202.984	270.932	0	1.92683e+07	1.03779e+06	6.62678e+06	6.0145e+06	3.20015e+06	4.50643e+07	1.60541e+07	8.90432e+06	7.61539e+06	1.6875e+07	4.25211e+07
		Chlorquinox	2.3887	202.861	268.935	46371.7	3.04741e+07	1.32465e+06	1.12423e+07	1.03139e+07	5.19133e+06	7.03891e+07	2.50531e+07	1.43559e+07	1.19614e+07	2.74234e+07	6.64521e+07
				202.852	185.954	0	2.49406e+07	820607	1.32413e+07	9.69625e+06	4.11531e+06	5.02393e+07	1.81064e+07	1.05422e+07	8.50365e+06	1.87546e+07	6.67804e+07
				202.743	183.957	0	4.02789e+07	1.05394e+06	2.09003e+07	1.6437e+07	6.58984e+06	8.01835e+07	2.86123e+07	1.73363e+07	1.39106e+07	3.13008e+07	1.06829e+08
				201.86	303.907	0	6.60923e+06	40314	6.27225e+06	4.67616e+06	592673	4.50466e+06	955310	2.59225e+06	671736	1.66138e+06	2.77451e+06
				201.775	305.904	88015.3	4.53627e+06	55072.7	4.24268e+06	3.20676e+06	311878	2.8517e+06	840193	1.97439e+06	440329	1.22032e+06	1.97087e+06
				183.017	254.994	0	1.25664e+08	860484	5.53968e+07	4.4816e+07	1.42655e+07	1.70401e+08	8.69355e+07	4.09524e+07	3.08418e+07	9.29683e+07	2.74984e+08
				183.017	339.972	0	1.48825e+07	0	4.99138e+06	3.86569e+06	1.23147e+06	2.64347e+07	1.28976e+07	3.35012e+06	4.30563e+06	1.32002e+07	3.20102e+07
				182.262	183.04	1.80125e+06	2.30344e+07	1.89216e+06	1.0339e+07	9.02862e+06	2.93946e+06	3.07741e+07	1.54167e+07	7.50126e+06	5.63576e+06	1.62744e+07	4.96143e+07
				182.262	256.991	66027.5	7.73996e+07	1.5465e+06	3.37481e+07	2.72183e+07	8.95223e+06	9.71629e+07	5.25343e+07	2.29172e+07	1.90619e+07	5.83019e+07	1.69181e+08
				166.362	300.943	53408.4	5.73096e+06	126752	2.5212e+06	2.34487e+06	1.02244e+06	1.53688e+07	5.43568e+06	2.82406e+06	2.43117e+06	7.21021e+06	2.34837e+07
				166.16	298.945	1.84946e+06	9.51814e+06	1.11456e+06	3.94671e+06	4.27978e+06	1.86097e+06	2.53881e+07	8.8341e+06	5.14538e+06	4.11704e+06	1.25225e+07	3.85818e+07
				165.897	281.955	5.52753e+06	5.15803e+06	724187	7.44707e+06	7.1485e+06	2.81673e+06	7.87036e+06	2.88684e+06	3.49446e+06	2.06869e+06	4.47115e+06	1.13817e+07
				165.367	213.967	0	3.62885e+07	852486	1.64371e+07	1.80263e+07	6.12833e+06	6.77783e+07	2.21515e+07	1.51093e+07	1.17884e+07	3.58983e+07	1.30265e+08
				165.219	215.964	0	2.33157e+07	554774	1.09478e+07	1.18133e+07	3.86943e+06	4.24803e+07	1.44602e+07	9.99332e+06	7.56857e+06	2.32945e+07	8.44956e+07
				162.183	164.07	5.53692e+06	2.71996e+06	6.53046e+06	3.01928e+06	2.66002e+06	4.9319e+06	5.52464e+06	3.34492e+06	3.51825e+06	4.40407e+06	3.23104e+06	3.31446e+06
				155.557	233.939	705442	6.6507e+07	4.11446e+06	9.42308e+07	6.41289e+07	1.51455e+07	7.27287e+07	4.05157e+07	2.11858e+07	1.69695e+07	2.40277e+07	1.67266e+08
				143.625	285.034	0	4.2865e+06	56221.1	1.58369e+06	1.72732e+06	667256	7.55218e+06	2.59368e+06	1.49873e+06	1.01708e+06	2.38531e+06	8.73741e+06
				142.389	240.978	2.64281e+06	7.52512e+06	1.44075e+06	3.85003e+06	3.97657e+06	1.03418e+06	1.53174e+07	5.17357e+06	3.0531e+06	2.26941e+06	5.15352e+06	2.61153e+07
				141.647	169.025	0	2.23949e+06	146598	740357	598623	30042.2	5.03543e+06	1.42778e+06	534187	370591	1.50735e+06	8.21773e+06
				137.315	318.916	1.40837e+06	7.32929e+06	926662	1.02785e+07	1.13158e+07	4.31124e+06	2.24982e+07	1.30878e+07	3.95387e+06	4.75822e+06	5.77733e+06	3.83123e+07
				136.867	320.914	24368.2	5.30669e+06	110938	2.24247e+06	2.79784e+06	843463	1.52486e+07	8.179e+06	3.39833e+06	1.85477e+06	3.3963e+06	2.48068e+07
				128.095	238.891	2.40416e+07	2.48181e+07	5.76743e+06	8.13504e+06	1.0501e+07	3.96331e+06	1.87565e+07	1.00359e+07	1.78752e+07	2.56161e+07	2.22512e+07	6.6331e+06
				126.034	283.068	1.51047e+06	4.38168e+06	6.43556e+06	1.64189e+06	2.32395e+06	6.08061e+06	2.67126e+06	761175	3.69218e+06	2.22711e+06	882191	2.17204e+06
				122.399	237.934	2.32389e+06	1.75544e+07	1.15949e+06	8.09679e+06	1.08796e+07	4.20389e+06	4.09544e+07	1.89567e+07	9.88252e+06	6.98833e+06	9.9952e+06	5.8289e+07
				121.928	233.939	1.26542e+06	1.71263e+08	5.00022e+06	6.50513e+07	5.57617e+07	1.99385e+07	3.47163e+08	1.58898e+08	7.84187e+07	5.64107e+07	8.51129e+07	5.04617e+08
				121.928	235.936	6.93964e+06	1.13624e+08	7.68837e+06	4.23175e+07	3.54727e+07	1.71191e+07	2.27248e+08	1.04836e+08	5.21032e+07	3.57399e+07	5.61298e+07	3.35559e+08
				114.144	281.828	2.81234e+06	9.38753e+06	152616	1.0875e+07	1.73184e+07	6.47712e+06	6.15812e+06	3.76279e+06	2.7069e+06	3.07714e+06	4.44753e+06	8.22104e+06
				113.165	279.827	469725	1.02813e+07	195145	1.18248e+07	1.71021e+07	6.80383e+06	5.79827e+06	2.73326e+06	2.18399e+06	659672	4.36168e+06	8.91773e+06
				110.182	252.809	1.06451e+06	1.54248e+07	142549	9.84668e+06	1.64717e+07	7.01442e+06	1.0348e+07	4.72837e+06	4.73948e+06	1.86754e+06	6.51692e+06	8.57153e+06
				109.597	141.867	3.89799e+07	5.08573e+07	5.57888e+06	7.01727e+07	6.65517e+07	3.80859e+07	5.38175e+07	4.33246e+07	2.43272e+07	5.2114e+07	5.1701e+07	4.82644e+07
				107.588	187.86	8.72341e+07	1.21004e+08	1.4591e+07	1.62779e+08	1.55943e+08	8.91578e+07	1.3235e+08	1.06313e+08	5.46402e+07	1.16707e+08	1.23261e+08	1.25708e+08
				107.538	189.857	5.76748e+07	7.5497e+07	9.72346e+06	1.06749e+08	1.01349e+08	5.73184e+07	8.48458e+07	6.9725e+07	3.72062e+07	7.65247e+07	7.99256e+07	8.02367e+07
				107.492	222.989	4.20356e+06	6.39264e+06	1.50558e+06	2.10655e+06	1.94898e+06	2.5755e+06	7.2472e+06	5.79767e+06	5.77292e+06	9.76248e+06	6.3517e+06	3.72507e+06
				106.681	291.773	27194.4	1.04803e+07	843297	2.0864e+06	2.3916e+06	1.88785e+06	1.85496e+07	1.21084e+07	3.0758e+06	5.56486e+06	1.0794e+07	1.55539e+07
				106.265	143.864	2.23159e+07	2.8367e+07	3.14268e+06	3.83638e+07	3.59406e+07	2.02938e+07	3.23063e+07	2.59734e+07	1.27762e+07	2.85343e+07	3.00563e+07	2.95989e+07
				106.039	103.039	2.0701e+08	2.523e+08	2.10769e+08	1.21811e+08	1.04925e+08	2.70601e+08	1.4992e+08	1.23645e+08	3.02038e+08	2.22626e+08	1.3726e+08	8.13755e+07
		Tetrazepam	-16.1399	105.391	289.775	343903	1.79351e+07	2.2518e+06	2.56839e+06	2.944e+06	3.08019e+06	2.92025e+07	1.77136e+07	4.2113e+06	8.30818e+06	1.78627e+07	2.30856e+07
				104.583	287.778	1.46122e+06	1.00869e+07	482063	2.14298e+06	2.19051e+06	1.7406e+06	1.85064e+07	1.23641e+07	3.4808e+06	6.10947e+06	1.19052e+07	1.57416e+07
				104.583	358.84	718959	1.01814e+06	0	0	132936	0	4.39053e+06	3.82271e+06	746455	6.33596e+06	3.07741e+06	6.6389e+06
				103.826	199.804	1.42287e+07	2.69174e+07	9.91755e+06	1.52572e+07	1.1697e+07	1.82564e+07	6.2497e+07	9.45666e+07	1.27746e+07	9.55966e+07	5.08666e+07	7.12118e+07
				103.444	211.913	0	1.77451e+07	5.49564e+06	6.36223e+06	8.44793e+06	7.82048e+06	1.64407e+07	9.51134e+06	1.39834e+07	3.41833e+06	9.31e+06	1.53159e+07
				103.268	260.873	1.14295e+07	1.21335e+07	1.29342e+06	3.60011e+06	6.02395e+06	2.14049e+06	2.73212e+07	1.92807e+07	1.10558e+07	3.25379e+07	2.14447e+07	2.46078e+07
				103.17	159.877	3.10942e+07	3.83463e+07	2.81256e+07	5.77994e+07	4.92415e+07	3.21179e+07	3.91509e+07	3.71903e+07	2.32433e+07	4.257e+07	4.12542e+07	4.68549e+07
				103.025	101.98	102897	5.62271e+06	2.01389e+06	1.37111e+06	2.35737e+06	3.33913e+06	5.07453e+06	3.17527e+06	5.81989e+06	255643	2.43693e+06	4.77044e+06
				102.811	171.027	1.23137e+07	1.61101e+07	1.28013e+07	8.01811e+06	6.61052e+06	1.50391e+07	8.40321e+06	7.34189e+06	1.88076e+07	1.22475e+07	8.75996e+06	4.9936e+06
				102.714	96.9587	4.45528e+08	4.91528e+08	1.33945e+08	2.75539e+08	3.45812e+08	2.07771e+08	8.25586e+08	7.36578e+08	3.97996e+08	1.03001e+09	8.59506e+08	9.8971e+08
				101.957	387.022	78292.9	37872.4	78098.4	40886.3	256413	30658.9	75177.2	0	0	0	0	27895
				101.862	84.9421	1.80406e+06	1.20989e+08	2.13752e+07	5.46554e+07	8.34997e+07	6.65336e+07	1.33185e+08	7.28902e+07	5.69787e+07	2.96082e+07	6.68399e+07	1.21994e+08
				101.742	82.9447	960971	1.66682e+08	2.92143e+07	7.53904e+07	1.15714e+08	9.19904e+07	1.83855e+08	1.00325e+08	7.826e+07	4.20065e+07	9.23354e+07	1.68098e+08
				101.37	216.909	1.13394e+07	1.3282e+07	657940	1.32965e+07	1.22867e+07	4.3726e+06	3.66142e+07	3.57536e+07	9.02977e+06	4.23715e+07	2.82094e+07	5.96885e+07
				100.921	128.931	8.36637e+06	1.37568e+08	2.4072e+07	6.13769e+07	9.29477e+07	4.52551e+07	1.60898e+08	8.27907e+07	6.86855e+07	3.26051e+07	7.81396e+07	1.41759e+08
				100.809	126.934	1.1791e+07	2.02396e+08	3.48245e+07	8.92992e+07	1.33417e+08	6.52477e+07	2.28469e+08	1.20334e+08	1.04515e+08	4.88425e+07	1.12238e+08	2.05088e+08
				100.808	130.933	3.01906e+06	2.37547e+07	6.93724e+06	7.76834e+06	1.11969e+07	8.93714e+06	2.76236e+07	1.57498e+07	1.29697e+07	7.68444e+06	1.3736e+07	2.42286e+07
				100.783	195.81	2.58509e+07	4.95078e+07	1.88433e+07	2.70602e+07	2.35917e+07	3.32866e+07	1.03898e+08	1.40886e+08	2.37134e+07	1.50811e+08	8.37706e+07	1.49454e+08
				100.759	181.937	2.33208e+07	2.48781e+07	9.7603e+06	1.85281e+07	2.05065e+07	1.59849e+07	3.53781e+07	2.95441e+07	2.30532e+07	3.65445e+07	3.19441e+07	3.25825e+07
				100.235	238.891	6.91167e+06	7.56385e+06	4.39104e+06	3.09547e+06	4.41224e+06	3.0678e+06	1.90528e+07	1.68447e+07	6.57935e+06	2.11524e+07	1.4654e+07	2.55627e+07
				100.118	229.901	8.42135e+06	1.262e+07	3.81001e+06	1.16696e+07	1.71798e+07	1.24869e+07	4.87845e+06	7.11874e+06	1.30187e+07	1.28736e+07	8.07771e+06	3.13834e+06
				100.075	227.904	1.07357e+07	1.87159e+07	5.71669e+06	8.91393e+06	5.7584e+06	1.53156e+07	8.09726e+06	1.1275e+07	2.03034e+07	2.0926e+07	1.19484e+07	5.53417e+06
				99.4804	338.988	1.9624e+07	9.58148e+07	4.93952e+06	2.64325e+07	3.95673e+06	4.31008e+06	1.27634e+07	1.53717e+07	3.01352e+07	6.34065e+07	3.9136e+07	2.07133e+07
				99.0258	170.974	1.51756e+07	1.69545e+07	1.17477e+07	1.98248e+07	1.76861e+07	1.7508e+07	7.92692e+06	8.16315e+06	1.85715e+07	1.29877e+07	1.04579e+07	6.51539e+06
				97.2206	236.968	1.2582e+06	212367	45318.2	34232.7	498521	74271.1	2.24218e+06	698723	464292	753667	737138	1.40234e+06
				96.3519	276.856	196076	4.41998e+06	456037	674364	1.40454e+06	1.14499e+06	5.12572e+06	598333	3.1678e+06	0	1.00813e+06	1.09418e+07
				95.1039	524.938	2.28886e+06	1.64146e+06	7.45896e+06	5.24464e+06	2.06222e+06	1.09078e+07	507909	514346	678354	641468	734743	745717
				90.3437	182.879	5.0494e+06	4.77909e+06	1.62276e+07	1.62174e+07	1.62913e+07	9.78862e+06	2.53718e+06	1.29926e+06	5.87006e+06	2.61273e+06	2.89606e+06	1.45135e+06
				88.5833	210.867	9.00839e+06	1.00528e+07	301501	3.91097e+07	4.04187e+07	2.43579e+07	4.65501e+06	3.19109e+06	3.23427e+06	5.07758e+06	7.4313e+06	2.40803e+06
				88.1583	208.854	1.48845e+07	1.38526e+07	4.47494e+06	4.52045e+07	5.27057e+07	2.5485e+07	1.79639e+07	1.72588e+07	8.31505e+06	1.44426e+07	1.25819e+07	3.00344e+07
				84.8291	206.854	2.39168e+07	3.12748e+07	7.98197e+06	1.27872e+08	1.4442e+08	6.122e+07	9.74087e+06	6.16733e+06	1.50213e+07	1.16561e+07	1.51247e+07	2.73042e+06
				84.7551	185.844	6.01953e+07	7.10179e+07	1.13159e+07	1.89844e+08	1.76025e+08	1.21696e+08	3.65371e+07	3.36967e+07	2.7757e+07	4.83962e+07	6.43187e+07	2.38985e+07
				84.4014	360.97	2.62419e+06	1.51362e+07	701316	6.04345e+06	40087.1	510562	8.79611e+06	1.86819e+07	5.81966e+06	3.20524e+07	1.8546e+07	3.19301e+07
				83.1735	178.879	1.13722e+08	1.17048e+08	4.35395e+08	8.3615e+07	8.93204e+07	7.7386e+07	6.85094e+07	3.79622e+07	1.42541e+08	6.03591e+07	5.13586e+07	1.65473e+07
				82.1882	338.988	7.35902e+06	4.46028e+07	2.14101e+06	1.97084e+07	2.6626e+06	2.9227e+06	2.62249e+07	6.14683e+07	1.59126e+07	1.00055e+08	5.2705e+07	1.17563e+08
				81.2852	177.907	1.26261e+06	4.56659e+06	6.59972e+06	1.05042e+06	1.5745e+06	2.61687e+06	4.40137e+06	2.16096e+06	5.80172e+06	4.89411e+06	5.15956e+06	391729
				80.7498	183.847	8.79018e+07	1.02973e+08	1.71556e+07	2.7702e+08	2.58913e+08	1.73393e+08	5.88516e+07	5.11899e+07	4.3471e+07	7.4723e+07	9.07116e+07	3.76729e+07
				80.7146	157.871	9.42558e+07	6.47413e+07	1.24503e+08	4.17244e+07	3.75442e+07	5.36294e+07	4.18314e+07	3.01856e+07	8.74116e+07	3.8173e+07	3.60732e+07	1.33803e+07
				80.6874	155.873	1.74928e+08	1.25833e+08	2.35728e+08	8.21635e+07	8.025e+07	1.06501e+08	8.26126e+07	5.68621e+07	1.64953e+08	7.50637e+07	7.11168e+07	2.67307e+07
				80.6774	180.878	4.62414e+07	4.91355e+07	1.81443e+08	3.2265e+07	3.66583e+07	2.60681e+07	2.69063e+07	1.59843e+07	5.98057e+07	2.50204e+07	2.11294e+07	7.69733e+06
				80.5726	297.979	2.65373e+06	1.84661e+06	4.06217e+06	2.15795e+06	4.8113e+06	1.85501e+06	1.79423e+06	875069	2.98631e+06	1.34425e+06	1.48488e+06	424058
				80.494	208.973	2.30619e+07	1.59588e+07	8.91636e+06	7.64341e+06	1.31041e+07	7.19884e+06	3.44878e+07	2.32605e+07	1.38987e+07	3.23076e+07	2.37391e+07	3.85349e+07
				79.3488	164.07	5.93811e+06	3.46708e+06	7.85649e+06	5.35101e+06	4.57735e+06	4.6353e+06	6.72574e+06	4.4782e+06	3.43468e+06	4.05953e+06	1.96472e+06	2.17462e+06
				76.6953	218.817	2.19598e+07	3.12916e+07	1.71821e+07	3.60334e+07	3.54355e+07	4.05292e+07	2.34112e+07	3.97801e+07	3.01375e+07	4.24116e+07	4.39083e+07	4.20905e+07
				76.6871	220.814	2.0251e+07	2.94419e+07	1.60134e+07	3.4502e+07	3.31035e+07	3.91538e+07	2.35025e+07	3.89015e+07	2.72176e+07	4.06169e+07	4.25936e+07	3.99151e+07
				76.6808	222.81	6.62284e+06	9.72468e+06	5.48882e+06	1.19521e+07	1.17791e+07	1.30606e+07	7.68829e+06	1.28992e+07	9.46835e+06	1.37692e+07	1.38385e+07	1.46136e+07
				75.4046	174.009	3.20315e+07	1.80424e+07	2.27864e+07	1.98222e+07	2.66952e+07	1.63786e+07	2.84723e+07	1.65448e+07	2.30711e+07	1.98164e+07	2.14328e+07	1.77751e+07
				75.3723	220.834	2.54349e+07	3.53891e+07	2.65644e+07	4.02287e+07	4.01282e+07	3.83678e+07	3.6056e+07	4.5704e+07	3.99633e+07	4.72449e+07	4.99493e+07	4.28815e+07
				74.6239	279.907	2.56089e+06	2.17521e+06	2.28776e+06	4.09351e+06	7.06515e+06	3.98392e+06	1.21355e+06	823856	2.78568e+06	1.31685e+06	880102	163566
				74.0815	148.982	2.1875e+07	1.76937e+07	2.61648e+07	1.82464e+07	2.31002e+07	1.69611e+07	2.49439e+07	1.76541e+07	2.11835e+07	1.97395e+07	1.95602e+07	1.40162e+07
				72.8481	171.981	1.77368e+06	1.64383e+06	1.21959e+06	1.66662e+06	1.37286e+06	987864	4.89861e+06	1.60259e+06	1.84833e+06	2.26404e+06	3.79557e+06	3.15261e+06
				72.7586	277.071	1.4117e+07	1.08773e+07	1.65422e+07	4.99916e+06	3.66158e+06	1.48242e+07	1.52844e+07	1.59063e+07	1.6638e+07	1.77845e+07	1.49913e+07	6.3292e+06
				72.6651	149.002	2.56334e+07	1.96815e+07	2.90451e+07	1.91052e+07	2.30737e+07	2.40183e+07	2.72722e+07	2.34821e+07	2.51602e+07	2.50658e+07	2.30624e+07	1.54759e+07
		Octafluorocyclobutane	24.0422	72.0113	201.042	4.14582e+07	3.66198e+07	3.94562e+07	2.42083e+07	3.74529e+07	3.41736e+07	4.20066e+07	2.18253e+07	3.53802e+07	3.19832e+07	3.31256e+07	2.32477e+07
				71.4255	427.021	1.70848e+07	1.56523e+07	1.00191e+07	1.53515e+07	9.92998e+06	1.02659e+07	9.84439e+06	8.22059e+06	1.0058e+07	1.05125e+07	1.05855e+07	1.24421e+07
				71.413	86.0057	972101	1.0528e+06	1.45623e+06	2.5538e+06	1.11162e+06	1.34256e+06	2.15376e+06	758633	1.33447e+06	1.4501e+06	4.28262e+06	2.08673e+06
				71.4129	89.0231	5.29757e+09	3.02838e+09	5.35818e+09	3.80862e+09	5.23062e+09	3.67932e+09	4.45963e+09	3.38232e+09	3.08985e+09	3.51387e+09	3.5795e+09	3.57076e+09
				71.4129	90.0264	1.79775e+08	1.04018e+08	1.79702e+08	1.29591e+08	1.79265e+08	1.22624e+08	1.48584e+08	1.1309e+08	1.05442e+08	1.20094e+08	1.22497e+08	1.19518e+08
				71.3856	91.0272	3.57186e+07	1.42295e+07	3.79945e+07	2.40192e+07	3.326e+07	1.89777e+07	2.7591e+07	1.63176e+07	1.4418e+07	1.95882e+07	1.78194e+07	2.05944e+07
				71.342	448.003	2.096e+07	2.18184e+07	1.18744e+07	2.05073e+07	8.71504e+06	1.26294e+07	9.15603e+06	1.14943e+07	1.1566e+07	1.6425e+07	1.60454e+07	1.32479e+07
				70.1295	103.036	2.14847e+08	3.48479e+08	1.99793e+08	1.31644e+08	9.55096e+07	3.4523e+08	1.02511e+08	1.33684e+08	3.99913e+08	2.69764e+08	1.29325e+08	6.73792e+07
				70.1088	186.043	9.95125e+07	5.81739e+07	9.676e+07	5.35221e+07	6.25006e+07	5.99877e+07	8.21713e+07	5.71083e+07	5.40553e+07	6.04594e+07	6.27499e+07	5.75091e+07
				70.098	148.043	8.15435e+06	4.55243e+06	5.14924e+06	3.02041e+06	5.1904e+06	6.19869e+06	6.74022e+06	4.47123e+06	5.17024e+06	6.28142e+06	3.85734e+06	4.60953e+06
				70.0577	188.042	2.43071e+07	1.5232e+07	2.6128e+07	1.32666e+07	1.63852e+07	1.60142e+07	1.981e+07	1.43208e+07	1.27219e+07	1.6857e+07	1.50348e+07	1.55531e+07
				68.8046	148.033	9.09822e+06	5.1606e+06	4.74498e+06	2.99345e+06	5.28119e+06	7.0594e+06	7.60903e+06	5.81616e+06	6.7762e+06	7.96485e+06	4.39058e+06	4.84944e+06
				68.8046	176.002	1.02537e+06	9.50223e+06	0	2.41787e+06	999016	615758	1.26229e+07	1.95918e+07	4.59433e+06	8.09043e+06	8.77166e+06	2.30233e+07
				68.8003	128.032	1.80048e+08	1.80603e+08	2.5375e+08	2.0164e+08	1.77525e+08	2.6091e+08	1.69421e+08	1.15179e+08	1.82904e+08	1.3145e+08	1.43295e+08	9.83248e+07
				68.7947	304.062	1.85687e+06	6.50184e+06	1.81207e+07	3.69984e+06	6.97269e+06	1.059e+07	843680	719953	7.56435e+06	425812	115761	435953
				68.7844	302.066	6.84998e+06	1.76771e+07	4.88234e+07	1.0966e+07	2.3023e+07	3.47571e+07	3.49118e+06	3.12973e+06	2.57003e+07	3.97504e+06	1.63642e+06	237784
				68.7797	426.022	1.39382e+08	1.4057e+08	6.14097e+07	1.21529e+08	4.97151e+07	7.87738e+07	5.33823e+07	7.44691e+07	5.73178e+07	9.23291e+07	8.91018e+07	1.05728e+08
				68.6886	677.088	9.13448e+06	9.55276e+06	1.46023e+07	1.04784e+07	8.93773e+06	1.2827e+07	9.78148e+06	8.16805e+06	1.18228e+07	1.07538e+07	1.22512e+07	6.27861e+06
				68.2332	279.035	1.06073e+07	6.95058e+06	2.02493e+07	5.96182e+06	8.91775e+06	1.45331e+07	1.50197e+07	6.27009e+06	1.16084e+07	9.23676e+06	5.05359e+06	6.56217e+06
				67.5233	267.073	4.611e+06	7.80589e+06	5.67778e+07	2.26617e+07	5.10606e+07	2.17157e+07	7.50184e+06	3.41668e+06	6.67498e+06	2.47189e+06	1.20691e+06	1.75183e+06
				67.5228	268.076	0	0	6.16908e+06	1.64659e+06	5.13981e+06	1.75325e+06	0	0	0	0	0	0
				67.5175	254.981	1.01078e+08	6.33611e+07	9.20511e+07	5.46237e+07	1.50846e+08	1.0604e+08	9.77574e+07	1.28512e+08	1.24708e+08	1.17655e+08	8.46746e+07	9.3086e+07
				67.5096	331.072	2.48283e+07	2.71622e+07	2.75482e+07	1.97203e+07	1.81327e+07	3.73648e+07	1.24811e+07	1.23267e+07	1.69534e+07	1.34588e+07	1.33616e+07	3.19739e+07
				67.5069	87.0069	1.03137e+08	5.09776e+07	9.29259e+07	5.58617e+07	8.90194e+07	6.07014e+07	5.2857e+07	5.23542e+07	5.33029e+07	5.10006e+07	5.67377e+07	4.59838e+07
				67.5039	255.985	6.15076e+06	3.98153e+06	4.80236e+06	2.35973e+06	8.49967e+06	6.65171e+06	6.18964e+06	7.90848e+06	8.09141e+06	6.4873e+06	5.09903e+06	5.09785e+06
				67.5025	189.036	1.56549e+07	1.44191e+07	2.06754e+07	1.0235e+07	2.62492e+07	2.54538e+07	1.75449e+07	2.39209e+07	2.53525e+07	2.63398e+07	1.65459e+07	1.68904e+07
		Disul	-22.1117	67.502	288.118	1.69758e+07	1.45081e+07	1.51572e+07	1.73865e+07	6.26438e+06	1.16254e+07	1.77012e+07	5.12926e+07	2.5998e+07	2.53621e+07	4.70724e+07	1.74285e+07
				67.5019	263.994	494185	9.00857e+06	0	5.83572e+06	3.77493e+06	2.66232e+06	2.60867e+07	6.7496e+06	5.23189e+06	2.8086e+06	8.99392e+06	3.1164e+07
				67.5017	129.018	3.7945e+07	2.91978e+07	3.49032e+07	2.08769e+07	3.12984e+07	2.61273e+07	2.69746e+07	3.17508e+07	2.82737e+07	2.63156e+07	2.56241e+07	2.01929e+07
		2,4-Dichlorobenzoate	16.6309	67.5004	192.022	7.85151e+07	5.03321e+07	6.95589e+07	3.82921e+07	5.79032e+07	4.52518e+07	4.39631e+07	5.68709e+07	5.07747e+07	4.85615e+07	4.9009e+07	3.03109e+07
				67.4986	655.106	3.03578e+07	2.70435e+07	3.98817e+07	2.79105e+07	2.18993e+07	3.34472e+07	2.00747e+07	2.3825e+07	2.63452e+07	2.67298e+07	3.14319e+07	1.91815e+07
				67.4869	633.127	8.90186e+07	6.56888e+07	9.72708e+07	6.97007e+07	5.46624e+07	9.19902e+07	3.95969e+07	7.03088e+07	5.32052e+07	6.53578e+07	7.81784e+07	6.49047e+07
				67.4687	634.129	1.98895e+07	1.69683e+07	2.3344e+07	1.67207e+07	1.33469e+07	2.32046e+07	9.91454e+06	1.49047e+07	1.2145e+07	1.76683e+07	2.07553e+07	1.55212e+07
				66.2238	427.013	1.54632e+07	1.42284e+07	8.00129e+06	1.12282e+07	1.03516e+07	7.7214e+06	9.83851e+06	8.92169e+06	9.98726e+06	9.55369e+06	1.02419e+07	1.23587e+07
				66.2112	85.0281	1.19446e+07	9.50037e+06	1.17422e+07	9.32454e+06	1.10132e+07	9.80033e+06	9.59287e+06	1.49211e+07	1.32086e+07	1.13491e+07	1.15793e+07	5.49523e+06
				66.2096	612.145	8.67188e+07	5.69499e+07	8.17873e+07	5.23155e+07	3.64203e+07	8.03266e+07	2.42494e+07	6.37187e+07	3.57143e+07	5.00705e+07	4.81083e+07	6.64672e+07
				66.2032	70.3479	3.28869e+06	2.39742e+06	3.62759e+06	2.63125e+06	1.40415e+06	3.11351e+06	1.1713e+06	2.63091e+06	1.85932e+06	2.16451e+06	2.74308e+06	2.07322e+06
				66.2007	306.076	3.14726e+07	2.0381e+07	8.00067e+06	1.93514e+07	7.28142e+06	4.94325e+06	2.82272e+07	1.1866e+08	1.63957e+07	7.93968e+07	1.10267e+08	9.4145e+07
				66.1988	67.9055	1.83869e+07	1.08413e+07	1.6783e+07	1.01413e+07	6.20202e+06	1.60107e+07	4.08679e+06	1.19398e+07	6.46332e+06	8.96547e+06	1.10041e+07	1.39201e+07
				65.6106	173.029	4.96734e+07	3.55881e+07	4.31329e+07	2.62052e+07	3.34357e+07	3.09533e+07	4.95202e+07	4.11218e+07	3.40484e+07	3.30689e+07	3.53524e+07	2.67963e+07
				64.9194	405.022	1.23623e+07	6.64273e+06	1.31618e+07	9.33087e+06	1.52668e+07	6.05312e+06	1.17335e+07	8.23766e+06	1.23502e+07	7.40734e+06	5.93899e+06	6.46113e+06
				64.9184	73.0175	5.9011e+06	1.14235e+07	7.5175e+06	7.93656e+06	8.57997e+06	7.37116e+06	1.95239e+07	2.37211e+07	9.48374e+06	9.07238e+06	1.05301e+07	1.38331e+07
				64.9055	116.046	9.31318e+06	7.64037e+06	9.02659e+06	6.49307e+06	6.49266e+06	8.78891e+06	1.77465e+07	8.94317e+06	1.15185e+07	1.11501e+07	8.93321e+06	8.06162e+06
				64.8733	335.049	3.36426e+07	1.3309e+07	3.1632e+07	2.02275e+07	2.92477e+07	1.99004e+07	2.66874e+07	1.15855e+07	1.21957e+07	1.88101e+07	1.33635e+07	1.81684e+07
				64.8544	168.024	2.46935e+07	1.46334e+07	2.185e+07	1.84768e+07	2.09459e+07	1.7068e+07	2.36131e+07	1.47181e+07	1.64284e+07	1.85262e+07	1.45617e+07	1.59414e+07
				63.6392	207.05	1.83844e+07	2.5118e+07	2.79489e+07	2.28946e+07	2.05512e+07	3.31844e+07	2.27955e+07	3.32609e+07	3.1916e+07	3.10953e+07	2.86172e+07	2.29284e+07
				63.6261	173.041	4.98535e+07	3.64237e+07	4.67892e+07	3.04745e+07	3.56437e+07	3.4892e+07	5.27819e+07	4.26027e+07	3.6311e+07	3.66414e+07	3.63303e+07	2.84174e+07
		Tetrafluoroethylene	8.14217	63.6174	101.023	9.17791e+07	6.14351e+07	9.95031e+07	8.39035e+07	7.87716e+07	9.12305e+07	9.30272e+07	1.15346e+08	9.62176e+07	9.11493e+07	1.0396e+08	5.93049e+07
				63.6117	357.029	4.55227e+06	1.61092e+06	4.56298e+06	2.71573e+06	8.67009e+06	2.26349e+06	6.29415e+06	2.01884e+06	3.08818e+06	1.95942e+06	1.34385e+06	2.63363e+06
				63.5898	110.962	1.36957e+08	1.01822e+08	1.205e+08	9.60576e+07	1.06302e+08	1.23815e+08	8.24214e+07	1.16563e+08	8.45437e+07	1.02706e+08	9.15328e+07	8.27459e+07
		Quinclorac	-16.3261	63.5774	243.062	1.71873e+07	1.527e+07	2.10367e+07	1.25456e+07	1.47684e+07	1.85502e+07	1.62102e+07	1.86896e+07	2.06137e+07	2.11631e+07	1.64982e+07	1.157e+07
		5-O-phosphonato-alpha-D-ribofuranosyl Diphosphate(5-)	-8.49687	63.1005	386.033	2.55433e+07	1.68242e+07	4.15108e+07	3.10881e+07	1.61204e+07	3.66222e+07	8.44553e+06	1.16532e+07	1.48295e+07	1.20622e+07	1.31489e+07	1.12587e+07
				62.9558	272.089	1.87151e+07	1.65467e+07	2.04848e+07	1.73716e+07	1.37148e+07	2.61922e+07	9.34506e+06	9.83772e+06	1.33558e+07	1.10044e+07	1.16896e+07	1.44918e+07
				62.4007	116.058	9.48806e+06	7.49383e+06	8.86592e+06	6.47028e+06	6.39761e+06	8.6034e+06	1.70052e+07	8.67665e+06	1.11139e+07	1.08218e+07	8.67759e+06	7.76673e+06
				62.3282	112.033	3.78832e+07	4.52992e+06	1.42797e+07	1.26329e+06	7.30542e+06	1.3195e+07	3.82368e+06	6.00682e+06	6.1682e+06	6.53477e+06	6.60852e+06	2.7125e+06
				62.324	115.003	3.19047e+07	1.62267e+07	4.10841e+07	1.42225e+07	1.46666e+07	2.27821e+07	3.12377e+07	2.45187e+07	1.86987e+07	2.30302e+07	2.42975e+07	1.99126e+07
		Clindamycin phosphate	-17.5126	62.3117	505.961	4.74445e+06	7.36655e+06	2.2293e+06	5.46787e+06	448557	1.56523e+06	2.65844e+06	4.50286e+06	4.12798e+06	5.92151e+06	5.44728e+06	3.60776e+06
				62.3093	134.036	1.65993e+07	1.47076e+07	2.71597e+07	1.72256e+07	1.3054e+07	1.80396e+07	1.90374e+07	1.63415e+07	1.72178e+07	1.64157e+07	1.46649e+07	1.47195e+07
				62.2719	132.987	2.07384e+08	1.58439e+08	3.27852e+08	1.42369e+08	1.58985e+08	2.12499e+08	2.25712e+08	1.89607e+08	1.734e+08	1.97791e+08	1.91163e+08	1.58389e+08
		Arsonoacetate	-11.98	62.269	184.985	4.65927e+07	4.40883e+07	5.00287e+07	4.27936e+07	1.87984e+07	7.50032e+07	2.42223e+07	1.78673e+07	2.48139e+07	2.37467e+07	2.44884e+07	4.12254e+07
				62.2617	483.976	7.53591e+06	7.28594e+06	2.52207e+06	3.83744e+06	1.84366e+06	1.73214e+06	2.98304e+06	4.44229e+06	3.27378e+06	5.80703e+06	5.79834e+06	4.7349e+06
				62.2501	71.0124	1.27743e+07	1.40684e+07	1.95573e+07	1.76419e+07	1.89451e+07	1.93813e+07	1.89203e+07	2.41043e+07	2.10144e+07	1.97681e+07	1.72053e+07	1.3313e+07
		Dichloroacetonitrile	-14.1097	61.0317	110.948	1.33063e+08	1.01048e+08	1.18242e+08	9.54283e+07	1.04338e+08	1.25051e+08	8.10392e+07	1.15126e+08	8.32456e+07	1.03454e+08	9.22478e+07	8.27008e+07
		Clopyralid	-12.6914	61.0217	193.004	2.65261e+07	1.56044e+07	2.15718e+07	1.09546e+07	1.56175e+07	2.10914e+07	1.75089e+07	2.16709e+07	2.16406e+07	2.15133e+07	2.07938e+07	1.14797e+07
				61.0112	347.042	2.97488e+07	1.88434e+07	1.64767e+07	8.53715e+06	1.31322e+07	2.28457e+07	2.49261e+07	2.76866e+07	1.3714e+07	3.04568e+07	7.07606e+06	7.36432e+07
				60.9749	132.973	2.13774e+08	1.56917e+08	3.27929e+08	1.43464e+08	1.59418e+08	2.12771e+08	2.26572e+08	1.9199e+08	1.74343e+08	1.99165e+08	1.92514e+08	1.60042e+08
				60.9584	145.037	1.30297e+08	5.85579e+07	8.76822e+07	6.37949e+07	6.75813e+07	5.55886e+07	7.3101e+07	7.49186e+07	5.43961e+07	5.36682e+07	8.58746e+07	7.35374e+07
				60.9552	348.043	1.09746e+06	1.24136e+06	353562	0	110985	1.81599e+06	1.95061e+06	1.82107e+06	1.41736e+06	1.49931e+06	869010	6.27201e+06
				60.9394	362.051	6.56639e+06	7.53155e+06	8.96653e+06	8.18593e+06	7.02719e+06	7.70647e+06	3.37642e+06	7.0393e+06	4.93715e+06	4.36748e+06	4.00767e+06	9.45806e+06
				60.9288	132.946	2.04632e+08	1.59398e+08	3.27929e+08	1.43233e+08	1.6159e+08	2.16949e+08	2.25469e+08	1.88391e+08	1.75424e+08	1.97822e+08	1.91166e+08	1.58512e+08
				59.7632	177.025	6.18589e+06	1.10691e+07	8.97754e+06	8.72824e+06	7.81299e+06	9.98789e+06	7.83617e+06	1.17625e+07	1.10473e+07	1.02198e+07	1.03192e+07	6.85012e+06
				59.7179	73.002	5.52772e+06	1.0737e+07	5.73065e+06	6.96236e+06	7.33002e+06	6.56619e+06	1.82758e+07	2.22666e+07	8.66892e+06	7.97679e+06	1.0435e+07	1.31215e+07
		4-Bromocatechol	16.5194	59.7168	190.017	1.13052e+07	1.07296e+06	4.44779e+06	1.12021e+06	1.25017e+06	5.41798e+06	2.29724e+06	1.12692e+06	1.25283e+06	2.9221e+06	1.69801e+06	106103
				59.6678	158.846	2.47578e+07	2.85259e+07	1.37831e+07	5.42307e+07	5.30962e+07	4.33902e+07	2.16285e+07	3.81692e+07	2.09964e+07	2.61064e+07	2.808e+07	2.63476e+07
				59.6537	203.798	3.16153e+06	4.1036e+06	3.16058e+06	7.47576e+06	7.96302e+06	6.07369e+06	2.07643e+06	2.83649e+06	1.81603e+06	2.17857e+06	2.32114e+06	3.74293e+06
				59.6527	193.815	2.17146e+07	2.92894e+07	2.73001e+07	5.49257e+07	5.24363e+07	3.78221e+07	1.68222e+07	2.20257e+07	1.91174e+07	2.08172e+07	2.12622e+07	2.61476e+07
				59.6458	119.031	4.22155e+07	4.08892e+07	5.21569e+07	4.33852e+07	3.97284e+07	5.99326e+07	5.18157e+07	6.36406e+07	6.1978e+07	6.21934e+07	4.93366e+07	3.53358e+07
				59.6232	162.839	4.22202e+08	4.68626e+08	2.86279e+08	8.86504e+08	8.22946e+08	6.83345e+08	3.63113e+08	4.46466e+08	3.39771e+08	4.44234e+08	4.3991e+08	4.78836e+08
		Bromodichloromethane	9.90746	59.6232	164.837	1.36714e+08	1.56928e+08	9.23879e+07	2.85658e+08	2.69391e+08	2.18467e+08	1.20055e+08	1.39633e+08	1.14874e+08	1.46912e+08	1.40727e+08	1.6167e+08
				59.6225	160.842	4.57283e+08	4.96439e+08	3.14205e+08	9.32444e+08	8.82866e+08	7.15595e+08	3.90708e+08	4.80663e+08	3.69144e+08	4.6868e+08	4.63613e+08	5.31546e+08
				59.5907	192.996	3.04313e+07	2.27431e+07	2.17326e+07	1.15658e+07	1.58397e+07	2.30558e+07	2.15924e+07	2.82799e+07	2.43204e+07	2.85435e+07	2.38419e+07	1.62507e+07
				59.1771	429.994	1.64471e+06	530652	3.05898e+06	1.47061e+06	1.09842e+06	728169	743269	1.34391e+06	1.98023e+06	1.31931e+06	1.33554e+06	416554
				59.1737	195.81	3.92072e+08	4.99357e+08	4.4747e+08	9.00473e+08	9.20668e+08	6.99968e+08	2.93443e+08	3.80523e+08	3.47763e+08	3.42387e+08	3.82287e+08	8.38098e+08
				58.5699	197.807	5.03615e+08	6.42999e+08	5.85037e+08	1.1768e+09	1.19287e+09	9.25846e+08	3.85876e+08	4.81647e+08	4.53056e+08	4.47272e+08	5.02964e+08	1.08954e+09
				58.5699	199.804	2.44957e+08	3.10415e+08	2.76939e+08	5.60123e+08	5.78122e+08	4.41562e+08	1.84178e+08	2.29873e+08	2.15799e+08	2.17039e+08	2.4309e+08	5.19085e+08
				58.5699	201.801	5.13821e+07	6.39785e+07	5.84484e+07	1.19061e+08	1.22613e+08	8.99621e+07	3.7336e+07	4.67955e+07	4.2701e+07	4.27283e+07	4.761e+07	6.74315e+07
				58.4474	177.002	8.77614e+06	1.38083e+07	1.10747e+07	1.01193e+07	9.03384e+06	1.18931e+07	1.06094e+07	1.29633e+07	1.21417e+07	1.24395e+07	1.11534e+07	1.03006e+07
				58.4352	166.017	2.66481e+06	1.71063e+06	2.36294e+06	1.06619e+06	4.1749e+06	2.33758e+06	2.38494e+06	2.92692e+06	4.847e+06	2.69441e+06	3.20688e+06	1.38041e+06
				58.377	138.864	6.3135e+06	3.95906e+06	6.51306e+06	3.9112e+06	4.36842e+06	6.31425e+06	4.12905e+06	3.60413e+06	4.88214e+06	4.32087e+06	3.75292e+06	1.42132e+06
				58.3318	213.009	2.19947e+07	1.83452e+07	2.87058e+07	2.39616e+07	2.55684e+07	2.26863e+07	2.48042e+07	1.75835e+07	2.24114e+07	1.87508e+07	1.93551e+07	1.27431e+07
				58.3247	78.9564	4.26347e+07	3.71509e+07	3.30854e+07	4.24572e+07	3.57418e+07	5.53716e+07	3.22608e+07	3.21212e+07	2.96113e+07	3.44488e+07	3.38334e+07	4.22648e+07
				58.3107	132.029	4.99649e+06	2.3442e+06	2.35826e+06	1.28653e+06	608398	2.74842e+06	3.80909e+06	1.88639e+06	2.03034e+06	1.97852e+06	1.11702e+06	2.50861e+06
				57.738	185.011	4.16699e+07	3.99451e+07	1.98877e+07	3.36113e+07	1.34276e+07	3.51477e+07	2.21966e+07	1.78597e+07	2.19425e+07	2.13065e+07	2.14791e+07	3.81193e+07
				57.4528	404.014	2.03007e+07	1.92899e+07	2.70222e+07	3.08238e+07	3.05879e+07	2.40879e+07	1.7091e+07	1.84704e+07	1.94229e+07	1.82033e+07	1.6575e+07	5.28936e+06
				57.3348	406.012	6.82148e+06	6.23168e+06	9.38604e+06	1.02823e+07	1.0304e+07	6.6748e+06	5.87536e+06	4.7571e+06	6.72548e+06	5.47005e+06	4.73621e+06	2.54535e+06
				57.2168	323.037	9.51314e+06	7.48668e+06	1.0297e+07	5.72551e+06	8.0167e+06	1.0514e+07	8.15595e+06	7.18175e+06	7.6809e+06	7.93441e+06	8.55189e+06	3.12869e+06
				57.1007	479.943	2.90189e+06	2.73699e+06	4.11753e+06	4.69205e+06	4.3293e+06	3.80605e+06	1.82542e+06	2.37508e+06	2.574e+06	2.33698e+06	1.98409e+06	1.55259e+06
				57.0975	225.036	3.42552e+07	3.54507e+07	3.33789e+07	4.26661e+07	4.38436e+07	3.21045e+07	4.81238e+07	4.87156e+07	4.78182e+07	5.52309e+07	4.64844e+07	2.57348e+07
		Nornitrogen mustard	-4.21023	57.0721	143.034	5.27419e+06	9.5833e+06	9.26657e+06	1.2284e+07	9.53553e+06	1.21602e+07	1.10812e+07	1.83427e+07	1.63443e+07	1.486e+07	1.27967e+07	7.71311e+06
				57.05	323.047	9.51314e+06	7.48668e+06	1.02995e+07	5.62381e+06	8.12041e+06	1.02812e+07	8.15659e+06	7.18295e+06	7.72546e+06	7.98689e+06	8.55601e+06	3.06518e+06
		6-O-Methylarmillaridin	-0.445271	57.0461	463.97	4.42456e+06	6.67352e+06	5.03636e+06	5.46637e+06	5.40934e+06	3.28343e+06	2.86905e+06	3.01278e+06	3.86004e+06	5.06558e+06	4.12757e+06	3.92382e+06
				57.0451	477.946	4.31518e+06	4.27948e+06	5.09e+06	6.46953e+06	5.95307e+06	5.97297e+06	2.00057e+06	3.51493e+06	3.25576e+06	3.39431e+06	2.8201e+06	1.48613e+06
				57.0448	174.838	1.28854e+07	1.3093e+07	1.34759e+07	8.92492e+06	8.60778e+06	1.16819e+07	9.82035e+06	9.43175e+06	9.9368e+06	9.87085e+06	1.09207e+07	1.17388e+07
				57.0409	461.972	4.9838e+06	5.52726e+06	7.59246e+06	9.09767e+06	1.02455e+07	5.99992e+06	4.99831e+06	4.32873e+06	5.53542e+06	4.84812e+06	4.91276e+06	1.9447e+06
				57.025	150.921	3.56003e+07	5.07013e+07	5.20793e+07	5.21881e+07	6.31123e+07	4.70304e+07	5.52947e+07	4.24162e+07	5.40024e+07	4.68483e+07	4.70434e+07	3.05739e+07
				57.025	180.06	3.45282e+06	6.14648e+06	6.93552e+06	6.85179e+06	4.97969e+06	6.92217e+06	8.04018e+06	1.01718e+07	9.79796e+06	8.35386e+06	7.64868e+06	4.70711e+06
				57.0241	419.987	7.01997e+06	5.22431e+06	6.57157e+06	8.58926e+06	7.10478e+06	9.55191e+06	3.24166e+06	5.79305e+06	4.18782e+06	5.15328e+06	3.81345e+06	3.55668e+06
				57.0216	134.971	1.90904e+08	9.29144e+07	1.47424e+08	7.61752e+07	1.17471e+08	1.85637e+08	1.11748e+08	1.2514e+08	1.68755e+08	1.52437e+08	1.24014e+08	6.30981e+07
				57.0216	519.93	1.24274e+06	1.08372e+06	1.62112e+06	2.07877e+06	1.93604e+06	1.05032e+06	1.45481e+06	738700	1.53409e+06	935809	1.56272e+06	71132.1
		Reticulatamol	2.61088	57.0216	535.905	1.86862e+06	1.59684e+06	2.42261e+06	2.48856e+06	2.76098e+06	2.04083e+06	1.28941e+06	1.23548e+06	1.98195e+06	1.78167e+06	1.42724e+06	793098
		Sodium iodide	15.571	57.0027	150.904	3.48399e+07	5.02177e+07	5.1266e+07	5.16721e+07	6.32826e+07	4.59203e+07	5.47086e+07	4.19311e+07	5.31306e+07	4.57318e+07	4.63622e+07	3.05283e+07
				56.4855	234.873	5.23444e+06	6.02803e+06	9.02834e+06	9.12061e+06	1.16356e+07	5.84079e+06	1.06944e+07	6.24036e+06	8.39816e+06	7.08883e+06	7.56199e+06	4.81424e+06
		6-Hydroxydesacetyluvaricin (incorr.)	-16.1345	56.4553	595.86	1.40657e+06	1.55352e+06	2.65253e+06	2.31769e+06	1.51827e+06	1.78091e+06	1.09431e+06	1.2494e+06	1.46967e+06	1.54641e+06	1.51261e+06	452156
				56.4283	74.0233	2.79727e+06	1.39028e+06	1.38312e+06	1.22207e+06	1.02465e+06	1.8232e+06	2.16577e+06	852917	1.86055e+06	1.36798e+06	1.30024e+06	1.69725e+06
		Disodium malate	-18.0538	55.8312	179.055	5.5106e+07	8.18235e+07	9.52474e+07	1.00851e+08	1.03617e+08	1.20069e+08	1.14273e+08	1.62217e+08	1.45268e+08	1.26431e+08	1.18505e+08	7.28612e+07
		N2'-Acetylgentamicin C1a	24.0196	55.798	492.598	7.96651e+06	7.94039e+06	7.47003e+06	6.53129e+06	5.10962e+06	8.02284e+06	4.10416e+06	6.56697e+06	5.18691e+06	6.64389e+06	6.16161e+06	3.24736e+06
				55.7546	300.038	6.28087e+06	3.23783e+06	5.28571e+06	3.91888e+06	6.27791e+06	4.28782e+06	4.55016e+06	4.6085e+06	5.88266e+06	6.12183e+06	4.39009e+06	1.90217e+06
				55.7449	416.676	6.03682e+06	7.38714e+06	7.76091e+06	7.51341e+06	6.45433e+06	7.20685e+06	6.27124e+06	7.13759e+06	6.95619e+06	7.09833e+06	6.91491e+06	3.09136e+06
				55.7448	134.988	1.86574e+08	9.29144e+07	1.44388e+08	7.52576e+07	1.15705e+08	1.87435e+08	1.11957e+08	1.25579e+08	1.67037e+08	1.51452e+08	1.24014e+08	6.18558e+07
				55.743	105.006	3.61579e+07	3.99099e+07	8.11638e+07	3.34317e+07	5.26902e+07	7.52963e+07	3.74181e+07	2.94177e+07	5.35877e+07	3.27143e+07	2.76751e+07	2.26759e+07
				55.7409	259.984	4.55504e+06	3.45414e+06	4.51986e+06	6.84793e+06	6.10888e+06	7.23805e+06	3.63245e+06	2.15703e+06	6.84215e+06	3.95645e+06	3.69407e+06	1.86888e+06
				55.7402	199.031	2.09753e+07	2.17838e+07	2.24452e+07	1.2764e+07	1.39414e+07	2.28053e+07	3.72174e+07	1.85032e+07	1.81173e+07	1.88936e+07	3.33958e+07	1.89236e+07
		Mycalamide B	-22.4417	55.7402	518.605	2.20509e+06	4.85527e+06	5.72617e+06	3.584e+06	5.2263e+06	2.78498e+06	6.2771e+06	2.76712e+06	6.94296e+06	3.71174e+06	4.5709e+06	962955
				55.74	266.808	3.60676e+07	4.80706e+07	5.53774e+07	5.43076e+07	6.20073e+07	4.22011e+07	6.36663e+07	4.13127e+07	6.43374e+07	4.88874e+07	5.39291e+07	2.21122e+07
				55.7399	340.736	3.87472e+06	4.82025e+06	6.15993e+06	6.11331e+06	6.32549e+06	4.70641e+06	4.89491e+06	4.68605e+06	5.84429e+06	4.84337e+06	4.92948e+06	2.03832e+06
				55.735	326.759	6.69736e+06	8.80339e+06	1.01918e+07	8.6749e+06	1.13976e+07	7.80516e+06	1.32605e+07	8.38297e+06	1.3005e+07	8.67042e+06	9.99735e+06	3.76195e+06
		Psychosine	24.2639	55.735	462.651	3.0564e+06	4.86507e+06	5.55696e+06	4.29655e+06	4.51353e+06	3.8994e+06	5.67056e+06	4.06069e+06	6.84233e+06	4.12521e+06	4.8877e+06	1.51412e+06
				55.735	578.569	1.05788e+06	3.09882e+06	4.02502e+06	2.46802e+06	2.69933e+06	1.01157e+06	4.21767e+06	1.82326e+06	4.23273e+06	2.48418e+06	3.64496e+06	1.1404e+06
				55.7342	300.023	6.4513e+06	3.2445e+06	5.31969e+06	3.94469e+06	6.34944e+06	4.25342e+06	4.55016e+06	4.69451e+06	5.85186e+06	6.08688e+06	4.45201e+06	1.90124e+06
				55.7312	157.034	2.35109e+07	2.29959e+07	2.46643e+07	2.70101e+07	3.75043e+07	2.05935e+07	3.9584e+07	3.15136e+07	3.05172e+07	2.83216e+07	2.90294e+07	1.83906e+07
				55.7312	213.02	2.58497e+07	2.29733e+07	3.01844e+07	2.17149e+07	2.36415e+07	2.10897e+07	2.25643e+07	1.64335e+07	1.95435e+07	1.79935e+07	1.85346e+07	1.24483e+07
				55.7301	150.888	3.55025e+07	4.86075e+07	5.0742e+07	5.17272e+07	6.13174e+07	4.57866e+07	5.39128e+07	4.13581e+07	5.23727e+07	4.52953e+07	4.59036e+07	3.03332e+07
				55.7287	286.771	4.17535e+07	4.69312e+07	4.9181e+07	4.83801e+07	4.25876e+07	5.01999e+07	3.71488e+07	4.52044e+07	4.49293e+07	4.72819e+07	4.56616e+07	2.87669e+07
				55.7282	197.009	3.17814e+07	4.73456e+07	5.59167e+07	4.75226e+07	4.79102e+07	6.91022e+07	4.38389e+07	5.85045e+07	5.94705e+07	5.1394e+07	4.46552e+07	3.37827e+07
				55.7263	199.023	2.03815e+07	2.18286e+07	2.24745e+07	1.31051e+07	1.41144e+07	2.30043e+07	3.7228e+07	1.93974e+07	1.86314e+07	1.93299e+07	3.32507e+07	1.88746e+07
		8-Methylthiooctyl glucosinolate	15.9141	55.7263	478.628	5.86242e+06	6.25895e+06	6.87447e+06	5.27254e+06	6.30024e+06	6.18141e+06	5.64086e+06	6.40847e+06	6.96316e+06	5.59089e+06	7.53197e+06	2.15966e+06
				55.7217	94.9238	2.74835e+08	3.00151e+08	3.43456e+08	3.54647e+08	3.47247e+08	3.46577e+08	3.2873e+08	2.97657e+08	3.24658e+08	3.15485e+08	3.15054e+08	2.14115e+08
				55.7217	272.8	1.29899e+07	1.74397e+07	1.98665e+07	1.70197e+07	2.09958e+07	1.32776e+07	2.23067e+07	1.52957e+07	2.19631e+07	1.60207e+07	1.8966e+07	6.8252e+06
				55.7171	92.9267	4.05892e+08	4.37431e+08	5.02434e+08	5.13059e+08	5.05979e+08	5.05351e+08	4.80065e+08	4.34732e+08	4.79276e+08	4.59629e+08	4.57339e+08	3.1996e+08
				55.7171	152.001	0	7.78684e+06	3.00008e+06	2.77894e+06	5.31664e+06	5.63767e+06	3.24387e+07	8.45478e+06	6.49257e+06	1.99984e+06	2.64213e+06	7.14258e+06
				55.7171	157.025	5.28718e+07	3.93322e+07	2.41806e+07	4.26516e+07	5.82443e+07	2.12467e+07	5.86069e+07	4.60521e+07	3.16151e+07	4.39422e+07	4.34101e+07	3.26218e+07
				55.7171	168.869	1.60502e+07	1.83747e+07	1.6656e+07	1.75805e+07	1.632e+07	2.27499e+07	1.22744e+07	1.89877e+07	1.54745e+07	1.46245e+07	1.522e+07	1.80361e+07
				55.7171	268.801	5.53871e+07	7.63262e+07	9.12853e+07	8.32036e+07	9.80343e+07	6.46196e+07	1.03749e+08	7.01681e+07	1.07245e+08	7.38211e+07	8.55743e+07	3.15277e+07
				55.7154	152.883	3.6824e+07	4.37367e+07	4.90952e+07	4.82242e+07	5.16166e+07	4.76054e+07	5.18515e+07	4.18768e+07	5.3329e+07	4.46673e+07	4.84883e+07	3.07416e+07
				55.7154	282.781	4.04236e+07	4.57089e+07	4.57771e+07	4.5052e+07	4.0202e+07	4.46252e+07	3.62048e+07	4.12056e+07	4.26895e+07	3.86983e+07	4.06587e+07	2.51446e+07
				55.7154	284.775	6.54611e+07	7.18095e+07	7.70697e+07	6.88343e+07	6.56553e+07	7.27329e+07	6.37523e+07	6.2932e+07	7.22245e+07	6.83934e+07	7.24021e+07	4.20959e+07
				55.7154	402.697	4.53562e+06	4.98152e+06	7.29022e+06	5.59328e+06	7.34358e+06	5.18827e+06	7.6284e+06	5.77027e+06	7.99805e+06	5.49925e+06	6.35673e+06	2.13305e+06
				55.7154	418.671	7.22408e+06	7.98962e+06	8.19479e+06	6.09085e+06	6.79001e+06	7.53419e+06	6.5389e+06	7.62419e+06	7.76594e+06	6.904e+06	7.68514e+06	3.14881e+06
				55.7137	145.047	1.17867e+08	5.69804e+07	8.34372e+07	6.09079e+07	6.20715e+07	5.3738e+07	7.29286e+07	7.54969e+07	5.28454e+07	5.17187e+07	8.1916e+07	7.39172e+07
				55.7134	157.014	4.67773e+07	3.94559e+07	4.9296e+07	4.57161e+07	6.28055e+07	3.76117e+07	6.1445e+07	4.77719e+07	4.97423e+07	4.60921e+07	4.52095e+07	3.34598e+07
				55.7097	226.814	3.1471e+07	2.88501e+07	4.37913e+07	3.17772e+07	2.99645e+07	3.6517e+07	2.3604e+07	2.89516e+07	2.64241e+07	2.82394e+07	2.76318e+07	2.52218e+07
				55.6996	210.841	3.27938e+07	4.08979e+07	4.64997e+07	4.50565e+07	4.85787e+07	3.97813e+07	4.78275e+07	3.62521e+07	5.23444e+07	3.94111e+07	4.3845e+07	2.44926e+07
				55.6989	208.844	2.58642e+07	3.20482e+07	3.52714e+07	3.38464e+07	3.71522e+07	2.84236e+07	3.83716e+07	2.82695e+07	3.96069e+07	2.94879e+07	3.32836e+07	1.81737e+07
				55.6861	80.9154	1.15856e+07	1.16493e+07	1.34008e+07	1.19923e+07	1.13331e+07	1.33061e+07	1.12664e+07	1.10755e+07	1.24105e+07	1.06749e+07	1.16516e+07	8.16333e+06
				55.1645	154.918	2.1115e+07	2.17429e+07	2.95125e+07	3.10433e+07	2.99886e+07	2.45988e+07	2.85511e+07	2.40881e+07	2.52224e+07	2.43791e+07	2.25194e+07	2.16875e+07
				55.1549	212.839	1.64725e+07	1.95161e+07	2.07095e+07	2.07355e+07	2.40853e+07	1.74852e+07	2.30711e+07	1.77121e+07	2.37284e+07	1.88235e+07	2.01111e+07	1.27225e+07
				55.1374	442.682	2.33148e+06	2.77126e+06	3.82249e+06	3.346e+06	2.97038e+06	3.43661e+06	3.06195e+06	2.73721e+06	3.85717e+06	2.14448e+06	3.12923e+06	993257
				55.1144	328.797	7.35701e+06	9.48946e+06	1.15161e+07	1.03574e+07	1.34948e+07	6.862e+06	1.5163e+07	8.99831e+06	1.43576e+07	9.9849e+06	1.04907e+07	4.53611e+06
				54.5448	367.104	8.10195e+06	1.49818e+07	1.12372e+07	2.15008e+07	1.76041e+07	1.17879e+07	1.75247e+07	1.96729e+07	2.06789e+07	2.00712e+07	1.82941e+07	5.80576e+06
				54.507	272.812	1.32414e+07	1.74767e+07	1.94051e+07	1.6909e+07	2.07736e+07	1.31726e+07	2.23181e+07	1.52946e+07	2.15848e+07	1.59438e+07	1.88996e+07	6.82854e+06
				54.5043	108.901	9.38472e+07	8.06478e+07	8.36232e+07	8.20353e+07	7.14102e+07	1.12149e+08	5.43288e+07	8.42959e+07	6.1161e+07	7.8794e+07	7.06963e+07	8.52902e+07
				54.5043	300.748	3.77553e+07	3.35578e+07	3.39444e+07	2.99221e+07	2.40844e+07	4.31493e+07	2.02393e+07	3.28211e+07	2.48316e+07	3.00184e+07	2.97586e+07	2.66278e+07
				54.5018	368.753	3.74235e+06	4.04213e+06	6.42946e+06	6.04648e+06	6.43616e+06	4.52213e+06	5.43565e+06	4.5843e+06	4.46368e+06	3.9886e+06	4.41261e+06	2.26722e+06
				54.4799	414.697	3.31262e+06	3.64105e+06	3.62958e+06	1.98028e+06	3.27618e+06	2.86067e+06	1.9905e+06	2.75071e+06	3.47215e+06	2.64498e+06	3.40226e+06	1.03686e+06
				54.4648	135.029	1.45055e+08	6.48589e+07	1.12495e+08	4.43861e+07	8.46014e+07	1.54447e+08	9.46141e+07	1.07347e+08	1.43634e+08	1.30394e+08	1.07687e+08	4.86666e+07
				54.4628	420.683	4.3803e+06	4.91347e+06	5.79367e+06	4.56255e+06	4.50418e+06	4.64637e+06	4.06594e+06	4.42458e+06	5.68972e+06	4.35147e+06	4.59205e+06	2.09466e+06
				54.4532	146.042	3.69027e+07	2.62733e+07	3.5693e+07	2.05162e+07	2.16738e+07	3.05832e+07	2.91664e+07	2.61604e+07	2.22443e+07	2.83231e+07	2.46304e+07	3.07209e+07
				54.4522	259.021	4.71893e+06	9.03442e+06	1.28759e+07	6.95512e+06	5.19154e+06	7.96788e+06	5.52591e+06	5.83876e+06	7.25858e+06	5.93879e+06	5.45781e+06	4.6833e+06
				54.4513	220.007	3.55634e+06	1.38452e+06	1.61616e+06	1.45434e+06	1.89387e+06	2.17031e+06	1.71516e+06	2.767e+06	3.21265e+06	1.73726e+06	2.38349e+06	522752
				54.4501	344.749	9.42181e+06	1.02111e+07	1.21179e+07	1.01084e+07	1.07962e+07	8.94697e+06	1.13833e+07	9.11405e+06	1.11136e+07	1.00504e+07	1.15913e+07	4.86026e+06
				54.4501	379.082	791713	1.47642e+06	1.91522e+06	975302	1.11527e+06	3.77537e+06	1.08446e+06	2.0533e+06	1.4743e+06	2.15796e+06	205870	3.74505e+08
				54.4497	270.809	4.68429e+07	5.76217e+07	6.60857e+07	5.69579e+07	6.71762e+07	4.80864e+07	7.1752e+07	5.12323e+07	7.59084e+07	5.68753e+07	6.27534e+07	2.78031e+07
		O-Desmethylindomethacin	-11.2285	54.4452	344.764	9.60425e+06	1.02358e+07	1.21959e+07	1.00475e+07	1.06881e+07	8.87307e+06	1.13833e+07	9.10914e+06	1.11195e+07	9.999e+06	1.15531e+07	4.86026e+06
				54.4415	215.032	6.28322e+08	9.37284e+08	9.86423e+08	8.67092e+08	9.41991e+08	1.05153e+09	1.01694e+09	1.2521e+09	1.23419e+09	1.20359e+09	1.08999e+09	6.53916e+08
				54.4413	118.05	1.15005e+07	7.19776e+06	1.06841e+07	1.00434e+07	8.1195e+06	1.17249e+07	1.52168e+07	6.84111e+06	6.73163e+06	9.11755e+06	6.30508e+06	9.41208e+06
				54.4379	88.0363	5.729e+06	4.63742e+06	4.09268e+06	7.92601e+06	6.01129e+06	7.41592e+06	1.11739e+07	4.25329e+06	3.81914e+06	6.98379e+06	4.79423e+06	7.71779e+06
				54.4379	414.712	3.31262e+06	3.64683e+06	3.60911e+06	1.98028e+06	3.31055e+06	2.86067e+06	1.98825e+06	2.7496e+06	3.49335e+06	2.64498e+06	3.38669e+06	1.03686e+06
				54.4376	216.034	3.98564e+07	5.99012e+07	6.25016e+07	5.72269e+07	6.02011e+07	6.4559e+07	6.4246e+07	7.9484e+07	8.17403e+07	7.70729e+07	6.86363e+07	4.09668e+07
				54.4376	217.029	2.00994e+08	2.98316e+08	3.12098e+08	2.76118e+08	3.05302e+08	3.37976e+08	3.26743e+08	3.96902e+08	3.92562e+08	3.84058e+08	3.53328e+08	2.07284e+08
				54.437	154.902	2.07197e+07	2.02091e+07	2.86744e+07	2.98824e+07	2.91528e+07	2.32767e+07	2.85511e+07	2.3784e+07	2.47983e+07	2.48122e+07	2.31626e+07	2.14355e+07
				54.437	323.079	4.26348e+06	2.61504e+06	3.65772e+06	2.12153e+06	3.57989e+06	3.38976e+06	2.3155e+06	2.71053e+06	3.76612e+06	2.1962e+06	4.78256e+06	0
				54.4369	104.99	3.65117e+07	4.04412e+07	7.99877e+07	3.43383e+07	5.39875e+07	7.49883e+07	3.75944e+07	2.97375e+07	5.40526e+07	3.28894e+07	2.77615e+07	2.28385e+07
				54.4364	358.711	8.07077e+06	8.48795e+06	1.04663e+07	7.88011e+06	7.27134e+06	1.00591e+07	6.74053e+06	8.48404e+06	8.16967e+06	7.65697e+06	7.34492e+06	4.83662e+06
				54.433	420.675	4.30137e+06	4.90749e+06	5.7581e+06	4.53293e+06	4.45627e+06	4.60966e+06	4.06718e+06	4.42841e+06	5.71863e+06	4.37382e+06	4.5753e+06	2.09553e+06
				54.4269	218.031	1.2861e+07	1.70091e+07	1.86763e+07	1.50637e+07	1.89616e+07	2.06898e+07	2.02481e+07	2.27111e+07	2.15099e+07	2.41324e+07	2.16636e+07	3.71507e+06
				54.4173	302.764	2.84186e+07	2.82467e+07	2.94941e+07	2.6138e+07	2.09817e+07	3.56028e+07	1.77637e+07	2.63457e+07	2.17772e+07	2.40604e+07	2.3653e+07	1.94199e+07
				54.414	378.089	0	513615	419770	768154	158477	1.13744e+06	410469	486327	549527	1.05818e+06	215314	1.69864e+08
				54.4053	288.798	1.90875e+07	2.22228e+07	2.50795e+07	2.18114e+07	2.37531e+07	2.22528e+07	2.31517e+07	1.96864e+07	2.44553e+07	2.18887e+07	2.29019e+07	1.45163e+07
				54.3779	298.78	2.37004e+07	2.18555e+07	2.22646e+07	2.20612e+07	2.15322e+07	2.8326e+07	1.79492e+07	2.41158e+07	2.08266e+07	2.19569e+07	2.02648e+07	1.78826e+07
		1,1,1,2-Tetrachloroethane	-18.3898	54.377	168.853	1.55638e+07	1.89139e+07	1.71498e+07	1.88375e+07	1.85039e+07	2.1337e+07	1.53805e+07	2.10277e+07	1.81319e+07	1.74361e+07	1.6612e+07	1.90633e+07
				54.377	181.984	1.82836e+07	1.10085e+07	1.79006e+07	1.49202e+07	2.09796e+07	1.6734e+07	1.62018e+07	1.38209e+07	1.56135e+07	1.49092e+07	8.83357e+06	1.33378e+07
				54.377	275.045	1.46151e+07	1.03261e+07	9.60377e+06	8.16546e+06	6.60865e+06	1.35828e+07	1.59872e+07	8.00465e+06	1.1236e+07	9.51903e+06	7.58381e+06	9.13893e+06
				54.377	286.812	6.69903e+07	7.65275e+07	9.22929e+07	7.02526e+07	6.38754e+07	7.31107e+07	6.1137e+07	5.87138e+07	6.7962e+07	6.79627e+07	6.8262e+07	4.04662e+07
				54.377	356.736	4.31285e+06	4.63101e+06	4.49372e+06	4.81181e+06	4.44636e+06	5.53595e+06	4.11067e+06	3.81494e+06	3.63951e+06	4.76293e+06	4.31022e+06	2.26184e+06
				53.8658	366.109	1.17491e+06	3.06396e+06	2.35947e+06	4.62577e+06	3.37067e+06	2.1943e+06	3.48644e+06	4.78134e+06	4.62464e+06	5.24581e+06	4.93696e+06	1.08724e+06
				53.7968	377.084	4.47511e+06	5.10588e+06	9.62606e+06	5.69287e+06	5.30262e+06	1.65944e+07	6.50967e+06	8.09681e+06	6.15434e+06	8.78557e+06	3.96391e+06	1.25662e+09
				53.7908	470.687	1.27612e+06	1.46572e+06	2.62935e+06	1.37404e+06	1.85756e+06	742066	3.16607e+06	1.23201e+06	3.07286e+06	1.75134e+06	1.77762e+06	517362
				53.6043	298.768	2.41407e+07	2.17743e+07	2.21222e+07	2.17586e+07	2.15322e+07	2.83883e+07	1.78821e+07	2.39013e+07	2.07264e+07	2.16392e+07	2.01078e+07	1.79238e+07
				53.335	131.05	1.86576e+07	2.01254e+07	1.63516e+07	1.51924e+07	1.56486e+07	2.08586e+07	2.04676e+07	2.25667e+07	2.59721e+07	2.44035e+07	2.14648e+07	2.02615e+07
				53.3085	444.689	2.16795e+06	1.77588e+06	3.60009e+06	3.0584e+06	3.54702e+06	3.26568e+06	4.13307e+06	2.86743e+06	4.3431e+06	1.60767e+06	2.20031e+06	666038
		Fluoroglycofen	-8.3197	53.2701	420.697	4.30429e+06	4.91759e+06	5.7581e+06	4.53293e+06	4.49108e+06	4.61141e+06	4.06775e+06	4.4282e+06	5.68972e+06	4.35147e+06	4.57693e+06	2.09553e+06
				53.2522	124.005	7.14508e+07	3.22964e+07	6.72517e+07	4.43468e+07	6.51328e+07	5.69209e+07	5.03364e+07	5.52221e+07	4.8418e+07	5.21536e+07	2.57502e+07	4.69877e+07
				53.252	290.842	3.74611e+06	6.86148e+06	6.32038e+06	9.75225e+06	9.0351e+06	9.11649e+06	5.37504e+06	4.81002e+06	6.41784e+06	5.20696e+06	4.23806e+06	3.50069e+06
				53.2319	318.75	9.96679e+06	6.68536e+06	6.92958e+06	7.04686e+06	5.7262e+06	1.12457e+07	3.08014e+06	7.25505e+06	3.81509e+06	6.31479e+06	5.55351e+06	7.76954e+06
				53.2223	328.788	7.23771e+06	9.59568e+06	1.10155e+07	1.00752e+07	1.12673e+07	6.84941e+06	1.40391e+07	9.39087e+06	1.2323e+07	9.85244e+06	1.07133e+07	4.74669e+06
				53.2124	270.819	4.79948e+07	5.77873e+07	6.57251e+07	5.66501e+07	6.60777e+07	4.77544e+07	7.18293e+07	5.09807e+07	7.48635e+07	5.69139e+07	6.2563e+07	2.79406e+07
				53.1564	245.026	7.85106e+07	4.65189e+06	5.90031e+07	9.79235e+06	1.15558e+07	6.74105e+07	7.95752e+06	4.79681e+07	5.31495e+07	4.98863e+07	5.34011e+07	6.48852e+06
				53.1541	288.808	1.87456e+07	2.19998e+07	2.52414e+07	2.399e+07	2.53756e+07	2.32332e+07	2.31517e+07	1.9358e+07	2.45776e+07	2.14247e+07	2.26499e+07	1.45223e+07
				53.1454	195.049	2.52378e+07	3.92047e+07	3.90478e+07	2.28508e+07	5.27043e+07	2.5074e+07	3.83941e+07	3.10554e+07	4.32897e+07	4.38048e+07	3.16804e+07	2.43399e+07
				53.1434	286.828	7.17347e+07	7.73262e+07	9.80247e+07	7.42375e+07	6.42089e+07	7.55346e+07	6.17633e+07	5.9346e+07	7.12856e+07	6.87526e+07	6.95644e+07	4.12097e+07
		Evadol hydrochloride	10.6973	53.1434	310.798	8.7431e+06	8.47023e+06	1.05397e+07	8.46246e+06	8.65875e+06	1.21652e+07	6.9083e+06	9.70385e+06	7.39564e+06	7.94157e+06	8.24962e+06	9.79031e+06
				53.1401	236.856	7.20583e+06	7.93243e+06	1.13426e+07	9.86801e+06	8.48533e+06	1.0223e+07	9.10506e+06	9.14701e+06	9.0535e+06	8.02308e+06	8.07956e+06	7.33294e+06
				53.1346	298.8	2.37093e+07	2.17586e+07	2.22049e+07	2.19256e+07	2.17657e+07	2.83347e+07	1.80287e+07	2.3913e+07	2.09307e+07	2.18534e+07	2.01261e+07	1.78907e+07
				53.1344	228.859	2.32386e+07	2.23216e+07	2.77836e+07	2.54228e+07	2.6592e+07	2.57729e+07	2.41003e+07	2.42059e+07	2.53078e+07	2.29605e+07	2.14113e+07	1.92745e+07
				53.1296	247.011	2.82704e+07	4.10309e+06	2.32493e+07	6.06283e+06	6.26895e+06	2.56081e+07	5.10485e+06	1.84726e+07	2.10077e+07	1.88533e+07	1.8811e+07	5.09288e+06
				53.1269	304.784	1.41925e+07	1.2547e+07	1.62758e+07	1.26104e+07	1.17984e+07	1.73372e+07	9.71412e+06	1.23905e+07	1.19668e+07	1.11594e+07	1.14227e+07	1.0089e+07
				53.1192	278.83	1.01668e+07	1.62545e+07	1.712e+07	1.35922e+07	1.72925e+07	1.24241e+07	2.21579e+07	1.06509e+07	2.30077e+07	1.5322e+07	1.82262e+07	7.77374e+06
				53.112	203.003	1.75877e+07	1.41073e+07	1.62595e+07	1.1866e+07	1.00612e+07	1.15509e+07	1.42657e+07	1.32303e+07	1.31215e+07	1.32837e+07	1.29195e+07	1.06572e+07
				53.112	435.004	601754	610256	476624	922511	1.01664e+06	760163	1.18705e+06	627310	1.0239e+06	480611	834508	6.30465e+07
		Plutonium	9.68496	53.0994	245.01	7.66251e+07	9.28592e+06	5.81065e+07	9.79547e+06	1.1472e+07	6.60067e+07	7.95752e+06	4.7555e+07	5.24487e+07	4.96276e+07	5.21847e+07	6.48852e+06
				53.0983	246.989	2.75779e+07	4.10309e+06	2.32493e+07	6.06283e+06	6.26895e+06	2.53145e+07	4.81806e+06	1.81037e+07	2.04904e+07	1.83865e+07	1.84509e+07	5.09288e+06
				53.0913	127.05	4.07007e+06	3.60955e+06	3.36137e+06	3.28092e+06	2.12831e+06	3.39005e+06	3.99607e+06	3.47224e+06	2.68968e+06	3.58353e+06	3.40717e+06	2.73507e+06
				53.0867	181.967	1.89511e+07	1.05824e+07	1.82504e+07	1.47893e+07	2.02701e+07	1.69849e+07	1.55899e+07	1.39141e+07	1.57856e+07	1.46392e+07	8.89939e+06	1.24768e+07
		Bromisovalum	4.50399	53.0755	224.076	2.48601e+06	2.53617e+06	1.01675e+06	4.38582e+06	3.25918e+06	1.81395e+06	3.64867e+06	6.99077e+06	4.53033e+06	8.868e+06	7.4528e+06	3.01962e+06
		Loxapine	-2.07153	52.5699	328.815	7.65703e+06	9.66574e+06	1.10837e+07	9.62037e+06	1.1321e+07	6.68088e+06	1.54702e+07	9.39203e+06	1.16645e+07	9.94446e+06	1.0732e+07	4.70429e+06
		Chloropyramine	17.1686	52.4781	290.815	3.94124e+06	5.27663e+06	3.76617e+06	4.76136e+06	5.53486e+06	5.32375e+06	5.3683e+06	4.97129e+06	5.19826e+06	5.17096e+06	4.21865e+06	3.90411e+06
				52.3326	294.807	1.31935e+07	1.44967e+07	1.5877e+07	1.39439e+07	1.52051e+07	1.68353e+07	1.48182e+07	1.29447e+07	1.51784e+07	1.42585e+07	1.4853e+07	1.07004e+07
				51.9099	276.835	9.05085e+06	1.2505e+07	1.40323e+07	1.14417e+07	1.42377e+07	9.79827e+06	1.72201e+07	1.00846e+07	1.62788e+07	1.16782e+07	1.47723e+07	6.36604e+06
				51.8867	104.972	3.68933e+07	3.98925e+07	7.96216e+07	3.45019e+07	5.31807e+07	7.47279e+07	3.7929e+07	3.00188e+07	5.31079e+07	3.36027e+07	2.81353e+07	2.30938e+07
				51.88	244.994	7.68869e+07	9.22546e+06	5.76493e+07	9.79866e+06	1.10855e+07	6.54803e+07	7.9596e+06	4.64871e+07	5.05493e+07	4.83725e+07	5.13365e+07	6.49351e+06
		Thallium chloride	9.91386	51.8764	240.846	1.42445e+07	1.18751e+07	1.17851e+07	1.149e+07	1.21634e+07	1.50371e+07	9.24789e+06	1.31615e+07	1.02381e+07	1.24193e+07	1.15147e+07	1.28552e+07
		Diphenhydramine hydrochloride	-7.69611	51.8651	292.821	1.24637e+07	1.26006e+07	1.2801e+07	1.22523e+07	1.39197e+07	1.42637e+07	1.34794e+07	1.18592e+07	1.17268e+07	1.26014e+07	1.27682e+07	9.41081e+06
				51.83	280.841	1.0312e+07	8.47743e+06	9.03032e+06	1.01697e+07	1.04489e+07	1.00873e+07	1.12746e+07	7.71316e+06	1.13929e+07	1.00786e+07	1.03396e+07	1.28401e+07
				51.7741	96.9207	1.70433e+07	2.57707e+07	1.24027e+07	1.31165e+07	1.85358e+07	2.59563e+07	1.55701e+07	1.33443e+07	2.419e+07	1.33961e+07	2.33619e+07	1.19618e+07
				50.7725	102.955	6.4941e+07	6.50246e+07	7.75903e+07	7.41425e+07	7.81935e+07	7.79158e+07	7.57735e+07	7.19202e+07	7.5846e+07	6.84719e+07	6.93984e+07	5.73192e+07
				50.7	104.022	6.38906e+06	2.96478e+06	4.52195e+06	4.39825e+06	5.18653e+06	6.55472e+06	4.66585e+06	2.63048e+06	3.60925e+06	4.01126e+06	4.36847e+06	4.85905e+06
				50.6073	494.682	881891	1.10857e+06	1.32683e+06	896484	709462	1.14132e+06	1.04446e+06	763863	1.08366e+06	793140	1.15195e+06	782207
				50.5782	260.933	6.71462e+06	7.73687e+06	6.99405e+06	4.46279e+06	5.12865e+06	4.63931e+06	8.88686e+06	7.20054e+06	6.02992e+06	7.52331e+06	8.09388e+06	4.77425e+06
				50.576	296.85	9.26792e+06	1.17692e+07	1.33583e+07	1.52436e+07	1.54878e+07	1.22059e+07	1.51852e+07	1.14813e+07	1.64408e+07	1.19254e+07	1.18638e+07	8.49316e+06
				50.5633	230.884	7.99338e+06	9.03583e+06	1.2187e+07	1.09374e+07	1.1348e+07	1.02142e+07	1.10362e+07	1.06637e+07	1.08762e+07	8.98262e+06	8.64713e+06	7.53403e+06
				50.5405	296.857	9.26792e+06	1.1758e+07	1.3269e+07	1.55739e+07	1.5174e+07	1.21047e+07	1.48637e+07	1.13514e+07	1.65159e+07	1.18695e+07	1.18184e+07	8.31866e+06
				50.5362	494.708	881891	1.12141e+06	1.31796e+06	890526	775433	1.13185e+06	1.26321e+06	761808	1.42423e+06	813438	1.14754e+06	782504
				50.5311	170.888	2.19277e+07	2.03996e+07	2.28281e+07	2.1085e+07	2.17781e+07	2.08094e+07	2.84994e+07	2.7093e+07	2.81138e+07	2.72507e+07	2.47827e+07	2.08351e+07
				50.5257	422.767	3.72224e+06	2.64367e+06	3.0468e+06	2.82007e+06	1.98376e+06	1.89802e+06	2.45886e+06	3.40385e+06	2.95441e+06	2.66849e+06	2.34241e+06	2.05652e+06
		Butachlor	-10.2875	50.5245	312.851	6.35391e+06	5.876e+06	7.8116e+06	8.72096e+06	8.50638e+06	7.68104e+06	6.79196e+06	7.95773e+06	7.08911e+06	7.13969e+06	5.32241e+06	7.16845e+06
				50.5128	422.78	3.79312e+06	2.6382e+06	2.93156e+06	2.82101e+06	1.85035e+06	1.89858e+06	2.45886e+06	3.4231e+06	2.9641e+06	2.67005e+06	2.34241e+06	2.0573e+06
		Sibutramine	2.45616	50.4919	280.856	9.86556e+06	8.56224e+06	8.97043e+06	1.06454e+07	1.07862e+07	1.02698e+07	1.13316e+07	7.73347e+06	1.07491e+07	1.01244e+07	1.05816e+07	1.29008e+07
				50.4919	312.835	6.3577e+06	5.87968e+06	7.96665e+06	8.85864e+06	8.27839e+06	7.78234e+06	6.79196e+06	7.89171e+06	7.12828e+06	7.10527e+06	5.30532e+06	7.18766e+06
				50.4724	154.061	1.82243e+07	1.11372e+07	1.98878e+07	1.20031e+07	8.92011e+06	1.74362e+07	1.80041e+07	1.05785e+07	1.09403e+07	1.55404e+07	1.41557e+07	1.12113e+07
				50.1467	280.873	1.06644e+07	9.1725e+06	8.97043e+06	1.03571e+07	1.08152e+07	1.04819e+07	1.13316e+07	7.83068e+06	1.07491e+07	9.8435e+06	1.03899e+07	1.29008e+07
		Pyrrobutamine	18.5983	49.8824	312.863	6.35391e+06	5.87968e+06	7.81604e+06	8.72339e+06	8.42103e+06	7.71563e+06	6.79196e+06	7.84258e+06	7.07608e+06	7.07017e+06	5.25935e+06	7.17345e+06
				49.852	446.782	1.52704e+06	1.47619e+06	1.46208e+06	1.0886e+06	1.19941e+06	1.7874e+06	1.44222e+06	1.70116e+06	1.4499e+06	1.40744e+06	1.40451e+06	2.50059e+06
				49.3542	354.829	4.56559e+06	4.73529e+06	5.92885e+06	5.68656e+06	3.57482e+06	4.33336e+06	4.8496e+06	3.71003e+06	4.91873e+06	3.89325e+06	4.00971e+06	3.75019e+06
				49.2946	170.9	2.0921e+07	2.00428e+07	2.32344e+07	2.06946e+07	2.12764e+07	2.05792e+07	2.64286e+07	2.55924e+07	2.71783e+07	2.55791e+07	2.37348e+07	2.08736e+07
				49.2909	448.823	1.16961e+06	1.37697e+06	1.07648e+06	2.04817e+06	2.29426e+06	967144	1.38858e+06	1.83276e+06	2.11483e+06	1.71564e+06	1.77993e+06	1.41462e+06
				49.2831	314.863	5.20708e+06	4.42726e+06	6.39008e+06	5.15315e+06	7.2347e+06	5.19566e+06	4.2983e+06	5.39906e+06	5.15199e+06	4.54806e+06	4.74953e+06	4.18242e+06
				49.2563	516.814	1.67569e+06	1.72157e+06	1.21848e+06	1.52546e+06	2.07849e+06	1.21391e+06	1.49886e+06	1.75618e+06	1.82066e+06	1.43735e+06	1.54669e+06	1.87962e+06
				49.2557	464.818	1.16792e+06	1.41571e+06	1.30423e+06	1.43939e+06	1.2105e+06	836318	1.6588e+06	1.48798e+06	1.50536e+06	1.26705e+06	1.45054e+06	1.36203e+06
				49.2391	422.806	3.63848e+06	2.5584e+06	2.78773e+06	2.69526e+06	1.73627e+06	1.89966e+06	2.47334e+06	3.39582e+06	2.95113e+06	2.6845e+06	2.29646e+06	2.06994e+06
				49.2358	172.001	4.35174e+06	3.09455e+06	3.47459e+06	3.55391e+06	3.10044e+06	3.40313e+06	4.70887e+06	2.97799e+06	3.22379e+06	4.25819e+06	5.80713e+06	5.14105e+06
				49.2264	442.887	1.33223e+06	1.73768e+06	1.1618e+06	1.50576e+06	2.88538e+06	741276	2.07918e+06	1.55762e+06	2.18839e+06	2.11984e+06	2.62692e+06	1.14754e+06
				49.2212	374.901	2.89927e+06	3.86122e+06	2.51879e+06	3.13886e+06	4.69522e+06	1.51834e+06	4.15076e+06	3.1894e+06	4.36381e+06	3.6421e+06	4.94318e+06	2.27194e+06
				49.2212	600.794	638188	1.08174e+06	671221	835608	1.13487e+06	118215	1.0438e+06	912700	859209	1.0393e+06	1.19398e+06	2.59225e+06
				49.2139	238.93	1.59592e+07	1.87822e+07	1.83584e+07	1.98798e+07	2.6252e+07	1.24736e+07	2.14327e+07	1.89264e+07	2.16662e+07	2.16321e+07	2.19479e+07	1.52484e+07
				49.2034	364.858	2.98579e+06	3.51141e+06	4.69563e+06	4.42064e+06	4.50429e+06	3.91193e+06	4.44383e+06	3.49395e+06	4.58936e+06	3.56915e+06	3.70649e+06	4.17314e+06
				49.2022	308.87	2.05076e+07	2.26776e+07	2.87966e+07	2.20339e+07	2.15255e+07	1.9995e+07	1.75034e+07	1.40592e+07	1.50567e+07	1.81959e+07	1.81147e+07	1.41356e+07
				49.1754	348.857	8.86011e+06	6.70628e+06	6.98373e+06	1.03528e+07	8.06114e+06	1.20903e+07	4.75152e+06	8.91589e+06	5.0571e+06	7.16938e+06	6.07442e+06	1.39095e+07
				49.136	500.858	3.40635e+06	2.45365e+06	2.33734e+06	3.82829e+06	3.694e+06	4.84847e+06	2.23524e+06	4.24222e+06	2.50769e+06	3.47548e+06	2.3007e+06	7.11366e+06
		Vecuronium	-22.8427	48.1888	558.822	3.02347e+06	2.72364e+06	3.07129e+06	2.88414e+06	2.0538e+06	1.93977e+06	2.96592e+06	3.53403e+06	3.54171e+06	3.62199e+06	3.53006e+06	3.98045e+06
				48.1021	464.836	1.17524e+06	1.41668e+06	1.30423e+06	1.4398e+06	1.26526e+06	836621	1.6588e+06	1.49704e+06	1.50589e+06	1.26783e+06	1.36762e+06	1.36301e+06
				48.1021	490.811	3.00397e+06	2.39221e+06	1.95998e+06	1.89966e+06	1.75983e+06	2.42176e+06	2.6227e+06	2.42362e+06	2.60028e+06	2.62185e+06	2.53241e+06	2.41843e+06
				48.0807	406.882	5.06861e+06	4.35433e+06	4.48414e+06	4.822e+06	3.4651e+06	4.47408e+06	4.99362e+06	5.38546e+06	5.03508e+06	5.22909e+06	4.69347e+06	4.83656e+06
		Ceramide (d18:1/12:0)	-13.7532	48.0772	482.795	3.14554e+06	3.19549e+06	4.37599e+06	3.5842e+06	3.11297e+06	3.57095e+06	2.27871e+06	1.82865e+06	1.88813e+06	2.02555e+06	2.14034e+06	1.85048e+06
				48.0211	113.996	4.58113e+06	4.48883e+06	5.47849e+06	6.24756e+06	6.83265e+06	5.66978e+06	5.74457e+06	6.22461e+06	5.41661e+06	4.33675e+06	6.0024e+06	4.7123e+06
				48.0044	432.848	2.43959e+06	1.6818e+06	1.71503e+06	2.4685e+06	2.70812e+06	2.58849e+06	2.22151e+06	2.34721e+06	2.59493e+06	2.24864e+06	1.97835e+06	3.0992e+06
				47.9872	354.843	4.71796e+06	4.79558e+06	5.84781e+06	5.59105e+06	3.49081e+06	4.41182e+06	4.78911e+06	3.66211e+06	4.84764e+06	3.95106e+06	3.93954e+06	3.7836e+06
				47.9673	412.83	1.3497e+06	1.21182e+06	780333	523861	951588	613008	909913	1.16262e+06	845625	1.45246e+06	1.39014e+06	1.1478e+06
				47.9499	500.848	3.52473e+06	2.39377e+06	2.35811e+06	3.9682e+06	3.75309e+06	4.98976e+06	2.10707e+06	4.163e+06	2.5149e+06	3.41815e+06	2.27181e+06	7.06087e+06
				47.9458	306.912	1.44789e+07	1.74121e+07	1.02232e+07	1.21161e+07	1.77854e+07	8.43434e+06	1.69124e+07	1.60365e+07	1.6042e+07	1.74708e+07	1.73194e+07	1.90916e+07
		Acutumine	15.835	47.9391	398.864	2.38287e+06	2.8306e+06	4.09235e+06	2.90173e+06	2.26909e+06	2.00899e+06	1.57737e+06	1.65559e+06	1.27641e+06	2.27023e+06	2.0384e+06	2.11839e+06
		Ceramide (d18:1/12:0)	18.0515	47.9391	482.81	3.09344e+06	3.19801e+06	4.37944e+06	3.49881e+06	3.08415e+06	3.47347e+06	2.20094e+06	1.82865e+06	1.89836e+06	2.05509e+06	2.14784e+06	1.84979e+06
		1-Palmitoyl-2-(5-keto-8-oxo-6-octenoyl)-sn-glycero-3-phosphatidylcholine	-22.6167	47.9391	648.77	215396	458737	780915	2.04954e+06	1.34118e+06	1.04639e+06	1.15426e+06	618118	732325	394794	422684	493710
				47.9297	338.873	1.10887e+07	9.24204e+06	8.20038e+06	7.66743e+06	6.17432e+06	1.0065e+07	8.16827e+06	9.44479e+06	8.04641e+06	9.79879e+06	8.23996e+06	9.56657e+06
				47.9297	466.85	2.66014e+06	3.37671e+06	4.31812e+06	3.06121e+06	2.51119e+06	2.35554e+06	2.35661e+06	1.83259e+06	1.9814e+06	2.33626e+06	2.42759e+06	1.86222e+06
				47.927	249.988	5.56707e+06	7.14967e+06	4.42189e+06	8.79623e+06	8.694e+06	7.33812e+06	9.06884e+06	7.54955e+06	9.02499e+06	7.99794e+06	8.07479e+06	5.99065e+06
				47.927	348.881	8.98228e+06	6.61573e+06	6.13351e+06	1.01578e+07	8.07135e+06	1.21365e+07	4.40596e+06	8.72571e+06	5.1078e+06	7.21642e+06	6.10169e+06	1.39265e+07
				47.927	378.86	3.05161e+06	3.42029e+06	1.71261e+06	1.64261e+06	1.35197e+06	2.66973e+06	2.70523e+06	3.66431e+06	2.70529e+06	3.20664e+06	2.58153e+06	6.99087e+06
				47.927	594.849	1.18226e+06	1.71985e+06	1.32622e+06	1.15985e+06	1.31008e+06	745503	2.55727e+06	1.43504e+06	2.48153e+06	1.86304e+06	2.54274e+06	1.31592e+06
				47.9233	458.874	3.48135e+06	3.84128e+06	3.30667e+06	3.51224e+06	3.92177e+06	2.28503e+06	5.67032e+06	3.73112e+06	5.05129e+06	3.84499e+06	5.02989e+06	3.21906e+06
				47.9195	534.843	1.88459e+06	2.70492e+06	3.787e+06	2.51647e+06	2.57514e+06	1.52765e+06	2.08919e+06	1.59067e+06	1.53781e+06	2.16067e+06	2.42711e+06	1.38186e+06
				47.9151	364.873	3.28663e+06	6.72511e+06	5.13169e+06	4.94668e+06	4.67218e+06	4.41366e+06	4.44141e+06	3.53197e+06	4.6977e+06	3.75596e+06	4.06035e+06	4.31062e+06
				47.9151	474.848	3.91624e+06	3.65117e+06	3.28743e+06	3.74147e+06	3.22277e+06	3.34389e+06	4.01241e+06	4.1195e+06	4.2843e+06	4.44322e+06	4.92034e+06	3.23027e+06
				47.9151	526.86	2.31862e+06	2.83868e+06	1.89927e+06	1.86097e+06	2.34717e+06	1.19648e+06	3.62399e+06	2.3065e+06	4.28751e+06	3.12384e+06	3.66434e+06	8.27334e+06
				47.9059	444.868	3.88298e+06	5.28389e+06	7.08099e+06	4.36582e+06	4.48242e+06	3.71953e+06	3.68981e+06	1.93961e+06	3.203e+06	3.87707e+06	4.40835e+06	1.59161e+06
				47.9054	241.091	5.78082e+06	3.88021e+06	8.49378e+06	5.10405e+06	4.46861e+06	7.05174e+06	6.55389e+06	3.98864e+06	4.55588e+06	3.99031e+06	2.80159e+06	3.23526e+06
				47.9025	308.887	2.01515e+07	2.31504e+07	3.13323e+07	2.13503e+07	2.18312e+07	2.03589e+07	1.7235e+07	1.43233e+07	1.49696e+07	1.84624e+07	1.86744e+07	1.42692e+07
		Fumonisin B4	-24.6102	47.8962	690.821	1.18118e+06	1.32216e+06	1.3666e+06	2.0279e+06	2.16173e+06	1.6561e+06	1.0838e+06	1.3468e+06	1.4402e+06	1.25816e+06	1.37091e+06	1.6117e+06
				47.8813	362.971	1.0471e+07	1.5175e+07	3.38498e+06	8.5523e+06	7.49271e+06	8.29615e+06	1.0834e+07	1.1268e+07	1.0496e+07	1.38803e+07	8.22268e+06	1.64029e+07
				47.8734	432.858	2.15233e+06	1.26939e+06	1.30926e+06	2.48579e+06	2.3072e+06	2.71555e+06	1.74329e+06	2.34912e+06	2.14297e+06	1.89337e+06	1.98529e+06	3.10908e+06
		beta-Carotene 5,6-epoxide	-24.648	47.8734	553.866	2.33582e+06	1.83856e+06	2.6864e+06	3.66602e+06	2.7451e+06	3.16113e+06	1.35675e+06	1.96511e+06	1.75392e+06	1.79152e+06	1.71624e+06	1.96756e+06
				47.861	317.949	5.80242e+06	6.42491e+06	7.73577e+06	9.24375e+06	1.00661e+07	6.41253e+06	7.65263e+06	5.37132e+06	7.96288e+06	5.64558e+06	7.45731e+06	4.224e+06
				47.8601	249.974	5.56707e+06	7.20936e+06	4.42189e+06	8.85657e+06	8.694e+06	7.39852e+06	9.07378e+06	7.54341e+06	8.98695e+06	7.99794e+06	8.06532e+06	5.99065e+06
				47.8601	638.803	1.26757e+06	895389	1.05043e+06	1.87473e+06	1.35299e+06	2.21125e+06	404870	1.43537e+06	741259	863947	877247	2.02899e+06
				47.8222	112.986	2.33244e+08	2.19172e+08	2.46077e+08	2.84044e+08	2.86504e+08	2.6957e+08	2.48239e+08	2.53402e+08	2.66827e+08	2.43865e+08	2.3626e+08	2.35873e+08
				47.8175	474.854	3.80732e+06	3.66234e+06	3.2134e+06	3.66153e+06	3.22277e+06	3.34389e+06	4.01459e+06	4.12036e+06	4.26943e+06	4.42777e+06	4.91081e+06	3.22782e+06
				47.3757	485.899	1.66231e+06	1.86149e+06	2.40329e+06	2.8165e+06	3.12342e+06	2.44922e+06	1.53253e+06	2.55229e+06	1.49916e+06	1.88362e+06	1.88173e+06	2.02359e+06
				47.3533	568.83	4.29196e+06	3.63643e+06	2.05961e+06	5.25356e+06	3.46103e+06	5.79358e+06	1.67606e+06	4.58736e+06	2.60326e+06	2.82947e+06	3.03857e+06	7.45852e+06
				47.3274	466.861	2.61337e+06	3.38574e+06	4.37537e+06	3.04194e+06	2.48794e+06	2.3369e+06	2.35789e+06	1.83297e+06	1.97452e+06	2.32814e+06	2.40026e+06	1.86263e+06
				47.3094	460.86	4.62129e+06	4.97321e+06	4.67526e+06	3.88157e+06	3.82573e+06	3.63525e+06	2.36192e+06	2.3682e+06	2.22979e+06	3.24723e+06	3.45465e+06	2.25683e+06
				47.2037	622.834	1.34597e+06	1.42713e+06	1.47999e+06	2.49088e+06	2.0154e+06	2.1729e+06	1.40228e+06	2.1149e+06	1.6216e+06	1.58916e+06	1.5218e+06	2.10546e+06
				46.8892	264.934	1.07857e+07	1.0249e+07	6.79594e+06	2.46724e+07	2.2848e+07	2.47562e+07	5.44868e+06	3.34962e+07	2.35587e+07	8.75378e+06	8.5935e+06	4.20171e+07
				46.8892	416.882	8.88815e+06	6.18001e+06	4.71144e+06	1.04966e+07	7.64282e+06	9.71238e+06	4.12588e+06	9.25359e+06	5.10026e+06	5.69506e+06	5.91445e+06	1.19371e+07
				46.7803	249.963	5.95572e+06	6.71026e+06	4.45621e+06	8.63851e+06	8.93214e+06	7.42806e+06	7.51916e+06	7.00199e+06	8.06987e+06	6.33349e+06	6.5713e+06	6.00163e+06
				46.7505	706.804	1.11849e+06	1.39876e+06	1.09906e+06	1.74575e+06	1.25585e+06	1.61195e+06	590225	1.26576e+06	706728	1.26559e+06	824065	1.48531e+06
		2,4-Dichlorophenoxyacetate	14.5813	46.733	222.048	3.29313e+06	2.29465e+06	3.89608e+06	2.99432e+06	2.11464e+06	3.25457e+06	3.08352e+06	2.7229e+06	2.31645e+06	2.87716e+06	2.42183e+06	2.60981e+06
				46.733	554.856	1.61604e+06	1.68629e+06	1.29761e+06	2.44584e+06	2.50463e+06	2.23165e+06	1.42104e+06	2.03e+06	1.58431e+06	1.4798e+06	1.66e+06	2.06002e+06
		Mersalyl acid	-9.69511	46.7206	484.87	1.13236e+07	9.3724e+06	7.30347e+06	1.43319e+07	1.1708e+07	1.47175e+07	7.08688e+06	1.38206e+07	8.08729e+06	8.78225e+06	8.78315e+06	1.52414e+07
				46.7186	570.831	1.01197e+06	913979	538575	1.15462e+06	1.18487e+06	1.38773e+06	612462	1.14574e+06	847789	808807	939860	7.19888e+06
				46.6617	332.92	3.51304e+07	3.15046e+07	2.60587e+07	4.51425e+07	4.03185e+07	4.09601e+07	2.64583e+07	3.75918e+07	3.07095e+07	2.9096e+07	2.99972e+07	4.46249e+07
				46.6531	362.896	8.52573e+06	9.37376e+06	3.33142e+06	4.09721e+06	5.38066e+06	5.62495e+06	9.18037e+06	9.93576e+06	9.40549e+06	1.02249e+07	7.93634e+06	1.33837e+07
				46.63	498.861	1.68251e+06	1.9514e+06	2.07789e+06	1.82802e+06	2.14666e+06	2.15861e+06	2.00986e+06	1.61448e+06	2.20161e+06	1.62896e+06	1.54388e+06	2.17044e+06
				46.63	622.844	1.37091e+06	1.42372e+06	1.49057e+06	2.50723e+06	2.03435e+06	2.19159e+06	1.40228e+06	2.11644e+06	1.62822e+06	1.59547e+06	1.49733e+06	2.10833e+06
				46.6241	317.94	5.9881e+06	6.70654e+06	8.45869e+06	9.63541e+06	1.00499e+07	6.67664e+06	7.76259e+06	5.50381e+06	8.07316e+06	5.88108e+06	7.85301e+06	5.15117e+06
				46.6187	706.793	1.23707e+06	1.39579e+06	1.0994e+06	2.08101e+06	1.38627e+06	1.59924e+06	791726	1.38095e+06	819998	1.27128e+06	821633	1.74081e+06
		Fumonisin B4	-10.9458	46.6164	690.831	1.20343e+06	1.31936e+06	1.36786e+06	2.04182e+06	2.23801e+06	1.67075e+06	1.10343e+06	1.3492e+06	1.46847e+06	1.26382e+06	1.36687e+06	1.61465e+06
				46.6153	400.909	2.20515e+07	2.12835e+07	1.84052e+07	3.32773e+07	2.97407e+07	2.90266e+07	1.84545e+07	2.61593e+07	2.31875e+07	2.10128e+07	2.17521e+07	2.75639e+07
				46.6135	384.934	3.18693e+07	3.54103e+07	4.09973e+07	5.7874e+07	6.3065e+07	3.96475e+07	5.0563e+07	4.09404e+07	5.48644e+07	3.90348e+07	4.40703e+07	3.18354e+07
				46.6123	248.96	1.26831e+08	1.30177e+08	1.3394e+08	1.86703e+08	1.9685e+08	1.5123e+08	1.56185e+08	1.47738e+08	1.69313e+08	1.34408e+08	1.46548e+08	1.32991e+08
				46.6105	376.896	7.2196e+06	9.94362e+06	1.47208e+07	6.78538e+06	7.49659e+06	6.27614e+06	6.81657e+06	4.15756e+06	6.32695e+06	7.08129e+06	8.21055e+06	5.40115e+06
				46.609	67.2084	474052	403984	484267	993508	1.09881e+06	568369	713541	725488	878629	576341	700314	632946
				46.609	316.947	7.54756e+07	7.80188e+07	8.67787e+07	1.21462e+08	1.29751e+08	9.03008e+07	1.00288e+08	9.02318e+07	1.11172e+08	8.20459e+07	9.13139e+07	7.53204e+07
				46.609	362.96	1.02134e+07	1.06684e+07	2.7304e+06	6.17234e+06	4.85601e+06	6.84135e+06	1.05943e+07	1.08248e+07	9.92385e+06	1.26311e+07	7.87067e+06	1.48535e+07
				46.609	468.895	2.02742e+07	1.96665e+07	1.83813e+07	3.22759e+07	3.15536e+07	2.53014e+07	2.11268e+07	2.49342e+07	2.49413e+07	1.93654e+07	2.19139e+07	2.31907e+07
		N-[(4E,8E)-1,3-dihydroxyoctadeca-4,8-dien-2-yl]hexadecanamide	-16.153	46.609	536.883	1.66606e+07	1.71529e+07	1.75082e+07	2.68415e+07	3.02494e+07	2.13e+07	2.06762e+07	2.02396e+07	2.216e+07	1.65826e+07	1.9346e+07	1.77406e+07
				46.6019	498.846	1.73091e+06	1.9456e+06	2.07789e+06	1.82802e+06	2.14666e+06	2.15861e+06	2.0084e+06	1.59459e+06	2.21923e+06	1.62252e+06	1.54652e+06	2.16956e+06
				46.601	566.826	1.81557e+06	2.21746e+06	2.58528e+06	1.85039e+06	1.51823e+06	1.95783e+06	1.88923e+06	1.68758e+06	1.84284e+06	1.70889e+06	1.32465e+06	9.93665e+06
				46.5971	604.872	1.23508e+07	1.27239e+07	1.40952e+07	2.25571e+07	2.42851e+07	1.52137e+07	1.68592e+07	1.6775e+07	2.05002e+07	1.46799e+07	1.71624e+07	1.43926e+07
				46.5933	470.873	1.33459e+06	1.79608e+06	1.64227e+06	3.02497e+06	2.65343e+06	2.32027e+06	1.85892e+06	1.92062e+06	2.09417e+06	1.36329e+06	1.80409e+06	2.13231e+06
		Trypanothione	0.595988	46.5933	724.87	1.67562e+06	2.19259e+06	3.30979e+06	3.40833e+06	5.58487e+06	2.12544e+06	5.00659e+06	2.22051e+06	5.06796e+06	2.61441e+06	3.40964e+06	1.19306e+06
				46.5917	552.858	1.16758e+07	9.77436e+06	7.73036e+06	1.64019e+07	1.45075e+07	1.41684e+07	6.67957e+06	1.39084e+07	9.75761e+06	8.90608e+06	1.03781e+07	1.47145e+07
				46.5863	430.882	2.27989e+06	2.84605e+06	1.76692e+06	967740	2.0737e+06	1.67336e+06	3.12305e+06	2.86971e+06	2.81426e+06	2.90848e+06	2.21047e+06	2.64415e+06
				46.5863	452.919	1.90618e+07	2.15441e+07	2.84426e+07	3.54432e+07	4.11328e+07	2.35612e+07	3.43446e+07	2.45569e+07	3.6468e+07	2.4078e+07	2.82766e+07	1.7002e+07
				46.5863	453.916	1.93816e+06	1.93222e+06	2.62539e+06	3.41578e+06	3.91335e+06	2.99871e+06	2.82223e+06	2.16611e+06	2.84752e+06	2.44685e+06	2.22257e+06	1.60779e+06
				46.5859	588.896	7.05735e+06	9.19068e+06	1.23441e+07	1.46697e+07	1.84966e+07	8.93962e+06	1.69196e+07	9.01347e+06	1.73514e+07	9.55042e+06	1.29257e+07	6.00306e+06
		Ginsenoside Rh3	21.9994	46.5859	605.878	863368	1.40594e+06	1.89651e+06	2.64415e+06	2.71009e+06	1.69607e+06	2.12269e+06	1.63945e+06	2.20149e+06	1.23948e+06	1.71328e+06	875010
				46.5859	656.883	3.05073e+06	3.97937e+06	5.38921e+06	6.39095e+06	8.96619e+06	3.58749e+06	8.43964e+06	4.46456e+06	8.5047e+06	4.63399e+06	5.34146e+06	2.90707e+06
				46.5855	520.909	1.0121e+07	1.29388e+07	1.72275e+07	2.31947e+07	2.70301e+07	1.41642e+07	2.32427e+07	1.43171e+07	2.62353e+07	1.40304e+07	1.77548e+07	9.07391e+06
		CE-108	-9.33061	46.5855	740.847	3.86481e+06	4.87653e+06	6.31021e+06	8.27095e+06	1.00368e+07	5.20895e+06	7.70685e+06	6.00308e+06	8.79696e+06	5.21762e+06	6.94974e+06	4.43249e+06
				46.5737	180.968	8.47424e+07	8.20776e+07	8.34648e+07	1.21684e+08	1.21539e+08	1.04286e+08	8.66256e+07	8.8035e+07	9.74151e+07	8.37168e+07	8.55269e+07	8.57328e+07
				46.5566	306.924	1.25975e+07	1.60196e+07	8.80536e+06	1.14092e+07	1.64892e+07	7.47703e+06	1.57513e+07	1.49239e+07	1.49086e+07	1.60708e+07	1.54489e+07	1.91876e+07
				46.5459	485.885	1.945e+06	1.97202e+06	2.91467e+06	3.58109e+06	2.97777e+06	3.11623e+06	1.434e+06	1.92418e+06	1.75185e+06	1.86548e+06	2.06105e+06	2.41897e+06
				46.5399	741.851	501570	593401	887938	1.23884e+06	1.41835e+06	788644	1.2368e+06	698725	1.03014e+06	579075	883201	456800
				46.5398	689.842	1.17197e+06	978598	1.38272e+06	1.78749e+06	1.68376e+06	1.56207e+06	949694	1.28574e+06	1.13114e+06	860683	1.01351e+06	1.1787e+06
				45.5703	469.904	2.12696e+06	2.17935e+06	3.07252e+06	3.4836e+06	3.65029e+06	2.74484e+06	2.80735e+06	2.4564e+06	3.03835e+06	2.36708e+06	2.71459e+06	2.00463e+06
		PA(10:0/i-20:0)	2.8394	45.4347	621.858	1.48383e+06	1.07547e+06	1.33725e+06	1.80651e+06	1.58557e+06	1.67858e+06	1.53171e+06	1.37644e+06	1.65242e+06	1.12111e+06	1.76624e+06	1.43111e+06
				45.3085	186.918	2.57966e+07	2.73426e+07	2.85044e+07	2.44888e+07	2.39463e+07	2.93842e+07	2.57593e+07	2.25083e+07	2.68449e+07	2.69914e+07	2.49441e+07	2.09089e+07
				45.1753	417.885	1.91432e+06	1.76215e+06	2.69808e+06	2.85356e+06	2.34305e+06	2.11719e+06	1.59954e+06	2.15862e+06	1.85721e+06	1.62483e+06	2.36811e+06	1.99293e+06
				44.1747	349.897	2.83849e+06	2.22319e+06	1.90375e+06	3.25036e+06	2.51483e+06	2.87308e+06	2.27573e+06	2.99172e+06	2.39694e+06	2.8501e+06	2.51164e+06	3.03071e+06
		Pyridate	16.7886	43.9758	379.93	1.63932e+06	1.72044e+06	368441	460981	690223	876209	1.32627e+06	1.75774e+06	1.67978e+06	1.87942e+06	1.43918e+06	2.45455e+06
				43.9205	158.975	2.85593e+07	2.97006e+07	5.88456e+06	6.98159e+06	9.78418e+06	1.41718e+07	2.27418e+07	2.87553e+07	2.07568e+07	3.0215e+07	2.07514e+07	4.68004e+07
				42.6268	321.899	3.3897e+06	3.95981e+06	900559	1.82632e+06	2.18772e+06	4.40175e+06	2.05027e+06	2.23606e+06	1.90768e+06	3.14495e+06	2.05851e+06	3.14957e+06
				41.3132	175.97	1.30062e+07	1.4401e+07	3.05426e+06	3.59239e+06	4.65471e+06	6.86886e+06	1.1983e+07	1.28597e+07	1.00372e+07	1.42763e+07	1.04479e+07	1.79464e+07
				41.2812	289.94	4.47731e+06	5.66807e+06	470341	1.09164e+06	1.25152e+06	1.8437e+06	3.07748e+06	4.59342e+06	2.58202e+06	5.55349e+06	2.95675e+06	1.08353e+07
				21.1863	363.869	1.92501e+07	3.96326e+07	8.19881e+07	3.69334e+07	2.02205e+07	2.88096e+07	3.36354e+07	1.90485e+07	2.38286e+07	2.60438e+07	4.95463e+07	4.01754e+07
				15.6183	343.893	1.26339e+07	1.26929e+07	1.1638e+07	1.26149e+07	1.40573e+07	1.30446e+07	9.50794e+06	9.60833e+06	9.43809e+06	1.10797e+07	1.00333e+07	1.06203e+07
				14.3044	275.906	2.49241e+07	2.45336e+07	2.09947e+07	2.59818e+07	3.02493e+07	2.95301e+07	1.62399e+07	1.76881e+07	1.69584e+07	2.03895e+07	1.88335e+07	1.92228e+07
				14.2774	163.928	5.51857e+07	5.26092e+07	5.14233e+07	6.85926e+07	7.34634e+07	7.39424e+07	3.47514e+07	3.76046e+07	3.56696e+07	4.39411e+07	4.14768e+07	4.12045e+07
				14.2749	207.918	1.21634e+08	1.1872e+08	1.11317e+08	1.5026e+08	1.65923e+08	1.6141e+08	7.89713e+07	8.48915e+07	8.15736e+07	1.01052e+08	9.47198e+07	9.26214e+07
				14.0982	258.916	2.72987e+07	2.60825e+07	2.54498e+07	3.09547e+07	3.75263e+07	3.54184e+07	1.78156e+07	2.00409e+07	1.87847e+07	2.23012e+07	2.11696e+07	2.15368e+07
				12.9576	190.928	1.86853e+08	1.85129e+08	1.75324e+08	2.27701e+08	2.69856e+08	2.61216e+08	1.17143e+08	1.23926e+08	1.20033e+08	1.48995e+08	1.46511e+08	1.41154e+08
				12.9528	502.78	4.45322e+06	6.14127e+06	7.31749e+06	8.42761e+06	6.13896e+06	7.4924e+06	5.15149e+06	4.41405e+06	4.30553e+06	5.01069e+06	6.75783e+06	6.29944e+06
				12.6647	224.908	7.87593e+07	8.45648e+07	7.29521e+07	8.72384e+07	1.37378e+08	9.71916e+07	3.88047e+07	5.06838e+07	4.61515e+07	5.45456e+07	5.41541e+07	6.01124e+07
				12.602	336.858	0	0	1.67928e+07	0	3.88488e+07	3.82008e+07	0	0	0	0	0	0
		Thenylchlor	1.2895	12.6008	324.845	1.90021e+07	0	0	3.80428e+07	4.85882e+07	4.32679e+07	0	0	0	0	0	0
				12.2757	480.797	8.37841e+06	1.34043e+07	1.71152e+07	2.02154e+07	1.48384e+07	1.74184e+07	1.07462e+07	7.88698e+06	8.91072e+06	1.02718e+07	1.48042e+07	1.23024e+07
				11.5188	241.898	9.20706e+07	1.01428e+08	1.17073e+08	0	1.70643e+08	1.79765e+08	0	0	0	0	0	0
				11.3063	168.886	0	0	2.01154e+07	0	0	2.43483e+07	1.05062e+07	9.60725e+06	0	1.32974e+07	1.47304e+07	0
				10.9138	476.776	6.03182e+06	6.45305e+06	7.81332e+06	1.0342e+07	1.68709e+07	1.69876e+07	2.29607e+06	2.65738e+06	2.53604e+06	4.38931e+06	4.20982e+06	4.00482e+06
