# Supplementary material for: A Multi-Omics Integration Analysis Reveals That Mori Fructus Polysaccharide Ameliorates Liver Injury via Regulating Liver Metabolic Function Through Inhibiting Lipid Metabolism, Enhancing Glycolysis, and Promoting Amino Acid Utilization
Source: Antioxidants (Basel). 2026 Apr 1;15(4):443. doi: 10.3390/antiox15040443 (PMC13113487; doi:10.3390/antiox15040443)
Supplement: Supplementary file 1 [file antioxidants-15-00443-s001.zip › Supplementary Materials/Table S3 Metabolomics data serum under the postive ion mode.xlsx]

## Sheet: Sheet1
MS2 name	MS2 score	MS1 name	MS1 ppm	rt	mz	ALD_1	ALD_2	ALD_3	ALD_4	ALD_5	ALD_6	MFP_1_1	MFP_1_2	MFP_1_3	MFP_1_4	MFP_1_5	MFP_1_6	QC1	QC2	QC3	QC4
Mepiprazole	0.999758			309.485	305.157	8.42569e+07	5.92925e+08	7.06035e+07	1.41194e+09	2.53908e+08	1.9991e+08	4.54984e+08	4.95131e+08	1.26104e+09	7.07131e+08	6.87261e+07	7.25179e+07	3.22156e+08	3.16929e+08	3.48673e+08	3.65101e+08
Foeniculoside VII	0.999648			337.329	349.184	5.20276e+07	8.01839e+08	5.07359e+07	1.71565e+09	2.69822e+08	2.3049e+08	6.0459e+08	6.30676e+08	1.28463e+09	8.21796e+08	6.5529e+07	6.52852e+07	4.16257e+08	4.2777e+08	4.59763e+08	4.49672e+08
Dexamethasone	0.999641			360.212	393.21	4.06593e+07	8.27149e+08	4.26441e+07	1.56532e+09	3.2783e+08	2.41712e+08	6.02462e+08	7.18527e+08	1.30544e+09	8.8556e+08	6.01263e+07	6.89544e+07	4.30009e+08	4.54113e+08	4.93212e+08	4.85397e+08
Kanzonol I	0.99936			378.969	437.236	2.99402e+07	6.60492e+08	3.50022e+07	1.35005e+09	2.37649e+08	1.97225e+08	5.1391e+08	5.97563e+08	1.08865e+09	8.19398e+08	4.52028e+07	5.8194e+07	3.90599e+08	3.88782e+08	3.97085e+08	4.10032e+08
Garcimangosone B	0.999322			772.479	409.161	2.05067e+08	3.9468e+07	2.12681e+07	3.67311e+07	5.05619e+07	2.76536e+07	1.75869e+08	7.66589e+06	4.40074e+06	3.38734e+06	1.74605e+08	3.54512e+06	8.08551e+07	1.06248e+08	1.22417e+08	1.18954e+08
Kanzonol K	0.998836			847.65	437.194	1.74446e+08	2.16565e+08	2.27891e+08	2.53159e+08	4.76629e+08	3.21257e+08	2.02832e+08	1.86819e+08	1.42108e+08	1.85513e+08	1.94975e+08	1.76688e+08	3.46267e+08	4.23711e+08	4.41203e+08	4.89196e+08
Lys Lys Ser	0.998152			362.868	362.241	6.19229e+06	3.18607e+07	6.70549e+06	5.24257e+07	1.53102e+07	1.21906e+07	2.59566e+07	2.69598e+07	5.43539e+07	3.63071e+07	8.64304e+06	8.86077e+06	2.36059e+07	2.28417e+07	2.3623e+07	2.45127e+07
6,8-Dihydroxy-1,7-diprenylxanthone-2-carboxylic acid	0.99775			831.869	409.172	3.45595e+06	4.90341e+06	4.75407e+06	5.74873e+06	6.01574e+06	5.43753e+06	4.30924e+06	4.04664e+06	4.05406e+06	2.9849e+06	3.32193e+06	3.48434e+06	1.08248e+07	1.73544e+07	1.86727e+07	2.22582e+07
Arachidonoylmorpholine	0.997708			1150.58	374.303	2.09155e+07	2.21455e+07	2.09262e+07	2.14041e+07	4.46256e+07	1.91721e+07	1.62312e+07	2.2374e+07	1.41566e+07	1.76958e+07	1.87867e+07	1.4475e+07	1.3944e+07	4.26182e+07	5.35402e+07	6.12787e+07
L-Proline	0.997007			57.7514	116.071	4.15059e+08	3.34051e+08	4.29496e+08	3.17193e+08	3.17258e+08	3.62781e+08	3.69337e+08	2.85693e+08	3.52415e+08	4.19822e+08	3.35341e+08	2.78922e+08	4.45291e+08	4.38259e+08	4.20394e+08	4.05705e+08
[(1aS,2aR,3S,5R,6S,7aR)-3-acetyloxy-5-hydroxy-2a,7a-dimethyl-5-propan-2-yl-2,3,4,5a,6,7-hexahydro-1aH-azuleno[6,7-b]oxiren-6-yl] 4-hydroxybenzoate	0.99632			847.615	415.211	5.99856e+07	8.4842e+07	6.8672e+07	9.61336e+07	2.33604e+08	9.71558e+07	7.55319e+07	7.10218e+07	4.14068e+07	6.80916e+07	7.61056e+07	6.99564e+07	1.70774e+08	2.07814e+08	2.32952e+08	2.59346e+08
3-O-Methylniveusin A	0.996168			360.212	409.183	7.0955e+06	1.34907e+08	7.774e+06	2.36868e+08	5.36121e+07	4.02967e+07	8.86624e+07	1.08979e+08	1.98019e+08	1.38062e+08	9.85707e+06	1.26257e+07	6.51811e+07	6.77085e+07	7.50725e+07	7.35616e+07
Adenosine	0.994907			68.2244	268.103	2.69885e+08	4.78841e+08	1.06558e+09	3.01656e+08	8.27577e+08	6.93178e+08	8.28352e+07	1.14643e+08	4.72501e+08	9.1202e+07	4.48719e+07	1.11223e+07	6.00082e+08	5.44377e+08	5.62363e+08	5.37272e+08
Ceanothine E	0.994376			422.658	569.315	5.64618e+06	1.70238e+08	7.9038e+06	3.94114e+08	6.0174e+07	4.72262e+07	1.34218e+08	1.42751e+08	3.5755e+08	2.1997e+08	1.21929e+07	1.46083e+07	1.14696e+08	1.0215e+08	9.85199e+07	1.0225e+08
Lys Tyr Arg Phe	0.993959			434.308	613.339	2.91999e+06	7.52748e+07	4.27357e+06	1.74827e+08	2.60747e+07	1.93977e+07	5.88433e+07	6.39966e+07	1.63773e+08	9.40388e+07	5.15686e+06	6.31816e+06	4.61079e+07	3.96611e+07	4.11905e+07	4.36904e+07
Citronellyl beta-sophoroside	0.993717			395.089	481.263	1.55532e+07	5.51637e+08	2.28826e+07	1.02135e+09	1.94102e+08	1.50775e+08	4.35525e+08	4.80905e+08	9.46505e+08	6.16147e+08	3.39689e+07	4.53953e+07	2.99838e+08	2.93883e+08	3.13271e+08	3.31565e+08
PA(18:0/18:2(9Z,12Z))	0.993684			462.3	701.492	3.81792e+08	2.17437e+08	2.31538e+08	4.40337e+08	2.62709e+08	1.82823e+08	2.77543e+08	2.36245e+08	4.20261e+08	2.90702e+08	3.31032e+08	3.52589e+08	3.54736e+08	2.93083e+08	3.08558e+08	3.18582e+08
Asn Arg Val His	0.992675			409.269	525.288	1.14188e+07	3.40854e+08	1.77552e+07	7.84092e+08	1.24715e+08	9.49306e+07	2.98668e+08	3.15019e+08	6.87519e+08	4.4291e+08	2.55946e+07	3.26098e+07	2.18517e+08	1.898e+08	2.08446e+08	2.06157e+08
Dodecanoylcarnitine	0.99163			731.118	344.28	1.00692e+07	8.82882e+06	1.04632e+07	9.30341e+06	1.64283e+07	1.20778e+07	8.46769e+06	1.08981e+07	1.17546e+07	9.49271e+06	8.19767e+06	6.28063e+06	9.18381e+06	1.02521e+07	1.10694e+07	1.12422e+07
Macamide B	0.988797			1300.98	346.31	1.45078e+07	1.17413e+07	1.47169e+07	3.5597e+07	4.23386e+07	1.74787e+07	1.69239e+07	1.83216e+07	1.25377e+07	2.51507e+07	1.87193e+07	1.90165e+07	2.42675e+07	3.83713e+07	6.46856e+07	7.70313e+07
Lys Leu Ser Lys	0.988543			408.983	475.325	4.33138e+07	5.17817e+07	2.35902e+07	9.3266e+07	3.29514e+07	2.73176e+07	5.80466e+07	4.76033e+07	9.80916e+07	6.21548e+07	5.16162e+07	5.12509e+07	6.28108e+07	5.13709e+07	5.65331e+07	5.75057e+07
L-Acetylcarnitine	0.988015			65.3528	204.121	1.81031e+09	1.90049e+09	2.17322e+09	1.44695e+09	1.989e+09	2.46937e+09	1.56717e+09	2.00624e+09	2.44542e+09	2.18759e+09	1.72438e+09	1.75187e+09	2.06027e+09	1.99435e+09	2.10974e+09	2.12606e+09
Myristoylcarnitine	0.987525			809.542	372.311	1.71362e+07	1.51957e+07	2.04177e+07	1.42527e+07	2.69541e+07	2.11556e+07	1.04555e+07	1.44428e+07	1.6507e+07	1.34564e+07	1.10206e+07	7.7003e+06	1.48899e+07	1.79395e+07	2.05192e+07	2.18259e+07
5'-Methylthioadenosine	0.987266			268.812	298.097	3.86624e+07	7.51271e+07	7.59538e+07	3.56365e+07	5.56578e+07	8.29327e+07	5.6471e+07	6.36347e+07	2.78207e+07	4.78314e+07	3.67781e+07	1.2266e+08	5.21403e+07	7.96604e+07	8.11948e+07	8.26005e+07
PA(P-16:0/17:2(9Z,12Z))	0.986867			1247.4	643.452	1.30715e+08	3.75136e+07	8.87827e+07	2.4676e+07	3.0223e+07	5.49531e+07	1.57049e+07	1.85111e+07	4.48884e+07	3.07097e+07	2.98914e+07	2.92221e+07	8.13722e+06	2.1511e+07	2.99745e+07	2.47549e+07
Propionylcarnitine	0.985769			108.467	218.139	2.66249e+07	2.76948e+07	5.3701e+07	5.48957e+06	3.45122e+07	3.95217e+07	4.34269e+07	5.11265e+07	4.5519e+07	5.55129e+07	3.78406e+07	3.03016e+07	5.05683e+07	4.76761e+07	3.66581e+07	3.51535e+07
Asn Pro Trp His	0.984392			1207.28	553.259	1.22318e+07	1.45197e+07	1.11615e+07	1.85018e+07	2.85053e+07	9.35904e+06	7.5963e+06	1.27539e+07	5.04161e+06	6.61994e+06	1.01228e+07	1.06941e+07	2.65272e+06	1.97381e+07	5.18424e+07	6.27436e+07
Melleolide M	0.984045			847.668	453.167	5.63792e+07	7.59038e+07	5.19454e+07	6.4296e+07	1.23944e+08	7.89381e+07	8.02658e+07	8.04795e+07	4.55318e+07	7.05919e+07	7.65831e+07	8.17127e+07	1.55339e+08	1.51312e+08	1.51554e+08	1.50161e+08
Gln Leu Lys	0.980589			360.202	388.255	1.42848e+07	3.13697e+08	1.25728e+07	6.07647e+08	1.19444e+08	8.66305e+07	2.57306e+08	2.88665e+08	5.44755e+08	3.65932e+08	2.26933e+07	2.5811e+07	1.8283e+08	1.90998e+08	1.97017e+08	1.80911e+08
Glycerol tripropanoate	0.979701			234.024	261.131	1.42868e+06	9.58433e+06	2.21665e+06	1.16432e+08	3.22821e+07	1.43222e+06	4.34336e+06	8.15783e+06	1.45741e+06	1.70966e+06	1.48713e+06	1.44281e+06	4.10475e+06	1.74253e+07	8.78086e+07	9.74054e+07
PS(20:3(8Z,11Z,14Z)/18:0)	0.975194			479.895	814.579	3.28097e+08	2.14791e+08	2.78136e+08	3.01255e+08	2.27325e+08	2.49418e+08	2.08599e+08	1.93386e+08	2.95257e+08	2.39566e+08	2.7067e+08	2.40241e+08	2.21145e+08	2.40273e+08	2.40851e+08	2.45754e+08
Lys Thr Val Lys	0.97098			493.407	475.325	7.08899e+07	5.36618e+07	6.22535e+07	6.35645e+07	5.62067e+07	5.47846e+07	4.9423e+07	6.16194e+07	6.64704e+07	6.01717e+07	6.75967e+07	6.22832e+07	7.52387e+07	6.01206e+07	6.75095e+07	6.71123e+07
L-Palmitoylcarnitine	0.969995			882.822	400.343	1.89913e+08	1.96006e+08	1.6621e+08	1.26332e+08	2.36249e+08	2.78704e+08	1.51755e+08	1.80075e+08	1.51151e+08	1.64552e+08	1.69997e+08	1.31389e+08	1.78452e+08	2.34403e+08	2.53787e+08	3.08061e+08
Choline	0.96844			53.8498	104.106	1.15999e+09	9.26656e+08	1.07719e+09	7.83694e+08	9.185e+08	1.09622e+09	1.08744e+09	9.32559e+08	8.27717e+08	8.26243e+08	5.65709e+08	8.06718e+08	1.04293e+09	8.9119e+08	1.06878e+09	9.41249e+08
Leu Lys Val Glu	0.965247			671.977	488.298	2.33418e+06	4.64073e+06	1.03048e+07	3.64586e+07	1.64915e+06	3.18555e+06	1.92144e+07	6.3303e+06	2.36612e+07	1.49753e+07	1.79437e+07	3.34619e+06	1.33041e+07	1.44711e+07	1.40154e+07	1.39311e+07
Butyrylcarnitine	0.96276			224.946	232.154	2.73901e+07	3.57032e+07	6.23517e+07	3.33626e+07	8.77462e+07	3.13409e+07	7.68177e+07	8.20882e+07	7.35717e+07	8.52235e+07	6.03012e+07	6.09588e+07	6.49514e+07	5.56365e+07	4.4876e+07	4.4936e+07
Glu Cys Cys Asp	0.959073			663.081	469.111	1.59115e+07	1.478e+07	3.77302e+06	1.22521e+07	9.28117e+06	4.76827e+06	1.91817e+07	2.30191e+07	1.21136e+07	1.73586e+07	2.10795e+07	2.35346e+07	1.74402e+07	1.41714e+07	1.56301e+07	1.65656e+07
N-Acetylmuramoyl-Ala	0.955071			337.398	365.157	7.67184e+06	1.14041e+08	7.63437e+06	2.44185e+08	3.82841e+07	3.3873e+07	8.29796e+07	8.73062e+07	1.80013e+08	1.14338e+08	8.96456e+06	9.09351e+06	5.9204e+07	5.7983e+07	6.31295e+07	6.24329e+07
Arachidonic acid	0.954779			1196.54	305.247	5.86225e+07	4.36724e+07	7.49341e+07	3.63841e+07	5.13079e+07	5.65331e+07	3.98459e+07	4.18871e+07	5.28277e+07	4.04122e+07	3.90836e+07	2.63812e+07	3.16886e+07	4.0948e+07	5.42418e+07	5.76503e+07
Cholesterol	0.934548			1474.5	369.351	2.18909e+07	7.17001e+06	9.26623e+06	1.06398e+07	1.20471e+07	1.93907e+07	1.14438e+07	9.3116e+06	9.9107e+06	6.05015e+06	8.6226e+06	1.28162e+07	2.32185e+08	3.94978e+06	5.80281e+06	8.90093e+06
8-HETE	0.934505			1008.25	303.232	1.32586e+08	4.81931e+07	9.16242e+07	1.9455e+07	2.18604e+07	1.06804e+08	3.91211e+07	6.68404e+06	6.47619e+07	1.75377e+07	1.10613e+07	6.53031e+07	7.48055e+07	8.46135e+07	9.37942e+07	9.57806e+07
Met Trp Trp His	0.933924			1214.03	659.286	1.76634e+07	1.48576e+07	1.0744e+07	1.84832e+07	2.85997e+07	1.83933e+07	1.09113e+07	2.01782e+07	8.5422e+06	9.20414e+06	9.10917e+06	1.73061e+07	2.04154e+07	4.82971e+07	5.7098e+07	7.22318e+07
L-Octanoylcarnitine	0.932282			545.127	288.216	7.23398e+06	6.46924e+06	4.06763e+06	4.07399e+06	8.66142e+06	8.40987e+06	8.8454e+06	6.92004e+06	7.54804e+06	5.80446e+06	5.13978e+06	5.97379e+06	6.52676e+06	5.84519e+06	6.54971e+06	6.80258e+06
Octadecanamide	0.928587			1301.01	284.295	1.03196e+09	6.55955e+08	7.85399e+08	1.48169e+09	1.44197e+09	9.61702e+08	7.13736e+08	1.07903e+09	5.97125e+08	1.23381e+09	9.05547e+08	7.74583e+08	1.16833e+09	1.88572e+09	2.7537e+09	3.27452e+09
Di-n-octyl phthalate	0.914581			1364.1	391.283	6.26878e+07	6.53725e+07	5.88756e+07	6.68598e+07	6.19933e+07	5.78914e+07	6.16181e+07	5.95728e+07	5.64372e+07	5.67895e+07	6.2176e+07	6.27962e+07	5.77627e+07	6.34196e+07	7.4131e+07	7.7261e+07
MG(16:0/0:0/0:0)	0.907537			1200.46	331.284	2.37598e+07	2.81931e+07	2.20861e+07	3.95564e+07	7.19496e+07	3.00793e+07	2.81682e+07	3.5942e+07	2.40422e+07	2.72276e+07	2.54254e+07	4.16912e+07	3.10095e+07	5.24931e+07	7.7652e+07	8.80333e+07
Asn Pro Val	0.906459			444.807	329.187	1.42763e+06	3.01789e+07	1.92583e+06	7.94995e+07	1.10612e+07	7.52594e+06	2.58246e+07	2.52209e+07	7.06188e+07	4.16511e+07	2.39544e+06	2.7029e+06	2.38047e+07	1.89344e+07	1.81984e+07	1.84144e+07
Corticosterone	0.905704			658.057	347.221	1.96019e+07	2.51104e+07	3.68362e+07	3.18706e+07	5.79517e+07	4.31351e+07	2.2274e+07	2.73172e+07	3.98591e+07	3.45853e+07	2.32376e+07	8.93924e+06	3.20245e+07	3.7661e+07	4.27469e+07	4.50892e+07
L-Lysine	0.903017			46.0263	147.106	2.14285e+08	1.84883e+08	2.48133e+08	1.98617e+08	1.96423e+08	2.21551e+08	2.23188e+08	1.58423e+08	1.60622e+08	1.90189e+08	1.63373e+08	1.66745e+08	2.03526e+08	1.93165e+08	2.12846e+08	1.85506e+08
Betaine	0.897355			57.7304	118.086	2.72761e+09	2.23662e+09	2.5491e+09	2.42347e+09	1.54362e+09	2.01306e+09	2.07283e+09	1.74081e+09	1.74665e+09	1.85421e+09	1.81052e+09	1.65183e+09	2.12418e+09	1.9557e+09	2.14004e+09	2.06023e+09
Tridemorph	0.88772			1307.43	298.311	9.56763e+07	6.78812e+07	7.13198e+07	1.47478e+08	1.83908e+08	9.18361e+07	9.73884e+07	1.3615e+08	6.50914e+07	1.59923e+08	9.59459e+07	9.28281e+07	1.40083e+08	2.10997e+08	2.94642e+08	3.51768e+08
Ile Met Arg Tyr	0.884035			381.973	582.293	1.53282e+08	1.24972e+08	5.95946e+07	1.10016e+08	8.34581e+07	3.42091e+07	1.77011e+08	8.17377e+07	1.13958e+08	1.40722e+08	1.00554e+08	6.61032e+07	1.06624e+08	1.01929e+08	1.00225e+08	9.40523e+07
N-Hexadecanoylpyrrolidine	0.881131			1319.46	310.31	1.62688e+08	1.10426e+08	1.2393e+08	2.41598e+08	2.29881e+08	1.39438e+08	1.12359e+08	1.80042e+08	9.38674e+07	2.04494e+08	1.31669e+08	1.17043e+08	2.18702e+08	3.3507e+08	4.68989e+08	5.7956e+08
Palmitic amide	0.858816			1168.2	256.263	6.5386e+07	5.76421e+07	9.92212e+07	1.27599e+08	1.98832e+08	8.09132e+07	7.28545e+07	1.01749e+08	5.06128e+07	1.08949e+08	7.69206e+07	7.1586e+07	1.36486e+08	1.82597e+08	2.3819e+08	2.78833e+08
Niacinamide	0.847572			66.9472	123.055	1.88674e+09	1.05062e+09	1.45304e+09	1.23321e+09	1.31166e+09	1.74152e+09	1.14281e+09	1.29642e+09	1.0771e+09	1.19264e+09	1.09433e+09	1.30847e+09	1.27535e+09	1.27124e+09	1.22594e+09	1.33248e+09
Ala Leu Ala Pro	0.841731			360.208	371.228	6.65783e+06	1.72807e+08	6.57195e+06	4.07818e+08	5.86786e+07	4.35905e+07	1.28939e+08	1.55081e+08	3.46152e+08	2.08392e+08	1.04352e+07	1.17553e+07	8.51309e+07	9.18612e+07	9.37857e+07	9.1485e+07
13Z-Docosenamide	0.833142			1376.43	338.342	5.40529e+08	7.98349e+08	6.34387e+08	7.7525e+08	1.7055e+09	5.66154e+08	5.18714e+08	8.71305e+08	4.63962e+08	5.41461e+08	7.39228e+08	8.91296e+08	1.04579e+09	1.41788e+09	2.06785e+09	2.31148e+09
Gly Ile Glu Arg	0.832434			377.479	474.256	1.22149e+08	1.61675e+08	1.02796e+08	1.03048e+08	8.51205e+07	6.8343e+07	1.56883e+08	1.26986e+08	1.45628e+08	1.7665e+08	1.1037e+08	4.35808e+07	1.14437e+08	1.08454e+08	9.79869e+07	9.46539e+07
Capsiamide	0.805752			1205.99	270.279	6.45602e+07	4.82301e+07	4.90124e+07	8.91083e+07	1.01325e+08	5.93826e+07	5.74975e+07	8.92463e+07	4.80967e+07	9.14481e+07	6.07312e+07	5.84632e+07	1.09401e+08	1.50533e+08	1.61763e+08	1.87242e+08
L-Phenylalanine	0.797881			79.4314	166.086	5.83774e+08	3.69029e+08	6.49007e+08	3.91617e+08	4.22547e+08	5.57885e+08	5.79401e+08	3.7983e+08	3.86561e+08	4.76197e+08	4.06781e+08	3.85512e+08	4.78753e+08	4.35555e+08	3.84322e+08	3.97638e+08
(-)-Epigallocatechin	0.794429			67.0362	307.083	1.32295e+09	9.53231e+08	1.05496e+09	7.40201e+08	6.68049e+08	1.11159e+09	4.45535e+08	9.28977e+08	5.93957e+08	7.89443e+08	1.02889e+09	1.12368e+09	1.04302e+09	8.43815e+08	6.56193e+08	7.68273e+08
Phosphorylcholine	0.781908			954.444	184.073	1.70054e+08	1.7337e+08	2.13149e+08	1.55438e+08	2.08746e+08	2.03637e+08	7.12827e+07	1.45912e+08	1.43081e+08	1.45676e+08	1.26923e+08	1.16623e+08	2.25594e+08	2.37863e+08	2.80589e+08	2.96317e+08
Ala Cys Gly Ala	0.757752			309.55	321.131	7.77251e+06	5.36436e+07	6.08121e+06	1.12726e+08	2.25185e+07	1.70608e+07	3.75892e+07	4.20321e+07	1.02096e+08	6.03032e+07	5.6915e+06	6.62563e+06	2.71531e+07	2.63488e+07	2.92379e+07	3.03781e+07
N6,N6,N6-Trimethyllysine	0.757469			49.9714	189.16	5.73084e+08	6.17367e+08	6.44656e+08	4.36822e+08	4.6184e+08	7.22835e+08	5.77756e+08	6.23621e+08	5.41835e+08	6.29476e+08	6.27706e+08	5.49005e+08	5.4553e+08	4.73474e+08	4.96563e+08	4.20228e+08
2-oxo-nonadecanoic acid	0.748177			1199.55	313.273	6.45946e+07	7.3953e+07	6.42067e+07	9.96317e+07	1.79968e+08	7.59007e+07	7.1406e+07	8.64299e+07	5.94013e+07	7.14533e+07	6.60649e+07	9.91119e+07	7.64383e+07	1.21732e+08	1.89228e+08	2.23563e+08
Indole-3-propionic acid	0.747548			574.923	190.086	4.54266e+06	1.70519e+06	3.86309e+06	877022	2.49445e+06	3.08849e+06	1.82771e+06	2.32274e+06	3.75507e+06	5.73351e+06	4.85434e+06	1.21481e+06	6.22908e+06	6.32823e+06	6.5206e+06	6.87335e+06
Oleamide	0.745497			1195.12	282.279	8.07513e+07	9.21822e+07	3.21545e+08	2.9993e+08	6.12184e+08	1.13164e+08	1.25745e+08	1.1239e+08	6.82558e+07	9.93613e+07	7.29295e+07	7.47068e+07	2.59077e+08	3.72846e+08	4.71047e+08	6.04939e+08
N,O-Didesmethylvenlafaxine	0.742307			713.872	250.177	6.05706e+07	6.78077e+07	3.15499e+07	5.67931e+07	4.03854e+07	3.14968e+07	8.79209e+07	7.41928e+07	5.94396e+07	5.19368e+07	9.11341e+07	5.21654e+07	1.00803e+08	8.66621e+07	1.02037e+08	1.07062e+08
L-Carnitine	0.739635			56.4637	162.113	5.23476e+08	5.75351e+08	7.36612e+08	7.0546e+08	1.14223e+09	8.04107e+08	6.10118e+08	8.3755e+08	8.0366e+08	8.67894e+08	9.37768e+08	5.92211e+08	6.29333e+08	5.50703e+08	6.72591e+08	5.74361e+08
2-(3-Phenylpropyl)pyridine	0.738503			418.458	198.127	1.05814e+06	3.8995e+06	2.30143e+07	3.46882e+06	8.94465e+07	4.48893e+06	1.98971e+06	2.42873e+07	8.87563e+06	2.00259e+07	4.98255e+06	5.42541e+06	1.57671e+07	1.78927e+07	2.019e+07	2.14805e+07
Met Phe Ile Arg	0.718868			920.856	566.321	1.87132e+08	1.96773e+08	2.23013e+08	1.59348e+08	2.60083e+08	2.28481e+08	2.80441e+08	1.89952e+08	1.86206e+08	1.75975e+08	1.39855e+08	1.4165e+08	2.75187e+08	2.96762e+08	2.98793e+08	3.18113e+08
1H-Indole-3-carboxaldehyde	0.717438			267.235	146.06	2.74766e+08	1.55847e+08	3.23555e+08	1.5778e+08	2.44034e+08	2.32791e+08	1.71637e+08	1.31827e+08	1.23335e+08	1.87974e+08	1.34402e+08	1.29572e+08	1.92098e+08	1.84944e+08	1.77724e+08	1.84412e+08
3,3,5-triiodo-L-thyronine-beta-D-glucuronoside	0.71664			65.6399	132.093	1.65165e+09	1.09669e+09	1.49771e+09	1.37454e+09	1.24911e+09	1.54043e+09	1.93904e+09	1.2343e+09	1.08215e+09	1.38107e+09	1.09554e+09	1.50363e+09	1.53844e+09	1.52302e+09	1.45607e+09	1.40589e+09
Docosahexaenoic Acid ethyl ester	0.715488			773.709	357.279	1.34964e+08	5.409e+07	4.23372e+07	1.33633e+08	1.14055e+08	1.41493e+08	6.68641e+08	4.47002e+07	9.51997e+07	5.39776e+07	5.61571e+07	2.12591e+07	1.05429e+08	1.02732e+08	1.09045e+08	9.55697e+07
Racemethionine	0.70826			68.2425	150.058	3.22587e+08	2.12943e+08	2.94014e+08	2.04859e+08	3.00186e+08	2.86508e+08	2.46209e+08	1.71633e+08	1.83949e+08	2.09423e+08	1.55048e+08	1.94679e+08	2.61664e+08	2.40726e+08	2.26667e+08	2.24177e+08
LysoPE(18:1(9Z)/0:0)	0.705605			978.582	480.312	1.83991e+08	1.30061e+08	1.75907e+08	1.05807e+08	1.17647e+08	1.81342e+08	8.6345e+07	8.03494e+07	1.0116e+08	1.09476e+08	1.03607e+08	3.24118e+07	1.31489e+08	1.49545e+08	1.65026e+08	1.73847e+08
Met Ile Val Arg	0.702589			954.413	518.322	7.85324e+08	7.84915e+08	9.27936e+08	7.32043e+08	8.98472e+08	8.87357e+08	7.34371e+08	6.98567e+08	7.10922e+08	6.77314e+08	6.68997e+08	5.84414e+08	9.08222e+08	9.16759e+08	1.01036e+09	1.05039e+09
Sphinganine	0.696934			768.241	302.305	3.91875e+07	4.23082e+07	4.07039e+07	6.46365e+07	8.86821e+07	4.05583e+07	6.4913e+07	5.04618e+07	2.48093e+07	3.92394e+07	3.33803e+07	4.2599e+07	6.20997e+07	8.07019e+07	1.01165e+08	1.15159e+08
LysoPE(16:0/0:0)	0.695239			947.889	454.292	1.14608e+08	8.38322e+07	1.1218e+08	8.38781e+07	1.19635e+08	1.0099e+08	5.24478e+07	6.552e+07	8.67393e+07	7.76402e+07	7.80224e+07	3.95144e+07	9.26886e+07	1.05435e+08	1.15317e+08	1.20893e+08
Ala Leu Lys Thr	0.688507			378.913	432.28	1.25248e+07	3.04246e+08	1.50181e+07	6.59991e+08	1.01926e+08	7.73121e+07	2.72402e+08	3.21353e+08	5.47634e+08	3.98798e+08	2.20696e+07	2.6117e+07	2.17675e+08	2.11168e+08	1.93106e+08	1.86307e+08
Beta-Leucine	0.687266			103.381	132.102	6.8762e+08	3.18342e+08	5.43374e+08	9.48529e+07	3.08574e+08	4.14179e+08	4.97392e+08	3.0999e+08	3.0947e+08	4.2252e+08	4.07973e+08	4.38458e+08	3.87552e+08	3.90251e+08	3.17268e+08	3.68326e+08
Ala Arg Gly Arg	0.686363			395.098	459.28	2.19791e+06	9.7311e+07	2.91e+06	2.3234e+08	2.81326e+07	2.1828e+07	7.9847e+07	8.80691e+07	2.26805e+08	1.22859e+08	4.94407e+06	6.20489e+06	5.20063e+07	5.10408e+07	5.14758e+07	5.30304e+07
Met Ile Arg Pro	0.685947			882.358	516.305	2.37829e+07	1.85988e+07	3.87423e+07	1.44968e+07	3.58197e+07	3.22274e+07	1.66346e+07	1.82268e+07	2.06845e+07	1.79675e+07	1.39549e+07	8.68838e+06	2.83146e+07	3.63082e+07	3.45358e+07	3.78497e+07
Leu Asn Arg	0.681842			838.199	402.237	3.52702e+07	3.09228e+07	2.56396e+07	1.79529e+07	1.83179e+07	2.22033e+07	2.40196e+07	3.18834e+07	2.56968e+07	2.82956e+07	2.51345e+07	4.41484e+07	3.19506e+07	2.70303e+07	3.26556e+07	2.72069e+07
Malabaricano	0.680593			455.58	362.196	4.99338e+06	2.81159e+07	3.67759e+06	8.43485e+07	1.46822e+07	8.83656e+06	2.65125e+07	2.46633e+07	7.11592e+07	4.12937e+07	7.70641e+06	8.45136e+06	2.8103e+07	1.80618e+07	2.16378e+07	2.31753e+07
CP 47,497-d11	0.678741			843.529	330.336	4.46006e+07	6.34297e+07	5.33375e+07	7.88404e+07	1.34022e+08	5.54346e+07	7.77518e+07	7.1637e+07	3.6554e+07	5.42544e+07	4.66151e+07	7.02168e+07	7.67008e+07	9.64483e+07	1.14002e+08	1.38291e+08
LysoPC(18:2(9Z,12Z))	0.674246			917.292	520.34	9.90543e+08	1.06055e+09	1.34902e+09	8.89601e+08	1.13558e+09	1.37699e+09	1.18405e+09	1.0058e+09	8.30544e+08	1.00941e+09	7.4856e+08	6.61883e+08	1.61481e+09	1.80027e+09	2.06562e+09	2.22612e+09
(Â±)-Tryptophan	0.667901			267.235	205.097	7.24797e+08	4.10855e+08	8.47138e+08	4.28886e+08	6.447e+08	6.36729e+08	4.87261e+08	3.62544e+08	3.5223e+08	5.26016e+08	3.73778e+08	3.68391e+08	5.18777e+08	5.15071e+08	5.09406e+08	5.04163e+08
PC(18:3(6Z,9Z,12Z)/18:1(11Z))	0.659037			1258.8	782.568	1.46485e+07	1.22656e+07	2.29593e+07	2.41902e+07	5.08234e+07	3.11677e+07	7.82053e+07	5.31663e+07	3.20577e+07	3.80173e+07	3.99941e+07	1.68592e+07	7.86945e+08	1.8698e+08	1.37074e+07	1.56453e+07
(9E)-12-hydroperoxy-5,6-dihydroxy-4-methoxy-9,13,14-trimethyl-16-(2-methylpropyl)-17-azatricyclo[9.7.0.01,15]octadeca-9,13-diene-2,18-dione	0.651673			489.44	448.27	5.97772e+06	2.52836e+06	1.16446e+07	2.39531e+07	667107	554510	6.04765e+06	7.60656e+06	2.55682e+06	1.22636e+07	2.17402e+07	584160	7.45336e+06	8.53868e+06	9.20407e+06	9.4553e+06
Elaidic carnitine	0.641801			901.04	426.358	1.35505e+08	1.34576e+08	9.86191e+07	1.0089e+08	1.55875e+08	2.0971e+08	9.9447e+07	1.27804e+08	9.90604e+07	1.3117e+08	1.28934e+08	9.7892e+07	1.50057e+08	1.86691e+08	2.26256e+08	2.55815e+08
PC(O-18:2(9Z,12Z)/2:0)	0.64161			1013.51	548.369	1.1097e+07	1.19714e+07	1.34543e+07	1.04679e+07	1.43826e+07	1.31638e+07	1.58352e+07	1.6169e+07	1.29816e+07	1.58536e+07	1.21768e+07	7.28176e+06	2.9988e+07	3.30716e+07	3.97422e+07	4.40733e+07
PC(22:5(7Z,10Z,13Z,16Z,19Z)/16:1(9Z))	0.636733			1258.74	806.568	8.34513e+06	9.93895e+06	1.00505e+07	9.63004e+06	1.49754e+07	1.03386e+07	8.59804e+06	5.73318e+06	1.18478e+07	1.41281e+07	1.07508e+07	9.76156e+06	4.74869e+08	1.93892e+07	9.63463e+06	8.8521e+06
LysoPC(20:4(5Z,8Z,11Z,14Z))	0.636673			920.119	544.341	8.39603e+08	8.97487e+08	1.02174e+09	7.34371e+08	1.21311e+09	1.02043e+09	1.27966e+09	8.17972e+08	7.83222e+08	7.87135e+08	5.78324e+08	6.12223e+08	1.19624e+09	1.36314e+09	1.49401e+09	1.62106e+09
LysoPC(16:0)	0.63326			953.148	496.34	4.01844e+09	4.00638e+09	4.96129e+09	3.79634e+09	4.84618e+09	4.58321e+09	3.6015e+09	3.36465e+09	3.51308e+09	3.37582e+09	3.26181e+09	2.82669e+09	4.47987e+09	4.86512e+09	5.54898e+09	5.87554e+09
2-acetyl-1-alkyl-sn-glycero-3-phosphocholine	0.623231			1065.65	524.373	1.92106e+09	1.88352e+09	2.03079e+09	1.86662e+09	2.54063e+09	1.85895e+09	2.18949e+09	2.14811e+09	1.92785e+09	1.83038e+09	1.61072e+09	1.98564e+09	2.38161e+09	2.71116e+09	2.97223e+09	3.32124e+09
Hypoxanthine	0.620728			105.021	137.046	1.03839e+07	1.51828e+07	1.85566e+07	2.85945e+06	5.92565e+07	2.81314e+07	5.55008e+06	2.67568e+06	9.19706e+06	4.85526e+06	2.45857e+06	6.33222e+06	6.91772e+07	7.04726e+07	2.06333e+07	5.83127e+07
PC(O-16:1(11Z)/2:0)	0.61954			983.29	522.356	6.53798e+08	5.70079e+08	7.78214e+08	5.15069e+08	7.04206e+08	7.701e+08	6.74715e+08	5.62019e+08	4.94674e+08	6.01526e+08	4.90541e+08	4.05366e+08	9.02547e+08	1.05044e+09	1.20745e+09	1.31494e+09
PC(O-18:1(10E)/2:0)	0.617311			1088.39	550.386	2.9939e+07	2.85629e+07	3.46352e+07	3.10417e+07	4.54429e+07	3.35611e+07	2.59426e+07	3.08259e+07	2.5512e+07	3.10634e+07	2.53147e+07	2.34543e+07	4.17179e+07	5.33316e+07	6.59415e+07	7.39359e+07
3beta,6beta-Dihydroxynortropane	0.591083			56.4902	144.096	2.62758e+08	3.02915e+08	1.88082e+08	1.89077e+08	1.43235e+08	1.83037e+08	3.56572e+08	1.9342e+08	1.93608e+08	3.17937e+08	2.16961e+08	1.95637e+08	2.92392e+08	3.12103e+08	3.02946e+08	3.04954e+08
Dihydrotestosterone	0.583175			678.891	255.205	3.26729e+06	4.94384e+06	1.95066e+06	4.79449e+06	3.9586e+06	1.20526e+06	7.65298e+06	5.04224e+06	3.56603e+06	2.93351e+06	7.21779e+06	7.71387e+06	1.41929e+07	1.75305e+07	1.66665e+07	1.59177e+07
LysoPC(17:0)	0.575546			1008.18	510.356	7.72272e+07	8.07569e+07	8.73038e+07	6.71767e+07	8.08866e+07	7.44277e+07	9.04942e+07	8.84313e+07	7.80305e+07	8.74825e+07	7.33169e+07	6.70108e+07	1.14126e+08	1.31693e+08	1.48914e+08	1.59493e+08
Val Ala Met	0.574121			1066.96	320.167	5.34164e+07	5.65297e+07	4.44007e+07	4.19545e+07	5.49911e+07	4.57867e+07	5.52779e+07	5.57e+07	5.6282e+07	5.21311e+07	4.85112e+07	5.50186e+07	3.71402e+07	6.02615e+07	6.94983e+07	8.25296e+07
12-amino-dodecanoic acid	0.572053			596.237	216.195	3.58304e+06	3.96981e+06	4.32223e+06	2.88121e+06	3.43464e+06	4.79031e+06	2.64742e+06	2.64704e+06	2.83507e+06	1.93726e+06	2.3024e+06	1.22236e+06	4.92015e+06	6.14306e+06	6.44138e+06	6.75062e+06
LysoPC(15:0)	0.570186			899.865	482.323	6.05249e+07	5.91498e+07	5.89032e+07	4.27091e+07	5.30095e+07	6.07425e+07	5.50036e+07	5.03989e+07	4.8144e+07	5.59833e+07	4.92002e+07	3.91469e+07	8.73209e+07	9.15324e+07	1.05007e+08	1.09654e+08
6-methoxy-2,3,4,9-tetrahydropyrido[3,4-b]indol-1-one	0.560252			278.249	217.097	2.53364e+07	3.74552e+07	7.60705e+07	2.51246e+07	3.94751e+07	7.73171e+07	2.10198e+07	5.14933e+07	5.52402e+07	7.8474e+07	6.95513e+07	1.56441e+07	3.71015e+07	3.48103e+07	3.02968e+07	3.16696e+07
Sphingosine 1-phosphate	0.559387			838.199	380.256	2.84235e+08	2.37743e+08	2.7443e+08	1.69916e+08	1.65061e+08	2.16746e+08	1.74856e+08	2.27956e+08	1.98378e+08	2.21182e+08	1.79013e+08	3.11449e+08	2.06689e+08	2.12305e+08	2.39107e+08	2.22222e+08
L-Tyrosine	0.556842			68.2458	182.081	2.59916e+08	1.78069e+08	2.30705e+08	1.5891e+08	2.17318e+08	1.92569e+08	2.04598e+08	1.45148e+08	1.615e+08	1.72951e+08	1.46219e+08	1.307e+08	2.10067e+08	1.80491e+08	1.80225e+08	1.82811e+08
4-(4-Methylphenyl)-2-pentanone	0.549282			1196.75	177.128	1.90562e+07	1.4703e+07	1.59116e+07	3.50274e+07	3.73841e+07	1.71252e+07	2.23569e+07	3.04967e+07	2.01789e+07	3.2003e+07	2.33177e+07	1.55923e+07	2.38648e+07	4.01898e+07	6.39265e+07	7.23548e+07
Leu Gln Gln Thr	0.545153			342.357	489.257	6.55866e+07	5.63572e+07	1.13933e+07	5.73242e+07	3.64007e+07	5.15304e+07	6.18841e+07	3.75021e+07	4.99953e+07	5.51259e+07	4.43057e+07	2.5169e+07	4.26355e+07	4.01616e+07	3.62672e+07	3.44458e+07
methyl 9,10-epoxy-12,15-octadecadienoate	0.53292			1184.34	309.242	2.50105e+07	1.59541e+07	3.87883e+07	3.19072e+07	4.33337e+07	3.90796e+07	3.641e+07	4.65637e+07	2.12474e+07	4.6586e+07	2.53788e+07	3.33683e+07	3.18474e+07	4.52009e+07	5.61318e+07	6.40691e+07
LysoPE(0:0/18:0)	0.52835			1059.04	482.323	9.1175e+07	5.52258e+07	7.22171e+07	6.78337e+07	9.74357e+07	6.28853e+07	3.56012e+07	5.53986e+07	6.07332e+07	5.81908e+07	5.27982e+07	4.60274e+07	5.69287e+07	7.64387e+07	8.8451e+07	9.36806e+07
Linoelaidyl carnitine	0.527902			857.309	424.342	3.53125e+07	3.46667e+07	3.25619e+07	3.12805e+07	4.18371e+07	6.51053e+07	3.44487e+07	3.44172e+07	3.38448e+07	3.76773e+07	3.348e+07	2.25887e+07	4.03082e+07	4.93856e+07	5.50288e+07	6.0376e+07
Xestoaminol C	0.524717			689.759	230.247	2.16766e+08	8.90027e+07	1.02553e+08	1.52651e+08	1.45028e+08	8.43577e+07	5.67617e+07	6.84005e+07	8.96156e+07	6.08461e+07	1.89979e+08	1.11414e+08	1.66574e+08	1.68773e+08	2.00178e+08	2.29602e+08
PC(20:4(8Z,11Z,14Z,17Z)/20:3(8Z,11Z,14Z))	0.495286			1259.43	832.584	4.36388e+06	3.32172e+06	7.69788e+06	8.74379e+06	9.08895e+06	7.69133e+06	2.04818e+08	8.39563e+07	3.89941e+07	2.46497e+07	1.42857e+07	9.34606e+06	4.02212e+08	6.57994e+08	9.31394e+06	4.56765e+06
Stearoylcarnitine	0.493585			951.833	428.373	4.99611e+07	4.40287e+07	2.84223e+07	4.08428e+07	5.64532e+07	5.88817e+07	2.72806e+07	4.61894e+07	3.81776e+07	3.96898e+07	4.13709e+07	5.51147e+07	4.58496e+07	6.06676e+07	7.1187e+07	7.91138e+07
Eicosapentaenoic Acid-d5	0.484402			1096.13	308.258	1.50817e+07	9.77414e+06	1.25722e+07	2.22846e+07	2.5897e+07	1.80621e+07	1.26347e+07	2.25655e+07	8.49564e+06	2.69209e+07	1.60531e+07	1.40256e+07	2.35505e+07	3.65565e+07	4.75965e+07	5.54825e+07
alpha-Linolenoyl Ethanolamide	0.480252			1132.41	322.274	1.5992e+07	1.13016e+07	1.24879e+07	2.29154e+07	2.69537e+07	1.50658e+07	1.30263e+07	2.32235e+07	9.62066e+06	2.48192e+07	1.47818e+07	1.37495e+07	2.64315e+07	3.66182e+07	4.56431e+07	5.60951e+07
5,4'-DIMETHOXY-7-HYDROXYFLAVONE	0.471836			140.87	299.092	660760	1.35217e+08	3.21427e+06	2.98109e+07	2.77674e+07	1.71038e+07	1.40414e+08	6.99426e+07	3.99198e+07	3.23911e+07	8.35943e+07	2.63696e+08	6.67176e+07	5.69359e+07	6.41117e+07	5.15146e+07
Phe Arg His Ser	0.459656			1129.56	546.282	1.47114e+08	6.93468e+07	2.89777e+07	1.0584e+07	1.28101e+07	2.83837e+07	7.43814e+07	1.2051e+08	2.33468e+08	2.50513e+08	1.46101e+08	1.71389e+08	8.19143e+06	6.95875e+07	2.3594e+08	9.33231e+07
LysoPC(16:1(9Z)/0:0)	0.453568			883.022	494.324	8.41998e+07	7.16086e+07	1.18915e+08	4.64042e+07	1.14866e+08	9.42634e+07	5.2773e+07	7.26709e+07	6.45936e+07	6.5363e+07	5.64786e+07	4.23212e+07	1.12038e+08	1.27128e+08	1.34495e+08	1.491e+08
LysoPC(22:6(4Z,7Z,10Z,13Z,16Z,19Z))	0.433962			918.412	568.339	1.12691e+08	1.10027e+08	1.20015e+08	9.2325e+07	1.59726e+08	9.60677e+07	1.06123e+08	9.01711e+07	1.1301e+08	8.12842e+07	8.60125e+07	4.73444e+07	1.43411e+08	1.6351e+08	1.94833e+08	2.02204e+08
Noralfentanil	0.413546			678.885	277.188	5.71809e+06	8.50588e+06	494560	5.38028e+06	3.23807e+06	566400	2.04309e+07	1.54259e+07	4.33723e+06	5.91461e+06	2.07933e+07	2.62519e+07	3.37108e+07	2.52351e+07	2.77418e+07	2.48368e+07
PC(O-18:1(1E)/0:0)	0.353266			1011.83	508.375	5.482e+07	4.26473e+07	5.69919e+07	3.74514e+07	4.59191e+07	4.66932e+07	5.28141e+07	3.5033e+07	3.93539e+07	3.94895e+07	3.21208e+07	3.29154e+07	5.39706e+07	6.2521e+07	6.90216e+07	7.64421e+07
(2R,4S,5E,7S,8S)-4,7,8-trihydroxy-2-methyl-2,3,4,7,8,9-hexahydrooxecin-10-one	0.330869			104.097	217.104	6.11969e+07	8.47987e+07	4.08114e+07	1.41438e+07	5.47659e+07	4.32077e+07	8.3165e+07	7.07934e+07	1.74581e+08	9.96852e+07	5.45554e+07	5.23892e+07	9.26983e+07	9.16646e+07	5.96197e+06	8.67319e+06
LysoPE(18:2(9Z,12Z)/0:0)	0.329358			912.04	478.293	5.55812e+07	4.64462e+07	6.14876e+07	3.67998e+07	3.24708e+07	6.35196e+07	2.73628e+07	2.72213e+07	3.8987e+07	4.13927e+07	3.48914e+07	1.08098e+07	5.27923e+07	5.77089e+07	6.59266e+07	6.77301e+07
5,6(R)-Lipoxin A4-d5	0.325482			462.197	340.259	5.33519e+08	2.6479e+08	2.75321e+08	6.45156e+08	2.95376e+08	2.362e+08	3.27625e+08	2.65226e+08	6.19572e+08	3.70189e+08	4.6671e+08	4.60711e+08	4.3791e+08	3.50877e+08	3.80029e+08	3.99075e+08
N-(2-methoxy-ethyl) arachidonoyl amine	0.3184			1256.92	362.305	2.07291e+07	1.34379e+07	1.62206e+07	2.86044e+07	3.40511e+07	1.98263e+07	1.23548e+07	2.30744e+07	1.11006e+07	2.39358e+07	1.54988e+07	1.38354e+07	1.9425e+07	3.69379e+07	6.08147e+07	7.13864e+07
				337.236	344.228	1.42376e+07	1.94256e+08	1.29278e+07	4.75328e+08	7.07878e+07	5.87752e+07	1.77064e+08	1.85975e+08	3.88047e+08	2.36476e+08	1.91638e+07	1.88641e+07	1.30212e+08	1.27706e+08	1.24532e+08	1.17708e+08
				639.41	266.172	9.65243e+07	6.13952e+07	1.28307e+07	5.56964e+07	3.68468e+07	1.87997e+07	7.38516e+07	5.39455e+07	2.69844e+07	3.5005e+07	9.91498e+07	5.61863e+07	7.90204e+07	6.81351e+07	7.24475e+07	7.15162e+07
				60.1048	160.124	3.77281e+08	2.89088e+08	2.55024e+08	1.36018e+08	1.95335e+08	2.36021e+08	3.48104e+08	2.54393e+08	1.97867e+08	2.37493e+08	4.07917e+08	6.2879e+08	2.74527e+08	2.62743e+08	2.83365e+08	2.74377e+08
				1552.72	264.873	3.28312e+07	2.8358e+07	4.85985e+06	8.65999e+06	9.31349e+06	6.83954e+06	1.90296e+07	2.09196e+07	2.35381e+07	2.2013e+07	2.763e+07	2.92504e+07	8.59594e+06	1.97247e+07	2.93858e+07	3.35667e+07
		led	22.281	1552.18	381.799	3.66447e+06	3.0839e+06	512720	968591	442183	730347	2.55392e+06	1.78753e+06	2.45576e+06	2.32918e+06	2.33084e+06	2.8281e+06	864198	1.78136e+06	2.30329e+06	3.39884e+06
				1551.39	116.972	3.06609e+07	3.05556e+07	1.73891e+07	1.78954e+07	1.7539e+07	1.6744e+07	2.28718e+07	2.4632e+07	2.48356e+07	2.54685e+07	2.71886e+07	2.98731e+07	2.22576e+07	2.49518e+07	2.63079e+07	2.98e+07
				1551.34	87.0045	5.02143e+07	4.72611e+07	2.23717e+07	2.67918e+07	2.82881e+07	2.41091e+07	3.97584e+07	4.25478e+07	4.36021e+07	4.36841e+07	4.78264e+07	4.73638e+07	2.93323e+07	3.95241e+07	4.74625e+07	4.88615e+07
				1551.34	246.862	3.45744e+07	3.03655e+07	4.87251e+06	9.00975e+06	1.00095e+07	7.24082e+06	2.10158e+07	2.32616e+07	2.46762e+07	2.59033e+07	2.77449e+07	2.95418e+07	9.9759e+06	2.00767e+07	2.92472e+07	3.41882e+07
				1551.32	159.969	2.15981e+08	2.10495e+08	8.7469e+07	1.03276e+08	1.09245e+08	9.21962e+07	1.68803e+08	1.73343e+08	1.77226e+08	1.82513e+08	1.92637e+08	2.01242e+08	1.24313e+08	1.65142e+08	2.0489e+08	2.16131e+08
				1550.86	277.863	8.93975e+06	8.50182e+06	2.83396e+06	3.62772e+06	4.2602e+06	2.65888e+06	6.61993e+06	7.66031e+06	6.89899e+06	8.03273e+06	8.70733e+06	9.19385e+06	3.70928e+06	7.12648e+06	8.89067e+06	9.04848e+06
				1550.86	141.959	1.02413e+09	1.0077e+09	3.66134e+08	4.69734e+08	4.95817e+08	4.19663e+08	7.6758e+08	7.96969e+08	8.24259e+08	8.57766e+08	9.06028e+08	9.06789e+08	5.91077e+08	7.6174e+08	9.60342e+08	1.01478e+09
				1550.68	131.974	2.95312e+08	2.93174e+08	1.39513e+08	1.67471e+08	1.78877e+08	1.57831e+08	2.4015e+08	2.49793e+08	2.57708e+08	2.6282e+08	2.79523e+08	2.87219e+08	1.92728e+08	2.45566e+08	2.80441e+08	3.00876e+08
				1550.04	305.899	3.0825e+07	3.05306e+07	4.23074e+06	6.65674e+06	9.1938e+06	5.21756e+06	2.0631e+07	2.43384e+07	2.22032e+07	2.34919e+07	2.86225e+07	2.9857e+07	1.10529e+07	2.03327e+07	2.65967e+07	3.3741e+07
				1549.89	186.956	3.41959e+07	2.65116e+07	4.64146e+07	5.30867e+07	4.48721e+07	5.48653e+07	3.38868e+07	3.21587e+07	3.60184e+07	3.07678e+07	3.14935e+07	2.93823e+07	2.97277e+07	2.98267e+07	3.16858e+07	3.6527e+07
				1549.38	287.889	1.78801e+08	1.59616e+08	2.57777e+07	4.36024e+07	4.72545e+07	3.36874e+07	1.13227e+08	1.25394e+08	1.22812e+08	1.36274e+08	1.53503e+08	1.64229e+08	7.73353e+07	1.09574e+08	1.54045e+08	1.81531e+08
				1549.33	363.79	1.33565e+07	1.09842e+07	3.42933e+06	5.86245e+06	6.02319e+06	4.73859e+06	9.4934e+06	1.05207e+07	1.12008e+07	1.06015e+07	1.17298e+07	1.25233e+07	5.60199e+06	9.92636e+06	1.054e+07	1.45154e+07
				1549.28	285.893	2.33861e+07	2.26584e+07	4.36894e+06	6.2725e+06	7.38862e+06	4.92696e+06	1.4349e+07	1.57452e+07	1.65326e+07	1.95965e+07	2.19489e+07	2.16945e+07	7.94597e+06	1.47066e+07	2.14994e+07	2.31123e+07
				1549.06	72.9378	6.50644e+07	5.89528e+07	2.91132e+07	3.6153e+07	3.75197e+07	3.36991e+07	5.22936e+07	5.36854e+07	5.55174e+07	5.87187e+07	5.78848e+07	6.072e+07	4.73875e+07	5.38036e+07	6.15259e+07	6.44e+07
				1548.81	259.894	3.75231e+07	3.30244e+07	9.20323e+06	1.28883e+07	1.36371e+07	1.12222e+07	2.56064e+07	2.63951e+07	2.757e+07	2.84971e+07	3.11101e+07	3.13167e+07	2.00074e+07	2.43845e+07	3.18913e+07	3.70792e+07
				1548.68	113.964	3.56634e+09	3.26666e+09	2.06458e+09	2.46671e+09	2.36875e+09	2.52693e+09	2.88248e+09	2.95208e+09	2.99643e+09	3.0667e+09	3.20005e+09	3.36367e+09	2.53677e+09	2.86943e+09	3.24385e+09	3.51702e+09
				1548.68	114.965	1.11679e+08	1.04041e+08	5.60906e+07	6.29487e+07	7.09988e+07	6.92598e+07	9.2183e+07	9.21387e+07	9.6297e+07	9.79011e+07	1.01795e+08	1.08319e+08	7.7497e+07	8.82046e+07	1.01723e+08	1.12927e+08
				1548.11	258.886	3.65678e+07	2.63636e+07	1.85893e+07	2.44355e+07	2.48512e+07	2.45862e+07	2.89733e+07	2.68793e+07	2.90506e+07	2.81756e+07	2.71995e+07	2.98239e+07	1.90323e+07	2.41643e+07	2.92165e+07	3.88323e+07
				1548.04	304.891	4.05643e+07	3.12497e+07	2.02309e+07	3.00926e+07	3.0034e+07	2.50701e+07	3.53441e+07	3.26173e+07	3.86256e+07	3.3373e+07	3.35447e+07	3.64082e+07	2.62233e+07	3.05756e+07	3.67432e+07	4.51426e+07
				1547.51	276.896	1.70156e+08	1.40837e+08	8.70389e+07	1.19723e+08	1.19661e+08	1.12362e+08	1.36252e+08	1.38639e+08	1.45425e+08	1.32399e+08	1.42114e+08	1.50503e+08	1.06399e+08	1.28604e+08	1.50348e+08	1.85734e+08
				1547.47	274.901	2.08963e+07	1.70854e+07	1.09495e+07	1.43298e+07	1.46698e+07	1.3279e+07	1.6523e+07	1.80726e+07	1.90501e+07	1.69593e+07	1.84935e+07	1.87732e+07	1.20197e+07	1.48426e+07	2.05323e+07	2.39497e+07
				1547.35	295.898	8.40686e+06	1.67623e+07	1.06558e+07	9.43976e+06	1.10885e+07	1.12448e+07	6.62068e+06	7.51187e+06	4.53518e+06	1.15544e+07	9.29194e+06	8.69214e+06	1.04759e+06	9.79025e+06	8.27921e+06	4.76378e+06
				1546.62	148.977	1.15628e+08	8.74705e+07	1.31018e+08	1.43384e+08	1.42998e+08	1.51462e+08	1.05271e+08	1.02591e+08	1.13564e+08	9.49275e+07	9.96396e+07	9.69629e+07	8.56449e+07	1.02669e+08	1.05723e+08	1.18086e+08
				1546.58	77.9994	9.86609e+07	9.42225e+07	4.21824e+07	5.59369e+07	5.49534e+07	5.35196e+07	8.19528e+07	8.3497e+07	8.71711e+07	8.96604e+07	9.06271e+07	9.32365e+07	7.46555e+07	7.75333e+07	9.24151e+07	9.85626e+07
				1546.42	98.5124	4.27394e+09	4.05422e+09	2.56504e+09	3.03346e+09	3.07583e+09	3.06082e+09	3.46811e+09	3.59206e+09	3.49715e+09	3.69568e+09	3.92519e+09	4.0434e+09	3.20512e+09	3.3978e+09	3.9398e+09	4.22691e+09
		Bis(m-methanethiolato)tetranitrosyldiiron	-1.91532	1546.33	326.92	6.56636e+06	6.4467e+06	71849.2	536325	1.20099e+06	608994	4.52196e+06	3.88722e+06	3.92008e+06	4.55543e+06	6.31272e+06	5.77695e+06	2.99258e+06	2.73483e+06	6.37331e+06	6.72464e+06
				1546.09	97.5149	2.81816e+08	2.67215e+08	1.23768e+08	1.60243e+08	1.63376e+08	1.4481e+08	2.31433e+08	2.4128e+08	2.46511e+08	2.53593e+08	2.69247e+08	2.73561e+08	2.14944e+08	2.35037e+08	2.69642e+08	2.88201e+08
				1546.05	182.985	1.12385e+09	1.07875e+09	6.19552e+08	7.73721e+08	7.88127e+08	7.76992e+08	8.84624e+08	9.1836e+08	9.06421e+08	9.43021e+08	1.00181e+09	1.05434e+09	8.19542e+08	8.55322e+08	1.03709e+09	1.1232e+09
				1545.63	328.915	5.79317e+07	5.29155e+07	8.95058e+06	1.40034e+07	1.66995e+07	1.1586e+07	3.9807e+07	4.40665e+07	4.07808e+07	4.86866e+07	5.28573e+07	5.73721e+07	3.2507e+07	3.70143e+07	5.07299e+07	5.88392e+07
				1545.57	359.818	8.88728e+06	7.11866e+06	596068	1.55556e+06	2.21437e+06	1.42385e+06	4.93751e+06	5.48383e+06	6.2293e+06	7.12036e+06	8.08454e+06	6.74837e+06	4.14852e+06	5.59013e+06	7.29069e+06	8.65328e+06
		trans-3-Chloroacrylic acid	24.9755	1545.23	107.518	3.36515e+07	2.99126e+07	1.40438e+07	1.80147e+07	1.86557e+07	1.76626e+07	2.95169e+07	3.01636e+07	2.76241e+07	2.79081e+07	2.97141e+07	3.04717e+07	2.56548e+07	2.56383e+07	2.91235e+07	3.31934e+07
				1544.92	68.9941	3.83696e+07	3.58418e+07	1.59915e+07	2.02895e+07	2.05045e+07	1.87432e+07	2.86925e+07	3.10379e+07	3.00831e+07	3.36187e+07	3.24179e+07	3.44285e+07	2.68081e+07	2.98548e+07	3.77268e+07	3.92446e+07
				1544.8	89.5073	7.56046e+08	7.21287e+08	3.08233e+08	5.58869e+08	5.47346e+08	3.70878e+08	5.97565e+08	6.28022e+08	6.1042e+08	6.60003e+08	6.97556e+08	7.30462e+08	5.6784e+08	5.93564e+08	7.18016e+08	7.5307e+08
				1544.77	88.5096	4.69717e+07	4.58067e+07	1.80694e+07	2.35099e+07	2.43603e+07	2.26764e+07	3.8112e+07	3.68787e+07	3.79684e+07	4.26506e+07	4.48617e+07	4.53135e+07	3.41629e+07	3.66538e+07	4.33455e+07	4.62917e+07
		4-Bromo-3,5-cyclohexadiene-1,2-dione	5.08322	1544.76	187.999	3.61889e+07	3.71753e+07	2.51987e+07	2.63405e+07	3.08734e+07	2.67476e+07	3.03573e+07	3.18894e+07	3.08282e+07	3.14217e+07	3.23161e+07	3.28024e+07	2.4109e+07	3.18809e+07	3.00703e+07	3.41835e+07
				1544.73	176.971	4.61696e+07	3.88092e+07	6.10123e+07	6.86482e+07	6.71521e+07	7.03904e+07	4.54784e+07	4.13531e+07	5.01353e+07	3.86215e+07	4.17444e+07	3.93642e+07	3.78107e+07	4.11183e+07	4.2716e+07	5.27653e+07
				1544.42	214.935	9.58065e+06	2.18141e+07	2.68246e+07	1.8817e+07	2.22509e+07	2.76949e+07	6.74006e+06	9.33967e+06	6.79687e+06	1.60567e+07	1.16221e+07	1.14509e+07	1.55844e+06	1.54139e+07	9.85764e+06	3.85555e+06
				1544.22	158.961	4.86436e+08	3.96532e+08	6.2958e+08	7.10654e+08	6.5609e+08	7.21259e+08	4.81279e+08	4.32868e+08	5.17774e+08	4.02093e+08	4.26103e+08	4.18804e+08	3.97388e+08	4.36503e+08	4.47881e+08	5.41582e+08
				1543.95	96.9613	4.247e+07	4.04597e+07	3.19162e+07	3.99382e+07	3.76654e+07	4.19235e+07	3.64736e+07	3.59873e+07	3.75077e+07	3.71537e+07	4.07525e+07	3.86673e+07	3.3606e+07	3.43743e+07	3.96045e+07	4.47881e+07
				1543.84	189.996	1.70451e+07	1.7321e+07	1.46021e+07	1.52522e+07	1.73381e+07	1.61779e+07	1.50164e+07	1.53966e+07	1.58427e+07	1.52125e+07	1.4249e+07	1.68403e+07	1.32207e+07	1.38882e+07	1.57172e+07	1.87142e+07
				1543.47	219.927	1.73928e+07	1.6348e+07	6.20357e+06	7.76754e+06	7.73403e+06	6.72594e+06	1.42905e+07	1.40064e+07	1.36759e+07	1.40935e+07	1.4727e+07	1.63127e+07	1.21613e+07	1.38646e+07	1.42159e+07	1.66947e+07
				1542.41	130.966	4.44553e+08	3.52659e+08	5.032e+08	5.75233e+08	5.23025e+08	5.72135e+08	4.11034e+08	3.92023e+08	4.61248e+08	3.83368e+08	3.84392e+08	3.86465e+08	3.51931e+08	3.92347e+08	4.14031e+08	4.88555e+08
		Tetrachlorohydroquinone	12.5847	1542.13	248.901	1.2054e+07	9.84487e+06	6.91504e+06	8.24583e+06	9.16241e+06	7.88294e+06	9.4193e+06	9.49826e+06	1.04641e+07	9.22073e+06	9.91382e+06	1.07784e+07	8.34454e+06	8.96377e+06	9.49607e+06	1.2635e+07
				1541.97	297.917	9.63667e+06	8.14547e+06	3.47951e+06	6.00706e+06	6.75938e+06	5.63263e+06	8.38314e+06	7.00038e+06	8.51306e+06	7.80692e+06	8.30568e+06	8.46663e+06	7.60281e+06	6.78315e+06	8.29825e+06	1.05085e+07
		Tetraprenyl-beta-curcumene	11.3887	1541.95	477.832	3.87711e+06	1.15395e+07	1.54596e+07	9.9867e+06	1.25911e+07	1.39891e+07	3.97955e+06	5.00895e+06	1.88737e+06	9.52913e+06	8.03026e+06	5.43473e+06	0	8.03593e+06	4.45619e+06	1.34033e+06
				1540.89	303.884	1.524e+07	1.17975e+07	2.12886e+07	2.57831e+07	2.57175e+07	2.71943e+07	1.54834e+07	1.4162e+07	1.68884e+07	1.30939e+07	1.31132e+07	1.23501e+07	1.09407e+07	1.34068e+07	1.3837e+07	1.9026e+07
				1540.55	245.935	545164	5.85215e+06	7.36964e+06	3.81916e+06	6.68745e+06	8.01764e+06	1.50098e+06	1.54787e+06	643061	3.61229e+06	2.46684e+06	1.48931e+06	0	3.57209e+06	1.46794e+06	390293
				1540.43	275.888	3.12309e+07	2.29206e+07	4.06598e+07	4.77616e+07	4.33635e+07	4.92467e+07	2.98495e+07	2.70841e+07	3.16911e+07	2.44991e+07	2.4655e+07	2.50417e+07	2.47513e+07	2.71328e+07	2.68882e+07	3.51234e+07
				1540.32	235.932	6.60331e+06	1.29172e+07	1.75101e+07	9.46494e+06	1.26843e+07	1.45967e+07	4.39608e+06	5.89463e+06	4.8436e+06	1.11508e+07	8.48781e+06	6.8475e+06	1.58884e+06	8.92475e+06	6.08929e+06	3.8296e+06
				1539.47	318.886	9.70676e+06	9.99997e+06	1.57553e+06	2.97314e+06	4.13205e+06	3.02733e+06	8.04272e+06	8.78481e+06	6.7573e+06	8.30465e+06	7.20583e+06	9.38481e+06	1.01373e+07	6.32118e+06	8.16483e+06	1.0372e+07
				1539.44	299.913	8.50092e+07	7.00421e+07	4.21793e+07	6.12866e+07	5.97716e+07	5.75028e+07	6.94981e+07	6.86932e+07	7.33205e+07	7.0525e+07	7.25795e+07	7.30647e+07	6.0851e+07	6.41674e+07	7.34784e+07	9.17416e+07
				1539.42	155.994	1.60851e+08	1.51581e+08	7.94591e+07	1.01789e+08	1.19859e+08	1.28057e+08	1.32808e+08	1.31309e+08	1.32111e+08	1.42631e+08	1.45649e+08	1.48496e+08	1.27067e+08	1.28799e+08	1.45431e+08	1.70805e+08
				1539.32	154.99	3.672e+09	3.52007e+09	2.25396e+09	2.76881e+09	2.76706e+09	2.79566e+09	2.8736e+09	2.95725e+09	2.85609e+09	3.0707e+09	3.21379e+09	3.3391e+09	2.81898e+09	2.77656e+09	3.15125e+09	3.68079e+09
				1539.31	152.995	2.41395e+08	2.36485e+08	1.48579e+08	1.86088e+08	1.82251e+08	1.83137e+08	1.88292e+08	1.94076e+08	1.9129e+08	2.09564e+08	2.16667e+08	2.29035e+08	1.89855e+08	1.84564e+08	2.15949e+08	2.42411e+08
				1538.11	199.976	2.13751e+08	2.03781e+08	1.41459e+08	1.72484e+08	1.73001e+08	1.70642e+08	1.97071e+08	1.97431e+08	2.05725e+08	2.10561e+08	2.0485e+08	2.05327e+08	1.92689e+08	1.91729e+08	2.06581e+08	2.16557e+08
				1538.02	449.836	3.2598e+06	8.7274e+06	1.19599e+07	6.68476e+06	8.91614e+06	1.07211e+07	2.39205e+06	3.64305e+06	1.79554e+06	6.59595e+06	4.96916e+06	2.95693e+06	368776	5.99251e+06	3.85508e+06	1.78596e+06
				1536.77	242.427	1.0235e+07	7.5339e+06	8.1473e+06	9.56005e+06	1.12458e+07	1.18543e+07	8.95163e+06	7.74542e+06	8.57318e+06	7.86837e+06	8.05762e+06	6.63593e+06	7.19065e+06	7.52842e+06	7.28687e+06	9.14254e+06
				1536.74	236.93	5.21555e+07	1.07284e+08	1.29994e+08	9.00728e+07	1.08617e+08	1.21007e+08	4.40505e+07	5.50208e+07	4.12014e+07	8.79758e+07	7.29621e+07	6.30889e+07	1.17652e+07	7.41419e+07	6.0714e+07	2.94622e+07
				1536.64	226.443	4.71988e+06	1.07962e+07	1.40973e+07	9.80436e+06	1.15074e+07	1.40031e+07	4.09325e+06	5.04744e+06	3.41836e+06	9.29627e+06	6.73882e+06	4.9516e+06	219104	7.11321e+06	4.96312e+06	2.05571e+06
				1535.39	110.02	2.82816e+09	2.68817e+09	1.83668e+09	2.22234e+09	2.24756e+09	2.26634e+09	2.27828e+09	2.28383e+09	2.2625e+09	2.40467e+09	2.60314e+09	2.66358e+09	2.29902e+09	2.16841e+09	2.53842e+09	2.81909e+09
				1535.36	128.951	4.67108e+08	4.0551e+08	4.45836e+08	5.21064e+08	4.87937e+08	5.22832e+08	4.19531e+08	4.02445e+08	4.36052e+08	4.16511e+08	4.12505e+08	4.2364e+08	3.82674e+08	4.08482e+08	4.30371e+08	5.07552e+08
				1535.02	257.443	1.45392e+06	2.81945e+06	6.1631e+06	3.68411e+06	4.80617e+06	6.29068e+06	817780	1.63704e+06	632699	4.26901e+06	2.82146e+06	1.54774e+06	94764.8	3.28484e+06	2.0737e+06	696191
				1534.71	109.023	1.93799e+08	1.83413e+08	1.15257e+08	1.44166e+08	1.47757e+08	1.3831e+08	1.53603e+08	1.56216e+08	1.45256e+08	1.57258e+08	1.69734e+08	1.78184e+08	1.59655e+08	1.44648e+08	1.70651e+08	1.92481e+08
				1534.15	171.993	4.55461e+08	3.87253e+08	5.00711e+08	5.91606e+08	5.60312e+08	5.846e+08	4.38799e+08	4.16097e+08	4.67051e+08	3.96409e+08	4.07829e+08	3.9862e+08	3.86234e+08	3.99418e+08	4.22407e+08	5.16366e+08
				1533.86	217.998	4.64518e+06	4.88111e+06	7.63527e+06	8.98117e+06	8.79963e+06	9.29175e+06	5.73078e+06	4.46596e+06	6.80078e+06	4.35516e+06	5.03077e+06	4.32255e+06	4.37493e+06	4.97474e+06	4.99903e+06	8.87322e+06
				1532.84	137.987	2.85364e+08	2.35401e+08	2.33734e+08	2.79716e+08	2.76152e+08	2.83235e+08	2.36783e+08	2.30319e+08	2.47405e+08	2.39157e+08	2.46886e+08	2.47903e+08	2.20649e+08	2.24498e+08	2.4414e+08	2.96292e+08
		Selenite	9.47248	1532.67	127.967	3.86527e+07	3.59089e+07	3.7419e+07	4.49451e+07	4.13601e+07	4.26183e+07	3.73996e+07	3.51565e+07	3.70811e+07	3.38493e+07	3.33575e+07	3.51249e+07	3.39925e+07	3.39484e+07	3.72834e+07	4.22043e+07
				1532.62	241.002	5.38212e+06	5.78883e+06	2.34883e+06	2.50927e+06	3.75158e+06	2.59248e+06	6.29065e+06	6.18297e+06	5.75127e+06	6.2276e+06	6.02666e+06	6.73962e+06	7.98955e+06	5.52e+06	5.47941e+06	5.56637e+06
				1531.39	169.977	1.31557e+08	1.21153e+08	1.32009e+08	1.53521e+08	1.44641e+08	1.55457e+08	1.27022e+08	1.21507e+08	1.31958e+08	1.19258e+08	1.23835e+08	1.2664e+08	1.16141e+08	1.19031e+08	1.29828e+08	1.50728e+08
				1529.99	172.956	1.72174e+08	1.69737e+08	1.14112e+08	1.31006e+08	1.31511e+08	1.30797e+08	1.56199e+08	1.57862e+08	1.48364e+08	1.58724e+08	1.65437e+08	1.68613e+08	1.60611e+08	1.5153e+08	1.68392e+08	1.6895e+08
				1528.63	241.883	3.92573e+07	3.76356e+07	2.44227e+07	2.81261e+07	2.76332e+07	2.63476e+07	3.35422e+07	3.48532e+07	3.48693e+07	3.84254e+07	3.54292e+07	3.2432e+07	2.88217e+07	3.20696e+07	3.62288e+07	4.0419e+07
				1526.09	213.982	1.18846e+07	1.08248e+07	8.92641e+06	9.51331e+06	1.04116e+07	1.05501e+07	1.07102e+07	1.09784e+07	9.84273e+06	1.11026e+07	1.30185e+07	1.2556e+07	1.39868e+07	9.74856e+06	1.11499e+07	1.22902e+07
				1524.82	282.91	7.35861e+07	6.76044e+07	4.95399e+07	5.49946e+07	5.55124e+07	5.5543e+07	6.60219e+07	6.44079e+07	6.71986e+07	6.82225e+07	6.83773e+07	6.81557e+07	5.38966e+07	6.07183e+07	6.79781e+07	7.75049e+07
				1524.64	283.91	7.95854e+06	7.66698e+06	4.71055e+06	5.73619e+06	6.50287e+06	6.21054e+06	6.80019e+06	6.35377e+06	6.88178e+06	6.54281e+06	7.00303e+06	7.83828e+06	5.35872e+06	5.71716e+06	7.44026e+06	7.98487e+06
				1524.18	196.01	4.19684e+07	4.21455e+07	2.66476e+07	3.2986e+07	3.42404e+07	3.46322e+07	4.19526e+07	4.16743e+07	4.07975e+07	4.12652e+07	4.38881e+07	4.38098e+07	4.09417e+07	3.78121e+07	4.26532e+07	4.21143e+07
				1520.72	254.916	2.0006e+07	1.74386e+07	1.61057e+07	1.8606e+07	1.70549e+07	1.89385e+07	1.73621e+07	1.53928e+07	1.59784e+07	1.68906e+07	1.75304e+07	1.64e+07	1.26835e+07	1.38831e+07	1.73651e+07	2.17756e+07
				1517.9	196	4.1263e+07	4.25679e+07	3.04659e+07	3.66251e+07	3.56846e+07	3.74969e+07	4.03512e+07	4.24702e+07	3.93399e+07	3.96889e+07	4.25532e+07	4.33704e+07	4.56067e+07	3.7241e+07	4.03643e+07	4.14648e+07
				1515.53	271.916	4.92364e+06	4.75297e+06	6.99473e+06	7.57728e+06	7.99593e+06	9.30177e+06	3.79949e+06	4.19519e+06	3.41887e+06	4.24753e+06	4.41724e+06	4.24848e+06	4.52228e+06	3.63809e+06	3.78793e+06	5.53682e+06
				1515.21	168.001	5.32768e+07	5.17621e+07	2.64614e+07	2.9388e+07	3.08866e+07	3.02645e+07	5.25589e+07	5.41615e+07	5.51639e+07	5.95623e+07	5.52629e+07	5.66254e+07	5.03186e+07	5.23495e+07	5.7135e+07	5.42908e+07
				1514.73	143.025	4.61082e+07	4.50285e+07	4.61702e+07	4.68698e+07	4.62339e+07	4.46571e+07	4.31487e+07	4.62929e+07	4.30546e+07	4.53822e+07	4.81276e+07	4.67933e+07	3.71616e+07	4.00242e+07	4.35105e+07	4.41551e+07
				1513.98	249.914	1.07357e+06	1.15101e+06	613244	155814	464470	457117	2.34059e+06	1.92921e+06	1.6845e+06	1.92905e+06	1.56839e+06	1.83974e+06	1.47201e+06	1.30026e+06	1.06685e+06	1.0855e+06
				1512.7	153.994	7.16219e+07	5.48983e+07	5.18694e+07	4.92884e+07	4.82568e+07	5.40522e+07	5.56341e+07	5.77027e+07	5.75744e+07	6.15642e+07	6.00296e+07	6.2965e+07	2.45594e+07	5.01573e+07	5.96144e+07	5.93905e+07
				1512.49	143.019	4.33091e+07	4.00607e+07	4.5176e+07	4.32462e+07	4.16764e+07	3.91494e+07	4.05147e+07	4.35033e+07	4.00874e+07	4.10266e+07	4.31659e+07	4.35816e+07	3.2599e+07	3.79739e+07	4.20516e+07	4.28408e+07
				1512.01	124.987	2.02047e+07	1.79485e+07	1.52035e+07	1.68789e+07	1.57522e+07	1.65988e+07	2.23906e+07	2.28884e+07	2.03061e+07	2.18454e+07	2.18826e+07	2.12965e+07	2.12403e+07	2.04724e+07	2.09262e+07	2.05603e+07
				1511.4	198.978	737974	2.21981e+06	2.75799e+06	1.6425e+06	1.63122e+06	2.13244e+06	4.26816e+06	5.60202e+06	2.85772e+06	6.30141e+06	3.69593e+06	3.35816e+06	737114	3.17525e+06	2.53505e+06	1.55189e+06
				1511.39	266.936	8.28115e+06	8.66197e+06	5.58849e+06	5.72676e+06	5.82728e+06	4.00009e+06	8.58824e+06	8.28083e+06	8.8531e+06	7.16437e+06	8.88023e+06	9.16683e+06	7.40588e+06	7.66815e+06	8.75074e+06	7.78682e+06
				1511.3	181.989	1.92736e+07	1.71839e+07	1.91693e+07	1.82203e+07	1.89283e+07	2.07775e+07	2.076e+07	1.98068e+07	2.16321e+07	2.3363e+07	2.30462e+07	2.29965e+07	8.18646e+06	1.80522e+07	2.1284e+07	3.60455e+07
		Bis(chloromethyl) ether	-8.6409	1510.52	115.965	1.16567e+08	1.11065e+08	1.04069e+08	9.9148e+07	1.08594e+08	1.03764e+08	1.18816e+08	1.1743e+08	1.14871e+08	1.21711e+08	1.2318e+08	1.19477e+08	7.99807e+07	1.08443e+08	1.25281e+08	1.13083e+08
				1510.39	117.96	4.76587e+07	4.4694e+07	4.13496e+07	4.19439e+07	4.14565e+07	4.35431e+07	4.60236e+07	4.78514e+07	4.64836e+07	4.94416e+07	4.86252e+07	4.8565e+07	3.32145e+07	4.49187e+07	4.80652e+07	4.55132e+07
				1510.18	156.991	2.38717e+08	2.26344e+08	2.10375e+08	2.11744e+08	2.16298e+08	2.00693e+08	2.52809e+08	2.60318e+08	2.47395e+08	2.60723e+08	2.60938e+08	2.48176e+08	1.73718e+08	2.29489e+08	2.62582e+08	2.31723e+08
				1510.12	284.91	2.75931e+07	2.75188e+07	1.74832e+07	1.68536e+07	1.63922e+07	1.38325e+07	2.90689e+07	3.00027e+07	2.85036e+07	2.96796e+07	3.05905e+07	2.81194e+07	1.76482e+07	2.50727e+07	3.09841e+07	2.73474e+07
				1510.06	98.0008	9.36525e+07	9.19213e+07	8.83473e+07	8.75115e+07	8.98094e+07	7.97323e+07	9.661e+07	9.37576e+07	9.60369e+07	1.01596e+08	1.02197e+08	9.80024e+07	7.98599e+07	8.7121e+07	9.92942e+07	9.03232e+07
				1510.03	141	6.85749e+07	6.40021e+07	5.53438e+07	5.85715e+07	5.89594e+07	5.75071e+07	6.88432e+07	7.44001e+07	6.71795e+07	7.36549e+07	7.22285e+07	6.80462e+07	4.99272e+07	6.48813e+07	6.9318e+07	6.43785e+07
				1509.92	160.981	1.48472e+07	1.3917e+07	1.19646e+07	1.02586e+07	1.17546e+07	1.08777e+07	1.64925e+07	1.57689e+07	1.4089e+07	1.62221e+07	1.44438e+07	1.53346e+07	9.69203e+06	1.41258e+07	1.60432e+07	1.40119e+07
				1509.9	90.526	3.23354e+08	3.16998e+08	2.97254e+08	3.06988e+08	3.14727e+08	3.01752e+08	3.08044e+08	3.26988e+08	3.03894e+08	3.25748e+08	3.21703e+08	3.13519e+08	2.90956e+08	3.12511e+08	3.22408e+08	3.195e+08
				1509.9	100.51	1.53942e+08	1.565e+08	1.42269e+08	1.38222e+08	1.48221e+08	1.35951e+08	1.5812e+08	1.65905e+08	1.63566e+08	1.80601e+08	1.67477e+08	1.58668e+08	1.14201e+08	1.51699e+08	1.60141e+08	1.62973e+08
				1509.9	243.893	6.60846e+06	5.44638e+06	4.06258e+06	4.11751e+06	4.20448e+06	3.46651e+06	5.08101e+06	5.6768e+06	5.88476e+06	5.22467e+06	5.62203e+06	5.39403e+06	3.48752e+06	5.06303e+06	5.94983e+06	5.21393e+06
				1509.88	99.5127	4.03952e+08	4.04655e+08	3.63057e+08	3.56053e+08	3.81994e+08	3.6977e+08	4.06674e+08	4.2981e+08	4.32467e+08	4.56456e+08	4.39009e+08	4.27471e+08	2.92395e+08	4.01571e+08	4.26273e+08	4.13791e+08
				1509.88	125.986	8.25135e+07	7.76749e+07	7.59672e+07	7.8001e+07	7.98631e+07	7.57655e+07	7.64345e+07	7.86479e+07	7.40446e+07	7.8844e+07	8.10255e+07	8.20885e+07	7.14736e+07	7.3631e+07	8.10095e+07	8.07249e+07
				1509.51	165.985	1.52314e+07	1.57465e+07	1.26719e+07	1.46331e+07	1.47681e+07	1.33087e+07	1.95022e+07	2.01554e+07	1.77123e+07	1.88233e+07	1.81456e+07	1.77533e+07	1.53119e+07	1.75167e+07	1.82797e+07	1.60905e+07
				1509.48	92.509	7.71397e+06	7.25285e+06	6.78579e+06	6.77756e+06	6.38677e+06	6.45135e+06	7.8441e+06	8.65188e+06	8.63085e+06	7.78944e+06	8.23329e+06	8.19134e+06	5.59036e+06	4.76398e+06	8.46609e+06	7.39985e+06
				1509.4	70.0129	1.65831e+07	1.48967e+07	1.22851e+07	1.61196e+07	1.57309e+07	1.2933e+07	1.51997e+07	1.5013e+07	1.55386e+07	1.43602e+07	1.4558e+07	1.48166e+07	1.35601e+07	1.45521e+07	1.42957e+07	1.54889e+07
		Cacodylate	21.7907	1509.38	139.008	1.76887e+08	1.61883e+08	8.457e+07	9.57729e+07	9.55259e+07	9.78692e+07	8.57761e+07	8.83815e+07	7.75132e+07	8.06214e+07	9.02792e+07	1.67083e+08	1.37536e+08	7.83876e+07	8.92826e+07	1.70931e+08
				1509.3	82.5377	8.98919e+07	8.96422e+07	8.43994e+07	8.10233e+07	8.97205e+07	8.88583e+07	8.38371e+07	9.60899e+07	9.45877e+07	9.32462e+07	9.09463e+07	8.86286e+07	8.25926e+07	8.6301e+07	9.51406e+07	8.97635e+07
				1509.3	83.5365	9.86782e+06	1.1537e+07	1.04609e+07	1.06103e+07	1.36897e+07	1.15134e+07	1.14188e+07	1.36306e+07	1.22719e+07	1.37078e+07	1.35089e+07	1.20769e+07	1.06879e+07	1.22824e+07	1.38769e+07	1.14826e+07
				1509.22	250.958	7.6867e+06	9.56911e+06	5.04153e+06	6.39355e+06	4.23686e+06	5.39403e+06	7.89853e+06	7.0406e+06	8.07263e+06	7.57228e+06	9.41113e+06	7.3712e+06	6.46853e+06	7.00252e+06	7.19436e+06	7.81623e+06
				1509.18	188.978	1.06676e+07	1.09246e+07	8.92154e+06	9.69425e+06	9.46721e+06	8.80234e+06	9.7188e+06	1.10829e+07	1.09232e+07	1.06914e+07	1.18805e+07	1.099e+07	7.37177e+06	1.19948e+07	1.11532e+07	1.1634e+07
		2-Chloroethanol	4.03873	1508.88	81.5211	1.01676e+08	1.00522e+08	8.94188e+07	9.6172e+07	9.87723e+07	9.47684e+07	9.58857e+07	9.81863e+07	9.32829e+07	1.02544e+08	1.03831e+08	9.85051e+07	9.45905e+07	9.79858e+07	1.03616e+08	9.97365e+07
		Potassium iodide	19.5727	1508.88	167.013	1.0962e+08	9.91452e+07	9.79691e+07	1.01128e+08	1.04398e+08	9.26991e+07	1.03336e+08	1.0311e+08	9.86816e+07	1.02663e+08	1.13329e+08	1.06948e+08	8.97972e+07	9.94029e+07	1.07497e+08	1.05032e+08
				1508.82	102.035	6.08674e+08	5.69828e+08	5.50259e+08	5.73749e+08	5.71028e+08	5.50249e+08	5.79746e+08	5.98803e+08	5.62363e+08	6.05038e+08	6.18486e+08	6.06633e+08	5.56853e+08	5.76953e+08	6.13716e+08	5.80765e+08
				1508.82	114.534	4.16616e+06	3.23536e+06	2.60542e+06	3.46963e+06	3.99886e+06	2.67214e+06	3.50157e+06	3.84134e+06	3.85961e+06	4.03818e+06	2.95047e+06	4.58509e+06	1.72643e+06	3.96694e+06	4.97976e+06	3.45862e+06
				1508.82	139.988	1.42399e+09	1.30253e+09	1.20746e+09	1.2182e+09	1295614548	1.18622e+09	1.43043e+09	1.50259e+09	1.38679e+09	1.53357e+09	1.48512e+09	1.46257e+09	9.88778e+08	1.34603e+09	1.49817e+09	1.38836e+09
				1508.82	226.007	1.14913e+07	9.13007e+06	8.8673e+06	8.28679e+06	8.94678e+06	8.41619e+06	1.00255e+07	1.08205e+07	1.0563e+07	1.0953e+07	1.21807e+07	1.09145e+07	5.95365e+06	1.04338e+07	1.19115e+07	1.0383e+07
		Arsonoacetate	-12.0404	1508.8	184.985	2.23982e+08	2.07184e+08	1.89874e+08	1.85886e+08	2.03082e+08	1.89282e+08	2.15192e+08	2.31006e+08	2.15903e+08	2.36193e+08	2.44702e+08	2.41882e+08	1.47406e+08	2.11756e+08	2.39509e+08	2.17113e+08
				1508.77	140.992	6.70843e+07	6.19001e+07	5.49277e+07	5.84475e+07	5.97055e+07	5.52387e+07	7.02052e+07	7.2302e+07	6.6058e+07	7.188e+07	7.09533e+07	6.86147e+07	5.13036e+07	6.39396e+07	7.02654e+07	6.4833e+07
				1508.76	91.5051	5.54433e+07	5.07253e+07	4.59756e+07	4.32468e+07	4.52949e+07	4.77637e+07	5.62937e+07	5.84433e+07	5.57176e+07	6.34037e+07	5.92069e+07	5.8686e+07	4.05489e+07	5.52769e+07	5.98486e+07	5.64203e+07
				1508.76	111.02	2.44899e+09	2.29294e+09	2.04453e+09	2.01985e+09	2.16692e+09	2.0484e+09	2.3995e+09	2.61034e+09	2.44561e+09	2.73275e+09	2.63867e+09	2.58142e+09	1.75702e+09	2.38164e+09	2.67586e+09	2.40685e+09
				1508.76	112.018	9.6156e+08	8.8741e+08	8.09801e+08	8.01963e+08	8.40872e+08	8.01131e+08	9.39627e+08	1.01336e+09	9.50081e+08	1.06766e+09	1.02187e+09	9.99697e+08	6.93022e+08	9.32263e+08	1.04199e+09	9.2353e+08
				1508.76	113.017	1.44063e+08	1.31563e+08	1.13615e+08	1.17334e+08	1.26614e+08	1.18789e+08	1.39351e+08	1.49284e+08	1.41353e+08	1.57944e+08	1.48716e+08	1.49401e+08	1.06267e+08	1.37773e+08	1.50839e+08	1.39345e+08
				1508.76	143.981	7.56803e+07	7.00951e+07	6.27469e+07	6.48784e+07	6.65385e+07	5.9763e+07	7.47834e+07	7.7456e+07	7.15572e+07	8.1104e+07	7.63107e+07	7.76049e+07	5.17421e+07	6.99706e+07	7.88883e+07	7.19273e+07
				1508.76	186.982	8.93111e+07	7.76111e+07	7.32013e+07	7.07361e+07	7.65972e+07	7.36613e+07	8.19996e+07	8.46059e+07	8.30606e+07	9.01394e+07	9.41173e+07	9.07711e+07	5.62908e+07	8.33082e+07	9.00728e+07	8.2205e+07
				1508.74	73.5324	1.54307e+07	1.58233e+07	1.32893e+07	1.3228e+07	1.36333e+07	1.36089e+07	1.43985e+07	1.44261e+07	1.6183e+07	1.51401e+07	1.62697e+07	1.31121e+07	1.30522e+07	1.37562e+07	1.64395e+07	1.47051e+07
				1508.74	122.547	4.44018e+07	3.96395e+07	3.65999e+07	3.63667e+07	3.85453e+07	3.48224e+07	4.16922e+07	4.36205e+07	3.73184e+07	3.76316e+07	4.31554e+07	4.27282e+07	3.65135e+07	3.87904e+07	4.4091e+07	4.16267e+07
				1508.74	243.9	6.42751e+06	5.4966e+06	4.22255e+06	4.1178e+06	4.20448e+06	3.48932e+06	4.79829e+06	6.06333e+06	5.64851e+06	5.11001e+06	5.68927e+06	5.12016e+06	3.47736e+06	5.40563e+06	5.53913e+06	5.4023e+06
				1508.68	94.0458	2.15484e+08	2.12854e+08	2.04847e+08	2.08188e+08	2.14337e+08	2.07106e+08	2.18837e+08	2.4083e+08	2.16292e+08	2.32487e+08	2.32056e+08	2.15587e+08	1.95808e+08	2.17249e+08	2.38819e+08	2.18193e+08
				1508.68	95.0446	3.05846e+07	2.97872e+07	2.81614e+07	2.97467e+07	3.26466e+07	2.79112e+07	3.12543e+07	3.35519e+07	3.3509e+07	3.53275e+07	3.28547e+07	3.17762e+07	2.6334e+07	3.17121e+07	3.30625e+07	2.88651e+07
				1508.68	120.026	6.60194e+07	6.06103e+07	5.47461e+07	5.29146e+07	6.18328e+07	5.14065e+07	6.52955e+07	7.12626e+07	7.17452e+07	6.86217e+07	6.98142e+07	7.20557e+07	4.50334e+07	6.48001e+07	7.36624e+07	5.94423e+07
		Quercetin 3-O-beta-D-glucosyl-(1->2)-beta-D-glucoside	15.5347	1508.62	627.534	0	83697.6	0	0	0	71212.8	4.83663e+06	2.87136e+06	2.53771e+06	3.00528e+06	4.58288e+06	3.72146e+06	5.83128e+06	2.40609e+06	4.09404e+06	0
		Dimethyl diselenide	-9.8349	1508.62	188.995	1.16156e+07	1.17807e+07	9.76164e+06	1.13215e+07	1.06225e+07	9.79676e+06	1.05414e+07	1.17935e+07	1.22025e+07	1.20453e+07	1.32094e+07	1.25107e+07	8.18523e+06	1.2847e+07	1.18887e+07	1.2298e+07
				1508.6	185.997	1.19727e+07	1.09119e+07	9.67592e+06	1.05283e+07	1.08264e+07	1.03952e+07	1.07231e+07	1.30122e+07	1.24004e+07	1.28849e+07	1.46708e+07	1.22947e+07	8.01017e+06	1.00569e+07	1.22538e+07	1.18745e+07
				1508.59	184.003	3.23424e+07	3.10082e+07	3.28207e+07	3.6436e+07	4.06176e+07	3.52177e+07	4.24656e+07	4.78722e+07	4.46053e+07	4.84706e+07	2.99581e+07	2.88622e+07	2.51787e+07	3.97987e+07	3.10764e+07	3.15895e+07
				1508.58	181.014	1.05561e+08	9.30167e+07	8.85904e+07	8.46814e+07	9.20016e+07	8.24955e+07	1.07715e+08	1.1484e+08	1.02164e+08	1.15655e+08	1.07511e+08	1.05368e+08	7.1249e+07	9.70377e+07	1.16667e+08	1.00618e+08
				1508.54	238.943	2.22329e+07	2.2355e+07	1.43066e+07	1.39387e+07	1.55475e+07	1.21315e+07	2.01051e+07	2.13181e+07	2.23393e+07	2.22034e+07	2.31699e+07	2.22507e+07	1.64663e+07	1.95771e+07	2.26734e+07	2.2981e+07
				1508.46	215.982	4.66975e+06	4.86785e+06	4.34622e+06	4.36373e+06	4.41822e+06	6.08126e+06	5.99251e+06	5.04902e+06	6.14774e+06	6.46353e+06	6.21038e+06	5.26601e+06	7.11368e+06	5.02627e+06	5.78134e+06	5.47614e+06
				1508.46	225.028	5.79311e+06	6.09531e+06	6.35092e+06	6.17475e+06	6.70869e+06	5.09042e+06	9.49008e+06	9.27422e+06	8.16842e+06	8.93989e+06	5.98602e+06	5.44031e+06	5.37519e+06	7.31376e+06	6.48423e+06	6.25718e+06
				1508.09	225.018	5.78323e+06	5.93964e+06	6.37265e+06	6.18426e+06	6.67519e+06	5.17945e+06	9.19893e+06	9.34841e+06	8.02929e+06	9.03629e+06	6.05267e+06	5.64416e+06	5.61513e+06	7.21046e+06	6.41985e+06	6.24734e+06
				1507.85	306.914	7.49043e+06	7.00597e+06	5.51669e+06	5.27634e+06	6.18883e+06	4.89932e+06	5.75069e+06	7.05719e+06	6.40768e+06	6.23893e+06	8.24055e+06	8.93753e+06	4.14834e+06	6.47956e+06	7.89257e+06	5.90534e+06
				1507.52	131.533	1.23074e+08	1.07212e+08	1.0085e+08	1.06404e+08	1.03414e+08	9.52063e+07	1.21995e+08	1.31195e+08	1.20148e+08	1.36225e+08	1.29107e+08	1.32842e+08	8.68532e+07	1.14883e+08	1.36312e+08	1.25234e+08
				1507.52	132.531	5.0938e+07	4.38273e+07	4.18933e+07	4.13732e+07	4.31047e+07	3.97645e+07	4.77604e+07	5.2991e+07	5.22419e+07	5.49333e+07	5.39846e+07	5.15947e+07	3.57616e+07	4.95017e+07	5.73514e+07	4.96661e+07
				1507.52	141.983	5.15707e+08	4.82763e+08	4.55039e+08	4.35575e+08	4.60069e+08	3.99154e+08	5.29672e+08	5.71886e+08	5.23064e+08	5.80522e+08	5.52483e+08	5.43925e+08	3.49439e+08	5.14606e+08	5.6007e+08	4.94386e+08
				1507.52	273.917	6.76232e+06	5.6382e+06	5.37508e+06	5.2247e+06	5.77071e+06	5.01476e+06	6.32392e+06	5.59661e+06	5.00203e+06	6.37664e+06	7.40905e+06	7.33001e+06	4.6105e+06	6.00792e+06	6.70266e+06	6.31599e+06
				1507.52	314.943	3.80795e+06	3.86255e+06	3.5614e+06	4.40112e+06	3.96508e+06	3.28339e+06	4.59295e+06	3.69204e+06	3.29307e+06	3.62803e+06	4.83715e+06	4.56934e+06	2.44645e+06	4.33921e+06	4.58152e+06	5.17142e+06
				1507.52	250.949	7.68218e+06	9.22006e+06	4.86662e+06	6.3554e+06	4.03796e+06	5.35862e+06	7.91633e+06	6.73416e+06	8.04191e+06	7.46246e+06	9.06309e+06	7.24143e+06	6.39014e+06	7.03789e+06	6.84177e+06	7.45533e+06
				1507.48	256.915	6.16064e+07	5.40488e+07	3.23578e+07	3.4637e+07	3.42803e+07	3.05644e+07	5.52918e+07	5.772e+07	5.78516e+07	5.95394e+07	6.27104e+07	5.76896e+07	2.98293e+07	4.6775e+07	5.90861e+07	5.60233e+07
				1507.43	331.931	1.96194e+06	1.85231e+06	2.18754e+06	2.55358e+06	2.86428e+06	1.71412e+06	2.85305e+06	3.31778e+06	2.82781e+06	3.50714e+06	2.44461e+06	2.21254e+06	1.62254e+06	2.48485e+06	2.03705e+06	1.32925e+06
		Sulcozole	12.1341	1507.41	398.761	0	0	0	160939	0	0	0	41560.4	0	0	0	0	0	98322	0	0
				1507.31	257.915	5.63131e+06	4.15247e+06	2.49089e+06	2.78552e+06	3.07169e+06	2.08005e+06	5.21089e+06	5.03329e+06	4.81944e+06	5.22972e+06	5.02637e+06	4.45322e+06	2.84499e+06	3.52511e+06	5.92865e+06	4.87746e+06
				1507.3	258.911	2.25329e+07	1.99588e+07	1.25123e+07	1.21749e+07	1.20241e+07	9.74969e+06	2.26205e+07	2.10172e+07	2.02493e+07	2.15824e+07	2.55297e+07	2.13023e+07	1.04414e+07	1.92969e+07	2.41473e+07	2.18525e+07
				1506.8	151.058	3.73201e+07	3.46864e+07	3.18391e+07	3.55432e+07	3.62491e+07	3.71938e+07	3.79627e+07	3.80159e+07	3.58764e+07	3.90979e+07	4.17746e+07	3.68798e+07	3.42927e+07	3.66558e+07	3.82444e+07	3.79614e+07
				1506.65	162.907	1.38649e+07	1.28591e+07	7.7207e+06	5.69914e+06	9.52426e+06	4.65625e+06	1.10545e+07	1.44029e+07	1.32232e+07	1.73101e+07	1.29648e+07	1.24059e+07	8.43463e+06	1.24023e+07	1.43716e+07	1.26588e+07
				1506.58	207.017	4.09389e+07	3.5044e+07	3.02833e+07	3.05959e+07	3.50562e+07	2.8302e+07	4.2202e+07	4.75218e+07	4.21295e+07	4.82983e+07	4.33624e+07	4.31902e+07	3.04122e+07	4.12087e+07	4.92956e+07	4.05328e+07
				1506.58	209.013	1.47863e+07	1.47593e+07	1.1824e+07	1.28348e+07	1.42155e+07	1.19159e+07	1.61552e+07	2.08313e+07	1.75939e+07	2.06508e+07	1.75449e+07	1.55103e+07	1.18827e+07	1.43327e+07	2.14588e+07	1.69381e+07
		Selete	8.41893	1506.52	145.982	2.97136e+07	2.34398e+07	2.43362e+07	2.21021e+07	2.38827e+07	2.02886e+07	2.42679e+07	2.39513e+07	2.42267e+07	2.53555e+07	2.41509e+07	2.69746e+07	1.69365e+07	2.43002e+07	2.50268e+07	2.77999e+07
				1506.34	203.97	4.66043e+07	4.03539e+07	4.13207e+07	3.95897e+07	4.6512e+07	3.7111e+07	5.4714e+07	6.0588e+07	5.89685e+07	6.8783e+07	4.5221e+07	4.51316e+07	3.37852e+07	5.70989e+07	4.95033e+07	5.00056e+07
				1506.28	201.976	1.12888e+08	1.02309e+08	1.06327e+08	9.27013e+07	1.15791e+08	9.2328e+07	1.3297e+08	1.58048e+08	1.48579e+08	1.70184e+08	1.0551e+08	1.11682e+08	8.22607e+07	1.38973e+08	1.26181e+08	1.18285e+08
				1506.12	121.045	3.46483e+07	3.27223e+07	2.87695e+07	2.91087e+07	3.29369e+07	2.91934e+07	3.24044e+07	3.61275e+07	3.61395e+07	3.41156e+07	3.81068e+07	3.47605e+07	2.4886e+07	3.27543e+07	3.38872e+07	3.33823e+07
				1506.12	208.999	1.73808e+07	1.89046e+07	1.47492e+07	1.67292e+07	1.41569e+07	1.39459e+07	1.77715e+07	2.06185e+07	1.86461e+07	2.07437e+07	1.90906e+07	1.91398e+07	1.48202e+07	1.65132e+07	2.09682e+07	1.66728e+07
				1505.57	260.92	9.00388e+06	5.75444e+06	8.01988e+06	4.40589e+06	6.73008e+06	3.34867e+06	3.37889e+06	6.07973e+06	7.70819e+06	5.49806e+06	8.28536e+06	8.2015e+06	3.83978e+06	7.83397e+06	5.86037e+06	8.10386e+06
				1504.92	332.876	2.30926e+06	5.08822e+06	1.7555e+06	3.38104e+06	1.70098e+06	3.35847e+06	4.60274e+06	2.86371e+06	3.46932e+06	4.13527e+06	6.32999e+06	3.56068e+06	1.88981e+06	2.08142e+06	2.80796e+06	2.64915e+06
				1504.88	123.979	1.8325e+07	2.29174e+07	1.94412e+07	2.04903e+07	1.63867e+07	1.72389e+07	1.42943e+07	1.45187e+07	1.13094e+07	1.26264e+07	1.66547e+07	2.34274e+07	2.02139e+07	1.56993e+07	1.25221e+07	1.44208e+07
				1504.68	104	1.55774e+07	1.34594e+07	1.47408e+07	1.30826e+07	1.6178e+07	1.42478e+07	1.26272e+07	1.38691e+07	1.46454e+07	1.48009e+07	1.69658e+07	1.76524e+07	1.44197e+07	1.55924e+07	1.70751e+07	1.53351e+07
				1504.03	269.867	2.63045e+06	2.6947e+06	1.9391e+06	2.30718e+06	2.79399e+06	2.05625e+06	2.69463e+06	2.90422e+06	2.39606e+06	2.74511e+06	2.9599e+06	2.72317e+06	1.72912e+06	2.4946e+06	2.43816e+06	2.55753e+06
				1503.61	345.904	4.34907e+06	2.60873e+06	4.35887e+06	2.18884e+06	3.3109e+06	1.52911e+06	707390	1.13511e+06	387627	1.52465e+06	1.36146e+06	4.35731e+06	2.01098e+06	3.9462e+06	1.89994e+06	3.19949e+06
		Thallium sulfate	-7.46646	1503.55	505.833	459050	1.53553e+06	568282	2.05858e+06	0	1.49981e+06	679241	0	320817	0	1.04582e+06	1.11036e+06	1.059e+06	282314	0	0
				1503.54	192.944	1.31658e+07	1.97002e+07	1.59691e+07	1.90703e+07	9.07025e+06	1.23182e+07	7.22412e+06	5.43363e+06	6.67861e+06	6.06023e+06	7.80139e+06	2.02809e+07	1.3656e+07	1.21909e+07	5.15757e+06	8.99431e+06
				1503.54	293.894	3.5611e+06	6.05674e+06	4.77475e+06	5.38143e+06	2.6307e+06	3.18899e+06	1.38379e+06	909616	937260	1.41191e+06	1.40904e+06	5.83656e+06	3.68948e+06	3.3224e+06	1.12403e+06	2.45626e+06
				1503.54	378.866	3.95549e+06	5.45493e+06	3.79622e+06	4.93659e+06	2.55599e+06	3.2966e+06	1.54479e+06	1.51482e+06	1.55486e+06	1.65088e+06	2.25055e+06	4.82109e+06	3.3143e+06	3.21073e+06	1.57585e+06	3.39674e+06
				1503.54	702.807	1.95912e+06	2.83652e+06	3.64793e+06	3.02531e+06	1.67786e+06	2.27788e+06	107800	241536	0	483591	428044	2.66673e+06	1.68069e+06	1.87861e+06	438236	1.30954e+06
				1503.53	107.967	6.5246e+07	9.44809e+07	7.08857e+07	8.01348e+07	4.9377e+07	5.96189e+07	4.60422e+07	4.08493e+07	4.20464e+07	4.06784e+07	4.74701e+07	8.89029e+07	7.65229e+07	6.74622e+07	3.43967e+07	5.02754e+07
				1503.53	144.982	3.75477e+08	3.11109e+08	3.3058e+08	3.12321e+08	3.79995e+08	3.01356e+08	2.65262e+08	2.80099e+08	2.75091e+08	3.09632e+08	2.96242e+08	3.61435e+08	2.0133e+08	3.04952e+08	3.38428e+08	3.80373e+08
		Oxazepam glucuronide	14.3872	1503.52	463.851	2.50693e+06	4.48145e+06	3.01156e+06	3.86956e+06	1.08472e+06	2.60378e+06	541252	356477	444553	482805	893616	3.65407e+06	2.85877e+06	1.78866e+06	487557	1.59084e+06
		4-Chloromethandienone	-22.835	1503.51	335.88	739279	3.01951e+06	791919	3.07314e+06	344911	2.16815e+06	1.58874e+06	650276	1.54498e+06	503856	1.85271e+06	1.80427e+06	1.9187e+06	392138	233685	284117
				1503.51	362.899	1.16176e+07	1.75509e+07	1.64555e+07	1.688e+07	7.39834e+06	1.28039e+07	4.38452e+06	3.36615e+06	3.74947e+06	3.61409e+06	5.234e+06	1.95652e+07	1.19113e+07	1.05185e+07	2.72513e+06	7.70888e+06
				1503.51	447.877	6.4946e+06	1.09732e+07	9.62098e+06	9.26766e+06	4.47978e+06	6.84714e+06	1.84752e+06	1.48931e+06	1.70192e+06	1.9279e+06	2.92037e+06	9.99694e+06	7.40936e+06	6.21848e+06	1.94917e+06	4.36928e+06
		12-O-Tetradecanoylphorbol 13-acetate	-3.20839	1503.51	617.83	2.46859e+06	4.40733e+06	4.49012e+06	4.72453e+06	2.12179e+06	2.92604e+06	527702	545414	381702	933836	621485	4.88494e+06	2.57052e+06	2.46126e+06	664947	1.88184e+06
		Bromoxynil	4.57239	1503.49	277.921	1.0623e+07	1.55167e+07	1.37888e+07	1.44911e+07	7.14259e+06	1.07833e+07	3.73962e+06	3.53638e+06	4.1723e+06	4.10944e+06	5.68324e+06	1.55262e+07	1.04161e+07	8.57669e+06	2.9046e+06	7.02642e+06
				1503.49	532.854	4.79574e+06	7.7193e+06	6.95047e+06	6.50619e+06	3.39698e+06	5.0883e+06	846011	793016	923095	1.41886e+06	1.52444e+06	7.83621e+06	4.42016e+06	4.3642e+06	1.12347e+06	3.06862e+06
				1503.48	247.89	1.8246e+06	4.23045e+06	1.84986e+06	3.77786e+06	2.58116e+06	2.96193e+06	3.5263e+06	3.16872e+06	3.97694e+06	3.30794e+06	4.64507e+06	2.66172e+06	2.26608e+06	2.03605e+06	2.2065e+06	2.52618e+06
				1503.26	146.98	1.70599e+08	1.41312e+08	1.50467e+08	1.38517e+08	1.65931e+08	1.37048e+08	1.19872e+08	1.30027e+08	1.2428e+08	1.43242e+08	1.3756e+08	1.6712e+08	9.23332e+07	1.41549e+08	1.52592e+08	1.7311e+08
				1502.46	147.005	1.95923e+08	1.57511e+08	1.80495e+08	1.54397e+08	2.02768e+08	1.48078e+08	1.41455e+08	1.48838e+08	1.44031e+08	1.6623e+08	1.56162e+08	1.90786e+08	1.12823e+08	1.73504e+08	1.76771e+08	2.00342e+08
				1492.35	524.458	28364.2	24908.1	119151	64095.2	183663	143608	9.59409e+07	9.68303e+07	5.25082e+06	32552	22320.1	62200.9	1.78494e+07	6.16926e+07	63089.6	61453.1
		2-O-(alpha-D-Mannosyl)-D-glycerate	3.72019	1491.17	269.226	188169	83749.1	64899.3	96999.7	140500	268747	6.07057e+07	6.16426e+07	7.85245e+06	3.21805e+06	1.04324e+06	1.43087e+06	1.35966e+07	2.87243e+07	1.28293e+06	129009
				1488.94	394.346	6.84398e+06	7.71165e+06	7.15219e+06	1.0382e+07	6.92984e+06	7.2702e+06	6.60075e+06	7.10681e+06	6.72815e+06	7.51972e+06	7.13243e+06	7.83939e+06	8.18901e+06	8.34574e+06	9.18631e+06	1.06318e+07
				1446.88	476.347	1.27272e+08	3.77549e+07	3.51155e+07	2.7107e+07	6.27971e+07	4.82504e+07	6.93749e+07	2.08665e+07	2.95397e+07	3.34125e+07	2.68564e+07	3.87901e+07	4.11738e+07	3.00105e+07	2.24989e+07	1.97199e+07
		m-Trigallic acid	20.0469	1446.83	475.345	3.57837e+08	1.07854e+08	1.0125e+08	7.87659e+07	1.77319e+08	1.384e+08	1.98151e+08	5.91199e+07	8.45391e+07	9.57172e+07	7.28181e+07	1.0728e+08	1.15511e+08	8.35213e+07	6.40106e+07	5.51689e+07
		3,4,5-trihydroxy-6-{[3-(6-hydroxy-7-methoxy-2H-1,3-benzodioxol-5-yl)propanoyl]oxy}oxane-2-carboxylic acid	-15.4921	1437.79	417.336	8.90843e+06	8.17369e+06	1.4502e+07	8.56705e+06	8.65015e+06	1.13572e+07	6.16035e+06	5.9391e+06	7.62195e+06	6.68602e+06	6.56031e+06	6.25762e+06	2.21528e+06	9.55155e+06	9.22593e+06	8.46379e+06
		Protopine	-8.11284	1435.96	354.373	1.593e+07	1.1686e+07	1.3318e+07	2.43208e+07	2.62105e+07	1.57512e+07	1.12562e+07	1.94079e+07	9.1295e+06	2.02233e+07	1.18822e+07	1.142e+07	2.74549e+07	4.05765e+07	5.18597e+07	6.80171e+07
				1417.97	611.184	1.10031e+07	1.02411e+07	1.17839e+07	1.12638e+07	1.26204e+07	1.08571e+07	1.00232e+07	1.01761e+07	9.07163e+06	9.77315e+06	9.40342e+06	1.03496e+07	8.67202e+06	9.31056e+06	9.87531e+06	1.14409e+07
				1417.9	610.182	2.03453e+07	1.89793e+07	2.05977e+07	2.06346e+07	2.21798e+07	2.01033e+07	1.7602e+07	1.68555e+07	1.63228e+07	1.7342e+07	1.72172e+07	1.78809e+07	1.53904e+07	1.67625e+07	1.72632e+07	2.08363e+07
				1417.68	708.51	234037	368147	273950	409325	0	0	1.15996e+06	1.46431e+06	1.3328e+06	1.12374e+06	712760	1.07244e+06	3.3747e+06	1.64301e+06	302558	362357
				1414.78	664.457	2.0532e+07	2.20923e+07	2.05201e+07	2.81343e+07	2.07398e+07	2.11512e+07	2.00105e+07	2.11477e+07	2.00149e+07	2.34869e+07	2.10472e+07	2.14335e+07	5.15101e+07	2.05027e+07	1.98112e+07	2.74987e+07
				1414.78	665.461	4.62767e+06	4.90027e+06	4.31061e+06	6.34572e+06	3.90657e+06	4.69136e+06	4.96205e+06	4.65491e+06	4.34942e+06	5.04574e+06	4.33792e+06	5.06698e+06	1.24023e+07	4.34529e+06	4.55217e+06	6.13978e+06
				1414.67	663.454	4.24699e+07	4.414e+07	4.06349e+07	5.74435e+07	4.2718e+07	4.30709e+07	4.23592e+07	4.3064e+07	4.14044e+07	4.82825e+07	4.20278e+07	4.31955e+07	1.08424e+08	4.25032e+07	4.25813e+07	5.46669e+07
				1414.33	784.543	5.38901e+06	5.17794e+06	4.79089e+06	7.1152e+06	4.92944e+06	5.24492e+06	5.37044e+06	5.87376e+06	5.06826e+06	5.75747e+06	5.06064e+06	5.6932e+06	0	5.7238e+06	5.07547e+06	6.44674e+06
		Quercetin 3,3'-bissulfate	17.2541	1401.46	463.377	1.50144e+06	859333	2.36047e+06	2.29172e+06	7.74295e+06	1.70097e+06	315177	1.97626e+06	1.24843e+06	1.59027e+06	651495	2.44589e+06	2.23301e+06	4.89546e+06	7.43963e+06	7.66712e+06
				1400.87	312.326	3.1898e+08	2.46416e+08	2.91e+08	4.71897e+08	5.37332e+08	3.30768e+08	2.90243e+08	3.70046e+08	2.31565e+08	4.64756e+08	3.09418e+08	2.88371e+08	5.47979e+08	7.94834e+08	1.05647e+09	1.16772e+09
		Albendazole-beta-hydroxysulphone	-13.8909	1400.5	314.333	6.36558e+06	4.8506e+06	6.12999e+06	9.90626e+06	1.25371e+07	7.10399e+06	5.97896e+06	8.24348e+06	4.6985e+06	9.89615e+06	6.73651e+06	5.61392e+06	1.24178e+07	1.73406e+07	2.48718e+07	2.72696e+07
		Baicalein 5,6,7-trimethyl ether	17.3535	1400.48	313.329	6.90923e+07	5.35681e+07	6.1196e+07	1.03353e+08	1.16393e+08	7.24734e+07	6.39493e+07	7.92959e+07	5.12514e+07	1.0263e+08	6.77296e+07	6.0401e+07	1.1993e+08	1.81554e+08	2.37835e+08	2.58962e+08
		a-Methyldopa mono-O-sulfate	-4.16005	1399.25	324.326	8.8943e+06	6.09577e+06	8.00157e+06	1.27414e+07	1.72944e+07	8.61033e+06	7.96643e+06	1.00967e+07	6.86127e+06	1.17583e+07	7.4551e+06	5.73945e+06	1.52575e+07	2.3852e+07	3.38087e+07	3.62015e+07
		1-Hydroxyrutacridone epoxide	22.3245	1398.84	340.357	1.42292e+07	1.00028e+07	1.25643e+07	2.03592e+07	2.61467e+07	1.37482e+07	1.15337e+07	1.69794e+07	9.00444e+06	1.90695e+07	1.12991e+07	1.11931e+07	2.5131e+07	3.77055e+07	5.38572e+07	6.10101e+07
				1386.86	411.322	5.02097e+06	3.14379e+06	4.1115e+06	4.28587e+06	6.61622e+06	4.89206e+06	7.28382e+06	6.83058e+06	3.68503e+06	6.57762e+06	6.05244e+06	5.58711e+06	5.18551e+06	1.18847e+07	1.03592e+07	1.58566e+07
		1,2,3,4,6,7,8-Heptachlorodibenzofuran	21.2919	1385.73	410.323	1.39058e+07	8.52066e+06	1.2033e+07	1.28376e+07	2.09571e+07	1.27743e+07	9.68701e+06	1.45457e+07	6.00679e+06	1.74503e+07	1.22238e+07	9.96462e+06	1.23805e+07	2.77112e+07	3.85005e+07	4.93317e+07
				1381.56	374.341	3.40756e+06	3.34969e+06	3.80149e+06	8.37398e+06	1.21935e+07	4.33303e+06	4.90815e+06	5.53738e+06	4.10269e+06	8.13181e+06	5.31304e+06	4.89809e+06	9.2327e+06	1.38077e+07	2.26313e+07	2.61956e+07
		[2,6-dihydroxy-3-(3-phenylpropanoyl)phenyl]oxidanesulfonic acid	23.5117	1376.43	339.345	1.3256e+08	2.0284e+08	1.56012e+08	1.97389e+08	4.29904e+08	1.41426e+08	1.29029e+08	2.20719e+08	1.13747e+08	1.34826e+08	1.85886e+08	2.21606e+08	2.61539e+08	3.58067e+08	5.18897e+08	5.74701e+08
		(5,6-dihydroxy-7-methoxy-2,2-dimethyl-3,4-dihydro-2H-1-benzopyran-4-yl)oxidanesulfonic acid	-8.85644	1376.38	321.314	9.37592e+06	1.48857e+07	1.11777e+07	1.45953e+07	3.24617e+07	1.01756e+07	9.02077e+06	1.5672e+07	7.55166e+06	9.70883e+06	1.263e+07	1.6006e+07	1.88862e+07	2.51105e+07	3.66514e+07	4.43447e+07
				1368	584.263	2.94332e+06	0	2.32147e+06	0	0	1.87036e+06	126354	4.65823e+06	0	7.40131e+06	1.91866e+06	0	3.89957e+06	5.68729e+06	5.78579e+06	3.99244e+06
				1365.6	149.023	6.88498e+07	6.85232e+07	6.47119e+07	6.84943e+07	6.37998e+07	6.38322e+07	6.12759e+07	6.09547e+07	5.98983e+07	6.15347e+07	6.65648e+07	6.46869e+07	5.48851e+07	6.21405e+07	7.20169e+07	7.5536e+07
		Permethrin	-22.1312	1364.25	392.286	1.69534e+07	1.62295e+07	1.57988e+07	1.62922e+07	1.63635e+07	1.50204e+07	1.55298e+07	1.58096e+07	1.509e+07	1.47048e+07	1.67585e+07	1.61499e+07	1.41195e+07	1.61789e+07	1.8973e+07	2.04739e+07
				1344.33	426.25	9.16781e+06	6.02722e+06	9.44307e+06	8.73678e+06	8.06155e+06	9.36215e+06	4.67053e+06	5.36295e+06	7.25643e+06	5.91818e+06	7.59136e+06	8.18203e+06	4.85839e+06	7.64336e+06	9.83955e+06	1.096e+07
				1344.22	425.246	3.18823e+07	2.08061e+07	3.48512e+07	3.1975e+07	3.0796e+07	3.39363e+07	1.7967e+07	2.06223e+07	2.45547e+07	2.15258e+07	2.694e+07	3.0892e+07	1.95376e+07	2.77234e+07	3.80667e+07	3.92487e+07
				1344.03	423.251	8.59858e+07	5.73076e+07	9.43971e+07	8.61321e+07	8.18809e+07	8.86303e+07	5.1288e+07	5.63029e+07	7.06794e+07	5.92352e+07	7.54575e+07	9.13463e+07	5.25082e+07	7.3727e+07	1.09601e+08	1.06207e+08
		Chlorophenol red	-20.2522	1343.17	424.266	2.14742e+07	1.49289e+07	2.33668e+07	2.14978e+07	2.02813e+07	2.2227e+07	1.2996e+07	1.37165e+07	1.78218e+07	1.52814e+07	2.00146e+07	2.2819e+07	1.26233e+07	1.90277e+07	2.71014e+07	2.64076e+07
		Hinokitiol glucoside	-11.7625	1339.08	327.345	1.37023e+07	8.91804e+06	1.03676e+07	2.23349e+07	2.17503e+07	1.22257e+07	8.64391e+06	1.5313e+07	7.12468e+06	1.68785e+07	1.08141e+07	1.13564e+07	2.13035e+07	3.43495e+07	4.8033e+07	5.73409e+07
		Famphur	-22.5394	1339.03	326.341	6.35167e+07	4.43591e+07	4.88319e+07	9.79762e+07	9.74152e+07	5.46028e+07	4.17015e+07	7.16325e+07	3.23469e+07	7.71546e+07	4.8113e+07	4.55599e+07	9.52952e+07	1.51493e+08	2.1192e+08	2.55726e+08
				1337.63	628.194	2.97117e+06	2.62677e+06	2.45506e+06	2.62856e+06	2.62105e+06	2.73309e+06	2.65843e+06	3.0981e+06	3.25022e+06	2.97382e+06	2.71421e+06	2.89206e+06	2.23455e+06	2.96647e+06	2.91404e+06	2.88226e+06
				1336.03	310.31	1.62063e+08	1.10426e+08	1.23769e+08	2.41507e+08	2.29881e+08	1.40066e+08	1.12689e+08	1.79176e+08	9.45132e+07	2.03798e+08	1.31392e+08	1.16893e+08	2.18702e+08	3.38175e+08	4.70496e+08	5.80581e+08
				1329.24	201.976	3.40615e+08	3.78962e+08	2.85179e+08	4.00063e+08	3.15682e+08	2.79441e+08	3.19435e+08	2.78591e+08	2.53897e+08	2.37291e+08	4.17904e+08	3.98051e+08	2.1956e+08	2.60947e+08	3.43645e+08	3.0448e+08
				1329.06	203.971	1.28492e+08	1.4569e+08	1.12265e+08	1.55067e+08	1.13322e+08	1.13415e+08	1.00113e+08	1.15946e+08	9.63251e+07	9.28782e+07	1.56726e+08	1.56102e+08	8.01897e+07	9.13671e+07	1.35067e+08	1.22162e+08
				1328.42	207.018	1.35319e+08	1.37551e+08	1.15494e+08	1.23833e+08	1.11899e+08	1.0279e+08	1.27779e+08	1.1876e+08	1.13763e+08	1.00264e+08	1.64515e+08	1.57702e+08	1.47284e+08	1.21608e+08	1.47895e+08	1.2846e+08
				1328.37	165.991	3.09662e+07	2.77991e+07	2.58687e+07	2.53876e+07	2.30031e+07	2.49227e+07	2.46753e+07	2.43885e+07	2.44676e+07	2.19918e+07	3.49238e+07	3.37783e+07	3.23261e+07	2.61616e+07	3.46944e+07	2.95717e+07
				1328.37	209.013	5.40632e+07	5.45848e+07	4.47076e+07	4.45863e+07	4.62892e+07	4.31209e+07	4.78198e+07	4.78521e+07	4.61517e+07	4.01486e+07	6.83425e+07	6.70736e+07	6.03984e+07	4.86704e+07	6.06221e+07	5.14118e+07
		Mannopine	17.693	1319.87	311.314	3.26879e+07	2.17925e+07	2.47973e+07	4.95114e+07	4.93113e+07	2.94953e+07	2.2973e+07	3.81154e+07	2.00763e+07	4.41527e+07	2.74463e+07	2.47643e+07	4.51719e+07	7.15832e+07	1.02605e+08	1.24475e+08
				1319.63	360.325	1.41374e+07	1.02034e+07	1.0267e+07	2.07783e+07	2.35976e+07	1.16778e+07	9.09237e+06	1.77168e+07	6.91912e+06	1.73429e+07	1.05508e+07	1.06517e+07	1.8577e+07	3.2603e+07	4.7985e+07	6.20424e+07
		Acalyphin	14.6559	1319.33	361.329	3.48976e+06	2.31214e+06	2.80777e+06	5.24868e+06	6.55298e+06	2.96926e+06	2.11904e+06	4.6596e+06	1.30789e+06	4.46701e+06	2.55704e+06	2.5189e+06	4.87982e+06	8.49968e+06	1.26817e+07	1.72769e+07
				1311.73	376.32	5.78512e+06	3.74495e+06	4.38107e+06	9.2601e+06	1.16938e+07	5.56991e+06	5.14667e+06	7.32903e+06	4.21023e+06	7.30241e+06	4.42844e+06	3.48345e+06	8.05997e+06	1.4047e+07	2.16768e+07	2.4287e+07
		1-Pyrenylsulfate	-22.9444	1307.2	299.314	1.9446e+07	1.31843e+07	1.36798e+07	2.86228e+07	3.69979e+07	1.83769e+07	1.89447e+07	2.73156e+07	1.39011e+07	3.3293e+07	1.93099e+07	1.86868e+07	2.80174e+07	4.44759e+07	5.93465e+07	7.27061e+07
		meta-O-Dealkylated flecainide lactam	12.8894	1301.38	347.313	3.77082e+06	2.83532e+06	3.44782e+06	8.86631e+06	1.04777e+07	3.91567e+06	3.90104e+06	4.05558e+06	3.43113e+06	6.20711e+06	4.5643e+06	4.60728e+06	5.49758e+06	1.01087e+07	1.5987e+07	1.88445e+07
		6-Thioinosinic acid	-3.99874	1301.01	285.298	2.1215e+08	1.38909e+08	1.60636e+08	3.07992e+08	2.91919e+08	1.97077e+08	1.47807e+08	2.17944e+08	1.21381e+08	2.49918e+08	1.8371e+08	1.60539e+08	2.41358e+08	3.77821e+08	5.48217e+08	6.59873e+08
		Arborinine	-3.43135	1301.01	286.301	1.90226e+07	1.17766e+07	1.47986e+07	2.79433e+07	2.41829e+07	1.73686e+07	1.24335e+07	1.73296e+07	7.6861e+06	2.11177e+07	1.49009e+07	1.36202e+07	2.01741e+07	3.31526e+07	4.62127e+07	5.77491e+07
				1300.75	71.0731	2.00383e+06	1.28425e+06	1.44294e+06	2.87453e+06	2.81691e+06	1.88751e+06	1.4246e+06	2.13532e+06	1.2466e+06	2.23183e+06	1.7913e+06	1.64875e+06	2.20401e+06	3.4525e+06	5.26868e+06	6.198e+06
		CMP-N-acetylneuramite	2.98721	1298.31	615.46	2.85693e+06	2.29112e+06	2.21741e+06	1.93653e+06	2.04835e+06	2.28881e+06	1.13526e+06	1.03331e+06	2.28199e+06	1.5948e+06	1.17495e+06	1.13159e+06	345746	2.26541e+06	3.54598e+06	3.80669e+06
		10-Hydroxydihydrosanguirine	-9.01725	1296.43	350.341	9.44614e+06	6.30282e+06	6.12534e+06	1.44145e+07	1.29834e+07	8.00081e+06	5.21618e+06	1.14171e+07	3.44448e+06	1.03938e+07	7.51457e+06	6.29899e+06	1.06231e+07	2.03504e+07	3.22528e+07	3.87811e+07
				1285.68	334.31	9.5099e+06	5.86289e+06	6.43017e+06	1.26583e+07	1.2427e+07	7.57425e+06	5.28368e+06	1.02574e+07	4.09962e+06	9.60674e+06	7.09789e+06	6.38768e+06	8.15639e+06	1.63991e+07	2.89342e+07	3.4351e+07
				1284.22	390.336	7.91619e+06	5.88585e+06	7.90517e+06	1.10558e+07	7.55179e+06	9.16165e+06	1.61724e+07	1.22504e+07	5.85952e+06	9.98259e+06	7.2024e+06	6.70882e+06	4.49103e+07	4.03803e+07	1.9038e+07	2.19936e+07
				1272.14	378.336	2.71001e+07	1.93032e+07	1.98646e+07	4.165e+07	4.39503e+07	2.54099e+07	1.38606e+07	3.01322e+07	1.1823e+07	2.75528e+07	2.05925e+07	1.87115e+07	2.61053e+07	5.12337e+07	8.52597e+07	1.11147e+08
		N2-Citryl-N6-acetyl-N6-hydroxy-L-lysine	1.03902	1272.07	379.34	6.93123e+06	5.27462e+06	4.8361e+06	1.05729e+07	1.16176e+07	6.30076e+06	3.41846e+06	6.8903e+06	3.03087e+06	7.30031e+06	5.26386e+06	4.61425e+06	6.78662e+06	1.33538e+07	2.28215e+07	2.95216e+07
				1261.72	559.132	8.32754e+06	8.45745e+06	7.11018e+06	7.73283e+06	7.22015e+06	7.28198e+06	8.06943e+06	8.99937e+06	8.52173e+06	8.69815e+06	8.31544e+06	9.75692e+06	3.70501e+06	7.51858e+06	8.35082e+06	9.42577e+06
				1260.65	831.571	2.72384e+06	571595	6.0027e+06	2.36897e+06	2.31045e+06	5.43925e+06	351909	1.01471e+06	3.36467e+06	1.36545e+06	2.62795e+06	1.83401e+06	1.22563e+08	980660	2.04399e+06	2.81656e+06
				1259.59	805.554	5.70374e+06	4.86331e+06	9.97759e+06	9.93669e+06	2.55145e+07	1.45632e+07	2.06238e+07	2.03637e+07	1.94505e+07	2.19704e+07	1.64322e+07	5.9824e+06	2.04752e+08	2.03613e+07	4.74463e+06	6.52492e+06
				1259.54	781.555	6.10234e+06	3.89659e+06	6.19509e+06	5.96858e+06	7.74951e+06	1.76387e+07	9.94544e+06	1.7809e+07	2.0848e+07	8.5752e+06	1.93136e+07	1.13594e+07	6.37173e+07	1.79997e+07	6.66042e+06	7.72659e+06
				1259.46	780.552	1.26215e+07	7.2604e+06	1.19076e+07	9.81435e+06	1.51596e+07	4.0362e+07	2.46392e+07	3.9734e+07	4.56771e+07	2.07835e+07	4.44732e+07	2.31781e+07	1.60948e+08	4.67371e+07	1.1892e+07	1.87226e+07
				1259.44	833.587	1.6863e+06	1.64477e+06	2.89348e+06	4.11976e+06	4.76374e+06	3.5698e+06	1.04621e+08	4.24523e+07	2.03963e+07	1.1794e+07	6.75618e+06	4.46844e+06	1.98928e+08	3.30915e+08	4.81257e+06	2.63262e+06
				1259.44	92.5077	0	48159.5	98522.8	60802.1	65883.3	17064.9	9.25901e+06	3.69648e+06	1.21467e+06	636737	224281	209368	1.84219e+07	3.22565e+07	25579.9	27119.9
				1259.43	804.552	1.10869e+07	8.93441e+06	1.72961e+07	1.69286e+07	4.9903e+07	2.97627e+07	4.20064e+07	4.29015e+07	3.82396e+07	4.44008e+07	3.34925e+07	1.20322e+07	4.076e+08	4.19443e+07	8.12796e+06	1.17434e+07
		Fluoroacetyl-CoA	-23.8655	1259.43	828.549	3.35445e+06	3.57383e+06	5.84433e+06	3.87921e+06	1.01855e+07	5.79038e+06	3.53845e+06	3.00533e+06	5.03842e+06	6.73339e+06	4.11934e+06	1.97536e+06	2.7318e+08	1.35629e+07	3.1802e+06	2.85088e+06
				1259.43	830.566	6.16871e+06	3.09897e+06	1.14765e+07	5.53211e+06	6.14262e+06	1.0833e+07	2.42857e+06	4.81968e+06	7.93673e+06	5.19329e+06	6.04553e+06	4.73484e+06	2.40859e+08	4.61098e+06	4.30687e+06	5.7518e+06
				1259.35	808.582	5.87441e+06	4.10822e+06	6.33113e+06	6.18462e+06	7.14542e+06	1.31976e+07	7.95818e+07	1.19421e+08	1.58552e+08	6.00722e+07	2.48174e+07	1.3575e+07	2.48348e+08	2.83463e+08	9.4513e+06	6.90472e+06
				1259.33	829.556	1.50389e+06	2.89437e+06	3.20448e+06	2.81369e+06	5.5101e+06	2.68021e+06	1.1763e+06	844575	2.39629e+06	3.22435e+06	2.0978e+06	855214	1.34068e+08	5.20807e+06	1.46726e+06	728758
				1259.29	657.47	1.78135e+07	5.57374e+06	1.0995e+07	3.42793e+06	5.72486e+06	1.00152e+07	1.28501e+06	2.08576e+06	6.88722e+06	4.94714e+06	3.36553e+06	1.8036e+06	383561	2.23241e+06	4.47688e+06	4.25068e+06
				1259.28	856.582	331480	801005	1.15101e+06	581948	535555	1.39606e+06	3.39461e+06	2.85364e+06	3.04418e+06	1.39063e+06	1.1399e+06	769719	2.71751e+07	7.66574e+06	758613	291673
		3,4,5-trihydroxy-6-{3,4,8,9,10-pentahydroxy-6-oxo-2-[5,6,12,13,14-pentahydroxy-4-(hydroxymethyl)-9-oxo-3,8-dioxatricyclo[8.4.0.0,]tetradeca-1(14),10,12-trien-11-yl]-6H-benzo[c]chromene-1-carbonyloxy}oxane-2-carboxylic acid	19.267	1259.18	809.586	2.68264e+06	1.48317e+06	2.52704e+06	2.2375e+06	1.7086e+06	6.17705e+06	3.66361e+07	5.72114e+07	7.81523e+07	2.90216e+07	1.08977e+07	6.29697e+06	1.06914e+08	1.37492e+08	3.92009e+06	2.92852e+06
				1258.8	858.592	0	0	59280.5	0	0	58017.7	9.44003e+06	8.07738e+06	2.66236e+06	1.68633e+06	758031	257908	1.08011e+07	9.93815e+06	203871	0
				1258.3	756.549	465471	459747	665687	2.15441e+06	698382	338031	1.79599e+06	841162	1.24897e+06	1.26314e+06	95273.1	525334	4.99914e+07	6.12503e+06	366167	362221
				1257	363.308	5.51694e+06	3.38645e+06	4.46212e+06	7.48277e+06	8.38531e+06	5.0724e+06	3.15169e+06	5.84585e+06	3.03151e+06	6.24775e+06	4.2895e+06	3.66515e+06	4.65958e+06	9.46094e+06	1.47721e+07	1.77e+07
		Turgorin	-4.66495	1255.67	412.321	2.88705e+06	2.10907e+06	2.37294e+06	4.3675e+06	6.52368e+06	2.86974e+06	1.79351e+06	4.03214e+06	1.47063e+06	3.53687e+06	2.02875e+06	1.9667e+06	3.02171e+06	6.3308e+06	1.22432e+07	1.38482e+07
		Indicaxanthin	12.5338	1250.32	309.298	1.37383e+07	9.08332e+06	1.04136e+07	2.05594e+07	1.88288e+07	1.25814e+07	1.0139e+07	1.54713e+07	7.38145e+06	1.84072e+07	1.25693e+07	1.02631e+07	1.51277e+07	2.85497e+07	4.39926e+07	5.04387e+07
		Nitazoxanide	17.9794	1250.26	308.295	6.88229e+07	4.34968e+07	5.0662e+07	9.8484e+07	9.14697e+07	6.07001e+07	4.67304e+07	7.29285e+07	3.48782e+07	8.93454e+07	6.15861e+07	5.08067e+07	7.3095e+07	1.36871e+08	2.06758e+08	2.39183e+08
				1246.71	644.456	5.33242e+07	1.47003e+07	3.55277e+07	1.02758e+07	1.23572e+07	2.26006e+07	6.31109e+06	7.44701e+06	1.78695e+07	1.26405e+07	1.19116e+07	1.26191e+07	3.59862e+06	9.18702e+06	1.24237e+07	9.66753e+06
				1246.58	603.462	2.31628e+07	7.91282e+06	1.734e+07	5.56982e+06	6.33e+06	1.06876e+07	2.95641e+06	3.25917e+06	8.28803e+06	6.65484e+06	5.90641e+06	5.81674e+06	2.48614e+06	4.27469e+06	6.08826e+06	5.3172e+06
		D+	-5.65548	1246.58	665.437	1.59206e+07	6.28738e+06	1.24465e+07	4.40101e+06	5.32345e+06	9.04307e+06	1.69382e+06	2.39619e+06	5.69989e+06	5.51023e+06	4.64369e+06	4.49699e+06	153797	1.69519e+06	4.85548e+06	4.33483e+06
				1246.47	645.461	1.21973e+07	2.87598e+06	8.20826e+06	1.90888e+06	2.54744e+06	5.019e+06	1.22752e+06	1.19193e+06	4.27286e+06	2.30532e+06	2.61281e+06	2.61922e+06	883930	1.95238e+06	2.60588e+06	1.96573e+06
				1246.43	687.416	6.15602e+06	2.76455e+06	5.25742e+06	2.05202e+06	2.36222e+06	3.68918e+06	540565	1.05319e+06	2.13859e+06	2.13011e+06	1.68132e+06	1.73516e+06	0	447553	2.05103e+06	1.90544e+06
				1246.37	604.462	1.041e+07	4.51326e+06	7.43559e+06	3.29361e+06	3.39789e+06	3.99288e+06	2.24677e+06	2.8067e+06	4.50828e+06	3.83659e+06	3.967e+06	3.72336e+06	797487	2.61081e+06	3.44059e+06	3.20755e+06
				1239.93	282.221	3.92652e+07	3.03083e+07	3.63791e+07	1.03153e+08	3.0257e+07	3.23824e+07	1.56973e+07	3.52771e+07	1.65844e+07	5.29026e+07	2.7127e+07	4.9786e+07	4.54479e+07	6.9682e+07	1.04809e+08	1.20269e+08
		Niflumic acid	-3.92026	1239.56	283.224	8.54559e+06	6.64704e+06	7.62033e+06	2.1357e+07	6.83582e+06	6.65358e+06	4.38618e+06	7.56697e+06	3.24752e+06	1.14098e+07	5.85814e+06	1.02153e+07	9.16034e+06	1.44801e+07	2.16251e+07	2.49061e+07
		7,8-Didemethyl-8-hydroxy-5-deazariboflavin	-20.6746	1239.54	364.322	1.10569e+07	8.92682e+06	8.69862e+06	1.50598e+07	1.64276e+07	1.02614e+07	8.43586e+06	1.41069e+07	6.81006e+06	1.53736e+07	9.26189e+06	8.98443e+06	1.48795e+07	2.40211e+07	3.51294e+07	3.97551e+07
		6-Thioinosinic acid	-24.7149	1231.49	285.292	3.26402e+07	2.89684e+07	2.86189e+07	3.44457e+07	3.49514e+07	3.12998e+07	2.86077e+07	3.35291e+07	2.71332e+07	3.56594e+07	3.10352e+07	2.95706e+07	2.8646e+07	3.99772e+07	4.89235e+07	4.96506e+07
		Prusin	-3.46913	1231.26	296.294	5.73822e+06	4.42612e+06	4.48015e+06	8.56646e+06	9.00186e+06	4.99471e+06	4.61795e+06	7.27393e+06	3.46298e+06	8.68074e+06	5.1355e+06	4.8021e+06	8.20289e+06	1.31854e+07	1.85394e+07	2.12947e+07
		3,4,5-trihydroxy-6-(4-methoxy-1-benzofuran-5-carbonyloxy)oxane-2-carboxylic acid	-11.9709	1230.08	369.297	4.86537e+07	5.05052e+07	4.92966e+07	5.2532e+07	5.46702e+07	4.5598e+07	4.58482e+07	4.65079e+07	4.34978e+07	4.7685e+07	4.77165e+07	5.00358e+07	2.44348e+07	4.53713e+07	5.5268e+07	5.50845e+07
		[2,6-dihydroxy-4-({[2,3,5-trihydroxy-6-(hydroxymethyl)oxan-4-yl]oxy}carbonyl)phenyl]oxidanesulfonic acid	-8.33298	1228.71	413.324	4.41844e+07	4.7048e+07	4.88994e+07	4.8533e+07	5.14638e+07	4.43331e+07	4.33509e+07	4.53592e+07	4.27952e+07	4.59118e+07	4.62163e+07	4.67793e+07	3.29727e+07	4.66045e+07	5.35738e+07	5.41205e+07
				1226.16	458.352	1.14378e+07	1.16957e+07	1.16095e+07	1.15211e+07	1.26578e+07	1.0168e+07	1.00979e+07	9.91443e+06	9.954e+06	1.10428e+07	1.08177e+07	1.0743e+07	8.93349e+06	1.0785e+07	1.22178e+07	1.18968e+07
		FMN	-4.82232	1226.09	457.349	4.05278e+07	4.39579e+07	4.35756e+07	4.37256e+07	5.04691e+07	3.8952e+07	3.98153e+07	3.76581e+07	3.62631e+07	3.99257e+07	3.93231e+07	4.13589e+07	3.42915e+07	4.04763e+07	4.60801e+07	4.62493e+07
				1224.64	501.376	2.42218e+07	2.60751e+07	2.67502e+07	2.44494e+07	3.27348e+07	2.28854e+07	2.16254e+07	2.27924e+07	2.18879e+07	2.37264e+07	2.28116e+07	2.47298e+07	2.17167e+07	2.40358e+07	2.73833e+07	2.88252e+07
		N-Acetyl-D-glucosamine 6-phosphate	4.85929	1223.33	302.196	8.32519e+06	4.86046e+06	3.60786e+06	1.60059e+07	6.91368e+06	3.4092e+06	3.60055e+06	4.25499e+06	7.44121e+06	4.35902e+06	6.87997e+06	5.25538e+06	6.02159e+06	1.01982e+07	1.66145e+07	1.89709e+07
				1223.15	358.26	3.30083e+07	1.9677e+07	1.39087e+07	6.02089e+07	2.81124e+07	1.44598e+07	1.51181e+07	2.01851e+07	3.32787e+07	1.98302e+07	3.14059e+07	2.27017e+07	2.59476e+07	4.49844e+07	6.85186e+07	7.95757e+07
		3,5,6,7-tetrahydroxy-2-(2,3,4-trihydroxyphenyl)-4H-chromen-4-one	-1.82497	1223.13	335.243	3.25285e+07	1.95471e+07	1.38353e+07	6.36238e+07	2.75002e+07	1.35584e+07	1.5032e+07	1.83966e+07	3.40174e+07	1.83083e+07	3.10725e+07	2.19032e+07	2.6806e+07	4.24272e+07	6.29012e+07	7.36333e+07
				1223.09	317.232	5.5109e+07	3.19386e+07	2.29475e+07	1.02858e+08	4.6142e+07	2.29683e+07	2.41594e+07	3.04389e+07	5.33522e+07	2.99359e+07	4.94817e+07	3.64975e+07	4.11247e+07	6.93608e+07	1.10009e+08	1.24017e+08
				1222.95	318.236	8.9101e+06	5.08405e+06	3.498e+06	1.67617e+07	7.83037e+06	3.74388e+06	3.795e+06	4.79384e+06	8.48684e+06	4.72837e+06	8.32708e+06	5.76723e+06	6.64648e+06	1.15284e+07	1.79839e+07	2.07316e+07
				1222.73	246.134	6.13316e+06	3.33451e+06	2.45552e+06	1.15292e+07	5.09853e+06	2.57515e+06	2.38539e+06	3.08033e+06	5.3491e+06	3.03307e+06	5.25021e+06	3.58999e+06	4.04624e+06	7.26311e+06	1.10668e+07	1.34039e+07
		3,4,5-trihydroxy-6-(6-hydroxy-2H-1,3-benzodioxole-5-carbonyloxy)oxane-2-carboxylic acid	-0.382694	1222.03	359.262	7.06807e+06	3.93729e+06	2.75813e+06	1.25163e+07	5.84077e+06	2.94613e+06	2.98926e+06	4.43788e+06	7.11068e+06	4.1833e+06	6.70407e+06	4.43807e+06	5.70606e+06	9.46071e+06	1.86321e+07	1.94653e+07
		Trifluralin	10.8943	1221.77	336.29	1.69933e+08	1.16963e+08	1.32111e+08	2.66287e+08	2.78574e+08	1.66511e+08	1.37297e+08	2.13328e+08	1.15651e+08	2.29921e+08	1.44878e+08	1.38883e+08	2.10519e+08	3.86203e+08	4.96867e+08	5.81733e+08
				1221.23	545.402	1.51718e+07	1.60831e+07	1.59331e+07	1.6119e+07	2.078e+07	1.3846e+07	1.30339e+07	1.34095e+07	1.3304e+07	1.37902e+07	1.47173e+07	1.55306e+07	1.47606e+07	1.50388e+07	1.77974e+07	1.84431e+07
				1221.09	617.437	5.69741e+06	1.89486e+06	5.41339e+06	1.17961e+06	1.88932e+06	3.79266e+06	996249	1.28205e+06	2.07191e+06	1.76238e+06	1.65726e+06	2.42481e+06	632450	1.33901e+06	1.6621e+06	1.66373e+06
				1220.77	540.447	1.25671e+07	1.20985e+07	1.35151e+07	1.41651e+07	1.8154e+07	1.28861e+07	1.23356e+07	1.27115e+07	1.19934e+07	1.19432e+07	1.24892e+07	1.15468e+07	1.26942e+07	1.44209e+07	1.50708e+07	1.46964e+07
		2,3-Dioxo-6-nitro-7-sulfamoylbenzo[f]quinoxaline	-16.5023	1220.71	337.282	4.73651e+07	3.14709e+07	3.54277e+07	6.58656e+07	7.08986e+07	4.47928e+07	3.57018e+07	5.18865e+07	2.95596e+07	5.69636e+07	3.68821e+07	3.63069e+07	5.14258e+07	9.40837e+07	1.2138e+08	1.44441e+08
				1218.05	584.474	7.8256e+06	8.27292e+06	1.10287e+07	9.28112e+06	1.34561e+07	8.64712e+06	8.57212e+06	8.6005e+06	7.97922e+06	7.88791e+06	8.09927e+06	8.31002e+06	9.4445e+06	1.0117e+07	1.0296e+07	1.06047e+07
		2-[4-(1,2-dihydroxyethyl)-5,11,12,13-tetrahydroxy-8-oxo-3,7-dioxatricyclo[7.4.0.0trideca-1(13),9,11-trien-10-yl]-3,4,8,9,10-pentahydroxy-6-oxo-6H-benzo[c]chromene-1-carboxylic acid	11.1564	1215.37	633.453	6.47215e+06	6.31505e+06	7.7689e+06	6.43354e+06	1.02753e+07	5.90992e+06	5.52791e+06	5.89539e+06	5.1962e+06	5.88548e+06	6.00757e+06	6.50072e+06	5.92094e+06	6.03947e+06	8.74668e+06	7.99438e+06
				1214.19	628.499	5.11003e+06	5.39825e+06	7.60362e+06	6.2993e+06	9.11328e+06	5.42061e+06	4.78935e+06	5.08126e+06	5.04212e+06	4.99622e+06	5.13809e+06	5.14462e+06	5.33723e+06	6.72784e+06	6.50117e+06	6.29074e+06
				1214.05	675.259	2.55374e+06	2.47121e+06	1.32385e+06	3.07223e+06	4.03468e+06	2.65921e+06	1.74577e+06	3.13267e+06	1.23972e+06	1.58723e+06	1.61671e+06	2.63665e+06	2.81244e+06	7.43715e+06	7.59464e+06	8.63359e+06
				1214.04	977.938	1.30146e+06	606573	421343	623108	2.37758e+06	1.38199e+06	216726	863589	189888	119871	188183	533703	707900	3.89128e+06	9.6187e+06	1.31082e+07
				1214.03	637.304	3.06919e+07	3.37414e+07	1.8623e+07	4.16882e+07	6.26598e+07	2.86177e+07	1.60379e+07	3.80343e+07	1.25527e+07	1.67762e+07	1.75682e+07	4.07741e+07	5.73221e+07	1.03034e+08	1.52692e+08	1.87539e+08
				1214.03	661.292	1.25319e+06	1.01149e+06	100366	1.38028e+06	2.1669e+06	1.0745e+06	590282	1.22869e+06	651215	691362	167474	1.24721e+06	1.56743e+06	3.73626e+06	4.29008e+06	5.58599e+06
				1214.03	639.313	3.16063e+06	2.62225e+06	1.92611e+06	3.11137e+06	4.92663e+06	2.63797e+06	1.2358e+06	2.18269e+06	1.06131e+06	1.25768e+06	1.54633e+06	3.5856e+06	3.86875e+06	7.79843e+06	1.20647e+07	1.50732e+07
				1214.03	655.334	1.84783e+06	1.97094e+06	1.00684e+06	2.44362e+06	3.93817e+06	1.8086e+06	1.17856e+06	2.62687e+06	851058	1.08541e+06	1.10361e+06	2.7276e+06	4.62265e+06	8.6114e+06	1.07534e+07	1.1777e+07
				1214.03	660.289	6.89067e+06	5.27227e+06	3.80712e+06	6.89019e+06	1.0715e+07	6.64645e+06	4.01462e+06	7.65446e+06	3.10513e+06	3.2808e+06	3.34596e+06	5.94111e+06	8.37771e+06	1.83809e+07	2.12664e+07	2.76506e+07
				1214.02	654.331	5.85303e+06	5.70855e+06	3.62349e+06	7.14462e+06	1.19217e+07	5.99225e+06	3.69615e+06	7.95188e+06	2.84844e+06	3.36198e+06	3.48847e+06	8.12089e+06	1.41232e+07	2.4363e+07	3.19917e+07	3.68968e+07
				1214.02	700.313	2.43047e+06	2.01451e+06	1.3117e+06	2.38728e+06	4.05047e+06	2.52246e+06	1.38446e+06	2.77645e+06	1.0411e+06	1.12272e+06	1.16708e+06	2.06153e+06	3.25974e+06	6.96287e+06	8.22295e+06	1.07767e+07
				1214.02	744.262	1.43724e+06	1.27759e+06	569706	1.75548e+06	2.72989e+06	1.4754e+06	589761	1.30182e+06	562894	670263	653101	1.45178e+06	387150	2.00588e+06	4.3578e+06	5.84654e+06
				1214	638.309	1.08992e+07	1.22222e+07	6.7368e+06	1.48579e+07	2.32908e+07	1.0468e+07	5.35217e+06	1.37088e+07	4.37821e+06	5.81908e+06	6.25157e+06	1.45795e+07	2.10655e+07	3.85825e+07	5.78503e+07	7.08603e+07
				1213.93	682.363	1.06226e+07	1.0827e+07	8.88482e+06	1.47401e+07	2.05624e+07	1.34595e+07	5.61122e+06	9.89448e+06	4.7595e+06	5.36451e+06	5.98989e+06	9.10505e+06	3.56301e+06	1.43844e+07	1.98774e+07	2.64665e+07
				1213.93	683.366	4.2109e+06	4.0746e+06	3.26619e+06	5.2765e+06	8.03244e+06	4.81587e+06	1.92944e+06	3.53369e+06	1.93221e+06	2.05436e+06	2.1099e+06	3.53139e+06	1.32279e+06	5.39071e+06	6.9098e+06	1.02397e+07
				1213.32	727.275	3.36592e+06	1.52426e+06	1.6091e+06	1.63133e+06	3.48887e+06	4.97144e+06	760578	1.82044e+06	1.17425e+06	859679	1.10826e+06	1.44083e+06	1.0851e+06	3.16731e+06	5.08208e+06	7.3949e+06
				1208.5	576.334	3.06219e+06	4.46228e+06	2.80034e+06	6.80723e+06	6.56102e+06	2.72265e+06	1.47102e+06	2.08916e+06	1.26475e+06	1.67848e+06	2.16773e+06	3.09537e+06	137888	2.11165e+06	7.14847e+06	9.47394e+06
				1208.5	578.418	1.98818e+06	1.80574e+06	2.94002e+06	2.12339e+06	4.44855e+06	1.8327e+06	1.31933e+06	2.27293e+06	1.30623e+06	1.49942e+06	1.39431e+06	2.51837e+06	2.464e+06	4.2433e+06	5.37989e+06	6.5304e+06
		2-hydroxy-3-[4-(sulfooxy)phenyl]propanoic acid	-2.94786	1208.48	263.237	1.54462e+07	6.75027e+06	9.84468e+06	5.19352e+06	1.0883e+07	1.51603e+07	4.86809e+06	7.08703e+06	1.063e+07	6.47882e+06	8.3387e+06	4.47905e+06	5.94854e+06	8.76513e+06	1.03204e+07	9.68975e+06
		Endothion	17.9394	1208.2	281.247	6.47359e+06	3.03684e+06	4.17193e+06	1.83928e+06	4.3556e+06	6.22407e+06	2.23135e+06	2.50945e+06	4.53075e+06	2.53735e+06	3.48572e+06	1.74935e+06	2.40707e+06	3.98725e+06	4.06696e+06	4.09818e+06
				1207.87	531.293	6.26586e+06	6.7338e+06	5.59984e+06	7.90868e+06	9.86537e+06	5.3791e+06	5.55953e+06	6.88561e+06	4.63709e+06	5.36724e+06	5.84265e+06	6.57532e+06	5.81117e+06	1.00677e+07	1.64106e+07	1.70997e+07
				1207.87	554.259	4.26414e+06	5.06444e+06	3.95437e+06	6.57904e+06	9.98929e+06	3.17161e+06	2.69771e+06	4.46479e+06	1.79093e+06	2.24272e+06	3.52123e+06	3.31997e+06	948328	6.71895e+06	1.7613e+07	2.20663e+07
		Clomeprop	6.6591	1207.32	325.211	8.24226e+06	3.31893e+06	4.36112e+06	2.60489e+06	4.7849e+06	7.96394e+06	1.63429e+06	2.42126e+06	3.91279e+06	2.65785e+06	3.54837e+06	1.931e+06	319091	1.40831e+06	3.93316e+06	4.59602e+06
				1207.25	780.552	2.16472e+07	8.35497e+06	1.15878e+07	1.00735e+07	1.31083e+07	1.65866e+07	8.99624e+06	1.2943e+07	1.55294e+07	1.17058e+07	1.57322e+07	1.35385e+07	1.8347e+08	2.65602e+07	1.77214e+07	1.50384e+07
				1207.21	555.262	714057	1.06366e+06	779763	1.35701e+06	2.17713e+06	461529	294487	536335	259237	306656	556508	680917	0	1.06244e+06	3.76381e+06	4.76411e+06
		(+)-Medicarpin	-20.4327	1206.15	271.282	1.15729e+07	8.5909e+06	8.66886e+06	1.61066e+07	1.78871e+07	1.01576e+07	1.0785e+07	1.55995e+07	8.49806e+06	1.61041e+07	1.02334e+07	1.04372e+07	1.92663e+07	2.61282e+07	2.82435e+07	3.2482e+07
				1206	804.552	1.85422e+07	8.64702e+06	2.45745e+07	1.50916e+07	1.22076e+07	3.85702e+07	7.1576e+06	9.17515e+06	1.20607e+07	9.20607e+06	1.41607e+07	1.02775e+07	3.67509e+08	1.50757e+07	9.03705e+06	1.28117e+07
		Fluoroacetyl-CoA	-23.6023	1205.71	828.549	7.51926e+06	8.26255e+06	1.17091e+07	7.99354e+06	1.44859e+07	1.15067e+07	1.69577e+06	2.71241e+06	5.15205e+06	7.71744e+06	7.26038e+06	2.74471e+06	2.81225e+07	863380	5.31838e+06	5.21506e+06
				1205.39	563.264	7.50101e+06	5.67701e+06	2.60823e+06	2.38259e+06	1.1976e+07	1.03882e+07	1.52005e+07	1.05973e+07	4.62936e+06	4.75839e+06	6.83588e+06	5.82032e+06	1.20771e+07	1.47048e+07	1.28646e+07	1.33996e+07
				1202.4	712.514	2.53855e+06	2.02794e+06	3.13825e+06	2.99926e+06	6.52465e+06	3.26849e+06	1.12283e+06	1.69423e+06	795180	1.16291e+06	1.18094e+06	1.59244e+06	0	1.97907e+06	4.88718e+06	7.60803e+06
				1201.57	714.512	4.00053e+06	3.55004e+06	3.82374e+06	4.21859e+06	1.00524e+07	4.14274e+06	1.5621e+06	2.61281e+06	1.65429e+06	2.07609e+06	1.62931e+06	2.96225e+06	248539	2.71258e+06	8.2439e+06	1.28847e+07
		({7,8,9,12,13,14,17,18,19,25,29-undecahydroxy-4,22,27-trioxo-3,23,26-trioxahexacyclo[13.10.3.1]nonacosa-5(10),6,8,11,13,15(28),16,18,20-nonaen-24-yl}methoxy)sulfonic acid	6.52803	1201.51	713.512	9.34385e+06	8.14703e+06	8.9521e+06	1.06484e+07	2.5318e+07	1.08687e+07	3.89893e+06	6.62695e+06	4.34732e+06	5.13561e+06	5.21078e+06	7.61271e+06	649340	7.21174e+06	2.04699e+07	3.06092e+07
		N'-Hydroxyneosaxitoxin	-16.955	1200.35	332.287	5.14255e+06	5.10669e+06	4.53146e+06	6.39659e+06	1.36072e+07	5.05345e+06	5.07129e+06	5.8833e+06	4.67022e+06	5.81469e+06	4.73287e+06	7.14929e+06	4.97886e+06	9.32653e+06	1.5901e+07	1.66674e+07
		(x)-1,2-Propanediol 1-O-b-D-glucopyranoside	-24.958	1200.21	239.236	8.0563e+06	9.68761e+06	7.33653e+06	1.24426e+07	2.23148e+07	9.2537e+06	9.40377e+06	1.07349e+07	6.86156e+06	8.9651e+06	7.84777e+06	1.35927e+07	8.86138e+06	1.58964e+07	2.37127e+07	2.68218e+07
				1197.85	353.268	5.959e+06	4.2187e+06	5.02354e+06	8.0493e+06	1.26635e+07	6.22988e+06	5.193e+06	7.52031e+06	4.4306e+06	7.92794e+06	4.45487e+06	4.99898e+06	7.04706e+06	1.21676e+07	1.89655e+07	2.24938e+07
		2-O-(alpha-D-Mannosyl)-D-glycerate	2.29567	1197.76	269.226	3.44021e+06	3.26697e+06	4.57724e+06	2.14767e+06	1.30403e+07	2.9929e+06	4.1991e+06	9.97599e+06	8.00368e+06	4.1515e+06	4.29113e+06	4.04854e+06	4.98937e+06	1.07805e+07	1.85218e+07	2.067e+07
		Polyvidone	13.0248	1196.55	178.131	1.49973e+06	1.46388e+06	1.6542e+06	4.03198e+06	4.23295e+06	1.67308e+06	2.19511e+06	3.47632e+06	2.09086e+06	3.89465e+06	2.45482e+06	1.43884e+06	2.43106e+06	4.51256e+06	7.27879e+06	8.57388e+06
		3'-Methoxyfukiic acid	-22.7196	1195.27	287.236	6.61883e+06	4.86987e+06	8.57747e+06	4.0239e+06	5.829e+06	6.22187e+06	4.48174e+06	4.2818e+06	5.79032e+06	4.45039e+06	4.19955e+06	3.24157e+06	2.60312e+06	4.6737e+06	5.75298e+06	6.1399e+06
				1195.24	361.167	6.61703e+06	4.51575e+06	5.08192e+06	3.1337e+06	4.7637e+06	4.60285e+06	4.85271e+06	4.91552e+06	5.14391e+06	4.7701e+06	4.55291e+06	3.01494e+06	3.93962e+06	5.81286e+06	6.95706e+06	7.66554e+06
				1195.15	265.252	2.71558e+06	2.87175e+06	8.96881e+06	9.10133e+06	1.88675e+07	3.56785e+06	3.93039e+06	3.10926e+06	1.77829e+06	2.85146e+06	2.12487e+06	1.93066e+06	7.17313e+06	1.05653e+07	1.46353e+07	1.93104e+07
				1194.86	283.282	1.56216e+07	1.74645e+07	6.14416e+07	6.02343e+07	1.23835e+08	2.03587e+07	2.49107e+07	2.13074e+07	1.3088e+07	1.91998e+07	1.42117e+07	1.39366e+07	5.05857e+07	7.17032e+07	9.37487e+07	1.178e+08
				1194.57	306.257	1.5628e+07	1.11018e+07	1.64347e+07	1.24677e+07	1.70947e+07	1.46225e+07	8.46888e+06	1.33108e+07	1.19992e+07	1.40128e+07	1.12774e+07	8.44882e+06	1.10014e+07	1.91744e+07	2.47481e+07	2.71556e+07
				1188.87	552.403	4.89202e+06	5.42062e+06	5.45224e+06	6.26842e+06	9.83786e+06	4.71093e+06	4.97901e+06	6.88456e+06	5.09973e+06	6.34761e+06	3.68577e+06	8.97627e+06	7.37196e+06	1.012e+07	1.33296e+07	1.46361e+07
		Lamivudine-monophosphate	7.6013	1184.21	310.246	4.97257e+06	2.96199e+06	7.69463e+06	6.33111e+06	8.00199e+06	8.02472e+06	6.94642e+06	9.56105e+06	4.14235e+06	9.45289e+06	4.78921e+06	6.83823e+06	6.27419e+06	8.86025e+06	1.11299e+07	1.30508e+07
		Nifurthiazole	5.20414	1182.28	255.231	3.94419e+06	1.22751e+06	1.87387e+06	1.01551e+06	4.24848e+06	2.7709e+06	1.0809e+06	1.88481e+06	2.49311e+06	1.20474e+06	1.85363e+06	1.04487e+06	1.21538e+06	1.66736e+06	1.8348e+06	2.14285e+06
				1181.15	237.221	5.18733e+06	1.58906e+06	2.31455e+06	1.32173e+06	5.84699e+06	3.76919e+06	1.15502e+06	2.35533e+06	3.26217e+06	1.4475e+06	2.06947e+06	1.11658e+06	1.65254e+06	2.3113e+06	2.73405e+06	2.79231e+06
		Diclobutrazol	12.2164	1180.76	329.248	2.75007e+07	1.39677e+07	2.10102e+07	1.4743e+07	1.98169e+07	1.83304e+07	1.67234e+07	1.50872e+07	1.65833e+07	1.30844e+07	1.91939e+07	7.55306e+06	1.27752e+07	1.86703e+07	2.48231e+07	2.75455e+07
		4-(N-Maleimido)benzyltrimethylammonium iodide	7.76671	1180.52	373.212	2.79428e+07	8.02069e+06	1.29468e+07	6.99695e+06	2.04046e+07	1.41555e+07	7.27405e+06	9.75002e+06	1.37028e+07	7.63121e+06	1.22942e+07	3.84926e+06	4.18694e+06	1.05947e+07	1.49732e+07	1.54119e+07
				1179.3	346.277	1.69889e+07	1.68702e+07	1.72452e+07	1.59555e+07	1.75726e+07	1.70854e+07	1.84286e+07	1.89337e+07	1.90719e+07	1.82481e+07	1.92886e+07	1.71194e+07	1.99285e+07	1.92225e+07	1.85901e+07	1.74333e+07
		Fluazifop	11.0706	1179.28	328.266	1.94284e+07	1.80558e+07	1.93035e+07	1.85785e+07	1.97218e+07	1.94982e+07	2.0312e+07	2.04309e+07	2.07141e+07	2.00944e+07	2.06026e+07	1.85081e+07	2.14802e+07	2.07666e+07	2.0611e+07	1.97394e+07
				1179.26	304.23	5.56607e+06	4.84165e+06	5.44909e+06	5.02549e+06	5.07156e+06	5.25973e+06	5.40359e+06	5.36317e+06	5.67267e+06	5.27553e+06	5.30503e+06	5.17947e+06	5.51377e+06	5.29811e+06	5.47173e+06	5.59638e+06
				1179.21	286.218	5.68159e+06	6.01907e+06	5.50482e+06	5.17686e+06	5.76085e+06	5.25486e+06	5.84481e+06	5.71551e+06	6.00261e+06	5.58947e+06	6.32796e+06	5.67091e+06	5.49514e+06	5.41156e+06	5.90652e+06	6.0139e+06
		Lulicozole	-10.0041	1169.86	355.281	3.84917e+07	4.28192e+07	4.05829e+07	4.08393e+07	3.82991e+07	3.93065e+07	4.08009e+07	4.32154e+07	4.06299e+07	4.20118e+07	4.49577e+07	4.26863e+07	3.22745e+07	4.03477e+07	4.49468e+07	4.28723e+07
		Methylscopolamine	22.832	1169.85	399.307	4.48691e+07	4.69052e+07	4.48095e+07	4.37554e+07	4.40762e+07	4.45778e+07	4.70672e+07	4.55403e+07	4.63328e+07	4.62132e+07	4.68236e+07	4.70132e+07	4.24818e+07	4.68815e+07	4.78312e+07	4.92962e+07
				1168.22	444.338	1.13359e+07	1.18541e+07	1.11946e+07	1.1209e+07	1.07558e+07	1.10841e+07	1.15415e+07	1.18587e+07	1.09166e+07	1.07918e+07	1.2078e+07	1.12505e+07	1.06588e+07	1.1703e+07	1.19072e+07	1.21727e+07
		N-Acetoxy-IQ	-2.46268	1168.2	257.267	1.04301e+07	9.30781e+06	1.6287e+07	2.11348e+07	3.34622e+07	1.44564e+07	1.15847e+07	1.68901e+07	8.06447e+06	1.83296e+07	1.30963e+07	1.17322e+07	2.31929e+07	3.15353e+07	4.19203e+07	5.05227e+07
		3,4,5-trihydroxy-6-({3-oxo-3-[(3,4,5,6-tetrahydroxyoxan-2-yl)methoxy]propanoyl}oxy)oxane-2-carboxylic acid	0.284638	1168.2	443.333	4.48008e+07	4.67327e+07	4.41033e+07	4.43806e+07	4.38921e+07	4.35464e+07	4.60055e+07	4.52458e+07	4.41514e+07	4.43675e+07	4.83509e+07	4.42455e+07	4.29854e+07	4.73111e+07	4.80237e+07	4.68473e+07
				1165.82	487.361	2.59722e+07	2.66977e+07	2.55891e+07	2.55651e+07	2.49048e+07	2.72557e+07	2.54706e+07	2.54184e+07	2.47571e+07	2.5108e+07	2.72278e+07	2.50906e+07	2.47008e+07	2.72717e+07	2.67598e+07	2.73943e+07
				1165.8	485.112	1.13574e+07	1.11809e+07	9.68289e+06	1.00888e+07	9.84851e+06	1.02895e+07	9.06234e+06	1.15127e+07	1.05992e+07	1.08818e+07	1.34447e+07	1.26235e+07	4.15436e+06	7.95543e+06	1.19147e+07	1.10277e+07
				1162.83	531.387	1.54992e+07	1.77184e+07	1.58168e+07	1.53026e+07	1.59405e+07	1.61537e+07	1.55355e+07	1.56541e+07	1.5831e+07	1.59979e+07	1.72067e+07	1.49625e+07	1.48162e+07	1.66776e+07	1.65652e+07	1.74753e+07
		m-Hydroxydiphenyldimercury(1+)	-6.64918	1159.26	575.413	1.14292e+07	1.19403e+07	1.0979e+07	1.16663e+07	1.18767e+07	1.17378e+07	1.09999e+07	1.08073e+07	1.08201e+07	1.09499e+07	1.2302e+07	1.09839e+07	1.2079e+07	1.17999e+07	1.27233e+07	1.28974e+07
				1159.04	570.458	1.00515e+07	1.02942e+07	9.67713e+06	1.01701e+07	1.02668e+07	1.07269e+07	1.12077e+07	1.04392e+07	1.05476e+07	1.07207e+07	1.12932e+07	1.05059e+07	1.14135e+07	1.08239e+07	1.17962e+07	1.0783e+07
		(+)-2,7-Dideoxypancratistatin	-1.26088	1157.66	294.279	4.62089e+06	3.40987e+06	3.61048e+06	7.23244e+06	7.26748e+06	4.72477e+06	3.66853e+06	6.11239e+06	2.81875e+06	6.83212e+06	4.4891e+06	3.96681e+06	7.99663e+06	1.06597e+07	1.45969e+07	1.57816e+07
				1156.08	619.439	7.46169e+06	8.71316e+06	7.37692e+06	7.75113e+06	7.65343e+06	7.85335e+06	7.3728e+06	8.01393e+06	7.41981e+06	7.0496e+06	7.77603e+06	7.47507e+06	8.16537e+06	8.06978e+06	8.82768e+06	8.96105e+06
				1156.02	614.483	7.14726e+06	6.83767e+06	6.89708e+06	7.35419e+06	7.23242e+06	7.3351e+06	7.57655e+06	7.98583e+06	6.87723e+06	7.48472e+06	7.73398e+06	6.95104e+06	8.44535e+06	7.94877e+06	8.45783e+06	8.19792e+06
				1152.35	658.51	3.96444e+06	4.31236e+06	4.14161e+06	4.17739e+06	4.30557e+06	4.32256e+06	4.5077e+06	4.49554e+06	4.13749e+06	4.28021e+06	4.08524e+06	4.08635e+06	5.09676e+06	4.97255e+06	4.97423e+06	4.88181e+06
		3,4,5-trihydroxy-6-{[3-(3,4,5-trihydroxyphenyl)propanoyl]oxy}oxane-2-carboxylic acid	1.70731	1150.84	375.306	5.06112e+06	5.31298e+06	4.77183e+06	5.21799e+06	1.10065e+07	4.56083e+06	3.81053e+06	5.36842e+06	3.45617e+06	4.06e+06	4.46745e+06	3.49478e+06	3.13513e+06	1.06163e+07	1.29829e+07	1.6162e+07
		Pretetramid	11.2185	1150.62	352.321	6.70803e+06	6.40304e+06	6.28629e+06	6.90534e+06	1.51137e+07	6.40578e+06	4.53638e+06	5.77878e+06	4.22304e+06	4.95565e+06	5.5731e+06	4.20156e+06	7.78935e+06	1.41486e+07	1.69881e+07	2.01086e+07
				1148.34	279.23	2.20824e+07	8.70868e+06	1.39827e+07	6.9566e+06	1.97144e+07	2.20033e+07	7.88056e+06	1.19311e+07	1.64103e+07	8.84479e+06	1.30653e+07	5.63716e+06	1.0477e+07	1.42454e+07	1.59059e+07	1.7967e+07
				1145.17	427.304	4.04712e+06	3.28514e+06	4.53605e+06	4.37323e+06	9.74497e+06	4.10198e+06	2.92974e+06	5.20658e+06	3.2033e+06	3.20215e+06	3.0877e+06	3.90137e+06	3.83029e+06	8.48036e+06	8.57069e+06	1.01305e+07
		Phenyl 5-phospho-alpha-D-ribofuranoside	-3.64374	1142.95	307.212	6.10324e+06	2.2754e+06	1.88612e+06	7.73362e+06	3.61656e+06	1.97398e+06	2.13705e+06	2.2531e+06	4.97422e+06	2.51584e+06	4.15209e+06	3.27136e+06	3.68885e+06	6.23633e+06	7.22703e+06	9.60048e+06
				1142.83	289.201	9.3916e+06	3.69032e+06	2.66236e+06	1.29045e+07	5.25691e+06	2.7733e+06	3.38304e+06	3.45269e+06	7.67882e+06	3.75525e+06	6.94537e+06	5.27222e+06	6.14178e+06	9.0385e+06	1.19685e+07	1.49972e+07
		Fenoxanil	-4.31961	1142.8	330.227	8.22516e+06	3.58714e+06	2.58573e+06	1.14812e+07	4.73216e+06	2.21488e+06	3.24667e+06	3.09113e+06	7.17621e+06	3.68141e+06	6.23665e+06	4.67142e+06	5.74912e+06	8.78378e+06	1.08128e+07	1.37559e+07
		Leucodelphinidin	5.47241	1132.44	323.276	3.36986e+06	2.29075e+06	2.38295e+06	4.62687e+06	5.79052e+06	3.18812e+06	2.49739e+06	4.71603e+06	2.09421e+06	4.80396e+06	2.83111e+06	2.90392e+06	5.36536e+06	7.54438e+06	9.31871e+06	1.16397e+07
				1130.13	507.271	6.20054e+07	2.12796e+06	2.5459e+06	3.19134e+06	5.64359e+06	3.53423e+06	2.63512e+06	4.76143e+06	2.50271e+06	3.27329e+06	2.1502e+06	1.92373e+06	3.78928e+06	1.21186e+07	1.95538e+07	1.73809e+07
				1128.84	523.245	4.07584e+07	2.76468e+06	1.53638e+06	1.95847e+06	3.38523e+06	1.95384e+06	2.2545e+06	4.33255e+06	3.95522e+06	6.10147e+06	3.38743e+06	3.86961e+06	3.25135e+06	8.81848e+06	1.52046e+07	1.15623e+07
				1125.7	547.286	2.86268e+07	1.09508e+07	6.87326e+06	2.51824e+06	3.25246e+06	8.00298e+06	2.60015e+07	4.42617e+07	6.16749e+07	7.19638e+07	4.28268e+07	4.9741e+07	2.39926e+06	2.85663e+07	6.54308e+07	1.77816e+07
				1125.59	304.263	2.82744e+06	1.96993e+06	2.18323e+06	4.22515e+06	3.88601e+06	2.66876e+06	2.42989e+06	3.90918e+06	1.87254e+06	4.54479e+06	2.54688e+06	2.49001e+06	4.84657e+06	6.87852e+06	8.41824e+06	9.40411e+06
		Cibarian	-4.86075	1124.88	383.283	3.01341e+06	2.66653e+06	2.36603e+06	4.24744e+06	6.71774e+06	3.95536e+06	3.58526e+06	4.92936e+06	2.30252e+06	4.00552e+06	2.50434e+06	3.21456e+06	4.36944e+06	7.4204e+06	9.64236e+06	1.12983e+07
				1124.46	590.245	4.43413e+06	1.96122e+06	906005	114919	215342	1.23277e+06	3.84359e+06	6.49343e+06	9.45837e+06	1.06999e+07	6.41314e+06	7.63423e+06	0	3.51842e+06	9.72454e+06	2.72575e+06
				1123.71	538.385	3.21744e+07	3.48512e+07	3.33145e+07	3.45314e+07	4.44229e+07	3.25225e+07	2.90974e+07	3.93432e+07	3.19848e+07	3.69065e+07	2.689e+07	3.60668e+07	3.7883e+07	4.98175e+07	6.04486e+07	6.40086e+07
				1122.19	425.214	1.13409e+07	1.15865e+07	1.14913e+07	1.06754e+07	1.06372e+07	1.14371e+07	1.60053e+07	1.58666e+07	1.53189e+07	1.40226e+07	1.31491e+07	1.25627e+07	1.20575e+07	1.88998e+07	1.41964e+07	1.21674e+07
				1122.1	651.441	2.53361e+06	1.32178e+06	8.80304e+06	7.30603e+06	5.17381e+06	3.38749e+06	1.48644e+06	1.21266e+06	230830	397256	997389	97243.8	1.1531e+06	1.38702e+06	1.77389e+06	1.99092e+06
		Phaseolic acid	9.53675	1121.94	297.24	5.58314e+06	6.09427e+06	5.26122e+06	6.85142e+06	7.22e+06	5.40761e+06	5.22893e+06	5.83224e+06	5.35931e+06	6.0158e+06	5.9178e+06	6.17809e+06	4.18615e+06	6.57764e+06	8.60069e+06	9.73348e+06
				1121.66	650.439	8.31024e+06	3.81007e+06	2.55465e+07	2.01503e+07	1.55292e+07	9.84512e+06	4.3117e+06	4.02661e+06	1.22839e+06	959793	3.11754e+06	423506	3.93013e+06	4.25379e+06	5.33839e+06	6.47018e+06
				1120.75	672.421	1.90757e+06	717230	1.20022e+07	6.94752e+06	4.94843e+06	4.4849e+06	1.03122e+06	505174	348511	56973.7	476096	22127.3	1.57437e+06	1.18996e+06	912565	1.33747e+06
				1120.44	341.265	2.28966e+07	2.52697e+07	2.7349e+07	3.07489e+07	3.47327e+07	2.28208e+07	2.51331e+07	2.38277e+07	2.11433e+07	2.47972e+07	2.30299e+07	2.19418e+07	2.23582e+07	2.84592e+07	3.30083e+07	3.52786e+07
		2-hydroxy-3-[4-(sulfooxy)phenyl]propanoic acid	-2.6345	1119.33	263.237	3.31813e+06	2.70373e+06	6.72592e+06	6.83893e+06	1.05388e+07	3.86206e+06	4.10169e+06	4.32488e+06	2.82894e+06	3.96316e+06	2.87873e+06	2.84191e+06	5.76179e+06	8.45311e+06	1.04642e+07	1.36038e+07
				1119.32	280.263	1.29584e+07	1.16892e+07	3.08471e+07	3.20354e+07	5.18687e+07	1.43693e+07	1.58453e+07	1.69947e+07	9.70851e+06	1.58485e+07	1.10421e+07	1.16313e+07	2.79371e+07	4.14286e+07	5.39797e+07	6.40725e+07
				1118.92	281.265	2.90904e+06	2.40526e+06	6.79015e+06	6.43988e+06	1.04286e+07	3.13781e+06	3.10667e+06	3.51984e+06	2.63038e+06	2.70479e+06	2.44667e+06	2.3729e+06	5.8882e+06	8.48632e+06	1.11525e+07	1.27038e+07
				1117.76	376.318	6.43297e+06	9.42388e+06	1.90208e+07	9.98724e+06	2.07817e+07	8.80099e+06	7.05427e+06	7.80864e+06	4.82253e+06	6.34902e+06	6.09857e+06	5.03163e+06	9.38649e+06	2.2285e+07	2.36326e+07	2.53165e+07
		2-O-Feruloylhydroxycitric acid	-19.4079	1114.07	385.291	2.13952e+07	2.28234e+07	2.69021e+07	2.82008e+07	3.30122e+07	2.19243e+07	2.28452e+07	2.20237e+07	2.01767e+07	2.23034e+07	2.12201e+07	2.18811e+07	2.40666e+07	2.72416e+07	3.04736e+07	3.12541e+07
				1112.31	473.344	1.27467e+07	1.42816e+07	2.06464e+07	1.78695e+07	2.56063e+07	1.36744e+07	1.20513e+07	1.26704e+07	1.2519e+07	1.25536e+07	1.24907e+07	1.21312e+07	1.48e+07	1.73742e+07	2.00596e+07	2.01028e+07
				1110.98	517.372	7.95972e+06	8.98304e+06	1.50008e+07	1.22932e+07	1.92048e+07	9.07351e+06	8.0647e+06	7.91304e+06	7.31016e+06	7.64919e+06	7.88774e+06	8.04894e+06	9.60712e+06	1.17596e+07	1.31697e+07	1.37611e+07
				1109.83	556.442	5.07491e+06	5.82052e+06	1.08456e+07	7.68719e+06	1.35588e+07	5.27875e+06	4.83472e+06	4.76907e+06	4.30653e+06	5.08601e+06	4.99979e+06	5.00215e+06	6.99842e+06	7.65714e+06	9.54148e+06	1.02248e+07
				1108.95	561.394	6.37102e+06	7.84357e+06	1.25076e+07	1.00366e+07	1.7648e+07	7.44464e+06	6.28699e+06	5.78208e+06	5.8579e+06	6.36203e+06	6.41706e+06	6.12344e+06	8.75748e+06	9.55196e+06	1.11607e+07	1.25807e+07
		Diethylstilbestrol diphosphate	3.80018	1108.63	429.319	1.98445e+07	2.14947e+07	2.95528e+07	2.64599e+07	3.68565e+07	2.15556e+07	2.06285e+07	2.02046e+07	1.92522e+07	2.00083e+07	2.06115e+07	2.00188e+07	2.42226e+07	2.72821e+07	3.04201e+07	3.10836e+07
				1106.28	600.468	3.76961e+06	4.32771e+06	8.7996e+06	6.19789e+06	1.12272e+07	4.21971e+06	3.86869e+06	3.73572e+06	3.55716e+06	3.29409e+06	3.8163e+06	3.63617e+06	6.21851e+06	7.28521e+06	9.26498e+06	8.02599e+06
				1105.52	605.423	4.17968e+06	5.40095e+06	9.49764e+06	6.72784e+06	1.16525e+07	4.90348e+06	3.92448e+06	4.10359e+06	3.9073e+06	4.42542e+06	4.11431e+06	3.90295e+06	6.10952e+06	7.27626e+06	8.44035e+06	9.02519e+06
				1104.25	649.45	2.7752e+06	3.53187e+06	7.61917e+06	5.17705e+06	9.70447e+06	3.15438e+06	2.40135e+06	2.3586e+06	1.89762e+06	2.51478e+06	2.81852e+06	2.1109e+06	4.2662e+06	4.97863e+06	6.56722e+06	7.54407e+06
				1102.95	590.245	322262	23600.3	829630	93780	141614	710326	6.19017e+06	8.42045e+06	4.55585e+06	3.33666e+06	1.71196e+06	2.57641e+06	411013	7.52779e+06	2.2987e+06	25728.6
				1101.16	547.285	6.70376e+06	99698.3	7.42118e+06	1.38306e+06	1.71633e+06	4.17511e+06	4.78158e+07	6.07221e+07	2.62171e+07	1.88068e+07	8.34937e+06	1.08981e+07	1.30856e+07	6.58323e+07	9.21104e+06	0
				1100.65	546.282	2.28474e+07	233744	2.76544e+07	5.7752e+06	8.20801e+06	1.71594e+07	1.64857e+08	2.11146e+08	1.04475e+08	7.66979e+07	3.61465e+07	4.69259e+07	4.68677e+07	2.30091e+08	4.03727e+07	1.03097e+06
				1100.22	344.311	5.71844e+06	4.55275e+06	7.56606e+06	6.82221e+06	8.03234e+06	7.45633e+06	2.04966e+06	4.70422e+06	5.48046e+06	3.08717e+06	3.94892e+06	5.51459e+06	5.45717e+06	7.92256e+06	9.71307e+06	1.00509e+07
				1097.71	602.202	170988	38418.2	72929.7	0	0	0	2.32533e+06	1.99794e+06	971741	490420	113931	268171	3.11383e+06	4.23195e+06	0	33959.7
				1093.75	350.266	1.06543e+07	1.04706e+07	1.15265e+07	1.07767e+07	1.10042e+07	1.27401e+07	1.07297e+07	9.88485e+06	1.0266e+07	1.03225e+07	9.93238e+06	1.03653e+07	5.11632e+06	1.06618e+07	1.02922e+07	1.01165e+07
				1093.52	466.329	1.08801e+07	5.74509e+06	1.18714e+07	6.67644e+06	1.12708e+07	8.11959e+06	4.13658e+06	4.89433e+06	6.65046e+06	5.57657e+06	4.59611e+06	6.30213e+06	7.06778e+06	9.41967e+06	1.23437e+07	1.33867e+07
				1090.82	570.283	450698	416082	709732	31132	108754	426666	7.96789e+06	4.9476e+06	3.42117e+06	1.56372e+06	1.91295e+06	1.72479e+06	2.93605e+06	1.09921e+07	2.07993e+06	260769
				1088.44	638.401	9.83696e+06	4.51265e+06	4.93873e+06	4.49617e+06	3.63647e+06	2.63209e+06	934355	1.57172e+06	2.75226e+06	219146	884956	243114	2.94787e+06	3.33706e+06	3.99078e+06	4.10284e+06
				1088.3	551.388	1.05398e+07	8.71536e+06	1.03456e+07	1.02728e+07	1.42787e+07	1.05464e+07	8.34295e+06	9.3027e+06	7.29219e+06	8.9099e+06	8.30456e+06	6.79183e+06	1.20464e+07	1.63378e+07	2.03097e+07	2.33646e+07
				1088.29	572.369	6.06742e+06	5.5505e+06	1.00804e+07	7.75203e+06	1.06284e+07	9.71225e+06	5.19519e+06	6.17966e+06	5.0365e+06	6.19423e+06	4.9145e+06	4.43687e+06	1.07692e+07	1.12716e+07	1.31868e+07	1.49918e+07
		5-Amino-6-(5'-phosphoribosylamino)uracil	22.1947	1086.99	355.226	4.94812e+06	4.14239e+06	4.58012e+06	8.96905e+06	1.04016e+07	6.78519e+06	6.75537e+06	8.65305e+06	3.11132e+06	1.00294e+07	5.99915e+06	5.7601e+06	8.25728e+06	1.43236e+07	1.86491e+07	2.16335e+07
				1084.27	269.258	2.27012e+06	1.40622e+06	576619	2.75431e+06	2.60702e+06	450198	1.67287e+06	2.40496e+06	2.45513e+06	907580	4.74709e+06	4.74047e+06	4.02975e+06	4.96949e+06	5.06082e+06	4.78964e+06
				1081.55	226.159	3.49552e+07	2.3938e+07	3.14142e+07	5.36415e+07	3.00502e+07	3.3219e+07	2.38228e+07	3.10097e+07	1.84825e+07	4.87676e+07	2.77175e+07	3.33773e+07	4.1321e+07	5.58145e+07	7.56214e+07	8.46234e+07
				1081.54	227.162	6.18686e+06	4.45213e+06	5.39013e+06	8.92367e+06	5.58173e+06	5.33346e+06	4.54315e+06	5.19395e+06	3.27102e+06	7.94046e+06	4.78643e+06	5.72278e+06	7.0924e+06	9.7349e+06	1.26043e+07	1.44387e+07
				1068.27	631.331	9.59448e+06	9.2632e+06	1.08317e+07	1.04677e+07	1.10609e+07	1.09926e+07	9.05995e+06	1.01638e+07	9.13962e+06	8.50492e+06	8.99278e+06	9.54788e+06	1.20516e+07	1.26791e+07	1.45241e+07	1.57923e+07
		3-oxobrimonidine	13.6537	1066.96	311.162	5.13793e+07	5.23222e+07	4.01376e+07	4.03511e+07	5.12972e+07	4.03136e+07	5.38304e+07	5.11863e+07	5.26507e+07	4.92162e+07	4.50097e+07	5.23115e+07	3.40926e+07	5.6254e+07	6.67731e+07	9.6066e+07
				1066.96	312.159	1.76643e+07	1.85435e+07	1.50406e+07	1.35169e+07	1.96084e+07	1.34552e+07	1.77781e+07	1.81894e+07	1.77495e+07	1.70379e+07	1.59093e+07	1.77732e+07	1.17791e+07	2.06049e+07	2.3592e+07	2.75302e+07
				1066.96	614.339	1.00567e+07	9.81958e+06	9.84837e+06	1.01237e+07	1.30242e+07	1.04363e+07	1.07572e+07	1.09922e+07	9.39027e+06	1.02254e+07	9.6705e+06	1.02238e+07	1.04244e+07	1.08097e+07	1.22389e+07	1.37816e+07
				1066.96	626.293	4.2189e+06	4.50343e+06	3.7348e+06	3.91666e+06	4.44218e+06	3.39689e+06	4.52389e+06	4.30743e+06	4.61602e+06	4.24122e+06	4.80746e+06	4.94046e+06	2.64398e+06	4.61376e+06	5.15876e+06	9.07783e+06
				1066.96	646.278	9.91501e+06	9.33768e+06	1.10357e+07	9.71512e+06	1.04638e+07	8.14166e+06	1.17783e+07	8.99458e+06	9.50809e+06	8.91835e+06	9.0746e+06	9.5268e+06	2.95047e+06	8.56048e+06	1.52466e+07	1.83056e+07
				1066.95	487.279	7.83585e+06	8.04818e+06	8.82428e+06	7.84774e+06	9.90756e+06	9.29923e+06	7.3347e+06	8.39106e+06	7.43689e+06	6.3981e+06	6.11811e+06	7.76478e+06	8.60517e+06	9.62682e+06	1.03017e+07	1.23054e+07
		dTDP-4-amino-4,6-dideoxy-D-glucose	12.0013	1066.94	548.359	2.20645e+07	2.27399e+07	2.54342e+07	2.28276e+07	3.10744e+07	2.44769e+07	2.61819e+07	2.45513e+07	2.36318e+07	2.27943e+07	1.93804e+07	2.4005e+07	2.98039e+07	3.20533e+07	3.27051e+07	3.6099e+07
				1065.65	184.073	6.05792e+07	5.89772e+07	6.1866e+07	5.98701e+07	8.16556e+07	5.83137e+07	7.68308e+07	7.00727e+07	6.37829e+07	5.82039e+07	4.99353e+07	5.83513e+07	1.47726e+08	9.78915e+07	9.53205e+07	1.06799e+08
		2,6-Dichlorophenol-4-(1,4-phthoquinone imine)	-17.2652	1065.65	321.172	2.25807e+07	1.99159e+07	2.12523e+07	1.67377e+07	1.98502e+07	1.83566e+07	2.25002e+07	2.17687e+07	2.25132e+07	2.30307e+07	2.12776e+07	2.26863e+07	1.7538e+07	2.43906e+07	3.01988e+07	3.10335e+07
				1065.65	525.374	5.77672e+08	5.81096e+08	6.05714e+08	5.53639e+08	7.73449e+08	5.66679e+08	6.55447e+08	6.47881e+08	5.80985e+08	5.59726e+08	4.8113e+08	6.0453e+08	7.07726e+08	7.96835e+08	9.13427e+08	1.00315e+09
				1065.65	526.377	1.06539e+08	1.04493e+08	1.11619e+08	1.00355e+08	1.38852e+08	1.02028e+08	1.17813e+08	1.17723e+08	1.08104e+08	9.8779e+07	8.91476e+07	1.0899e+08	1.32159e+08	1.48528e+08	1.60511e+08	1.81118e+08
				1065.65	527.378	1.18855e+07	1.20268e+07	1.25877e+07	1.17147e+07	1.49958e+07	1.17698e+07	1.15718e+07	8.00438e+06	1.0888e+07	9.71701e+06	9.52905e+06	1.04098e+07	1.55661e+07	1.6885e+07	1.97239e+07	2.34038e+07
				1065.65	546.352	4.32937e+08	4.32238e+08	4.87764e+08	4.36034e+08	5.77985e+08	4.50029e+08	4.79397e+08	4.88887e+08	4.49825e+08	4.32463e+08	3.79044e+08	4.51339e+08	5.20764e+08	5.82386e+08	6.42534e+08	6.96258e+08
		dTDP-L-mycarose	-15.9399	1065.65	547.355	1.29284e+08	1.27724e+08	1.44222e+08	1.30903e+08	1.67451e+08	1.33419e+08	1.45774e+08	1.44376e+08	1.33972e+08	1.26805e+08	1.13463e+08	1.3651e+08	1.79932e+08	1.74519e+08	1.85732e+08	2.07587e+08
				1065.65	552.33	2.40438e+07	2.54386e+07	1.9762e+07	1.90229e+07	2.77347e+07	1.82983e+07	2.84792e+07	2.92666e+07	2.43872e+07	2.54533e+07	2.11222e+07	2.71862e+07	1.95002e+07	3.23189e+07	3.95552e+07	4.44204e+07
				1065.65	553.33	1.24028e+07	1.25723e+07	1.05778e+07	8.9079e+06	1.41598e+07	8.64581e+06	1.42901e+07	1.34314e+07	1.22563e+07	1.10723e+07	1.05003e+07	1.38078e+07	1.021e+07	1.69745e+07	1.85601e+07	1.9837e+07
				1065.65	562.327	3.76541e+07	3.63176e+07	4.36529e+07	3.85552e+07	4.85522e+07	4.05776e+07	4.31639e+07	4.19845e+07	3.90135e+07	3.51501e+07	3.32249e+07	3.96263e+07	4.97776e+07	5.04167e+07	5.33975e+07	5.65283e+07
		DTDP-alpha-D-glucose(2-)	16.1014	1065.65	563.329	1.06216e+07	1.0741e+07	1.18227e+07	1.07208e+07	1.3755e+07	1.11947e+07	1.1332e+07	1.14368e+07	1.05525e+07	1.06834e+07	8.59815e+06	1.08883e+07	1.25565e+07	1.34175e+07	1.42426e+07	1.6812e+07
		N-di-Demethyl roxithromycin	5.46032	1065.65	808.032	5.78499e+06	5.09206e+06	6.28844e+06	4.59236e+06	8.18574e+06	5.31977e+06	6.31013e+06	7.28387e+06	6.02776e+06	5.87894e+06	4.81769e+06	6.26769e+06	3.43423e+06	6.86597e+06	8.52018e+06	8.82534e+06
		Glabrin C	11.9963	1065.65	814.012	4.15455e+06	4.56055e+06	3.45662e+06	3.36852e+06	5.89876e+06	3.0534e+06	6.0111e+06	5.57219e+06	3.67918e+06	4.64683e+06	3.40755e+06	5.19975e+06	4.29969e+06	6.51059e+06	8.82133e+06	1.01188e+07
		2-amino-4-({1-[(carboxymethyl)-C-hydroxycarbonimidoyl]-2-{[(4S)-4,10,14,16-tetrahydroxy-5,9,11,13,13-pentamethyl-2-[1-(2-methyl-1,3-thiazol-4-yl)prop-1-en-2-yl]-12-oxo-1-azacyclohexadec-1(16)-en-5-yl]sulfanyl}ethyl}-C-hydroxycarbonimidoyl)butanoic acid	-19.943	1064.99	815.011	3.32695e+06	3.81509e+06	2.94242e+06	2.65567e+06	4.029e+06	2.32395e+06	3.80193e+06	3.79677e+06	3.48705e+06	3.26626e+06	2.60173e+06	4.06848e+06	3.42447e+06	4.54522e+06	5.7952e+06	7.30401e+06
		Amritoside	4.27658	1064.34	627.484	2.00575e+06	2.64963e+06	2.11682e+06	2.0225e+06	4.36772e+06	1.94494e+06	5.57656e+06	4.74688e+06	3.73259e+06	3.55074e+06	3.06056e+06	5.16691e+06	8.18373e+06	7.41098e+06	9.04265e+06	8.37176e+06
		Fenhexamid	9.60136	1063.69	303.206	9.47556e+06	6.72524e+06	9.49228e+06	7.14904e+06	8.52495e+06	8.44913e+06	8.22565e+06	9.04045e+06	8.70318e+06	9.5543e+06	9.01172e+06	9.81224e+06	8.18053e+06	9.44489e+06	1.02554e+07	1.17497e+07
				1059.04	483.327	2.31527e+07	1.36339e+07	1.78181e+07	1.66462e+07	2.39383e+07	1.52326e+07	8.75604e+06	1.34688e+07	1.42844e+07	1.43259e+07	1.23753e+07	1.08766e+07	1.46387e+07	1.89475e+07	2.23508e+07	2.3122e+07
		Propicozole	-9.58943	1057.72	343.224	3.16266e+06	2.12683e+06	6.02421e+06	4.38031e+06	2.88412e+06	3.1738e+06	3.2858e+06	2.26619e+06	3.90826e+06	4.12393e+06	2.92717e+06	2.13575e+06	0	2.53898e+06	3.05989e+06	3.6142e+06
		Deamino-D+	14.4755	1051.13	666.435	5.92791e+06	3.56858e+06	6.86803e+06	1.27903e+07	4.52862e+06	3.50424e+06	1.69882e+06	4.48152e+06	5.4826e+06	395371	1.72228e+06	342195	3.73843e+06	4.33003e+06	4.17799e+06	4.92062e+06
		Phaseolic acid	17.6613	1049.79	297.242	4.70125e+06	2.67809e+06	3.20794e+06	2.15613e+06	9.99254e+06	9.46399e+06	3.34539e+06	6.11484e+06	9.41916e+06	2.97882e+06	4.71315e+06	2.87978e+06	5.94817e+06	6.80432e+06	7.40717e+06	7.20293e+06
				1048.33	228.232	7.57535e+06	6.08485e+06	7.9319e+06	1.00564e+07	1.09993e+07	7.281e+06	7.85904e+06	9.33227e+06	7.08938e+06	8.60253e+06	8.11544e+06	6.5354e+06	9.83216e+06	1.29656e+07	1.57634e+07	1.69436e+07
				1047.04	149.023	1.75583e+08	1.73818e+08	1.70523e+08	1.83647e+08	1.74488e+08	1.75062e+08	1.78648e+08	1.79659e+08	1.84893e+08	1.73725e+08	1.78271e+08	1.75981e+08	1.67471e+08	1.78648e+08	1.79668e+08	1.83613e+08
				1046.97	279.184	2.0125e+07	1.88727e+07	1.93788e+07	2.00454e+07	2.45711e+07	2.36131e+07	2.03067e+07	2.23545e+07	2.43567e+07	1.89081e+07	1.96619e+07	1.8227e+07	2.04137e+07	2.10503e+07	2.24756e+07	2.2361e+07
				1045.82	279.166	2.02192e+07	1.87821e+07	1.97562e+07	2.0541e+07	2.42097e+07	2.29179e+07	2.07081e+07	2.27724e+07	2.36666e+07	1.91185e+07	2.00407e+07	1.85611e+07	2.04137e+07	2.13361e+07	2.20323e+07	2.25797e+07
		Azacozole	-10.7434	1045.82	301.145	1.68464e+07	1.32514e+07	1.17375e+07	1.29771e+07	1.09587e+07	1.1335e+07	1.36909e+07	1.3531e+07	1.43314e+07	1.43744e+07	1.49783e+07	1.47219e+07	1.17817e+07	1.49002e+07	1.40274e+07	1.38837e+07
				1045.72	383.204	1.95714e+07	2.00977e+07	2.34142e+07	2.27409e+07	2.26165e+07	2.37741e+07	2.16843e+07	1.99802e+07	2.2002e+07	2.00013e+07	1.65833e+07	1.85037e+07	2.1868e+07	2.15275e+07	2.10412e+07	2.4626e+07
		2,6-Dichloro-4'-biphenylol	-19.1326	1044.38	240.1	1.27335e+07	1.24271e+07	9.93678e+06	9.63576e+06	1.35647e+07	9.48876e+06	1.33411e+07	1.27702e+07	1.25174e+07	1.13478e+07	1.07064e+07	1.19844e+07	8.62377e+06	1.46371e+07	1.84943e+07	2.34153e+07
				1032.38	319.227	1.0037e+08	2.11238e+07	3.1304e+06	4.13453e+06	4.31752e+06	5.46407e+06	2.10513e+07	2.41035e+07	1.82555e+07	5.23986e+07	1.19152e+07	2.51102e+07	2.97462e+07	3.40886e+07	3.75134e+07	3.57206e+07
		1D-1-Guanidino-3-amino-1,3-dideoxy-scyllo-inositol 4-phosphate	8.97771	1029.59	301.216	1.95354e+07	4.05503e+06	618465	860858	989687	998164	4.05008e+06	5.58522e+06	3.04258e+06	1.16609e+07	3.29777e+06	5.73075e+06	6.99305e+06	7.40481e+06	8.48046e+06	8.50276e+06
		Rabeprazole sodium	21.4631	1023.62	382.44	2.96885e+07	3.11748e+07	2.79666e+07	2.89518e+07	3.13711e+07	2.83735e+07	2.97941e+07	2.96491e+07	3.11273e+07	3.0977e+07	3.10988e+07	3.10577e+07	2.85503e+07	3.15141e+07	3.30951e+07	3.15798e+07
		4,8-dihydroxy-2H-furo[2,3-h]chromen-2-one	13.8777	1020.09	219.174	5.84149e+06	5.20406e+06	5.29373e+06	5.28875e+06	5.2777e+06	5.24689e+06	4.97463e+06	5.46973e+06	5.71662e+06	5.15978e+06	5.83119e+06	4.9984e+06	4.84867e+06	5.27976e+06	5.98638e+06	5.78269e+06
				1015.09	421.233	2.19525e+06	2.08132e+06	2.32817e+06	2.03355e+06	2.23858e+06	2.46943e+06	2.66022e+06	2.55753e+06	2.44467e+06	2.23208e+06	2.17934e+06	2.25013e+06	3.5467e+06	2.61585e+06	2.47396e+06	2.6506e+06
				1014.69	570.352	2.18932e+06	2.13432e+06	3.90423e+06	2.28234e+06	3.35439e+06	3.70553e+06	2.93187e+06	3.03082e+06	2.21546e+06	2.54713e+06	2.48076e+06	1.21829e+06	6.31855e+06	6.3844e+06	7.67156e+06	8.72814e+06
				1013.88	549.373	3.37715e+06	3.16525e+06	3.63043e+06	2.86444e+06	4.39033e+06	3.79089e+06	4.38436e+06	5.00448e+06	4.04009e+06	4.62342e+06	3.66694e+06	2.15588e+06	8.99476e+06	1.03095e+07	1.19431e+07	1.36904e+07
				1013.43	277.187	1.34667e+07	1.10636e+07	8.39779e+06	1.0596e+07	1.00407e+07	1.02009e+07	1.06544e+07	1.15437e+07	1.12094e+07	9.23467e+06	9.43815e+06	9.79383e+06	1.28653e+07	1.3425e+07	1.39962e+07	1.53268e+07
				1012.04	509.379	1.56561e+07	1.25343e+07	1.68264e+07	9.93784e+06	1.40169e+07	1.26069e+07	1.4773e+07	1.05419e+07	1.18455e+07	1.08809e+07	9.19775e+06	8.36922e+06	1.5777e+07	1.70027e+07	2.04553e+07	1.99809e+07
				1011.14	530.357	1.08179e+07	7.99407e+06	1.74821e+07	9.09114e+06	1.06666e+07	1.45461e+07	1.00234e+07	6.9874e+06	7.89639e+06	7.43161e+06	5.51327e+06	5.56657e+06	1.34869e+07	1.33127e+07	1.37927e+07	1.46662e+07
				1010.66	277.196	1.37516e+07	1.15938e+07	8.63109e+06	1.05129e+07	1.73839e+07	1.01189e+07	1.1475e+07	1.28267e+07	1.21945e+07	9.71458e+06	1.00357e+07	1.01707e+07	1.32021e+07	1.41461e+07	1.45028e+07	1.58753e+07
		Riccionidin A	-21.1343	1009.68	286.23	2.20104e+06	1.07986e+06	2.79673e+06	2.21378e+06	2.43433e+06	2.42041e+06	1.2813e+06	1.13213e+06	1.5122e+06	940703	1.23467e+06	1.69011e+06	2.03387e+06	2.29036e+06	2.63828e+06	2.56173e+06
				1009.21	464.313	6.50409e+07	2.65141e+07	6.85122e+07	2.19365e+07	3.68391e+07	4.3296e+07	1.43363e+07	2.02654e+07	2.7459e+07	2.92196e+07	1.96012e+07	6.09792e+06	3.38858e+07	4.0657e+07	4.61706e+07	4.89525e+07
				1008.96	465.316	1.61544e+07	6.29276e+06	1.71604e+07	5.17852e+06	8.51241e+06	1.05823e+07	3.43335e+06	5.08394e+06	6.61859e+06	7.01336e+06	4.83867e+06	1.4378e+06	8.1159e+06	9.84082e+06	1.15638e+07	1.2531e+07
				1008.91	486.296	9.61884e+06	3.29813e+06	9.26108e+06	2.87819e+06	4.86176e+06	6.38094e+06	1.79393e+06	2.59112e+06	3.60081e+06	3.92499e+06	2.75892e+06	491537	4.82084e+06	6.2026e+06	6.16997e+06	6.78833e+06
		Rhein	-24.6772	1008.33	285.221	1.09983e+07	4.70865e+06	7.76255e+06	2.96749e+06	3.22014e+06	8.67546e+06	4.58058e+06	2.39062e+06	5.99495e+06	3.12228e+06	2.45238e+06	6.0421e+06	6.87681e+06	7.38526e+06	7.94221e+06	8.23519e+06
				1008.18	304.234	2.79105e+07	9.73908e+06	1.94116e+07	4.14321e+06	4.62179e+06	2.21481e+07	8.92022e+06	3.83702e+06	1.36186e+07	5.07268e+06	3.57349e+06	1.3192e+07	1.60249e+07	1.81601e+07	2.02301e+07	2.19815e+07
		3,4,5-trihydroxy-6-[2,3,4-trihydroxy-5-(3,5,7-trihydroxy-4-oxo-4H-chromen-2-yl)phenoxy]oxane-2-carboxylic acid	-17.3023	1008.18	511.358	2.31282e+07	2.28815e+07	2.53168e+07	1.89903e+07	2.36937e+07	2.07722e+07	2.62505e+07	2.46352e+07	2.23334e+07	2.55623e+07	1.98833e+07	1.8918e+07	3.23261e+07	3.64968e+07	4.15129e+07	4.51158e+07
				1008.12	532.338	1.66993e+07	1.64606e+07	2.94174e+07	1.7221e+07	1.95362e+07	2.53618e+07	2.02281e+07	1.81159e+07	1.62931e+07	1.83993e+07	1.39683e+07	1.31428e+07	2.98354e+07	3.06464e+07	3.15023e+07	3.51123e+07
		dTDP-L-olivose	6.65758	1007.96	533.341	4.34078e+06	3.96125e+06	7.65777e+06	4.52523e+06	4.69771e+06	6.58005e+06	4.93643e+06	4.81057e+06	3.92845e+06	4.22421e+06	3.47689e+06	2.89643e+06	8.07329e+06	7.6405e+06	8.03543e+06	8.2173e+06
				1004.21	466.328	8.25053e+06	3.00894e+06	9.11194e+06	3.08439e+06	4.27034e+06	6.01602e+06	2.26766e+06	3.51987e+06	4.0034e+06	5.21882e+06	2.363e+06	1.47712e+06	4.90247e+06	5.57779e+06	6.99184e+06	7.03113e+06
				999.16	572.37	5.87356e+06	5.71069e+06	6.53404e+06	4.98454e+06	7.08631e+06	5.36005e+06	8.77119e+06	5.90203e+06	7.11617e+06	6.40208e+06	5.02197e+06	3.65454e+06	1.03886e+07	1.25305e+07	1.56478e+07	1.73954e+07
		2-hydroxy-3-[4-(sulfooxy)phenyl]propanoic acid	-2.84526	988.641	263.237	4.58884e+06	2.00757e+06	2.72772e+06	1.34632e+06	8.50936e+06	4.01084e+06	2.10595e+06	3.69607e+06	3.27129e+06	1.66747e+06	2.47099e+06	1.79472e+06	5.50074e+06	5.5954e+06	5.63601e+06	5.78055e+06
				987.915	324.251	1.65269e+06	9.17051e+06	1.7321e+06	5.16086e+06	4.20221e+06	2.35885e+06	3.01509e+07	1.64656e+07	5.52588e+06	4.55683e+06	1.56487e+07	2.11162e+07	1.43441e+07	1.94972e+07	2.29979e+07	2.67118e+07
		Endothion	-24.8742	987.79	281.235	7.96091e+06	5.19606e+06	6.36228e+06	3.72851e+06	1.42477e+07	9.11938e+06	5.60943e+06	9.22723e+06	7.95923e+06	4.64736e+06	5.96307e+06	4.64554e+06	1.21324e+07	1.27741e+07	1.31898e+07	1.38386e+07
				987.306	281.225	7.94885e+06	5.15683e+06	6.47417e+06	3.72851e+06	1.44921e+07	9.20731e+06	5.60912e+06	9.26329e+06	8.04911e+06	4.6073e+06	5.94842e+06	4.61278e+06	1.21582e+07	1.2974e+07	1.31559e+07	1.3818e+07
				985.322	281.207	7.8055e+06	5.16439e+06	6.2905e+06	3.66107e+06	1.38246e+07	8.84282e+06	5.54167e+06	9.06094e+06	7.81259e+06	4.58316e+06	5.82008e+06	4.67669e+06	1.18118e+07	1.25802e+07	1.29774e+07	1.34207e+07
				983.562	289.641	4.67306e+07	3.94871e+07	4.48863e+07	3.26862e+07	4.31184e+07	4.04081e+07	4.66135e+07	4.04988e+07	3.68304e+07	4.47765e+07	3.64222e+07	3.15619e+07	3.19978e+07	5.90393e+07	7.73022e+07	8.18696e+07
				983.519	290.638	1.64116e+07	1.45005e+07	1.59246e+07	1.14825e+07	1.51221e+07	1.4582e+07	1.5814e+07	1.39375e+07	1.22752e+07	1.57829e+07	1.25225e+07	1.18731e+07	1.13163e+07	2.18424e+07	2.80726e+07	2.96806e+07
				983.519	550.315	4.3731e+06	3.39027e+06	3.18028e+06	2.24826e+06	3.4947e+06	3.95753e+06	4.00903e+06	3.20244e+06	2.52321e+06	4.04604e+06	2.96861e+06	2.15843e+06	3.52596e+06	9.12239e+06	1.05706e+07	1.33785e+07
				983.415	644.262	4.99714e+06	4.60021e+06	6.9281e+06	4.65861e+06	5.48942e+06	5.66644e+06	4.42181e+06	3.81151e+06	3.82303e+06	5.06212e+06	3.13107e+06	2.75916e+06	2.19279e+06	6.32109e+06	8.00771e+06	8.94852e+06
				983.29	523.358	1.92169e+08	1.71076e+08	2.36766e+08	1.54818e+08	2.138e+08	2.28869e+08	2.00558e+08	1.68231e+08	1.48602e+08	1.79087e+08	1.45467e+08	1.20397e+08	2.69585e+08	3.13349e+08	3.66658e+08	3.96116e+08
				983.27	629.315	5.44505e+06	4.70386e+06	6.26356e+06	4.66772e+06	5.8221e+06	6.91221e+06	6.19916e+06	4.96013e+06	4.5892e+06	5.6236e+06	4.58178e+06	3.66361e+06	8.48732e+06	8.66157e+06	8.75732e+06	8.62325e+06
		UDP-2-deoxyglucose	8.61589	983.261	551.314	958078	1.54831e+06	1.7507e+06	1.01059e+06	1.54222e+06	2.36652e+06	2.10931e+06	1.14581e+06	1.18136e+06	1.69373e+06	1.3398e+06	551322	1.80152e+06	2.55397e+06	4.50189e+06	5.99191e+06
				983.261	612.325	3.97551e+06	3.68213e+06	3.8065e+06	2.86963e+06	3.67855e+06	4.02341e+06	4.52782e+06	3.94312e+06	3.11032e+06	4.0781e+06	3.45914e+06	2.93752e+06	6.44523e+06	6.04616e+06	6.86531e+06	6.57607e+06
				982.688	561.314	2.92803e+06	2.34564e+06	4.0864e+06	2.89876e+06	3.4398e+06	4.72885e+06	3.22713e+06	2.40866e+06	2.37705e+06	2.60967e+06	1.99953e+06	1.34829e+06	5.80852e+06	5.7912e+06	6.63076e+06	6.64592e+06
		ADP-ribose	-22.9856	982.636	560.31	1.08124e+07	8.97919e+06	1.55154e+07	9.28728e+06	1.25443e+07	1.62175e+07	1.11927e+07	9.28061e+06	8.17485e+06	9.79736e+06	6.89691e+06	5.22166e+06	1.96927e+07	2.04541e+07	2.24917e+07	2.36441e+07
				982.58	235.169	1.52518e+07	1.07889e+07	9.43574e+06	1.72776e+07	1.08404e+07	1.0418e+07	1.26953e+07	1.10611e+07	1.45257e+07	1.22954e+07	1.34405e+07	1.15734e+07	1.24303e+07	1.32789e+07	1.49879e+07	1.58986e+07
		Cycloprothrin	1.56872	982.304	483.363	1.50378e+07	1.40889e+07	1.77143e+07	1.33054e+07	1.84129e+07	1.33709e+07	1.09068e+07	1.08077e+07	1.31678e+07	1.24375e+07	1.05333e+07	1.12407e+07	1.72752e+07	1.85791e+07	2.05621e+07	2.35787e+07
				982.202	482.36	6.13153e+07	5.46926e+07	7.08653e+07	5.42543e+07	7.93273e+07	6.03252e+07	5.25097e+07	4.43755e+07	5.34542e+07	4.79249e+07	4.22822e+07	4.20584e+07	6.81564e+07	7.49916e+07	8.31786e+07	9.04633e+07
				981.981	610.372	7.90529e+06	3.65598e+06	4.45829e+06	7.56467e+06	3.8341e+06	2.01921e+06	1.75224e+06	3.31022e+06	2.64001e+06	364349	1.28075e+06	317173	3.20581e+06	3.52759e+06	3.79969e+06	3.5733e+06
		N-Benzoyl-4-hydroxyanthranilate	-24.5988	981.158	258.242	3.86584e+06	6.41923e+06	3.66506e+06	7.85949e+06	5.4443e+06	3.46002e+06	4.06625e+07	1.07256e+07	3.12205e+06	3.04126e+06	1.93504e+07	1.24337e+07	1.42841e+07	1.80497e+07	2.26744e+07	2.37035e+07
				979.961	438.297	3.33813e+07	1.41814e+07	3.22823e+07	1.45672e+07	2.29217e+07	2.27009e+07	9.10144e+06	1.2069e+07	1.80387e+07	1.5236e+07	1.31444e+07	8.99783e+06	2.03262e+07	2.20081e+07	2.51133e+07	2.62748e+07
				979.685	439.302	7.26247e+06	3.14786e+06	6.57401e+06	2.82414e+06	4.76369e+06	4.96994e+06	2.64074e+06	2.72662e+06	3.83016e+06	3.64404e+06	2.89513e+06	2.04608e+06	4.49679e+06	4.86503e+06	5.72281e+06	6.35696e+06
				978.736	502.295	2.80347e+07	2.00457e+07	2.51e+07	1.70417e+07	1.75291e+07	2.7177e+07	1.37926e+07	1.29711e+07	1.56668e+07	1.81816e+07	1.62028e+07	4.42412e+06	2.11002e+07	2.35416e+07	2.60509e+07	2.56451e+07
				973.155	431.315	1.18648e+07	7.72246e+06	1.28282e+07	9.45544e+06	1.19257e+07	9.14603e+06	1.22275e+07	6.86342e+06	8.88661e+06	7.93096e+06	1.32157e+07	5.87313e+06	9.53086e+06	1.13716e+07	1.14153e+07	1.05602e+07
		2-hydroxy-3-[4-hydroxy-3-(sulfooxy)phenyl]propanoic acid	-20.8199	970.174	279.231	1.87787e+07	4.99071e+06	3.74312e+06	2.91168e+06	7.27263e+06	1.6051e+07	4.85915e+06	6.34002e+06	8.48406e+06	5.36758e+06	4.54613e+06	4.47689e+06	1.15981e+07	1.32049e+07	1.33572e+07	1.30704e+07
				955.73	586.307	1.11509e+07	1.03762e+07	8.39895e+06	9.47837e+06	1.05965e+07	9.85532e+06	1.11816e+07	1.03025e+07	9.73253e+06	8.94785e+06	9.27309e+06	9.85916e+06	1.23426e+07	1.08903e+07	1.13958e+07	1.1092e+07
				955.075	289.176	1.26525e+07	1.18585e+07	1.2571e+07	1.17721e+07	1.34734e+07	1.28753e+07	1.25364e+07	1.08285e+07	1.15804e+07	1.21933e+07	1.1878e+07	1.08576e+07	1.40144e+07	1.43124e+07	1.4245e+07	1.52267e+07
				954.453	298.144	2.51077e+07	2.67348e+07	2.76977e+07	2.56231e+07	2.87431e+07	2.56525e+07	2.4551e+07	2.36225e+07	2.20864e+07	2.46337e+07	2.26417e+07	2.10286e+07	1.22655e+07	2.90516e+07	3.01413e+07	4.00209e+07
				954.452	297.146	7.512e+07	7.9401e+07	7.63209e+07	6.83303e+07	7.86979e+07	6.92818e+07	6.35984e+07	6.20232e+07	6.65745e+07	7.15599e+07	6.31571e+07	6.23405e+07	3.78021e+07	6.66881e+07	8.76289e+07	9.30311e+07
				954.45	306.151	8.22809e+07	8.14845e+07	9.32009e+07	7.4747e+07	8.61011e+07	7.66763e+07	6.50711e+07	6.82414e+07	7.10298e+07	7.32206e+07	6.84546e+07	6.29231e+07	4.01693e+07	7.3298e+07	8.87418e+07	9.97165e+07
		N7-Methylguanosine 5'-diphosphate	10.6323	954.437	459.247	1.63138e+07	1.92233e+07	2.05567e+07	1.73495e+07	2.03457e+07	1.84371e+07	1.66035e+07	1.3869e+07	1.45285e+07	1.41371e+07	1.39458e+07	1.19175e+07	1.78866e+07	1.9475e+07	1.99101e+07	2.21393e+07
				954.426	534.295	5.9022e+07	6.03602e+07	6.93599e+07	5.87804e+07	6.82497e+07	7.13506e+07	5.43508e+07	5.29328e+07	5.55782e+07	5.08543e+07	5.08077e+07	4.50302e+07	7.15812e+07	6.89039e+07	7.84341e+07	7.67802e+07
				954.419	519.325	2.07149e+08	2.11181e+08	2.47476e+08	1.95727e+08	2.41589e+08	2.33511e+08	1.9483e+08	1.79737e+08	1.88378e+08	1.80646e+08	1.78134e+08	1.57001e+08	2.40111e+08	2.4516e+08	2.73181e+08	2.83779e+08
				954.419	535.298	1.48182e+07	1.5008e+07	1.7337e+07	1.42141e+07	1.67759e+07	1.834e+07	1.38182e+07	1.27346e+07	1.31473e+07	1.27008e+07	1.24727e+07	1.08602e+07	1.90325e+07	1.72905e+07	1.90045e+07	1.93842e+07
		3,4,5-trihydroxy-6-{3,4,8,9,10-pentahydroxy-6-oxo-6H-benzo[c]chromene-1-carbonyloxy}oxane-2-carboxylic acid	7.06682	953.148	497.344	1.07737e+09	1.07776e+09	1.32966e+09	1.01547e+09	1.29055e+09	1.23791e+09	9.64062e+08	9.08647e+08	9.36317e+08	9.13277e+08	8.72038e+08	7.59118e+08	1.19942e+09	1.30408e+09	1.47381e+09	1.57704e+09
				953.148	498.344	1.77389e+08	1.83314e+08	2.21777e+08	1.68357e+08	2.15668e+08	2.01244e+08	1.60641e+08	1.49255e+08	1.5523e+08	1.52312e+08	1.42032e+08	1.26018e+08	2.00792e+08	2.19165e+08	2.4603e+08	2.56549e+08
		6-[3,4-dihydroxy-5-(3,4,5-trihydroxybenzoyloxy)benzoyloxy]-3,4,5-trihydroxyoxane-2-carboxylic acid	-17.5121	953.146	499.348	1.62904e+07	1.69202e+07	2.26638e+07	1.19295e+07	2.53693e+07	2.63956e+07	1.38584e+07	2.01699e+07	1.37683e+07	1.69569e+07	1.57051e+07	9.44444e+06	2.35077e+07	2.33929e+07	3.23641e+07	2.70625e+07
		IACI	-21.5851	953.146	599.43	7.06403e+06	6.46466e+06	5.62187e+06	4.55112e+06	7.68617e+06	7.39095e+06	7.21044e+06	5.5068e+06	5.31531e+06	5.19035e+06	5.17922e+06	4.14582e+06	8.45787e+06	8.07627e+06	9.81467e+06	1.00454e+07
				953.145	524.299	5.89235e+07	5.66956e+07	6.1583e+07	5.71502e+07	6.23115e+07	5.89395e+07	4.80757e+07	4.62232e+07	4.81146e+07	4.93894e+07	4.6918e+07	4.27638e+07	3.02704e+07	5.4753e+07	7.17939e+07	7.78635e+07
				953.145	525.799	1.3615e+07	1.33753e+07	1.50222e+07	1.10852e+07	1.52085e+07	1.29242e+07	1.10147e+07	9.23056e+06	1.11023e+07	1.16574e+07	1.15514e+07	9.86764e+06	6.96964e+06	1.28882e+07	1.63004e+07	1.75439e+07
				953.144	991.671	1.58799e+08	1.57743e+08	2.0617e+08	1.27577e+08	2.22342e+08	1.76894e+08	1.49201e+08	1.21291e+08	1.28767e+08	1.23946e+08	1.06745e+08	7.97925e+07	2.31407e+08	2.56555e+08	3.00978e+08	3.56548e+08
				953.144	992.672	8.15396e+07	8.25807e+07	1.07183e+08	6.43765e+07	1.09802e+08	9.14912e+07	7.4964e+07	6.28162e+07	6.46914e+07	6.27254e+07	5.42017e+07	4.21878e+07	1.19225e+08	1.34567e+08	1.56933e+08	1.7893e+08
				953.144	124.997	1.67308e+07	1.67406e+07	2.01785e+07	1.57917e+07	2.03958e+07	1.62396e+07	1.49139e+07	1.43774e+07	1.51713e+07	1.47139e+07	1.37333e+07	1.24594e+07	1.97215e+07	2.09366e+07	2.26205e+07	2.27518e+07
				953.144	762.98	2.82725e+06	2.03259e+06	2.71923e+06	2.1311e+06	2.633e+06	2.48828e+06	1.9139e+06	1.48186e+06	2.59565e+06	2.28658e+06	2.39551e+06	1.73514e+06	3.0014e+06	2.88849e+06	4.75572e+06	5.08381e+06
				953.144	765.987	1.04159e+07	1.01947e+07	1.07816e+07	7.90407e+06	1.09723e+07	1.05771e+07	9.83561e+06	9.25479e+06	9.26467e+06	9.96098e+06	1.03576e+07	7.07062e+06	1.2044e+07	1.15689e+07	1.34266e+07	1.46668e+07
		Torvoside E	15.9229	953.144	771.963	1.6403e+07	1.4853e+07	1.81826e+07	1.30167e+07	1.83243e+07	1.43581e+07	1.30664e+07	1.16141e+07	1.22043e+07	1.26411e+07	1.17955e+07	8.85405e+06	8.55205e+06	1.70592e+07	2.3136e+07	2.41876e+07
				953.144	772.966	1.1044e+07	1.0142e+07	1.19653e+07	9.24347e+06	1.08482e+07	1.0752e+07	1.00418e+07	8.41341e+06	8.99045e+06	8.62137e+06	7.90696e+06	7.28329e+06	5.65062e+06	1.03321e+07	1.64508e+07	1.74167e+07
				953.144	993.679	2.64906e+07	1.65705e+07	3.15704e+07	1.9943e+07	3.44191e+07	2.81606e+07	2.43992e+07	2.02655e+07	2.15588e+07	2.01215e+07	1.74642e+07	1.31576e+07	3.79415e+07	4.1615e+07	4.97724e+07	5.51806e+07
				953.138	110.184	7.03808e+06	6.24438e+06	9.03027e+06	5.46962e+06	9.19157e+06	8.00865e+06	6.44729e+06	5.12759e+06	5.0541e+06	5.0275e+06	4.58652e+06	3.29109e+06	1.02088e+07	1.15745e+07	1.33465e+07	1.67406e+07
		IACI	-8.6071	953.138	599.438	7.06185e+06	6.31502e+06	5.62187e+06	4.54599e+06	7.66528e+06	7.2199e+06	7.20909e+06	5.51619e+06	5.27925e+06	5.20606e+06	5.18059e+06	4.14797e+06	8.5595e+06	8.15476e+06	9.86853e+06	1.00654e+07
				953.138	766.989	3.60706e+06	3.84956e+06	3.53973e+06	3.36676e+06	4.0672e+06	4.28331e+06	3.234e+06	2.42933e+06	3.44285e+06	3.60152e+06	3.23675e+06	2.18571e+06	4.65779e+06	3.6892e+06	4.777e+06	3.35267e+06
				953.138	773.967	4.11123e+06	1.76027e+06	3.09625e+06	2.77276e+06	4.18862e+06	3.76988e+06	2.77883e+06	3.15987e+06	2.60168e+06	2.06952e+06	2.12303e+06	1.98046e+06	1.14308e+06	4.23657e+06	4.53482e+06	5.46713e+06
				953.128	994.679	203688	0	2.46404e+06	2.15274e+06	1.69477e+06	2.38184e+06	3.16664e+06	1.28345e+06	2.02466e+06	1.99406e+06	675909	1.70601e+06	676772	8.80179e+06	6.27477e+06	8.41574e+06
				951.212	277.184	1.28338e+07	5.26854e+06	7.02362e+06	4.29633e+06	7.30275e+06	1.13937e+07	9.0577e+06	6.28651e+06	6.24013e+06	7.69886e+06	5.71471e+06	4.47385e+06	1.24214e+07	1.3443e+07	1.21087e+07	1.23663e+07
		{4-[2,3-dioxo-3-(2,4,6-trihydroxy-3-methoxyphenyl)propyl]-2-methoxyphenyl}oxidanesulfonic acid	20.404	950.543	429.376	1.36871e+07	1.18675e+07	6.31054e+06	1.08004e+07	1.44778e+07	1.37795e+07	7.3099e+06	1.1361e+07	9.58369e+06	1.02461e+07	1.05872e+07	1.47489e+07	1.28637e+07	1.51217e+07	1.864e+07	2.08691e+07
				949.888	277.199	1.28402e+07	5.67735e+06	6.69377e+06	4.21182e+06	7.22325e+06	1.16279e+07	8.991e+06	6.20143e+06	6.17741e+06	7.62025e+06	5.66755e+06	4.54373e+06	1.23089e+07	1.36712e+07	1.22216e+07	1.22995e+07
		Flutamide	-19.4136	949.248	277.214	1.28038e+07	5.67434e+06	6.72369e+06	4.33283e+06	7.32434e+06	1.13692e+07	9.03735e+06	6.30554e+06	6.26009e+06	7.62025e+06	5.72522e+06	4.54373e+06	1.23089e+07	1.33695e+07	1.21155e+07	1.22846e+07
		Tricrozarin A	19.5979	949.236	295.227	4.11805e+06	802931	1.07035e+06	686791	1.24956e+06	3.49751e+06	2.30135e+06	1.11562e+06	1.74911e+06	2.55425e+06	1.24418e+06	1.37369e+06	4.19828e+06	3.56514e+06	3.70389e+06	4.1984e+06
				949.227	278.219	1.88921e+06	276287	308066	166315	567535	1.45407e+06	854807	395086	955854	804242	287700	451022	1.76086e+06	1.95139e+06	1.63565e+06	1.5106e+06
		1-(5'-Phosphoribosyl)-5-amino-4-(N-succinocarboxamide)-imidazole	12.9763	947.889	455.296	2.62977e+07	1.94813e+07	2.57206e+07	1.91194e+07	2.69658e+07	2.32693e+07	1.15346e+07	1.48403e+07	1.94869e+07	1.69424e+07	1.82258e+07	8.3173e+06	2.08739e+07	2.48721e+07	2.53761e+07	2.67544e+07
				943.953	570.355	8.18871e+06	9.37457e+06	9.76896e+06	8.06074e+06	1.54146e+07	1.00852e+07	1.23679e+07	7.51618e+06	8.50891e+06	8.3275e+06	7.7527e+06	3.83143e+06	1.5644e+07	1.81363e+07	2.15349e+07	2.42662e+07
				943.925	571.357	2.58635e+06	2.75549e+06	2.89956e+06	2.45424e+06	4.79068e+06	2.79149e+06	3.73709e+06	2.29223e+06	2.52811e+06	2.71881e+06	2.4209e+06	1.0704e+06	4.83282e+06	5.58677e+06	6.76479e+06	7.60647e+06
				941.098	462.298	1.26816e+07	4.38895e+06	1.32436e+07	4.37619e+06	6.06387e+06	8.20857e+06	2.7891e+06	3.58728e+06	5.07683e+06	6.14582e+06	3.64439e+06	1.05504e+06	7.71222e+06	7.80609e+06	9.27408e+06	9.4555e+06
		Nifurthiazole	5.43324	936.636	255.231	3.36421e+06	747650	1.20815e+06	770603	2.94485e+06	2.15201e+06	932105	1.00671e+06	1.76267e+06	1.11389e+06	1.3739e+06	531770	1.80557e+06	1.62095e+06	1.91963e+06	1.63951e+06
		Dichloroarcyriaflavin A	6.18689	933.224	395.22	1.29555e+07	1.16529e+07	1.32753e+07	1.06628e+07	1.44914e+07	1.12667e+07	9.95208e+06	1.00642e+07	9.71426e+06	9.78859e+06	9.51645e+06	9.11863e+06	6.76207e+06	1.24827e+07	1.6383e+07	1.76518e+07
		C.I. Acid Yellow 17	8.10149	932.889	508.336	4.93602e+06	5.49728e+06	5.45497e+06	4.22716e+06	5.78558e+06	5.21452e+06	5.32011e+06	3.77763e+06	3.77367e+06	5.22122e+06	4.71119e+06	3.49425e+06	1.09344e+07	1.12665e+07	1.35409e+07	1.32414e+07
		2,6-Dichloro-4'-biphenylol	-21.8798	931.769	240.099	3.44477e+07	3.3672e+07	3.79538e+07	3.16398e+07	3.84804e+07	3.37273e+07	3.23622e+07	2.7594e+07	2.72716e+07	2.95861e+07	2.67952e+07	2.49218e+07	1.90461e+07	3.41938e+07	4.50196e+07	4.83725e+07
				924.982	315.231	497723	4.47645e+06	1.43185e+06	1.44036e+06	1.06994e+07	4.40597e+06	898956	4.65848e+06	3.1779e+06	2.72865e+06	553609	292151	2.44029e+06	2.31406e+06	2.22186e+06	4.17375e+06
				921.056	573.298	3.21674e+06	3.9932e+06	4.33626e+06	3.16247e+06	5.18958e+06	4.2784e+06	5.70259e+06	2.4132e+06	3.16025e+06	3.25316e+06	2.82989e+06	3.05648e+06	2.12203e+06	6.19207e+06	8.34347e+06	7.80403e+06
				921.054	300.633	5.88357e+07	5.74062e+07	6.33259e+07	4.92661e+07	7.39636e+07	5.72993e+07	6.56115e+07	5.00735e+07	5.10971e+07	5.09317e+07	4.23438e+07	4.52855e+07	3.03926e+07	6.07069e+07	7.45546e+07	8.64967e+07
				921.027	301.63	1.96422e+07	2.07582e+07	2.22817e+07	1.67041e+07	2.31787e+07	2.00205e+07	2.41121e+07	1.60949e+07	1.6673e+07	1.79197e+07	1.45381e+07	1.66998e+07	1.11047e+07	2.18804e+07	2.778e+07	3.20444e+07
				920.922	651.299	4.60829e+06	5.27908e+06	4.83737e+06	4.43362e+06	5.2942e+06	5.3256e+06	7.92794e+06	5.56895e+06	5.51268e+06	5.24573e+06	4.70154e+06	4.58525e+06	8.78175e+06	6.65215e+06	5.36412e+06	5.82353e+06
				920.803	567.324	5.94129e+07	6.42568e+07	7.17537e+07	5.10762e+07	8.44513e+07	7.28444e+07	9.25149e+07	5.89816e+07	6.06987e+07	6.0704e+07	4.30654e+07	4.60621e+07	8.51523e+07	9.11673e+07	9.83766e+07	1.03213e+08
				920.524	572.298	5.82281e+06	9.58762e+06	8.37068e+06	5.86321e+06	1.09751e+07	7.34144e+06	1.11738e+07	6.58515e+06	4.43752e+06	5.96051e+06	4.43159e+06	5.58179e+06	3.81792e+06	1.01126e+07	1.30781e+07	1.54826e+07
				920.136	546.346	4.8222e+07	5.15964e+07	6.13195e+07	4.17188e+07	6.84663e+07	5.70047e+07	7.44911e+07	4.65352e+07	4.46891e+07	4.39006e+07	3.29384e+07	3.73988e+07	6.89721e+07	7.87105e+07	8.72864e+07	9.18469e+07
		dTDP-3-methyl-4-oxo-2,6-dideoxy-L-allose	-11.0728	920.119	545.342	2.52051e+08	2.70785e+08	3.10023e+08	2.19634e+08	3.66552e+08	3.05392e+08	3.82153e+08	2.48585e+08	2.35535e+08	2.38436e+08	1.73022e+08	1.82269e+08	3.60362e+08	4.16042e+08	4.51545e+08	4.82078e+08
				920.063	666.247	4.79176e+06	4.40508e+06	6.39678e+06	4.4811e+06	6.02363e+06	4.98228e+06	4.02869e+06	2.72454e+06	3.35404e+06	3.34948e+06	2.29832e+06	2.89199e+06	1.39876e+06	3.44237e+06	3.77087e+06	6.05645e+06
				920.024	291.646	1.72304e+07	1.92251e+07	1.78748e+07	1.49175e+07	2.03674e+07	1.83523e+07	2.33259e+07	1.86552e+07	1.63142e+07	1.6219e+07	1.33625e+07	1.60905e+07	2.35301e+07	2.36862e+07	2.27456e+07	2.77392e+07
				919.692	560.299	7.50507e+06	7.96277e+06	4.70321e+06	5.6737e+06	9.13776e+06	8.85372e+06	8.01199e+06	6.53947e+06	5.35387e+06	6.07322e+06	5.04594e+06	5.21909e+06	6.6387e+06	1.06433e+07	1.2602e+07	1.58106e+07
				919.686	560.8	3.80683e+06	3.29175e+06	3.0529e+06	2.48727e+06	4.12175e+06	2.59588e+06	4.81006e+06	2.90432e+06	2.8378e+06	3.3046e+06	2.19674e+06	2.09814e+06	2.25468e+06	5.46433e+06	6.82253e+06	6.57845e+06
				918.502	590.32	2.77315e+07	2.35951e+07	2.59381e+07	2.12384e+07	3.61649e+07	2.37155e+07	2.49232e+07	2.17435e+07	2.82093e+07	1.82141e+07	2.06974e+07	1.22374e+07	3.21483e+07	3.4809e+07	4.02057e+07	4.03453e+07
				918.502	591.325	8.5097e+06	8.84582e+06	7.8637e+06	7.13976e+06	1.16324e+07	7.78419e+06	8.36094e+06	7.15177e+06	8.8915e+06	5.88873e+06	7.07606e+06	4.07529e+06	1.03019e+07	1.19946e+07	1.29057e+07	1.29021e+07
				918.374	569.342	3.89685e+07	3.22787e+07	3.83146e+07	3.31116e+07	5.59569e+07	3.30234e+07	3.53891e+07	3.03169e+07	3.44464e+07	2.53786e+07	2.82837e+07	1.49795e+07	4.85245e+07	5.08927e+07	6.44333e+07	6.64947e+07
				917.54	623.439	110913	0	0	0	307284	344602	839721	575763	67825.5	252801	85496.8	92445.6	1.91514e+06	2.02966e+06	2.5299e+06	2.03559e+06
		Quinoxyfen	14.0367	917.403	309.146	3.93188e+06	3.10041e+06	3.67921e+06	2.51833e+06	3.23038e+06	3.53637e+06	3.52487e+06	3.23195e+06	3.14901e+06	3.58325e+06	2.55492e+06	2.57319e+06	2.17246e+06	3.76126e+06	5.74032e+06	5.44471e+06
				917.292	521.343	2.9985e+08	3.18873e+08	4.03835e+08	2.69699e+08	3.43298e+08	4.07909e+08	3.59503e+08	3.06192e+08	2.52372e+08	3.08271e+08	2.27685e+08	1.9728e+08	4.84597e+08	5.39191e+08	6.14077e+08	6.63325e+08
				917.264	288.633	5.49178e+07	5.89115e+07	6.72166e+07	4.91098e+07	6.03038e+07	6.10401e+07	5.17911e+07	4.90196e+07	4.24909e+07	5.25427e+07	4.41909e+07	4.0435e+07	3.29244e+07	6.24183e+07	7.47626e+07	8.86411e+07
				917.264	542.323	2.25888e+08	2.3713e+08	2.75226e+08	1.95259e+08	2.4154e+08	3.07367e+08	2.69255e+08	2.45797e+08	2.02069e+08	2.34093e+08	1.8466e+08	1.62939e+08	3.48084e+08	3.73166e+08	3.9353e+08	4.20858e+08
				917.264	558.296	1.82743e+07	1.82041e+07	2.19994e+07	1.50344e+07	1.88333e+07	2.47733e+07	2.15413e+07	1.9532e+07	1.57933e+07	1.9083e+07	1.48596e+07	1.35074e+07	2.97514e+07	3.09315e+07	3.29004e+07	3.36463e+07
				917.264	642.246	4.61686e+06	4.84917e+06	7.28594e+06	5.7431e+06	4.93378e+06	6.34331e+06	3.08742e+06	3.02832e+06	3.44914e+06	4.28604e+06	3.14588e+06	2.98551e+06	1.70154e+06	3.87405e+06	4.24248e+06	8.37715e+06
				917.196	279.646	1.94039e+07	2.17911e+07	2.00425e+07	1.74144e+07	1.99109e+07	2.22847e+07	2.26561e+07	2.08646e+07	1.55942e+07	2.16922e+07	1.73538e+07	1.71817e+07	2.96226e+07	2.81098e+07	2.96833e+07	3.20268e+07
				917.196	522.345	5.1835e+07	5.7461e+07	7.06853e+07	4.72e+07	6.0181e+07	7.3665e+07	5.45281e+07	5.3513e+07	4.49369e+07	5.39267e+07	3.95973e+07	3.53906e+07	8.72388e+07	9.70176e+07	1.08823e+08	1.16687e+08
				917.196	543.324	5.46945e+07	6.797e+07	7.62303e+07	5.72138e+07	6.80952e+07	8.37441e+07	7.4259e+07	6.5224e+07	5.57292e+07	5.53733e+07	4.98799e+07	4.58177e+07	9.82983e+07	1.03588e+08	1.16608e+08	1.21435e+08
				917.189	610.307	3.57544e+06	4.35628e+06	2.79074e+06	2.88775e+06	3.25779e+06	3.46895e+06	4.87482e+06	5.59877e+06	3.79511e+06	4.46147e+06	4.11754e+06	4.21733e+06	7.35468e+06	6.98285e+06	5.88758e+06	5.3099e+06
				917.111	559.299	5.22032e+06	4.86741e+06	5.66784e+06	4.1417e+06	4.92278e+06	7.95859e+06	6.39246e+06	5.68955e+06	4.58115e+06	5.45247e+06	4.22381e+06	3.82624e+06	8.43869e+06	8.59572e+06	8.97833e+06	9.86948e+06
				917.022	287.135	2.6206e+06	2.59556e+06	477142	705432	1.21141e+06	1.00134e+06	3.15534e+06	3.44147e+06	2.17496e+06	3.10088e+06	2.95261e+06	2.67199e+06	1.19046e+06	4.28928e+06	5.33642e+06	3.43077e+06
		CDP-4-dehydro-6-deoxy-D-glucose	-20.544	917.022	548.298	9.03595e+06	1.07714e+07	9.65616e+06	7.88501e+06	9.57045e+06	1.23737e+07	1.0789e+07	7.33708e+06	7.49325e+06	8.53355e+06	6.80963e+06	5.3702e+06	6.6611e+06	1.38269e+07	1.33094e+07	2.11291e+07
				916.87	627.3	6.4033e+06	5.72861e+06	4.20856e+06	5.60939e+06	6.12336e+06	6.60008e+06	5.75114e+06	6.31554e+06	5.45567e+06	6.01216e+06	5.44484e+06	5.48548e+06	1.00002e+07	8.87278e+06	5.02842e+06	5.46199e+06
				916.286	523.347	5.37175e+06	3.03754e+06	2.5247e+06	4.79919e+06	280675	8.9648e+06	5.45983e+06	4.1334e+06	4.70728e+06	3.83149e+06	1.09295e+06	3.35425e+06	7.47271e+06	7.76321e+06	9.07003e+06	6.47299e+06
		UDP-4-dehydro-6-deoxy-D-glucose	6.55256	916.254	549.297	5.09397e+06	4.59354e+06	5.66405e+06	3.48739e+06	4.65993e+06	4.93955e+06	4.60652e+06	3.90679e+06	3.28328e+06	4.66243e+06	3.05209e+06	2.42558e+06	3.2514e+06	6.71766e+06	6.3579e+06	1.04734e+07
		Gymnemic acid I	-20.0071	916.254	807.967	1.23674e+06	1.09028e+06	1.64794e+06	1.57753e+06	1.2187e+06	1.68014e+06	1.52421e+06	1.19653e+06	1.11696e+06	1.77548e+06	561129	612149	1.48297e+06	3.33373e+06	3.43839e+06	4.81107e+06
		Halomon	-15.9945	915.932	402.394	7.6398e+06	8.72806e+06	8.15963e+06	1.34314e+07	2.19192e+07	8.96753e+06	1.24806e+07	1.42142e+07	6.61328e+06	1.05053e+07	9.14146e+06	9.19442e+06	9.75687e+06	1.34129e+07	1.68701e+07	2.13327e+07
				915.773	502.293	3.75837e+07	2.59735e+07	3.34237e+07	2.44273e+07	2.94747e+07	3.80889e+07	1.84994e+07	2.26912e+07	3.30598e+07	2.98212e+07	2.2994e+07	4.78168e+06	2.96716e+07	3.2149e+07	3.38618e+07	3.75804e+07
				915.652	200.201	1.7583e+07	1.66736e+07	1.62203e+07	2.18789e+07	2.0315e+07	1.6712e+07	1.8572e+07	1.9004e+07	1.63162e+07	1.58467e+07	1.72991e+07	1.64979e+07	2.29791e+07	2.78822e+07	2.9041e+07	3.26935e+07
		3,6,8-Trimethylallantoin	-0.674202	914.314	201.202	1.78967e+06	1.58058e+06	1.26245e+06	1.72598e+06	1.95744e+06	1.44004e+06	2.11051e+06	1.99967e+06	1.5639e+06	1.68315e+06	1.78623e+06	1.79544e+06	2.78228e+06	2.61019e+06	3.57352e+06	3.05744e+06
		Bakankoside	8.70719	914.138	358.366	1.8256e+07	3.43193e+07	2.47591e+07	2.79329e+07	6.7183e+07	2.34071e+07	2.9649e+07	3.04248e+07	1.53024e+07	2.14555e+07	2.29786e+07	4.001e+07	2.47045e+07	3.50621e+07	4.59002e+07	5.61344e+07
				911.933	479.297	1.34455e+07	1.07972e+07	1.52177e+07	8.08415e+06	7.69393e+06	1.50498e+07	6.84693e+06	6.52464e+06	8.55419e+06	9.65853e+06	8.61744e+06	2.53286e+06	1.29637e+07	1.42348e+07	1.5871e+07	1.62669e+07
				911.794	500.274	7.06281e+06	6.45447e+06	7.79289e+06	4.887e+06	4.31784e+06	8.71734e+06	4.7813e+06	4.14928e+06	5.58988e+06	6.28888e+06	5.29034e+06	1.31252e+06	8.35441e+06	7.93247e+06	9.41571e+06	9.31804e+06
				903.156	197.097	1.76506e+06	6.1856e+06	1.11898e+06	7.49642e+06	1.5831e+06	6.24932e+06	4.32866e+06	4.51142e+06	7.75333e+06	2.93348e+06	2.52076e+06	2.05251e+06	6.14886e+06	7.27427e+06	9.18808e+06	9.1552e+06
		{5-hydroxy-11-methoxy-16,18-dioxo-6,8,19-trioxapentacyclo[10.7.0.0nonadeca-1(12),2(9),10,13(17)-tetraen-14-yl}oxidanesulfonic acid	7.46378	901.04	427.36	3.42226e+07	3.65251e+07	2.65871e+07	2.7755e+07	4.24623e+07	5.40825e+07	2.67697e+07	3.312e+07	2.60495e+07	3.5196e+07	3.43771e+07	2.62487e+07	3.95362e+07	4.92494e+07	5.9616e+07	6.71048e+07
				899.853	505.309	3.89917e+06	2.46875e+06	3.76534e+06	2.64839e+06	2.79507e+06	3.53867e+06	3.56226e+06	2.83462e+06	3.09818e+06	3.06223e+06	1.95088e+06	1.17969e+06	5.62959e+06	6.06225e+06	6.52173e+06	6.39371e+06
				899.703	483.327	1.49106e+07	1.43931e+07	1.46953e+07	1.05736e+07	1.29882e+07	1.47969e+07	1.36955e+07	1.19421e+07	1.13966e+07	1.3241e+07	1.18634e+07	9.85237e+06	2.19147e+07	2.33435e+07	2.46807e+07	2.71022e+07
				899.584	504.306	1.52818e+07	1.35855e+07	1.68896e+07	1.16794e+07	1.46044e+07	1.94577e+07	1.56598e+07	1.22763e+07	1.35615e+07	1.34518e+07	1.20174e+07	8.3751e+06	2.46783e+07	2.62096e+07	2.64413e+07	2.76643e+07
		2-O-beta-D-Glucopyranuronosyl-D-mannose	-23.846	898.696	357.279	5.71172e+07	1.91927e+07	1.6162e+07	5.42001e+07	7.62973e+07	6.09274e+07	9.58866e+07	1.51544e+07	4.76404e+07	2.04333e+07	1.50857e+07	7.80009e+06	5.90122e+07	3.32782e+07	3.331e+07	3.49013e+07
		2-O-beta-D-Glucopyranuronosyl-D-mannose	-23.2596	883.509	357.279	6.41648e+07	1.62601e+07	1.27784e+07	6.37234e+07	8.99219e+07	6.16854e+07	2.71489e+08	1.99312e+07	4.64789e+07	2.70995e+07	3.26691e+07	7.6031e+06	5.63548e+07	5.60819e+07	5.44964e+07	5.74695e+07
		5-Fluorouridine	4.3487	883.068	263.2	4.44002e+07	7.1144e+06	6.49145e+06	1.57191e+06	1.55982e+06	4.19297e+06	7.36429e+06	2.87141e+06	7.1073e+06	1.21809e+07	3.58759e+06	5.12964e+06	9.01018e+06	9.37109e+06	1.04382e+07	1.0244e+07
				882.976	495.327	2.36216e+07	1.96215e+07	3.21492e+07	1.25658e+07	3.14422e+07	2.54213e+07	1.55716e+07	1.96446e+07	1.73294e+07	1.77748e+07	1.53455e+07	1.17526e+07	3.12937e+07	3.45469e+07	3.73594e+07	4.07877e+07
				882.763	517.31	5.92078e+06	3.99718e+06	1.01464e+07	3.51543e+06	9.08828e+06	8.81026e+06	4.0887e+06	4.44945e+06	5.22524e+06	5.03268e+06	3.91145e+06	2.19059e+06	7.61352e+06	9.35276e+06	9.0556e+06	9.4225e+06
		4-Demethylpremithramycinone	6.10923	882.621	401.345	4.84364e+07	5.02383e+07	4.26957e+07	3.10111e+07	6.00326e+07	7.06901e+07	3.76492e+07	4.61703e+07	3.74756e+07	4.18671e+07	4.32918e+07	3.24733e+07	4.55985e+07	5.94055e+07	6.495e+07	7.87121e+07
				881.927	422.323	6.96675e+06	5.53387e+06	3.42713e+06	3.83143e+06	6.82219e+06	8.63399e+06	6.73625e+06	4.91432e+06	5.99216e+06	4.99961e+06	5.26026e+06	2.75593e+06	5.49856e+06	8.06627e+06	7.96702e+06	8.26443e+06
				879.011	452.277	7.08912e+06	4.49329e+06	6.18827e+06	1.88251e+06	4.25352e+06	6.06219e+06	1.73096e+06	2.57005e+06	3.08517e+06	2.59491e+06	3.48865e+06	628910	3.9113e+06	3.92036e+06	4.57216e+06	4.63623e+06
				870.77	540.306	3.13649e+06	2.48321e+06	5.754e+06	2.27422e+06	3.85886e+06	7.15624e+06	3.43873e+06	1.79678e+06	2.39521e+06	2.42996e+06	1.97132e+06	856088	3.70953e+06	5.7051e+06	6.1476e+06	6.22581e+06
				860.736	404.253	1.31234e+07	1.38044e+07	9.17581e+06	5.66753e+06	7.5958e+06	6.9939e+06	8.06042e+06	1.25953e+07	9.33747e+06	1.25359e+07	1.09725e+07	1.91273e+07	1.16191e+07	1.16002e+07	1.09592e+07	1.14682e+07
		3,4,5-trihydroxy-6-(5-hydroxy-1-oxo-1H-isochromene-3-carbonyloxy)oxane-2-carboxylic acid	-24.7038	860.673	383.275	2.20681e+07	2.25948e+07	2.04262e+07	1.2357e+07	1.46557e+07	1.58072e+07	1.26844e+07	1.97438e+07	1.62061e+07	2.11287e+07	1.75682e+07	3.05088e+07	1.68522e+07	1.82949e+07	1.93365e+07	1.90949e+07
				860.262	382.272	1.12644e+08	1.15981e+08	1.07315e+08	6.17705e+07	7.43249e+07	8.292e+07	6.53596e+07	1.00423e+08	8.34782e+07	1.0861e+08	8.64705e+07	1.53035e+08	8.50311e+07	9.62349e+07	9.73266e+07	9.85857e+07
				858.562	449.346	2.15834e+06	1.64898e+06	2.98784e+06	1.23073e+06	2.66183e+06	4.57989e+06	984702	1.78629e+06	1.8148e+06	1.94164e+06	1.61503e+06	1.16716e+06	2.16012e+06	2.74908e+06	3.05814e+06	3.29357e+06
				858.422	448.342	8.02228e+06	4.85262e+06	1.0532e+07	4.84567e+06	9.51421e+06	1.60919e+07	4.18451e+06	7.06028e+06	6.99263e+06	6.86902e+06	5.99407e+06	4.43177e+06	7.74201e+06	9.64504e+06	1.11017e+07	1.28223e+07
				857.307	425.345	8.96256e+06	9.59464e+06	9.09772e+06	8.63191e+06	1.12513e+07	1.82467e+07	9.79752e+06	8.52886e+06	9.12694e+06	9.60711e+06	9.15111e+06	6.31088e+06	1.11524e+07	1.37261e+07	1.58727e+07	1.71933e+07
		Phaseolic acid	17.4996	852.42	297.242	5.61474e+06	1.9081e+06	2.36292e+06	1.44755e+06	6.5191e+06	3.08874e+06	2.18132e+06	3.37504e+06	3.17414e+06	1.31316e+06	3.11507e+06	1.76389e+06	3.62044e+06	3.26653e+06	3.16717e+06	2.93901e+06
		2,2-Bis(4-hydroxyphenyl)hexafluoropropane	-5.09715	849.692	337.235	1.58307e+07	4.16748e+06	9.19092e+06	4.44933e+06	1.65695e+07	1.03043e+07	5.33826e+06	6.0377e+06	9.63823e+06	3.08761e+06	6.65053e+06	3.33568e+06	6.35259e+06	6.78248e+06	6.6378e+06	6.73552e+06
		Letrozole	-0.981553	849.502	286.31	1.0892e+07	9.88719e+06	1.26774e+07	1.11223e+07	2.1141e+07	1.4051e+07	4.58449e+06	9.07654e+06	1.10161e+07	6.51023e+06	8.44844e+06	1.455e+07	1.25386e+07	1.49145e+07	1.72118e+07	1.92647e+07
				848.669	491.293	1.66576e+06	1.47207e+06	2.5483e+06	1.07236e+06	1.90134e+06	2.2504e+06	1.01129e+06	1.07595e+06	1.7569e+06	1.33612e+06	1.14628e+06	685669	2.59041e+06	3.02508e+06	2.8233e+06	2.95524e+06
				848.655	490.29	8.10404e+06	7.11718e+06	1.26388e+07	4.71139e+06	9.13597e+06	9.43054e+06	3.97106e+06	5.02727e+06	7.80824e+06	5.94297e+06	4.73601e+06	3.1521e+06	1.13315e+07	1.35381e+07	1.21287e+07	1.27608e+07
				848.417	439.199	6.77618e+06	6.39381e+06	7.05849e+06	8.84289e+06	2.04439e+07	1.15347e+07	7.32911e+06	6.55619e+06	5.51303e+06	5.4615e+06	7.8623e+06	7.38826e+06	1.47985e+07	1.76098e+07	1.93001e+07	2.05676e+07
				848.315	468.308	3.62903e+07	3.12853e+07	4.48982e+07	2.09306e+07	4.69617e+07	3.47483e+07	1.79434e+07	2.25708e+07	2.5645e+07	2.42927e+07	2.25824e+07	1.58015e+07	5.51217e+07	6.05568e+07	6.04404e+07	6.65187e+07
				847.994	135.082	4.19972e+06	5.82472e+06	4.76519e+06	6.76697e+06	1.62355e+07	6.96638e+06	4.67592e+06	4.04853e+06	3.14153e+06	4.19148e+06	4.98282e+06	4.44801e+06	8.97444e+06	1.17861e+07	1.43189e+07	1.70443e+07
		Thioguanosine 5'-diphosphate	-10.1525	847.934	460.269	2.24313e+07	2.92439e+07	3.74841e+07	5.31016e+07	9.9769e+07	4.44709e+07	1.3055e+07	1.16212e+07	8.38873e+06	1.46045e+07	1.7884e+07	1.78712e+07	5.28924e+06	2.29114e+07	3.78025e+07	6.01673e+07
				847.924	281.138	1.61701e+06	2.16784e+06	1.71511e+06	2.98044e+06	7.89347e+06	2.7424e+06	2.5682e+06	2.24365e+06	1.30724e+06	2.13659e+06	2.37738e+06	2.30848e+06	5.44676e+06	6.88184e+06	7.50748e+06	8.0264e+06
				847.924	852.399	1.43094e+06	1.60951e+06	2.11738e+06	3.44495e+06	7.79583e+06	3.56121e+06	1.91835e+06	1.63274e+06	1.0983e+06	1.7867e+06	1.952e+06	983317	3.33192e+06	5.96544e+06	6.49084e+06	6.91187e+06
				847.668	438.197	4.66794e+07	5.00026e+07	5.9258e+07	6.62842e+07	1.27219e+08	8.62067e+07	5.35328e+07	4.99359e+07	3.82513e+07	4.80517e+07	5.10861e+07	4.65844e+07	9.05906e+07	1.12261e+08	1.14678e+08	1.31554e+08
		CDP-N-methylethanolamine	-7.8128	847.668	461.274	6.62079e+06	7.99284e+06	1.03591e+07	1.44739e+07	2.72943e+07	1.31289e+07	3.74749e+06	3.3861e+06	2.53332e+06	3.63098e+06	5.15007e+06	5.45995e+06	2.08259e+06	6.29267e+06	1.08379e+07	1.79138e+07
				847.657	469.311	9.06869e+06	7.1768e+06	1.06635e+07	4.78255e+06	1.0801e+07	8.50545e+06	4.36339e+06	5.30372e+06	6.37493e+06	5.79137e+06	5.46452e+06	4.03589e+06	1.34197e+07	1.47183e+07	1.43963e+07	1.61231e+07
				847.65	454.17	1.53102e+07	1.694e+07	1.33394e+07	1.68987e+07	3.32085e+07	2.06439e+07	2.19274e+07	2.11513e+07	1.15755e+07	1.80735e+07	2.04328e+07	2.12785e+07	4.08489e+07	3.96321e+07	4.07327e+07	4.05389e+07
				847.643	119.086	1.63568e+07	2.19131e+07	1.86089e+07	2.62421e+07	5.90705e+07	2.60761e+07	1.9883e+07	1.78616e+07	1.10931e+07	1.80825e+07	1.95293e+07	1.8433e+07	4.13028e+07	4.94859e+07	5.71199e+07	6.27487e+07
				847.643	416.214	1.58409e+07	2.22165e+07	1.78699e+07	2.49558e+07	6.13782e+07	2.55867e+07	1.96619e+07	1.90389e+07	1.02724e+07	1.7619e+07	1.96477e+07	1.83795e+07	4.42691e+07	5.52766e+07	6.08927e+07	6.86688e+07
				847.629	851.399	2.89588e+06	3.2743e+06	3.51993e+06	5.71764e+06	1.35497e+07	7.39411e+06	3.07099e+06	2.28133e+06	1.96517e+06	3.06837e+06	3.29755e+06	2.11334e+06	6.19699e+06	1.10655e+07	1.07519e+07	1.272e+07
				847.603	417.219	2.15628e+06	2.59569e+06	2.36157e+06	3.23259e+06	8.64323e+06	3.45714e+06	2.61032e+06	2.52102e+06	1.10939e+06	2.58577e+06	2.63706e+06	2.80446e+06	6.44534e+06	7.49169e+06	8.7289e+06	9.77749e+06
				847.549	432.238	3.51804e+06	3.96201e+06	2.9919e+06	4.52913e+06	1.38422e+07	3.9694e+06	4.34635e+06	4.28534e+06	2.27478e+06	4.21317e+06	4.91081e+06	3.95688e+06	1.15624e+07	1.36907e+07	1.39692e+07	1.45297e+07
		Violaceinic acid	-16.0443	846.305	374.363	1.65279e+07	2.1084e+07	2.0108e+07	3.04258e+07	4.75088e+07	2.13675e+07	3.18079e+07	2.77874e+07	1.42603e+07	1.83008e+07	2.00582e+07	1.92841e+07	3.49224e+07	4.59791e+07	5.08028e+07	6.26838e+07
		Samaderin A	2.48894	843.53	331.34	9.43861e+06	1.33389e+07	1.18529e+07	1.64569e+07	2.84022e+07	1.21536e+07	1.66147e+07	1.55489e+07	8.24729e+06	1.14165e+07	1.05985e+07	1.52374e+07	1.6325e+07	2.09341e+07	2.36325e+07	2.97115e+07
				838.199	264.268	6.07837e+07	4.97802e+07	5.63006e+07	3.48546e+07	3.48245e+07	4.76738e+07	3.53482e+07	4.68387e+07	4.07788e+07	4.64916e+07	3.71007e+07	6.43551e+07	4.33735e+07	4.34662e+07	4.78508e+07	4.54749e+07
				838.199	265.271	1.13581e+07	9.45519e+06	1.14171e+07	6.30938e+06	6.6831e+06	8.35505e+06	6.44133e+06	8.86655e+06	7.34339e+06	8.67629e+06	6.71164e+06	1.24482e+07	8.55455e+06	8.14845e+06	9.17818e+06	8.96203e+06
				838.174	381.259	5.41632e+07	4.5236e+07	5.23968e+07	3.16065e+07	3.01803e+07	4.2454e+07	3.34871e+07	4.38351e+07	3.91131e+07	4.27435e+07	3.48138e+07	6.00965e+07	3.97271e+07	4.04357e+07	4.54766e+07	4.18993e+07
				836.764	451.099	5.96823e+06	4.4678e+06	3.82158e+06	6.29758e+06	6.01023e+06	4.56768e+06	3.62989e+06	5.32908e+06	5.11867e+06	5.35076e+06	4.01222e+06	4.24591e+06	5.71925e+06	7.85268e+06	9.101e+06	8.34247e+06
				832.755	398.321	1.3906e+07	1.1028e+07	1.55308e+07	7.66337e+06	2.5564e+07	1.76465e+07	5.58592e+06	1.20656e+07	1.27259e+07	9.10031e+06	9.43529e+06	7.28271e+06	1.09641e+07	1.36996e+07	1.49303e+07	1.66438e+07
				806.337	661.152	1.97103e+06	908634	1.09633e+06	1.72232e+06	1.245e+06	1.09685e+06	462843	841423	1.28514e+06	841582	757305	350146	1.18061e+06	2.42971e+06	3.47791e+06	3.25694e+06
				801.169	577.132	4.32526e+06	2.41111e+06	1.68948e+06	5.00878e+06	2.92691e+06	2.54155e+06	1.96024e+06	3.74711e+06	4.12371e+06	3.82063e+06	4.07058e+06	2.06369e+06	2.77773e+06	2.91107e+06	3.65614e+06	3.7061e+06
				777.803	615.184	7.92897e+06	8.2649e+06	6.11373e+07	1.13777e+07	8.57222e+06	3.58739e+07	5.01016e+06	3.44854e+06	9.39906e+06	5.53645e+06	2.79984e+06	4.81499e+06	1.12848e+07	6.81842e+06	1.77161e+07	1.65233e+07
				777.788	378.24	3.10308e+07	1.89457e+07	2.43631e+07	1.67375e+07	1.9598e+07	2.03694e+07	2.10249e+07	1.94577e+07	1.63473e+07	1.80662e+07	1.39511e+07	2.24237e+07	2.25122e+07	2.21771e+07	2.32433e+07	2.24968e+07
				777.758	638.159	2.37255e+06	2.69412e+06	7.66732e+06	1.8129e+06	2.65359e+06	6.01536e+06	1.50249e+06	1.35262e+06	2.53003e+06	1.66841e+06	1.18417e+06	1.3075e+06	3.26172e+06	3.74789e+06	3.24204e+06	2.86735e+06
		CE(20:0)	-11.1569	777.683	682.168	2.82666e+06	2.66629e+06	9.03268e+06	2.21321e+06	2.81954e+06	7.31218e+06	1.21869e+06	1.20466e+06	2.46798e+06	1.72799e+06	1.15974e+06	1.39712e+06	4.29596e+06	4.29736e+06	4.18911e+06	3.92501e+06
				777.261	686.17	4.44704e+06	4.29327e+06	1.39242e+07	4.3377e+06	5.16067e+06	1.06924e+07	2.41759e+06	2.28081e+06	4.45978e+06	2.44956e+06	2.0011e+06	2.38333e+06	6.62382e+06	6.95475e+06	6.54438e+06	6.31949e+06
				777.072	658.206	4.54982e+06	4.1273e+06	1.54354e+07	3.38549e+06	4.70221e+06	1.19463e+07	2.43953e+06	2.2533e+06	3.7732e+06	2.28063e+06	1.86573e+06	2.2237e+06	6.4603e+06	6.61002e+06	6.30759e+06	5.74471e+06
		CE(22:5(4Z,7Z,10Z,13Z,16Z))	-18.0776	777.072	700.137	4.07205e+06	3.6715e+06	1.30406e+07	3.63728e+06	4.49516e+06	1.00056e+07	2.39189e+06	2.10402e+06	3.50108e+06	2.0271e+06	1.88435e+06	1.96907e+06	5.58459e+06	5.69949e+06	5.58814e+06	4.88022e+06
				777.017	68.4631	3.88413e+07	3.72438e+07	1.32538e+08	3.49436e+07	4.31111e+07	1.00638e+08	2.11524e+07	1.9828e+07	3.30495e+07	2.16586e+07	1.73178e+07	1.90915e+07	5.31335e+07	5.54331e+07	5.4407e+07	4.86769e+07
				777.017	616.177	7.81691e+08	7.4979e+08	2.71931e+09	7.04483e+08	8.67842e+08	2.0192e+09	4.38617e+08	4.01108e+08	6.77942e+08	4.38724e+08	3.52481e+08	3.89024e+08	1.06383e+09	1.12667e+09	1.10121e+09	1.00809e+09
				777.017	617.179	3.10626e+08	2.97963e+08	1.09206e+09	2.80418e+08	3.46057e+08	8.10941e+08	1.73436e+08	1.60237e+08	2.71133e+08	1.74533e+08	1.42695e+08	1.54883e+08	4.26237e+08	4.49044e+08	4.39013e+08	4.01013e+08
				777.017	618.183	6.44706e+07	6.19758e+07	2.28921e+08	5.79849e+07	7.22433e+07	1.75149e+08	3.62122e+07	3.29293e+07	5.80362e+07	3.65768e+07	3.03981e+07	3.25423e+07	8.73818e+07	9.36471e+07	9.23311e+07	8.40228e+07
		Guanosine 3'-diphosphate 5'-triphosphate	22.3855	777.017	684.163	5.03775e+07	4.96949e+07	1.52412e+08	4.4854e+07	5.48178e+07	1.1561e+08	2.85752e+07	2.73414e+07	4.37372e+07	2.93332e+07	2.36213e+07	2.69865e+07	7.00717e+07	7.2873e+07	7.08369e+07	6.27099e+07
				777.017	685.165	2.05129e+07	2.00675e+07	6.351e+07	1.90627e+07	2.18702e+07	4.68631e+07	1.20587e+07	1.11151e+07	1.83179e+07	1.19305e+07	9.90019e+06	1.10223e+07	2.90628e+07	2.95448e+07	2.90112e+07	2.6411e+07
				777.004	614.18	4.70035e+07	4.6593e+07	1.75311e+08	4.30031e+07	5.35928e+07	1.26712e+08	2.63075e+07	2.4668e+07	4.09377e+07	2.57669e+07	2.15542e+07	2.33623e+07	6.64113e+07	6.92315e+07	6.78359e+07	6.08495e+07
				777.004	657.202	1.06079e+07	9.99078e+06	3.83694e+07	9.2549e+06	1.13659e+07	2.75297e+07	5.5386e+06	5.2366e+06	8.6853e+06	6.06629e+06	4.54722e+06	5.17726e+06	1.5568e+07	1.54004e+07	1.55137e+07	1.36457e+07
				776.444	619.184	5.19658e+06	4.43512e+06	2.69792e+07	5.66302e+06	6.32162e+06	1.24655e+07	4.29107e+06	3.80516e+06	5.61417e+06	3.50433e+06	3.20049e+06	4.10675e+06	1.02452e+07	9.56436e+06	9.7512e+06	9.19544e+06
		Calcium L-aspartate	-17.1889	776.031	172.169	1.30499e+07	9.76005e+06	7.61021e+06	1.30695e+07	9.88358e+06	7.71254e+06	1.16525e+07	9.97386e+06	1.14177e+07	1.02106e+07	1.05115e+07	1.10945e+07	1.35161e+07	1.33428e+07	1.48648e+07	1.49004e+07
		dTDP-4-oxo-5-C-methyl-L-rhamnose	-16.3456	775.114	561.338	1.4221e+06	656016	825274	203677	66142.2	6.91364e+06	506783	712069	1.29976e+06	318813	173735	1.01952e+06	5.3965e+06	6.15984e+06	6.23003e+06	6.33969e+06
		ADP-ribose	20.1791	775.032	560.334	5.1213e+06	2.32224e+06	2.87685e+06	856339	826135	2.26755e+07	2.90034e+06	2.41302e+06	5.00329e+06	1.88584e+06	797964	3.93171e+06	1.93484e+07	2.13989e+07	2.29344e+07	2.27671e+07
				773.93	358.282	3.69806e+07	1.57328e+07	1.29783e+07	3.64227e+07	3.10393e+07	3.7349e+07	1.80861e+08	1.22799e+07	2.55984e+07	1.41517e+07	1.48402e+07	5.67096e+06	2.79106e+07	2.73566e+07	2.8988e+07	2.58951e+07
				772.476	387.179	4.29166e+07	5.98182e+06	3.60504e+06	6.12752e+06	8.16637e+06	4.962e+06	4.59822e+07	991354	391422	249818	4.3139e+07	263222	1.64356e+07	1.9703e+07	2.21078e+07	2.31435e+07
				772.476	410.164	4.76426e+07	9.1861e+06	4.45656e+06	7.87051e+06	1.18408e+07	5.93935e+06	4.14167e+07	1.52351e+06	783874	527106	4.18868e+07	579649	1.93163e+07	2.56574e+07	2.82733e+07	2.76896e+07
				772.371	425.135	5.10179e+07	9.56787e+06	3.75378e+06	6.39227e+06	9.67544e+06	4.53773e+06	4.05809e+07	2.21901e+06	710865	876102	5.66098e+07	1.11899e+06	2.47846e+07	2.67926e+07	2.97919e+07	2.74694e+07
		Wyerone	17.83	771.889	259.281	4.23311e+06	3.88589e+06	4.13533e+06	4.9333e+06	6.72091e+06	4.74574e+06	1.24285e+06	3.5332e+06	3.9881e+06	2.3866e+06	3.36858e+06	7.13785e+06	5.47132e+06	6.39711e+06	7.33792e+06	7.89073e+06
		Formothion	15.1611	771.77	258.279	2.90782e+07	2.52813e+07	2.69701e+07	3.04194e+07	4.11906e+07	2.83495e+07	8.72333e+06	2.38076e+07	2.30124e+07	1.57294e+07	1.91957e+07	4.15265e+07	3.39292e+07	3.92605e+07	4.5824e+07	4.83093e+07
		Capensinidin	2.08206	771.535	346.331	1.30743e+07	1.43979e+07	1.40357e+07	2.49497e+07	2.81379e+07	1.43754e+07	2.22105e+07	1.84447e+07	9.7202e+06	9.92731e+06	1.13194e+07	1.41102e+07	2.15054e+07	3.02339e+07	3.71284e+07	3.91876e+07
				769.172	370.295	1.51176e+07	1.12685e+07	1.50498e+07	1.06286e+07	2.36804e+07	1.88756e+07	9.37905e+06	1.24653e+07	1.68145e+07	1.1928e+07	9.39843e+06	6.21925e+06	1.15372e+07	1.56484e+07	1.55325e+07	1.70251e+07
				768.174	648.148	2.71725e+06	3.70515e+06	2.06715e+06	1.84674e+06	1.67912e+06	3.03213e+06	2.39045e+06	1.31169e+06	3.43062e+06	1.80251e+06	1.60541e+06	1.11869e+06	1.68048e+06	2.223e+06	2.09722e+06	1.9134e+06
		{2-methoxy-4-[(5-oxooxolan-2-yl)methyl]phenyl}oxidanesulfonic acid	1.14678	767.741	303.308	6.99556e+06	6.72711e+06	6.02605e+06	1.21594e+07	1.72762e+07	6.34163e+06	1.22156e+07	9.59321e+06	4.8243e+06	7.45101e+06	6.36336e+06	7.72329e+06	1.20076e+07	1.5471e+07	2.00065e+07	2.24648e+07
				757.507	355.263	1.64708e+08	1.18511e+07	3.59872e+06	1.19379e+08	6.77375e+07	8.71282e+07	1.95111e+08	9.0255e+06	5.42302e+07	4.64514e+07	1.57061e+07	2.62723e+06	6.33878e+07	5.84751e+07	6.11025e+07	5.99827e+07
				757.43	356.269	4.31266e+07	4.08408e+06	2.00033e+06	3.2702e+07	1.72657e+07	2.25903e+07	5.17812e+07	2.37521e+06	1.51437e+07	1.3106e+07	4.15031e+06	884346	1.74041e+07	1.59917e+07	1.6609e+07	1.70794e+07
				757.284	431.276	1.72719e+07	856222	745521	1.95536e+07	1.07113e+07	1.62316e+07	1.31512e+07	383857	5.10196e+06	3.50887e+06	807697	40842.9	3.73021e+06	5.03005e+06	5.13697e+06	5.19014e+06
		Brevifolincarboxylic acid 9-sulfate	12.8843	757.272	373.273	1.71198e+08	1.3427e+07	4.01584e+06	1.25122e+08	7.14779e+07	8.48085e+07	1.65411e+08	1.06297e+07	5.80739e+07	5.1243e+07	1.71602e+07	3.89356e+06	6.64605e+07	6.33216e+07	6.3313e+07	6.43003e+07
				757.177	374.277	4.48116e+07	3.11344e+06	1.00165e+06	3.34233e+07	1.74286e+07	2.24593e+07	4.52296e+07	2.51179e+06	1.56486e+07	1.31611e+07	4.07611e+06	772848	1.79579e+07	1.63415e+07	1.65328e+07	1.60195e+07
				756.678	839.566	1.46164e+07	599680	684614	1.28599e+07	4.67222e+06	7.31173e+06	1.19878e+07	891088	1.94872e+06	2.02893e+06	645582	536231	1.74482e+06	2.62379e+06	2.40748e+06	2.1836e+06
				754.607	556.299	101004	326087	0	89993.7	200492	435411	49792.3	264677	275442	152903	0	59001.3	1.37312e+06	1.72686e+06	1.8193e+06	1.85386e+06
		N-Pyruvoyl-5-methoxy-3-hydroxyanthranilate	-16.3978	748.692	254.211	4.22885e+06	3.35996e+06	4.52993e+06	4.92598e+06	2.45833e+06	3.22919e+06	1.93303e+06	1.69105e+06	1.83422e+06	1.0352e+06	2.39842e+06	1.21703e+06	2.93714e+06	3.15921e+06	3.16448e+06	3.315e+06
		D-Lombricine	-0.345654	742.006	271.187	610361	778846	188216	1.23295e+06	991084	175736	763100	687332	752172	763964	1.19986e+06	931494	3.27201e+06	2.87915e+06	3.57609e+06	4.00425e+06
				738.677	536.335	1.36828e+06	1.40798e+06	507451	475941	655021	1.02157e+07	978456	1.81732e+06	2.01703e+06	1.12504e+06	438819	743682	1.38997e+07	1.45357e+07	1.57619e+07	1.64629e+07
				738.256	537.338	242278	382307	111089	66171.4	79743.2	3.0255e+06	196151	398174	460809	287670	78800.8	64959.5	3.8627e+06	4.11459e+06	4.84538e+06	4.66312e+06
				738.256	558.317	1.11184e+06	1.3802e+06	275627	350360	544684	5.89287e+06	721302	1.51595e+06	1.98896e+06	1.05524e+06	280839	447937	1.08939e+07	1.34641e+07	1.44029e+07	1.50908e+07
		5-[[(4,7-Dihydroxy-2-oxo-2H-1-benzopyran-3-yl)amino]carbonyl]-4-methyl-1H-pyrrole-3-carboxylate	-1.77234	730.866	345.282	1.79233e+06	1.80883e+06	1.93952e+06	1.65912e+06	3.10883e+06	2.33034e+06	1.32628e+06	1.94058e+06	2.11793e+06	1.61709e+06	1.33273e+06	1.04142e+06	1.76079e+06	1.74268e+06	2.24774e+06	1.9146e+06
				722.988	576.328	69008.8	35965.7	0	21306.7	82304.5	246833	33834.7	16973	56945.2	22094	31733	15281.3	2.19457e+06	2.22546e+06	2.51159e+06	2.338e+06
				722.988	577.333	30047.5	59868.6	17408	22987.6	0	0	13897.7	0	14784.2	40474.1	0	0	528397	583766	722722	570219
				722.988	598.31	28840.8	38542.2	46817.7	23317.3	101122	48425.4	0	0	32765.5	0	19095.7	0	1.58196e+06	1.78423e+06	1.83666e+06	1.76375e+06
				714.366	251.18	8.44601e+06	9.412e+06	4.36243e+06	7.80462e+06	5.70588e+06	4.19565e+06	1.26277e+07	1.04919e+07	7.71556e+06	6.79676e+06	1.22592e+07	7.20307e+06	1.35862e+07	1.21151e+07	1.42487e+07	1.46362e+07
				714.184	228.195	2.08503e+07	2.11812e+07	3.79139e+07	3.13509e+07	2.46931e+07	3.57873e+07	2.3386e+07	1.80123e+07	2.36683e+07	1.55208e+07	2.32522e+07	1.13058e+07	2.58391e+07	3.15909e+07	3.55553e+07	3.82756e+07
				707.587	302.214	5.04345e+06	2.65789e+06	1.73801e+07	3.02355e+06	1.04396e+07	1.04622e+07	1.12864e+06	1.38523e+06	4.78734e+06	8.09165e+06	6.08041e+06	448804	3.40194e+06	4.58188e+06	4.55811e+06	4.70532e+06
		Pelargonidin	21.679	703.392	272.258	8.39693e+06	2.38557e+06	3.49118e+06	5.52511e+06	3.65215e+06	2.64145e+06	4.67687e+06	1.96752e+06	1.14942e+06	1.13649e+06	8.35066e+06	1.94632e+06	4.99781e+06	5.90664e+06	7.41351e+06	8.65846e+06
				699.927	371.258	2.79972e+07	1.73457e+06	52438.2	538244	5.99656e+06	6.21493e+06	1.94519e+07	40938.8	2.37194e+06	955927	1.94784e+06	168808	3.62832e+06	3.5475e+06	3.63782e+06	3.40396e+06
		Arbutin 6-phosphate	22.2855	698.141	353.246	4.93016e+07	3.15238e+06	132521	1.21667e+06	8.43626e+06	1.0679e+07	3.08979e+07	118112	4.37804e+06	1.52095e+06	3.32772e+06	394609	5.79542e+06	5.33774e+06	5.53952e+06	5.29794e+06
				696.615	362.326	2.47151e+07	1.96405e+07	2.63615e+07	2.90211e+07	3.16331e+07	2.28534e+07	3.72094e+07	3.32382e+07	1.85916e+07	1.92145e+07	2.6588e+07	2.57934e+07	3.94486e+07	4.69516e+07	5.9621e+07	6.42467e+07
		Antirrhinoside	-20.9986	696.615	363.329	4.72932e+06	4.51168e+06	5.72621e+06	6.63209e+06	6.76819e+06	4.81078e+06	7.91629e+06	6.87812e+06	3.95069e+06	3.95728e+06	5.40542e+06	5.34471e+06	8.63413e+06	1.01723e+07	1.2769e+07	1.43655e+07
				695.256	290.268	3.61062e+06	4.02218e+06	5.08333e+06	1.109e+07	7.29269e+06	2.95124e+06	7.50283e+06	5.89646e+06	3.13424e+06	3.83801e+06	4.63395e+06	2.82443e+06	7.27238e+06	6.8373e+06	7.15428e+06	6.67853e+06
		Lettowianthine	-7.92382	692.418	318.3	1.30922e+08	1.11882e+08	1.32131e+08	1.55712e+08	1.62814e+08	1.12764e+08	1.53039e+08	1.55847e+08	9.7646e+07	9.98894e+07	1.32729e+08	1.32061e+08	1.97632e+08	2.19431e+08	2.87695e+08	3.22348e+08
		{[3-(6,7-dimethoxy-2H-1,3-benzodioxol-5-yl)prop-2-en-1-yl]oxy}sulfonic acid	-12.0147	692.392	319.303	2.557e+07	2.30745e+07	2.62797e+07	3.15218e+07	3.17775e+07	2.3617e+07	3.02684e+07	3.0283e+07	1.96791e+07	1.97063e+07	2.73412e+07	2.67241e+07	3.81263e+07	4.47828e+07	5.76145e+07	6.13857e+07
		Asulam	9.59102	689.772	231.25	3.38611e+07	1.33768e+07	1.65326e+07	2.3364e+07	2.28011e+07	1.27688e+07	7.96432e+06	9.73696e+06	1.31274e+07	9.04689e+06	2.97116e+07	1.7011e+07	2.52912e+07	2.64292e+07	3.19854e+07	3.57247e+07
				689.734	301.283	6.34116e+06	3.15325e+06	6.3054e+06	8.40928e+06	6.43545e+06	6.33631e+06	2.6837e+06	1.73722e+06	2.29798e+06	2.0515e+06	2.49987e+06	1.05917e+07	6.33893e+06	6.54869e+06	6.76756e+06	6.76701e+06
				686.99	274.274	2.86086e+08	1.99265e+08	2.06046e+08	2.7837e+08	3.12943e+08	1.85933e+08	2.45414e+08	2.77872e+08	1.67033e+08	1.76682e+08	3.16977e+08	2.32887e+08	3.50169e+08	4.14892e+08	4.87393e+08	5.43066e+08
		Phloretin	3.89906	686.985	275.277	5.06624e+07	3.43415e+07	3.6012e+07	4.80156e+07	5.43635e+07	3.24075e+07	4.35645e+07	4.86145e+07	2.90436e+07	3.06982e+07	5.60698e+07	4.09153e+07	6.07537e+07	7.34911e+07	8.71842e+07	9.63505e+07
		Brevifolincarboxylic acid 9-sulfate	12.4716	683.626	373.273	1.69019e+07	2.44027e+06	2.21274e+06	9.92016e+06	9.28018e+06	1.11302e+07	2.20846e+07	1.59902e+06	4.97628e+06	5.00062e+06	2.1685e+06	2.12412e+06	9.92873e+06	1.01108e+07	1.02563e+07	1.07022e+07
				674.596	414.3	2.17068e+06	5.14565e+06	1.12207e+07	2.82976e+07	1.69073e+06	4.54047e+06	3.05324e+07	5.52633e+06	1.69495e+07	1.13955e+07	1.80964e+07	2.45897e+06	9.55624e+06	9.70986e+06	9.79692e+06	9.99587e+06
				673.264	448.306	1.51101e+06	3.69251e+06	1.00772e+07	2.42634e+07	1.17317e+06	2.5737e+06	1.60592e+07	4.79164e+06	1.67296e+07	1.00219e+07	1.34029e+07	2.68725e+06	9.76226e+06	1.01195e+07	1.00964e+07	1.00434e+07
				672.962	449.31	440664	797783	2.88189e+06	6.91888e+06	271490	728342	4.11619e+06	1.54811e+06	4.79403e+06	2.97575e+06	4.11504e+06	770958	3.06866e+06	2.7805e+06	2.97476e+06	2.64668e+06
				672.834	412.284	974096	2.20724e+06	7.6032e+06	1.84287e+07	806228	1.95456e+06	9.79242e+06	3.26432e+06	1.14332e+07	6.96886e+06	8.92441e+06	1.76866e+06	6.78266e+06	6.68832e+06	7.05709e+06	7.1546e+06
				672.51	431.298	836075	1.26145e+06	3.9799e+06	1.03555e+07	427733	1.16647e+06	6.19312e+06	1.76114e+06	6.57372e+06	3.94228e+06	5.27046e+06	959433	3.819e+06	3.72155e+06	3.65238e+06	3.98718e+06
				671.979	430.295	2.96382e+06	4.57228e+06	1.47583e+07	3.61718e+07	1.9139e+06	4.10374e+06	2.17308e+07	6.61507e+06	2.35168e+07	1.41316e+07	1.93439e+07	3.65564e+06	1.3636e+07	1.34619e+07	1.33954e+07	1.43101e+07
				671.943	466.316	1.67349e+06	3.28848e+06	9.70803e+06	2.73303e+07	1.18574e+06	2.55173e+06	1.58055e+07	4.80167e+06	1.76263e+07	1.07813e+07	1.52244e+07	2.8324e+06	1.01559e+07	9.95868e+06	1.04107e+07	9.89367e+06
		Amisulbrom	11.9739	671.883	467.319	456470	789625	2.65845e+06	7.79595e+06	318413	609219	4.71811e+06	1.37962e+06	5.12175e+06	3.0572e+06	4.27774e+06	740485	2.93779e+06	2.8701e+06	2.85066e+06	3.08633e+06
				662.26	429.118	4.70153e+06	3.69906e+06	4.5664e+06	4.53909e+06	4.50939e+06	4.83173e+06	3.23008e+06	3.47728e+06	4.21186e+06	3.41963e+06	3.27668e+06	3.66743e+06	3.69982e+06	4.53936e+06	4.54138e+06	4.7101e+06
		AMP	-10.8801	658.064	348.225	4.19161e+06	5.60669e+06	8.50189e+06	7.29045e+06	1.31755e+07	9.68184e+06	4.71075e+06	5.44235e+06	9.00619e+06	7.46324e+06	4.92805e+06	1.83896e+06	6.82085e+06	8.76607e+06	9.63747e+06	1.02137e+07
				654.705	246.152	1.09186e+07	1.22281e+07	7.32952e+06	1.26667e+07	2.02857e+07	7.85046e+06	7.52864e+06	8.65751e+06	6.71938e+06	9.18668e+06	7.73378e+06	4.36577e+06	1.38413e+07	1.35872e+07	1.49212e+07	1.57474e+07
				647.309	236.162	3.40852e+06	4.38218e+06	503171	4.53891e+06	2.5071e+06	1.04453e+06	7.01526e+06	4.71678e+06	1.81052e+06	2.11873e+06	5.88333e+06	4.60008e+06	4.89437e+06	4.07226e+06	5.35087e+06	5.79204e+06
				645.486	316.212	7.95267e+06	6.89201e+06	4.57062e+06	5.87036e+06	9.40619e+06	6.17619e+06	7.69343e+06	7.39337e+06	8.19902e+06	7.78508e+06	6.25136e+06	6.08583e+06	6.82946e+06	6.95759e+06	7.18113e+06	8.00179e+06
				639.223	227.183	1.28787e+07	7.26601e+06	9.9857e+06	8.46054e+06	7.01511e+06	1.0327e+07	6.58747e+06	4.16516e+06	5.64123e+06	3.39778e+06	8.18462e+06	4.34592e+06	9.71846e+06	1.11476e+07	1.06588e+07	9.91621e+06
				639.188	267.176	1.28682e+07	8.09528e+06	1.53828e+06	7.5092e+06	4.704e+06	2.26754e+06	1.0268e+07	7.25868e+06	3.59089e+06	4.47011e+06	1.3788e+07	7.38021e+06	1.07986e+07	9.22689e+06	1.02646e+07	9.62766e+06
				639.136	244.19	2.1453e+07	1.16978e+07	1.98941e+07	1.58432e+07	1.30204e+07	1.94547e+07	1.16265e+07	7.17483e+06	9.53472e+06	6.07673e+06	1.34606e+07	6.89314e+06	1.62965e+07	1.92426e+07	1.812e+07	1.74279e+07
				639.105	226.18	9.19521e+07	5.12504e+07	7.55526e+07	6.59623e+07	5.28136e+07	7.24144e+07	4.83139e+07	3.10184e+07	3.97698e+07	2.69343e+07	5.89121e+07	3.10343e+07	6.96753e+07	7.84049e+07	7.42239e+07	7.4061e+07
				638.908	180.172	1.45916e+07	8.68078e+06	1.12119e+07	9.8281e+06	8.53265e+06	1.06809e+07	7.76439e+06	5.06437e+06	6.44284e+06	4.48412e+06	9.90294e+06	5.52788e+06	1.14755e+07	1.28758e+07	1.16708e+07	1.19628e+07
				633.292	183.101	1.19552e+07	4.92082e+06	2.09349e+07	2.96022e+06	5.52306e+06	2.14091e+07	3.12383e+06	7.23694e+06	9.54811e+06	1.37715e+07	8.60044e+06	2.34661e+06	6.47935e+06	6.36157e+06	6.62812e+06	6.30493e+06
				624.657	230.013	56162.5	2.92585e+06	106964	1.69429e+06	2.07267e+06	521867	6.22372e+06	2.48878e+06	875290	734792	1.92955e+06	8.561e+06	2.36043e+06	2.67543e+06	2.65382e+06	2.41094e+06
				623.523	319.984	0	1.36509e+06	0	613075	655135	53604.1	4.06694e+06	2.02886e+06	420301	442114	1.45777e+06	6.64311e+06	1.22524e+06	1.14012e+06	1.4188e+06	1.34901e+06
				620.574	315.029	0	1.35427e+07	178228	7.72731e+06	1.11895e+07	1.87018e+06	2.49589e+07	1.03626e+07	4.52546e+06	3.90946e+06	9.65896e+06	3.37287e+07	1.16008e+07	1.20979e+07	1.22166e+07	1.27477e+07
				620.436	269.026	323278	3.46977e+06	1.12281e+06	2.20002e+06	2.62637e+06	869773	5.37825e+06	2.49236e+06	1.25323e+06	1.04109e+06	2.32154e+06	7.58942e+06	2.70081e+06	2.72275e+06	3.15826e+06	3.1134e+06
				620.414	317.027	0	9.03858e+06	192131	4.73933e+06	6.78298e+06	1.06162e+06	1.68902e+07	6.60055e+06	2.85637e+06	2.56607e+06	6.01729e+06	2.2186e+07	7.67697e+06	7.63216e+06	7.86194e+06	8.44315e+06
				603.282	290.268	4.67455e+06	3.64482e+06	3.40839e+06	5.23574e+06	4.31591e+06	2.87847e+06	3.37801e+06	4.3386e+06	2.70959e+06	1.94794e+06	3.98497e+06	6.19995e+06	5.00042e+06	5.55125e+06	6.61221e+06	8.05208e+06
				596.589	202.216	3.65338e+06	2.09803e+06	2.65316e+06	3.26746e+06	2.93308e+06	2.51211e+06	616530	2.10886e+06	1.89332e+06	618661	2.42518e+06	4.76628e+06	3.09027e+06	3.18812e+06	4.11647e+06	4.1402e+06
				595.655	238.168	3.32339e+06	3.59775e+06	1.02261e+06	2.11844e+06	2.35292e+06	1.18708e+06	3.6683e+06	4.50675e+06	1.85402e+06	1.89317e+06	3.14307e+06	3.5995e+06	4.87331e+06	4.12409e+06	5.13937e+06	5.20727e+06
		1,1-Dichloro-2,2-diphenylethane	-8.18231	582.821	252.156	1.10545e+07	3.68877e+06	1.36802e+06	3.97865e+06	2.52975e+06	1.43267e+06	5.88768e+06	4.02777e+06	848067	1.31487e+06	7.93718e+06	6.05869e+06	4.33578e+06	3.32181e+06	3.48575e+06	3.51255e+06
				574.246	852.963	5.13698e+06	2.97353e+06	1.62639e+06	3.53775e+06	3.31818e+06	1.36857e+06	3.53804e+06	4.1158e+06	3.23473e+06	2.79617e+06	2.30136e+06	4.54693e+06	3.6393e+06	3.46246e+06	3.29905e+06	3.2794e+06
				573.434	874.696	2.06974e+07	1.61221e+07	1.78047e+07	1.60415e+07	1.68959e+07	1.45038e+07	1.42685e+07	1.38124e+07	1.76244e+07	1.66125e+07	1.55219e+07	1.37602e+07	1.61911e+07	1.46504e+07	1.3884e+07	1.53457e+07
		TG(14:1(9Z)/15:0/24:1(15Z))	-4.89756	573.221	874.445	2.11763e+07	1.70811e+07	1.84267e+07	1.62242e+07	1.69643e+07	1.25059e+07	1.5043e+07	1.32661e+07	1.45483e+07	1.53317e+07	1.45089e+07	1.27857e+07	1.57048e+07	1.40824e+07	1.42791e+07	1.53603e+07
				572.499	875.203	8.91063e+06	6.71142e+06	7.59756e+06	6.64201e+06	7.30412e+06	6.00076e+06	7.0865e+06	6.77278e+06	7.0353e+06	8.02748e+06	7.56731e+06	5.94014e+06	6.98082e+06	5.77311e+06	6.16348e+06	6.46408e+06
				536.537	222.121	1.42429e+07	8.59476e+06	7.47232e+06	8.8215e+06	1.18245e+07	8.39035e+06	6.39787e+06	1.20036e+07	1.29219e+07	1.29113e+07	9.13757e+06	7.43267e+06	1.32122e+07	1.41202e+07	1.64543e+07	1.96582e+07
				533.767	353.186	2.33709e+06	4.327e+06	1.83354e+06	1.50814e+06	2.20351e+06	3.31258e+06	2.65389e+06	1.98914e+06	1.60393e+06	1.90451e+06	2.07669e+06	951472	1.93299e+06	3.08156e+06	3.09498e+06	2.8028e+06
		3',5'-Cyclic IMP	19.1818	533.756	331.204	1.70243e+07	2.68568e+07	1.45594e+07	1.3114e+07	1.71917e+07	2.11004e+07	1.7261e+07	1.7261e+07	1.26007e+07	1.50398e+07	1.51036e+07	7.98889e+06	2.13316e+07	2.06816e+07	2.1513e+07	2.14764e+07
				531.624	222.152	1.30061e+07	8.16035e+06	7.11155e+06	8.72844e+06	1.07557e+07	8.19827e+06	6.37707e+06	1.18298e+07	1.25002e+07	1.28417e+07	9.051e+06	7.05314e+06	1.29104e+07	1.39714e+07	1.61011e+07	1.94039e+07
		L-Histidinol phosphate	17.2657	530.374	222.162	1.13607e+07	7.93364e+06	6.62762e+06	8.58623e+06	9.20979e+06	7.69727e+06	5.78629e+06	1.15076e+07	1.18987e+07	1.20567e+07	8.44645e+06	6.11128e+06	1.21747e+07	1.36279e+07	1.61579e+07	1.86845e+07
				529.371	222.182	5.79554e+06	5.14031e+06	4.03487e+06	8.10741e+06	7.17099e+06	3.66924e+06	4.18831e+06	5.57859e+06	4.75802e+06	7.40398e+06	5.67196e+06	3.86082e+06	9.82155e+06	1.07112e+07	1.27601e+07	1.63747e+07
				528.35	223.186	965641	701381	494625	1.40797e+06	1.09433e+06	386935	778036	943640	779101	1.18429e+06	781099	695987	1.6872e+06	1.58713e+06	1.80565e+06	2.58656e+06
				527.444	739.063	7.66275e+06	4.18075e+06	2.02977e+07	5.68835e+06	6.02319e+06	1.72889e+07	1.55313e+06	3.08737e+06	5.23195e+06	4.4986e+06	2.46666e+06	1.97494e+06	187673	7.92627e+06	7.7569e+06	6.988e+06
				527.442	739.086	6.39469e+06	4.08086e+06	1.99452e+07	5.18261e+06	5.56158e+06	1.6681e+07	1.37471e+06	2.85647e+06	4.961e+06	3.94249e+06	2.3508e+06	1.91171e+06	107868	7.40239e+06	7.72847e+06	6.46296e+06
		10-{[2-(hydroxymethyl)-2-methyl-7,10-bis(2-methylbut-3-en-2-yl)-8-oxo-2H,8H-pyrano[3,2-g]chromen-5-yl]oxy}-8,8-dimethyl-3-(2-methylbut-3-en-2-yl)-5-[(2-methylbut-3-en-2-yl)oxy]-2H,8H-pyrano[3,2-g]chromen-2-one	13.9118	526.698	775.969	8.30155e+06	3.22352e+06	1.70822e+07	4.78192e+06	6.88562e+06	1.78549e+07	2.50604e+06	2.61028e+06	5.25847e+06	4.61678e+06	2.9275e+06	2.49811e+06	278393	6.8848e+06	8.96412e+06	7.70416e+06
				526.441	701.58	3.73328e+07	3.69223e+07	5.05748e+07	2.41274e+07	3.91013e+07	4.82297e+07	2.74712e+07	3.39798e+07	3.77148e+07	3.81654e+07	1.97705e+07	7.48612e+06	2.22285e+07	2.21663e+07	2.22596e+07	2.06347e+07
		3',5'-Diiodo-L-thyronine-beta-D-glucuronoside	14.8467	525.358	702.219	7.13464e+06	6.89347e+06	9.81634e+06	4.54363e+06	7.56396e+06	9.7012e+06	4.87709e+06	6.23334e+06	7.11818e+06	6.69232e+06	3.07827e+06	1.44269e+06	3.58288e+06	4.3509e+06	4.55263e+06	4.77511e+06
				525.237	701.552	3.9303e+07	3.8327e+07	5.18813e+07	2.50453e+07	3.95099e+07	4.84147e+07	2.74647e+07	3.57989e+07	3.76737e+07	3.87807e+07	2.02837e+07	8.38467e+06	2.5909e+07	2.2994e+07	2.1286e+07	2.29015e+07
				525.165	841.657	1.59021e+07	1.66437e+07	2.02194e+07	1.04685e+07	1.65095e+07	1.738e+07	1.30045e+07	1.47462e+07	1.45897e+07	1.55323e+07	8.44973e+06	3.488e+06	1.48509e+07	1.01418e+07	9.8247e+06	8.88542e+06
		Bis(4'-chlorophenyl)methane	14.3414	523.415	238.135	9.69427e+06	5.49141e+06	7.00689e+06	6.61347e+06	4.46252e+06	5.1898e+06	4.80698e+06	4.77457e+06	4.30246e+06	3.5019e+06	5.71098e+06	3.27105e+06	3.52219e+06	5.60195e+06	5.29784e+06	5.01756e+06
				517.789	923.412	5.78535e+06	7.31931e+06	7.49195e+06	3.10207e+06	2.88347e+06	6.0687e+06	513925	3.84689e+06	3.71267e+06	4.11348e+06	2.65047e+06	3.49954e+06	4.05101e+06	3.88954e+06	3.87793e+06	3.24877e+06
				507.827	271.982	0	2.90666e+06	80353.8	2.22068e+06	1.9651e+06	483578	9.734e+06	2.93821e+06	1.40553e+06	1.07153e+06	2.81256e+06	7.85566e+06	2.99539e+06	2.55557e+06	2.87994e+06	2.78364e+06
		Epoxymurin-A	-11.5211	503.026	531.866	2.32916e+07	1.87219e+07	2.4325e+07	2.11233e+07	1.69511e+07	2.01812e+07	1.70306e+07	2.01241e+07	2.20795e+07	1.98305e+07	2.27802e+07	2.04594e+07	2.81672e+07	2.25023e+07	2.37781e+07	2.34161e+07
				503.026	532.871	4.6519e+06	3.90569e+06	5.10414e+06	4.05962e+06	3.38988e+06	4.06336e+06	3.208e+06	3.89796e+06	4.97199e+06	3.90408e+06	4.70096e+06	4.35844e+06	6.00605e+06	4.46049e+06	4.95624e+06	4.45954e+06
				502.923	509.884	2.15403e+07	1.70793e+07	2.63327e+07	1.80523e+07	1.2819e+07	2.24854e+07	1.28974e+07	1.65872e+07	2.13248e+07	1.73682e+07	2.00818e+07	1.50653e+07	1.9312e+07	1.85392e+07	1.90075e+07	1.65842e+07
				501.805	303.955	0	1.30131e+06	0	647909	1.00942e+06	111057	2.70887e+06	900506	407649	326951	657424	3.7734e+06	1.27316e+06	917373	1.17256e+06	1.18818e+06
		Oxolinic acid	1.00044	496.045	262.238	7.17905e+06	7.67908e+06	1.0321e+07	1.01702e+07	7.23683e+06	8.63024e+06	5.39466e+06	7.5781e+06	6.54094e+06	3.39621e+06	6.51445e+06	1.06411e+07	8.29816e+06	9.6819e+06	1.11491e+07	1.17544e+07
				493.536	517.814	5.63086e+06	4.38802e+06	4.53705e+06	5.77488e+06	5.05936e+06	4.08768e+06	4.13358e+06	5.5246e+06	5.72669e+06	5.11564e+06	6.16079e+06	5.87106e+06	7.45093e+06	5.42879e+06	6.23238e+06	5.85565e+06
				493.499	677.695	6.96969e+06	5.15821e+06	6.4932e+06	3.0163e+06	2.71605e+06	4.94083e+06	513448	3.94926e+06	4.90039e+06	4.10695e+06	3.17174e+06	3.78657e+06	3.68406e+06	3.49341e+06	4.02937e+06	3.29755e+06
				493.442	475.826	3.83138e+07	2.98162e+07	3.48813e+07	3.46286e+07	3.16894e+07	3.00845e+07	2.80675e+07	3.40712e+07	3.53189e+07	3.27149e+07	3.72804e+07	3.3459e+07	4.04606e+07	3.33233e+07	3.77786e+07	3.6708e+07
		1-O-(2-Acetamido-2-deoxy-alpha-D-glucopyranosyl)-1D-myo-inositol 3-phosphate	-3.20233	492.197	464.334	6.32137e+07	4.43546e+07	5.95252e+07	4.90808e+07	3.78133e+07	5.01211e+07	3.56787e+07	4.76522e+07	5.61073e+07	4.89061e+07	5.99835e+07	4.57047e+07	5.23484e+07	5.00489e+07	5.29227e+07	4.62971e+07
				492.197	465.337	1.01987e+07	7.42937e+06	9.8321e+06	7.90773e+06	5.75049e+06	6.70462e+06	6.08594e+06	7.99065e+06	8.89188e+06	7.9004e+06	9.095e+06	7.57806e+06	8.94937e+06	7.97778e+06	7.4572e+06	7.61635e+06
				492.197	927.66	6.72822e+07	5.47901e+07	7.06496e+07	4.87776e+07	4.12421e+07	6.16768e+07	4.09194e+07	4.78464e+07	5.68821e+07	4.78893e+07	5.72203e+07	4.23384e+07	4.56366e+07	4.9596e+07	5.49038e+07	4.83445e+07
				492.197	928.666	3.66918e+07	2.92053e+07	3.96691e+07	2.65555e+07	2.18919e+07	3.36058e+07	2.21356e+07	2.58013e+07	3.04106e+07	2.64138e+07	3.08915e+07	2.26149e+07	2.48936e+07	2.72326e+07	3.03902e+07	2.56321e+07
				492.183	929.667	1.09451e+07	9.3263e+06	1.16166e+07	8.29896e+06	7.10687e+06	1.04326e+07	6.50357e+06	7.93544e+06	9.11669e+06	7.98036e+06	9.6841e+06	6.94e+06	7.7855e+06	8.26444e+06	9.19817e+06	7.93843e+06
				492.18	453.344	1.82067e+08	1.1359e+08	1.63143e+08	1.29171e+08	9.18897e+07	1.36654e+08	9.05519e+07	1.21539e+08	1.71375e+08	1.30898e+08	1.68333e+08	1.21321e+08	1.36132e+08	1.31911e+08	1.45979e+08	1.2412e+08
		2-Amino-5-oxocyclohex-1-enecarbonyl-CoA	0.907297	492.174	905.678	8.89053e+06	7.40847e+06	1.09744e+07	6.13508e+06	4.69551e+06	9.46357e+06	5.23006e+06	6.79003e+06	7.36018e+06	6.45854e+06	7.83417e+06	5.47021e+06	5.77051e+06	6.30851e+06	6.91684e+06	5.85124e+06
				492.159	302.564	1.46337e+07	1.01487e+07	1.25971e+07	1.22917e+07	8.41545e+06	1.17094e+07	7.09636e+06	9.09894e+06	1.80727e+07	1.11987e+07	1.44399e+07	1.04436e+07	1.19727e+07	1.17432e+07	1.21195e+07	1.17224e+07
				492.159	454.346	2.93117e+07	1.90317e+07	2.65963e+07	2.32522e+07	1.52872e+07	2.3467e+07	1.50791e+07	1.97046e+07	2.67138e+07	2.20813e+07	2.82902e+07	1.99974e+07	2.20749e+07	2.2225e+07	2.45846e+07	2.08784e+07
		2,3-Dihydro-2,3-dihydroxybenzoyl-CoA	23.3624	492.159	906.683	4.79771e+06	3.82585e+06	5.55343e+06	3.71595e+06	2.68982e+06	5.30539e+06	2.56301e+06	3.40899e+06	4.25531e+06	3.20409e+06	4.44686e+06	3.35997e+06	3.38181e+06	3.41074e+06	3.53004e+06	3.165e+06
				489.561	577.417	4.326e+06	1.49607e+06	2.53808e+06	2.68591e+06	2.10759e+06	1.9408e+06	1.60031e+06	2.31322e+06	3.2055e+06	2.12524e+06	3.07849e+06	2.80381e+06	2.52365e+06	2.59401e+06	2.70307e+06	2.77191e+06
				489.443	449.274	1.85909e+06	235035	2.91456e+06	6.10506e+06	110430	106947	1.67798e+06	1.74896e+06	429263	2.99432e+06	5.73698e+06	151507	1.96835e+06	2.10019e+06	1.63495e+06	2.44482e+06
				488.189	317.191	3.42742e+06	5.19844e+06	1.68297e+06	2.3708e+06	3.36843e+06	3.63004e+06	4.06489e+06	3.32574e+06	2.37221e+06	2.83377e+06	3.30095e+06	2.28211e+06	4.17688e+06	4.14406e+06	4.11473e+06	3.91296e+06
		({3,4,5-trihydroxy-6-[3,5,7-trihydroxy-2-(3-hydroxyphenyl)-4-[3,5,7-trihydroxy-2-(3-hydroxyphenyl)-3,4-dihydro-2H-1-benzopyran-8-yl]-3,4-dihydro-2H-1-benzopyran-6-yl]oxan-2-yl}methoxy)sulfonic acid	-12.0972	484.034	789.728	825820	1.13464e+07	964608	5.33537e+06	4.42533e+06	3.34966e+06	7.78826e+06	8.03082e+06	4.67776e+06	4.10712e+06	1.03271e+07	6.24684e+06	329860	3.88561e+06	5.2692e+06	5.83057e+06
		2,4-Dinitrophenol	5.69078	482.692	185.115	4.54918e+06	5.16467e+06	4.62275e+06	5.42218e+06	5.8752e+06	4.06027e+06	5.72059e+06	5.62279e+06	5.51437e+06	6.07027e+06	5.60265e+06	5.46307e+06	8.39153e+06	8.32531e+06	9.22185e+06	8.92611e+06
		Alanyl-Glutamic acid	21.0664	482.565	218.211	1.15994e+07	1.32227e+07	1.51765e+07	1.60102e+07	1.33097e+07	1.36928e+07	9.87577e+06	1.16265e+07	9.64208e+06	5.95018e+06	9.35083e+06	1.71267e+07	1.50607e+07	1.67049e+07	1.78502e+07	1.95306e+07
		CDP-N-methylethanolamine	-11.9146	481.212	461.273	8.95055e+06	5.89171e+06	3.88619e+06	8.56547e+06	5.6096e+06	3.65448e+06	6.8412e+06	7.5629e+06	8.76612e+06	7.26481e+06	9.17996e+06	9.39342e+06	9.84022e+06	7.52787e+06	8.71993e+06	8.49277e+06
				479.904	419.787	1.39041e+07	8.66288e+06	6.85913e+06	1.40074e+07	9.55519e+06	6.34609e+06	8.76402e+06	9.87208e+06	1.21731e+07	1.10626e+07	1.41303e+07	1.42893e+07	1.26525e+07	1.05271e+07	1.2564e+07	1.15254e+07
		3-Methyl-1,2-didehydro-2,3-dihydrosqualene	3.04309	479.902	425.753	1.65616e+06	2.26804e+06	875150	7.88501e+06	1.65589e+06	1.21815e+06	2.84843e+06	2.70781e+06	6.56423e+06	3.46921e+06	1.55117e+06	739193	2.07327e+06	2.39639e+06	2.0363e+06	2.45318e+06
				479.901	418.783	1.16338e+08	6.77925e+07	6.59844e+07	1.16266e+08	7.89543e+07	5.28577e+07	7.6274e+07	7.85247e+07	1.07661e+08	8.43186e+07	1.05425e+08	1.11028e+08	1.06306e+08	8.86228e+07	9.47333e+07	9.68074e+07
				479.895	899.555	6.45121e+06	3.70684e+06	4.21932e+06	6.27668e+06	3.64743e+06	3.3388e+06	4.17925e+06	3.4719e+06	5.8761e+06	4.30561e+06	5.61034e+06	5.21067e+06	5.12629e+06	4.94028e+06	4.95185e+06	4.57467e+06
				479.894	815.578	1.62122e+08	1.04955e+08	1.37715e+08	1.4849e+08	1.11806e+08	1.15391e+08	1.00904e+08	9.65014e+07	1.40069e+08	1.16044e+08	1.31793e+08	1.17527e+08	1.092e+08	1.16347e+08	1.16033e+08	1.23641e+08
				479.894	816.584	4.27077e+07	2.76456e+07	3.57262e+07	3.95795e+07	3.0447e+07	3.3231e+07	2.75882e+07	2.48183e+07	3.90852e+07	3.17391e+07	3.46377e+07	3.09464e+07	2.92187e+07	3.08644e+07	3.25689e+07	3.30069e+07
				479.32	830.548	1.02563e+07	6.81547e+06	9.53032e+06	8.42906e+06	6.14371e+06	9.6746e+06	5.82828e+06	4.97775e+06	7.77946e+06	6.7515e+06	7.54242e+06	6.08901e+06	6.03565e+06	6.49912e+06	6.35565e+06	6.45535e+06
				478.585	423.761	1.17195e+07	5.59949e+06	4.87253e+06	9.55209e+06	4.68439e+06	4.42232e+06	6.4751e+06	6.37377e+06	1.06231e+07	6.77303e+06	1.23043e+07	1.03504e+07	8.17871e+06	7.49437e+06	7.70956e+06	7.30938e+06
				478.584	407.792	2.01775e+08	1.08943e+08	1.13989e+08	1.9855e+08	1.11501e+08	9.41013e+07	1.11925e+08	1.14141e+08	1.89983e+08	1.32705e+08	1.80246e+08	1.73115e+08	1.46878e+08	1.41782e+08	1.41417e+08	1.41114e+08
				478.584	408.795	2.62053e+07	1.38445e+07	1.51585e+07	2.42984e+07	1.38326e+07	1.09343e+07	1.3616e+07	1.52255e+07	2.28995e+07	1.60689e+07	2.21282e+07	1.99738e+07	1.93482e+07	1.80662e+07	1.88836e+07	1.68493e+07
				478.584	817.587	6.03214e+06	5.29244e+06	4.05481e+06	5.62061e+06	4.29854e+06	6.11149e+06	3.40146e+06	3.16177e+06	6.38438e+06	5.53462e+06	5.73736e+06	5.58719e+06	3.73547e+06	2.1484e+06	3.5033e+06	6.01479e+06
				478.582	396.801	8.59762e+08	3.87026e+08	5.0251e+08	8.08934e+08	4.33183e+08	3.99975e+08	4.2512e+08	4.26526e+08	7.82144e+08	5.07459e+08	7.20183e+08	6.3762e+08	5.43201e+08	5.34601e+08	5.34681e+08	5.37885e+08
				478.582	397.804	1.07476e+08	4.8513e+07	6.19361e+07	1.02063e+08	5.31449e+07	5.06994e+07	5.30644e+07	5.51038e+07	9.70412e+07	6.44263e+07	9.22391e+07	8.1188e+07	6.92083e+07	6.78717e+07	6.69355e+07	6.83077e+07
				478.582	792.593	9.63579e+07	4.86272e+07	6.62851e+07	8.73507e+07	4.95698e+07	5.10873e+07	4.89336e+07	4.64561e+07	8.66671e+07	5.91528e+07	7.83596e+07	6.51417e+07	5.78356e+07	6.06574e+07	5.81174e+07	5.83754e+07
				478.582	793.599	4.52637e+07	2.41286e+07	3.22422e+07	4.18995e+07	2.49497e+07	2.6556e+07	2.29577e+07	2.30577e+07	4.27935e+07	2.96636e+07	3.89118e+07	3.23389e+07	2.69242e+07	2.913e+07	2.94376e+07	2.86954e+07
				478.582	551.011	3.1726e+06	3.10365e+06	4.4232e+07	8.96074e+06	1.29743e+07	2.36991e+07	1.06958e+06	272700	7.51956e+06	2.1507e+06	1.2844e+06	57139.6	46701.8	6.65739e+06	5.88438e+06	7.42742e+06
				478.581	642.799	3.18503e+07	2.74922e+07	3.21309e+08	7.98279e+07	1.213e+08	1.96811e+08	1.28226e+07	5.35519e+06	6.73021e+07	1.73706e+07	8.7649e+06	3.26004e+06	470525	5.36435e+07	5.73973e+07	6.34451e+07
				478.581	794.599	1.27145e+07	7.35681e+06	9.58263e+06	1.08897e+07	6.55527e+06	8.76969e+06	6.86392e+06	6.82221e+06	1.29229e+07	9.73481e+06	1.09513e+07	8.7857e+06	7.42266e+06	9.28646e+06	9.419e+06	8.38355e+06
				478.573	771.216	1.62173e+07	1.11175e+07	1.28852e+08	3.40418e+07	4.94683e+07	7.86871e+07	5.86926e+06	1.89888e+06	2.99433e+07	7.77967e+06	4.27811e+06	1.26651e+06	561323	2.65887e+07	2.53029e+07	2.90406e+07
				478.571	642.849	3.11654e+07	2.69331e+07	3.36843e+08	7.9532e+07	1.23359e+08	2.05061e+08	1.14281e+07	4.44378e+06	6.67088e+07	1.66847e+07	8.27405e+06	2.9438e+06	275067	5.13346e+07	5.51561e+07	6.22871e+07
				478.544	642.824	3.17664e+07	2.77897e+07	3.21037e+08	7.98279e+07	1.213e+08	1.96863e+08	1.28226e+07	5.34844e+06	6.7563e+07	1.76718e+07	8.80083e+06	3.17406e+06	470525	5.38393e+07	5.69073e+07	6.35049e+07
				477.29	71.4257	1.35224e+06	1.1807e+06	1.74698e+07	3.87283e+06	5.96828e+06	1.04342e+07	423861	56923.5	3.24467e+06	646647	171993	35342.5	76847	2.4521e+06	2.76921e+06	2.95398e+06
				477.29	551.159	4.08637e+06	3.10649e+06	5.07641e+07	9.34938e+06	1.5669e+07	2.56981e+07	1.37159e+06	730742	6.64745e+06	1.60779e+06	1.05854e+06	339060	13406.3	5.86914e+06	5.82769e+06	7.13361e+06
				477.268	963.769	2.33937e+06	1.69083e+06	2.09916e+07	6.13484e+06	6.71296e+06	1.17338e+07	689573	234587	4.11674e+06	488259	1.23153e+06	334595	67403.1	4.0236e+06	3.77417e+06	3.15183e+06
				477.255	963.522	2.42297e+06	1.20746e+06	1.84225e+07	5.15064e+06	7.36202e+06	1.03955e+07	1.02523e+06	618435	3.797e+06	1.44344e+06	259790	786537	171680	4.24786e+06	3.32957e+06	4.80439e+06
		SM(d18:0/22:3(10Z,13Z,16Z))	11.8968	475.934	782.157	1.40256e+06	1.03826e+07	3.86628e+06	5.5374e+06	2.41297e+06	5.85298e+06	2.33497e+07	1.04888e+07	5.14446e+06	3.42376e+06	1.07369e+07	6.88601e+06	2.25504e+06	7.18341e+06	6.79253e+06	5.33445e+06
				471.658	321.129	8.78946e+06	8.38384e+06	1.16487e+07	7.58435e+06	5.92343e+06	1.12392e+07	9.88167e+06	6.84209e+06	4.7757e+06	6.08362e+06	7.65283e+06	4.98835e+06	8.67053e+06	1.54612e+07	1.55971e+07	1.76799e+07
		Norbiltorphimine	-16.0263	470.376	662.783	8.78575e+06	1.01148e+07	5.03158e+06	7.69835e+06	4.15427e+06	6.92859e+06	8.56356e+06	7.89182e+06	6.73077e+06	8.2904e+06	8.32808e+06	4.24217e+06	1.1502e+06	4.92943e+06	4.87052e+06	5.31851e+06
		PE(22:2(13Z,16Z)/P-18:1(11Z))	21.4613	470.318	783.149	8.67981e+06	8.02077e+06	5.05015e+06	8.01513e+06	5.25143e+06	7.82408e+06	9.84964e+06	1.02813e+07	8.59637e+06	9.08572e+06	9.98357e+06	5.16848e+06	1.5207e+06	6.31574e+06	5.98508e+06	6.28426e+06
		Aconifine	11.7156	470.309	662.752	8.59858e+06	9.98437e+06	4.95849e+06	7.56646e+06	4.10005e+06	6.80115e+06	8.49711e+06	7.86599e+06	6.65113e+06	8.23886e+06	8.29985e+06	4.13328e+06	999663	4.96463e+06	4.85763e+06	5.25743e+06
		Gadoversetamide	9.37484	469.784	662.773	8.86204e+06	9.98637e+06	4.9597e+06	7.68263e+06	4.13791e+06	6.91737e+06	8.56299e+06	7.84226e+06	6.65113e+06	8.15405e+06	8.30133e+06	4.13065e+06	999663	4.86579e+06	4.85763e+06	5.3043e+06
				469.624	779.65	1.26102e+08	1.10164e+08	1.25923e+08	9.30829e+07	6.56737e+07	1.40086e+08	7.8633e+07	7.17201e+07	9.81323e+07	9.92955e+07	8.5576e+07	5.5093e+07	4.56483e+07	8.44024e+07	8.61159e+07	7.99118e+07
				469.043	421.652	4.47064e+06	1.55267e+06	6.3875e+06	2.679e+06	2.29132e+06	3.61989e+06	1.89446e+06	2.77462e+06	4.26134e+06	3.04996e+06	3.5406e+06	2.92303e+06	3.58897e+06	3.39455e+06	3.65521e+06	3.46614e+06
				465.048	711.05	6.98746e+06	6.6069e+06	6.15158e+06	4.89244e+06	4.36987e+06	8.66254e+06	5.48034e+06	4.97144e+06	5.27435e+06	6.37e+06	4.60038e+06	5.016e+06	1.44247e+06	4.27184e+06	5.20773e+06	4.79016e+06
		TG(15:0/20:4(5Z,8Z,11Z,14Z)/24:1(15Z))	19.4936	464.982	952.582	5.98266e+07	5.06286e+07	5.77696e+07	4.26579e+07	3.42746e+07	6.47893e+07	3.88034e+07	3.78946e+07	4.65635e+07	4.80235e+07	4.7341e+07	3.38262e+07	1.42426e+07	4.13351e+07	4.57908e+07	4.19762e+07
				464.918	659.766	1.69888e+08	1.55113e+08	1.64515e+08	1.08433e+08	8.79454e+07	2.08642e+08	1.02455e+08	8.89663e+07	1.23029e+08	1.29198e+08	1.06287e+08	6.56089e+07	3.39207e+07	7.89633e+07	1.05506e+08	9.5108e+07
				464.913	713.347	6.17201e+06	7.0933e+06	7.70503e+06	4.39177e+06	4.32222e+06	1.06841e+07	2.93605e+06	1.60495e+06	7.06109e+06	5.30463e+06	4.46095e+06	4.38355e+06	610222	6.30196e+06	4.18122e+06	4.65526e+06
		3,5,3'-Triiodothyropyruvate	16.9014	464.856	650.961	4.42831e+06	6.38962e+06	9.67067e+06	3.97355e+06	4.35068e+06	1.0073e+07	5.76592e+06	6.64459e+06	6.1638e+06	6.81881e+06	7.16043e+06	3.74953e+06	1.37844e+06	4.8568e+06	4.54876e+06	5.10429e+06
				464.856	769.176	9.76215e+06	9.98949e+06	8.24268e+06	7.61187e+06	4.62911e+06	9.93958e+06	4.75763e+06	6.91399e+06	6.91159e+06	7.86351e+06	7.93612e+06	4.71974e+06	1.38746e+06	6.32141e+06	5.91791e+06	5.5531e+06
				464.841	714.696	2.09722e+08	1.80074e+08	1.9703e+08	1.1166e+08	1.03324e+08	2.16882e+08	1.309e+08	1.06799e+08	1.41705e+08	1.48203e+08	1.4327e+08	8.68311e+07	3.11663e+07	1.28517e+08	1.25842e+08	1.15028e+08
				464.829	659.787	1.73474e+08	1.56078e+08	1.62694e+08	1.08039e+08	8.91746e+07	2.1379e+08	1.03601e+08	9.07217e+07	1.2364e+08	1.30463e+08	1.07589e+08	6.53285e+07	2.16177e+07	7.89633e+07	1.04875e+08	9.5108e+07
				464.829	716.534	5.38442e+06	6.07086e+06	6.21605e+06	5.28613e+06	3.71097e+06	9.3608e+06	5.04903e+06	3.8193e+06	5.98718e+06	5.79843e+06	5.69603e+06	2.85805e+06	1.03482e+06	5.34581e+06	3.94745e+06	3.18666e+06
				464.811	79.4094	1.00402e+07	8.58793e+06	9.26444e+06	6.43304e+06	5.01297e+06	1.06478e+07	6.2143e+06	5.07923e+06	6.75139e+06	7.24427e+06	6.93548e+06	4.09541e+06	1.32826e+06	6.29141e+06	6.11289e+06	5.72417e+06
				464.811	612.754	2.79538e+07	2.45781e+07	2.5781e+07	1.74326e+07	1.34512e+07	3.58266e+07	1.78138e+07	1.41583e+07	1.89614e+07	2.24394e+07	1.92712e+07	1.15499e+07	3.90759e+06	1.70773e+07	1.38785e+07	1.65252e+07
				464.793	705.14	1.43613e+07	1.53368e+07	1.47072e+07	9.03451e+06	8.54297e+06	1.49914e+07	4.11835e+06	9.87851e+06	9.21453e+06	1.16473e+07	9.58427e+06	4.734e+06	2.7171e+06	9.09645e+06	8.95012e+06	8.64359e+06
				464.793	711.038	7.06162e+06	6.15719e+06	5.81747e+06	4.90823e+06	4.14366e+06	8.66254e+06	5.35386e+06	4.90113e+06	5.27435e+06	6.37e+06	4.60038e+06	5.02371e+06	1.44219e+06	4.27184e+06	5.64653e+06	4.78272e+06
				464.334	779.555	1.42032e+08	1.19862e+08	1.28974e+08	1.03457e+08	7.40614e+07	1.49966e+08	9.23444e+07	7.79311e+07	1.02044e+08	1.00389e+08	9.46833e+07	7.12481e+07	2.4296e+07	8.98617e+07	8.59601e+07	6.59702e+07
		TG(15:0/20:4(5Z,8Z,11Z,14Z)/24:1(15Z))	-6.56864	464.218	952.557	6.08125e+07	5.06294e+07	5.58334e+07	4.14961e+07	3.28622e+07	6.30174e+07	3.89593e+07	3.7793e+07	4.64441e+07	4.80235e+07	4.74548e+07	3.38262e+07	1.30831e+07	4.21225e+07	4.59002e+07	4.13306e+07
				463.779	714.666	2.04981e+08	1.82693e+08	1.89953e+08	1.1166e+08	1.03324e+08	2.30758e+08	1.29125e+08	1.04875e+08	1.42559e+08	1.48482e+08	1.42857e+08	8.66993e+07	5.45674e+07	1.31826e+08	1.25842e+08	1.15028e+08
		3,5,3'-Triiodothyropyruvate	-8.97099	463.674	650.944	4.10307e+06	6.29958e+06	9.16196e+06	3.69827e+06	4.0796e+06	9.51717e+06	5.56393e+06	6.45038e+06	6.18823e+06	6.81787e+06	7.1619e+06	3.71893e+06	1.19742e+06	4.80234e+06	4.31138e+06	5.11108e+06
				463.643	779.585	1.35894e+08	1.18658e+08	1.29604e+08	1.00665e+08	7.12906e+07	1.405e+08	9.08248e+07	7.75764e+07	1.02659e+08	1.00187e+08	9.44748e+07	7.16475e+07	2.4296e+07	8.98617e+07	8.57553e+07	6.59702e+07
				463.62	857.482	7.98869e+07	6.48836e+07	8.00283e+07	5.84852e+07	4.54027e+07	8.32151e+07	5.35225e+07	4.48231e+07	5.84564e+07	5.63502e+07	5.75052e+07	3.85636e+07	3.45942e+07	5.35099e+07	5.63985e+07	5.048e+07
				463.606	656.355	7.04442e+06	6.66566e+06	6.66405e+06	3.64318e+06	3.00057e+06	8.52525e+06	3.51384e+06	2.62491e+06	3.99605e+06	4.1716e+06	4.58451e+06	2.5123e+06	693943	3.70771e+06	3.44523e+06	4.47694e+06
				463.591	686.661	3.27261e+06	2.43984e+06	2.10843e+06	1.26799e+06	2.52603e+06	1.15343e+06	2.8359e+06	3.05338e+06	2.72907e+06	1.0488e+06	1.02701e+06	1.95177e+06	2.86917e+06	2.42083e+06	1.98697e+06	2.20952e+06
		DG(20:4(5Z,8Z,11Z,14Z)/24:1(15Z)/0:0)	-14.1392	463.537	728.148	7.48307e+06	9.66033e+06	3.79773e+06	2.14401e+06	2.54544e+06	9.20005e+06	7.82886e+06	4.47243e+06	6.65894e+06	9.43725e+06	6.28539e+06	3.01435e+06	1.32496e+06	3.85796e+06	5.41912e+06	4.36648e+06
		dTDP-acarviose-7-phosphate	-19.0337	463.526	786.469	4.52484e+06	2.71446e+06	2.479e+06	6.10878e+06	3.78256e+06	2.74776e+06	3.43418e+06	2.91809e+06	5.81875e+06	3.25251e+06	4.14528e+06	5.60876e+06	6.95262e+06	3.96265e+06	4.29634e+06	4.68393e+06
				463.484	718.462	8.80777e+06	7.31392e+06	5.27735e+06	9.69872e+06	5.14124e+06	5.17216e+06	5.51036e+06	5.46612e+06	9.61293e+06	7.65782e+06	7.58283e+06	5.9243e+06	3.82062e+06	5.78802e+06	5.81923e+06	5.88535e+06
				462.31	702.496	1.59161e+08	9.15804e+07	9.6809e+07	1.88475e+08	1.13084e+08	7.99889e+07	1.18002e+08	1.00538e+08	1.8053e+08	1.2255e+08	1.39099e+08	1.50039e+08	1.46847e+08	1.23448e+08	1.27434e+08	1.3362e+08
		Agrocin 84	-11.3329	462.3	703.499	3.57824e+07	2.04558e+07	2.23048e+07	4.30286e+07	2.53284e+07	1.73235e+07	2.59634e+07	2.24104e+07	4.10858e+07	2.80346e+07	3.16866e+07	3.32238e+07	3.2535e+07	2.75033e+07	2.92233e+07	3.05185e+07
				462.299	717.463	1.89474e+07	1.1732e+07	1.21645e+07	2.04176e+07	9.8508e+06	9.04383e+06	1.2383e+07	1.09746e+07	1.92263e+07	1.46687e+07	1.38583e+07	1.23261e+07	9.38808e+06	1.25039e+07	1.33324e+07	1.2111e+07
				462.284	367.219	5.54659e+06	2.53109e+06	1.97673e+06	5.8661e+06	3.48694e+06	2.08236e+06	3.71664e+06	2.72293e+06	6.62391e+06	4.60814e+06	7.24111e+06	6.11078e+06	6.74745e+06	3.81003e+06	4.58158e+06	5.23375e+06
				462.284	704.5	5.23287e+06	3.61194e+06	3.58205e+06	6.82995e+06	4.26693e+06	2.72086e+06	4.14878e+06	3.74257e+06	6.56672e+06	4.34157e+06	4.96132e+06	5.74199e+06	5.2932e+06	4.59597e+06	4.86087e+06	4.63385e+06
		Norbadione A	-8.95173	462.283	679.51	1.34096e+08	6.39169e+07	6.94756e+07	1.55196e+08	7.98308e+07	5.69615e+07	8.07786e+07	6.81941e+07	1.55639e+08	9.34064e+07	1.17667e+08	1.27079e+08	1.34062e+08	8.48129e+07	9.09224e+07	1.01609e+08
				462.283	681.518	1.18554e+07	6.2501e+06	6.08532e+06	1.42824e+07	7.12811e+06	5.33914e+06	6.95921e+06	5.9777e+06	1.50372e+07	9.11587e+06	1.11881e+07	1.12019e+07	1.15342e+07	8.24338e+06	8.46675e+06	9.46735e+06
				462.281	682.526	2.51918e+06	1.52935e+06	2.04481e+06	2.32449e+06	1.56219e+06	1.5251e+06	1.35715e+06	1.17917e+06	2.83746e+06	1.92972e+06	2.1358e+06	1.79868e+06	1.85513e+06	1.74663e+06	1.74664e+06	1.54495e+06
				462.279	680.515	5.61902e+07	2.72051e+07	2.84781e+07	6.24985e+07	3.26759e+07	2.34484e+07	3.31653e+07	2.63331e+07	6.50238e+07	3.76759e+07	4.81163e+07	5.17145e+07	5.17458e+07	3.54078e+07	3.72872e+07	4.17548e+07
				462.264	77.9442	2.03717e+07	1.13252e+07	1.22738e+07	2.33896e+07	1.41619e+07	9.86757e+06	1.44433e+07	1.24078e+07	2.19545e+07	1.55298e+07	1.82818e+07	1.91122e+07	1.89215e+07	1.55351e+07	1.63133e+07	1.71035e+07
				462.236	341.262	4.59256e+07	2.22647e+07	2.37507e+07	5.7551e+07	2.66172e+07	2.01216e+07	2.77814e+07	2.36299e+07	5.52415e+07	3.24329e+07	4.2697e+07	4.02996e+07	4.19289e+07	3.06215e+07	3.31534e+07	3.50878e+07
				461.658	359.231	5.4702e+06	3.2203e+06	2.78965e+06	9.61439e+06	3.85693e+06	2.3406e+06	4.07188e+06	3.47036e+06	9.47162e+06	5.11032e+06	4.56864e+06	4.66615e+06	7.62133e+06	3.27888e+06	4.06086e+06	5.11182e+06
				460.968	351.246	2.80056e+07	2.65443e+07	1.67653e+07	7.49018e+07	2.6022e+07	1.66568e+07	2.93777e+07	2.63483e+07	6.9257e+07	4.02512e+07	2.994e+07	3.17524e+07	4.67213e+07	3.22172e+07	3.11841e+07	3.54055e+07
				459.725	383.957	1.01789e+07	2.74255e+06	9.38626e+06	4.96137e+06	4.76559e+06	4.72275e+06	3.2598e+06	4.4991e+06	5.95554e+06	5.55779e+06	6.92692e+06	6.27378e+06	6.66456e+06	5.57024e+06	5.52454e+06	5.85045e+06
		Clitidine 5'-phosphate	13.9107	459.019	351.231	2.82643e+07	2.69912e+07	1.66118e+07	7.64236e+07	2.60336e+07	1.6848e+07	3.01872e+07	2.66224e+07	6.94222e+07	4.07331e+07	2.95894e+07	3.22568e+07	4.70297e+07	3.2718e+07	3.17959e+07	3.58861e+07
		Triflumuron	19.534	455.368	359.714	1.88517e+06	1.12568e+07	1.23788e+06	3.04495e+07	5.64319e+06	2.92996e+06	1.04592e+07	1.06802e+07	2.89399e+07	1.70221e+07	2.73236e+06	3.30814e+06	1.07689e+07	7.93511e+06	8.40098e+06	9.00069e+06
				454.226	730.308	8.79469e+06	6.81253e+06	7.7007e+06	5.39176e+06	7.68418e+06	5.56726e+06	6.10188e+06	6.91925e+06	1.03908e+07	8.76093e+06	5.34535e+06	4.18533e+06	7.82445e+06	5.97394e+06	6.15227e+06	5.6151e+06
				454.164	135.043	1.85981e+07	3.39518e+06	9.59198e+06	1.47334e+07	6.60775e+06	2.55294e+06	4.99015e+06	3.37809e+06	1.23263e+07	5.88805e+06	1.29994e+07	1.03645e+07	7.45605e+06	6.45388e+06	6.83833e+06	6.59473e+06
				452.823	273.167	1.95621e+06	1.24428e+06	1.37631e+06	3.98832e+06	1.19187e+06	1.15979e+06	1.24397e+06	2.13836e+06	1.68069e+06	1.26525e+06	1.42804e+06	1.51026e+06	2.51644e+06	2.26946e+06	2.46467e+06	2.90527e+06
				450.186	529.882	1.48563e+07	4.82512e+06	1.41035e+07	8.65042e+06	8.14523e+06	9.60514e+06	5.69646e+06	8.3829e+06	1.12809e+07	9.38151e+06	1.1566e+07	1.14367e+07	7.58194e+06	1.05624e+07	9.35066e+06	8.75247e+06
		Hexacosanoyl carnitine	-14.6711	450.079	540.873	3.46928e+06	1.081e+06	2.67568e+06	2.55659e+06	2.40609e+06	1.6769e+06	1.54365e+06	2.00776e+06	2.75741e+06	2.14595e+06	2.92667e+06	3.05767e+06	4.1548e+06	3.14237e+06	2.86196e+06	2.84115e+06
				445.754	657.366	1.5692e+06	2.76363e+07	1.88496e+06	6.37218e+07	9.40047e+06	9.17939e+06	2.10009e+07	1.87713e+07	5.77192e+07	3.04727e+07	2.0407e+06	2.39567e+06	1.32693e+07	1.43395e+07	1.35883e+07	1.36863e+07
				444.723	635.386	557863	3.4763e+06	491211	8.71002e+06	1.27008e+06	833626	3.05693e+06	2.80259e+06	8.38632e+06	4.61495e+06	471666	492584	2.14062e+06	1.9133e+06	2.27597e+06	1.77341e+06
				444.723	652.411	773940	1.39066e+07	792993	3.52432e+07	4.40186e+06	3.55972e+06	1.21394e+07	1.15068e+07	3.47821e+07	1.78916e+07	1.14734e+06	1.19097e+06	9.1429e+06	8.16279e+06	7.58291e+06	7.01927e+06
				444.581	653.415	382465	4.34346e+06	426586	1.11235e+07	1.26179e+06	1.00509e+06	3.85636e+06	3.97914e+06	1.05823e+07	5.48966e+06	480916	557169	2.82207e+06	2.51798e+06	2.41943e+06	2.28764e+06
				444.092	756.837	4.63731e+06	3.66741e+06	8.1745e+06	2.51163e+06	3.13501e+06	2.92276e+06	5.63875e+06	2.60909e+06	6.66483e+06	3.64862e+06	3.97781e+06	1.60416e+06	6.59043e+06	5.80519e+06	5.12928e+06	4.51101e+06
				443.601	767.831	3.47991e+06	3.52059e+06	7.14541e+06	2.51996e+06	2.62396e+06	2.45297e+06	5.11795e+06	2.39216e+06	5.52087e+06	3.39585e+06	3.28497e+06	1.2724e+06	6.37625e+06	4.49847e+06	4.93874e+06	4.37624e+06
				443.298	673.355	2.13424e+06	7.44183e+06	1.62722e+06	1.55089e+07	3.7208e+06	2.84498e+06	6.19522e+06	4.96301e+06	1.46975e+07	7.92905e+06	2.13004e+06	2.26141e+06	4.52295e+06	4.55426e+06	4.47543e+06	5.04522e+06
				440.532	473.338	9.43434e+06	3.43477e+06	9.19148e+06	3.58792e+06	7.23016e+06	6.69274e+06	3.68572e+06	5.25603e+06	5.08305e+06	5.41125e+06	6.7771e+06	7.21785e+06	4.8679e+06	6.30257e+06	5.45137e+06	6.07961e+06
				439.217	283.717	4.71569e+07	4.25835e+07	2.45534e+07	1.01174e+08	2.81842e+07	2.42435e+07	4.58166e+07	3.25098e+07	1.16126e+08	5.05724e+07	4.63468e+07	4.66911e+07	4.25229e+07	4.70421e+07	4.46394e+07	4.72169e+07
				439.217	462.347	1.18066e+07	3.5901e+06	8.01207e+06	6.22213e+06	6.7391e+06	5.65723e+06	4.06475e+06	5.54675e+06	8.60228e+06	6.2196e+06	8.67508e+06	9.2181e+06	6.44887e+06	7.2086e+06	6.99516e+06	7.62111e+06
				439.217	588.41	1.53854e+08	1.39832e+08	8.17761e+07	2.30211e+08	9.83275e+07	8.04379e+07	1.45812e+08	1.00199e+08	2.74741e+08	1.46581e+08	1.43171e+08	1.469e+08	1.14992e+08	1.46166e+08	1.36896e+08	1.55382e+08
				439.217	589.413	5.07478e+07	4.75022e+07	2.70397e+07	7.65513e+07	3.25186e+07	2.69702e+07	4.88148e+07	3.30371e+07	9.23595e+07	4.92213e+07	4.80158e+07	4.88472e+07	3.77982e+07	4.82366e+07	4.58907e+07	5.12752e+07
				439.201	567.43	1.31659e+07	1.19922e+07	7.63966e+06	2.31425e+07	8.04331e+06	7.47036e+06	1.35632e+07	8.97476e+06	2.88124e+07	1.38106e+07	1.2182e+07	1.30272e+07	1.07487e+07	1.2889e+07	1.18465e+07	1.33908e+07
				439.201	590.415	9.73485e+06	8.62564e+06	5.15968e+06	1.46799e+07	5.96852e+06	5.1111e+06	9.20796e+06	5.93782e+06	1.74535e+07	9.53289e+06	9.30175e+06	9.50094e+06	7.23598e+06	9.07938e+06	8.51165e+06	1.00379e+07
				439.052	566.428	3.80819e+07	3.61017e+07	2.23329e+07	6.88823e+07	2.41468e+07	2.21697e+07	3.84165e+07	2.68626e+07	8.68113e+07	4.02924e+07	3.69414e+07	3.79076e+07	3.03675e+07	3.92481e+07	3.62798e+07	3.89748e+07
				439.034	604.384	5.98054e+06	5.85527e+06	3.31185e+06	6.74349e+06	3.13867e+06	2.99269e+06	5.09983e+06	3.58862e+06	8.35222e+06	5.10809e+06	5.10712e+06	5.35891e+06	3.21721e+06	4.90769e+06	4.33087e+06	5.08112e+06
		DG(24:0/0:0/24:1n9)	10.3175	437.882	792.355	5.21396e+06	5.80521e+06	2.72372e+06	3.13325e+06	3.36536e+06	1.35049e+06	6.85567e+06	4.08076e+06	5.91265e+06	3.58552e+06	4.04728e+06	1.7074e+06	4.61298e+06	3.76157e+06	3.05737e+06	3.36893e+06
				435.145	318.169	2.54768e+06	6.72581e+07	4.04918e+06	1.77984e+08	3.05561e+07	1.69003e+07	5.72994e+07	5.92928e+07	1.52004e+08	8.54415e+07	4.45857e+06	4.90174e+06	6.20077e+07	4.01777e+07	4.26035e+07	4.40376e+07
				435.001	699.326	9.33121e+06	8.03664e+06	5.51528e+06	4.12113e+06	2.97767e+06	3.61984e+06	7.57574e+06	3.42179e+06	6.71779e+06	5.5546e+06	5.67554e+06	2.93812e+06	9.74034e+06	6.65511e+06	6.72036e+06	6.35057e+06
				434.74	710.315	8.48526e+06	6.65324e+06	4.74196e+06	3.39956e+06	2.90806e+06	3.53144e+06	6.24385e+06	3.35775e+06	6.04041e+06	4.78976e+06	4.62491e+06	2.62201e+06	1.01862e+07	6.02155e+06	5.66643e+06	5.82343e+06
				434.625	629.315	708690	1.41391e+07	910831	3.0241e+07	4.52594e+06	4.07972e+06	1.01184e+07	1.19646e+07	2.95021e+07	1.62255e+07	874653	1.16368e+06	7.24846e+06	6.93798e+06	7.222e+06	7.16821e+06
		2',3'-Cyclic UMP	0.304463	434.278	307.173	237297	9.94326e+06	546730	2.6674e+07	4.2757e+06	2.1837e+06	8.40942e+06	8.56468e+06	2.35769e+07	1.21657e+07	467188	520454	9.32239e+06	6.24013e+06	6.83338e+06	5.92148e+06
				434.086	614.343	794243	2.19312e+07	1.06306e+06	5.07299e+07	7.13597e+06	5.44368e+06	1.70008e+07	1.78474e+07	4.68591e+07	2.63201e+07	1.4515e+06	1.87134e+06	1.32131e+07	1.10162e+07	1.19561e+07	1.18576e+07
		UDP-2-acetamido-4-amino-2,4,6-trideoxy-alpha-D-glucose	-23.4582	434.034	591.363	1.05193e+06	1.0689e+07	660110	2.86836e+07	3.8194e+06	2.91245e+06	9.80944e+06	1.01748e+07	2.67339e+07	1.55695e+07	1.17635e+06	1.31742e+06	7.48849e+06	6.54892e+06	6.52237e+06	6.14571e+06
				433.906	630.316	470152	4.13986e+06	431964	9.55423e+06	1.35439e+06	1.19193e+06	2.62926e+06	3.54802e+06	9.02981e+06	4.7183e+06	543897	470507	1.98087e+06	1.88508e+06	2.27197e+06	2.08101e+06
				433.873	608.385	1.21673e+06	3.46208e+07	1.40519e+06	8.30726e+07	1.07043e+07	8.59072e+06	3.04866e+07	3.18274e+07	8.83188e+07	4.61218e+07	2.11177e+06	2.61577e+06	2.58604e+07	2.02878e+07	2.05305e+07	1.94285e+07
				433.833	609.389	339816	9.96842e+06	443416	2.35586e+07	2.77293e+06	2.62159e+06	8.60064e+06	9.19658e+06	2.52197e+07	1.32584e+07	801046	768855	7.3174e+06	5.89938e+06	5.70368e+06	5.51193e+06
				431.118	620.295	3.50479e+06	2.3744e+06	1.78261e+06	1.03605e+06	1.72939e+06	972761	2.8926e+06	1.35234e+06	2.89206e+06	2.14261e+06	2.43703e+06	1.34434e+06	2.55779e+06	1.93715e+06	2.14943e+06	2.18387e+06
		3-(Imidazol-4-yl)-2-oxopropyl phosphate	-3.53189	429.856	221.126	1.42491e+06	1.14133e+06	726942	1.90174e+06	1.16627e+06	286456	2.27332e+06	1.53954e+06	1.04875e+06	1.31445e+06	1.81109e+06	4.49737e+06	3.16048e+06	4.3105e+06	4.1456e+06	3.80773e+06
				426.545	416.798	9.82757e+06	3.15288e+06	4.00391e+06	7.80391e+06	6.451e+06	5.79437e+06	4.4649e+06	5.66743e+06	9.65102e+06	6.19951e+06	8.74238e+06	8.83825e+06	8.74297e+06	7.13796e+06	7.35656e+06	7.27295e+06
		nopiclone N-oxide	-21.2125	425.807	405.807	1.18175e+07	4.23043e+06	7.41806e+06	8.15875e+06	6.27245e+06	7.54831e+06	5.47006e+06	6.44378e+06	1.16115e+07	7.23825e+06	1.03276e+07	1.09311e+07	8.43117e+06	7.52689e+06	7.42572e+06	7.82516e+06
				425.076	242.154	133354	594914	5.10301e+06	689397	2.00929e+07	627841	591067	7.81331e+06	1.41086e+06	3.69612e+06	1.61925e+06	2.31065e+06	4.6552e+06	4.90143e+06	6.06457e+06	6.35156e+06
				423.909	296.157	643902	1.93063e+07	677016	4.17877e+07	8.6608e+06	4.68932e+06	1.60768e+07	1.49174e+07	3.11549e+07	1.9837e+07	1.50151e+06	1.44565e+06	1.92744e+07	1.32293e+07	1.2443e+07	1.37034e+07
				422.658	570.317	2.31867e+06	4.56897e+07	2.26925e+06	1.06608e+08	1.59872e+07	1.28827e+07	3.63453e+07	3.81944e+07	9.66839e+07	5.76545e+07	3.66092e+06	4.10999e+06	3.15973e+07	2.69463e+07	2.59432e+07	2.75556e+07
				422.634	585.289	1.26256e+06	2.81178e+07	1.44532e+06	6.16408e+07	9.22314e+06	8.36123e+06	2.03919e+07	2.30162e+07	5.64146e+07	3.64443e+07	2.02451e+06	2.68118e+06	1.58854e+07	1.55218e+07	1.45117e+07	1.58463e+07
				422.601	564.36	2.05184e+06	7.19757e+07	3.00869e+06	1.83247e+08	2.33973e+07	1.90666e+07	5.74934e+07	6.89891e+07	1.72254e+08	1.01099e+08	4.88792e+06	5.99641e+06	5.63544e+07	5.14926e+07	4.35687e+07	4.38538e+07
				422.575	571.317	385051	1.04277e+07	496926	2.33788e+07	3.50347e+06	2.68881e+06	7.82336e+06	8.62913e+06	2.15369e+07	1.28028e+07	794856	973109	6.80905e+06	5.7654e+06	5.73479e+06	5.99343e+06
		Estramustine phosphate sodium	14.2302	422.388	565.362	782280	1.95874e+07	929984	4.91931e+07	6.62886e+06	5.20832e+06	1.56764e+07	1.93977e+07	4.66897e+07	2.82503e+07	1.4535e+06	1.50966e+06	1.56744e+07	1.34025e+07	1.15389e+07	1.20385e+07
				421.474	194.115	1.23499e+07	9.38241e+06	1.27534e+07	1.22293e+07	1.13032e+07	1.05176e+07	1.05154e+07	8.90331e+06	9.0953e+06	8.35195e+06	1.03201e+07	9.71454e+06	1.42931e+07	1.33726e+07	1.37531e+07	1.43365e+07
				413.9	260.182	5.97359e+06	6.36178e+06	1.20846e+07	8.74255e+06	1.86055e+07	4.06246e+06	1.08648e+07	1.51738e+07	1.22869e+07	1.12747e+07	1.08718e+07	6.97858e+06	9.67801e+06	8.8222e+06	1.00558e+07	8.56472e+06
		D-Glucosamine 6-phosphate	13.0597	412.089	260.162	5.93952e+06	6.60059e+06	1.42043e+07	8.80473e+06	2.27254e+07	4.24793e+06	1.15139e+07	3.12456e+07	1.26849e+07	1.37166e+07	1.07902e+07	9.21669e+06	1.18756e+07	1.1248e+07	1.22714e+07	1.11503e+07
		S-(4-Bromophenyl)-mercaptopyruvate	-2.94493	410.546	276.126	7.38524e+06	6.25593e+06	3.97285e+06	1.40323e+07	1.38122e+07	2.67079e+06	5.43262e+06	6.27371e+06	3.22948e+06	4.38985e+06	5.50262e+06	2.79559e+06	5.96905e+06	5.11297e+06	5.54991e+06	4.73839e+06
		2-(2,5-dihydroxy-4-methoxyphenyl)-3,5,6,7-tetrahydroxy-4H-chromen-4-one	-16.8511	410.029	349.264	1.08902e+07	4.89402e+06	6.11821e+06	8.67907e+06	6.07312e+06	5.90655e+06	5.63754e+06	6.48588e+06	1.24427e+07	7.38503e+06	9.96169e+06	1.02928e+07	7.44304e+06	6.66683e+06	6.60336e+06	6.93323e+06
				409.313	526.292	2.72359e+06	8.60074e+07	4.42179e+06	1.99202e+08	3.15736e+07	2.35409e+07	7.55717e+07	8.02276e+07	1.74324e+08	1.13525e+08	6.29929e+06	7.9483e+06	5.44064e+07	4.66821e+07	5.20792e+07	5.17414e+07
				409.246	527.293	606307	1.66526e+07	781040	3.8491e+07	5.81661e+06	4.5204e+06	1.41256e+07	1.59502e+07	3.35548e+07	2.21781e+07	1.13482e+06	1.46362e+06	1.04278e+07	9.01852e+06	1.01602e+07	9.60909e+06
				409.246	541.261	2.25653e+06	5.25989e+07	3.0598e+06	1.17287e+08	1.76811e+07	1.545e+07	4.1667e+07	4.54145e+07	1.00745e+08	6.57692e+07	4.13282e+06	4.81914e+06	3.04083e+07	2.62435e+07	2.8794e+07	2.93535e+07
				409.131	503.303	3.56176e+06	5.84841e+07	4.01646e+06	1.63521e+08	1.88471e+07	1.5906e+07	5.07706e+07	5.56815e+07	1.45974e+08	8.34244e+07	4.67298e+06	6.13092e+06	3.62098e+07	3.072e+07	3.37883e+07	3.36272e+07
				409.052	491.266	3.42263e+06	2.83665e+06	1.6948e+06	3.18685e+06	1.6506e+06	2.2905e+06	4.11486e+06	3.33034e+06	4.86862e+06	3.72897e+06	3.17003e+06	3.61076e+06	3.02823e+06	2.44422e+06	2.90327e+06	2.76809e+06
				405.617	329.065	2.02467e+06	2.21038e+06	1.54369e+06	2.07486e+06	5.45509e+06	2.09012e+06	2.52851e+06	1.60891e+06	2.01348e+06	2.07602e+06	1.92082e+06	1.86021e+06	2.6059e+06	2.21581e+06	2.48922e+06	2.41613e+06
				404.993	821.402	9.26562e+06	7.73138e+06	292791	3.16572e+06	2.64095e+06	3.63124e+06	6.08385e+06	2.49187e+06	3.33357e+06	4.0798e+06	5.67037e+06	3.23438e+06	4.21084e+06	3.89344e+06	3.58498e+06	4.0756e+06
				402.813	237.158	1.82354e+07	2.85275e+06	1.02144e+07	7.53101e+06	8.98781e+06	4.35118e+06	3.93101e+06	3.42448e+06	6.01896e+06	4.14821e+06	9.32301e+06	7.6722e+06	6.62567e+06	6.66841e+06	7.55898e+06	7.32245e+06
				401.736	785.398	3.64723e+06	5.12089e+06	2.70191e+06	4.5566e+06	3.37357e+06	6.51702e+06	4.96075e+06	1.2627e+06	5.02996e+06	3.09565e+06	3.28531e+06	1.07198e+06	1.83955e+06	2.06954e+06	2.59657e+06	2.5138e+06
				399.642	251.103	2.28604e+07	1.11411e+07	2.1398e+07	2.12812e+07	7.99197e+06	1.25676e+07	1.27608e+07	1.54483e+07	8.62506e+06	1.00593e+07	1.19936e+07	8.78682e+06	1.31757e+07	1.27057e+07	1.28495e+07	1.20383e+07
		Armillaramide	9.74054	398.336	556.929	8.76967e+06	7.44e+06	2.35082e+07	9.37981e+06	1.31352e+07	9.30079e+06	1.73841e+07	1.00106e+07	2.38278e+07	1.47732e+07	8.06158e+06	4.54106e+06	1.44206e+07	1.35589e+07	1.3417e+07	1.27708e+07
				398.262	845.877	4.13905e+06	3.31864e+06	1.19095e+07	4.31349e+06	6.04184e+06	4.07287e+06	8.43599e+06	5.07565e+06	9.72027e+06	7.12747e+06	4.11512e+06	1.65972e+06	7.03211e+06	6.14397e+06	5.93076e+06	6.15751e+06
				398.231	834.89	1.95438e+07	1.59568e+07	5.38941e+07	2.01303e+07	2.91907e+07	1.94395e+07	3.92324e+07	2.334e+07	5.07571e+07	3.29069e+07	1.9067e+07	8.59377e+06	3.22629e+07	3.15314e+07	2.91243e+07	2.79981e+07
				398.199	835.892	7.62352e+06	6.8926e+06	2.21253e+07	8.64089e+06	1.25831e+07	7.6031e+06	1.62747e+07	9.64321e+06	2.06484e+07	1.40451e+07	7.92017e+06	3.52318e+06	1.34631e+07	1.27905e+07	1.22544e+07	1.13258e+07
				396.706	225.11	1.9721e+06	2.24495e+06	3.24618e+06	1.01531e+06	3.27656e+06	2.03532e+06	1.15203e+06	1.55713e+06	3.65511e+06	2.52343e+06	1.14898e+06	438790	2.0577e+06	2.43925e+06	2.04257e+06	1.49518e+06
				395.522	476.309	1.36582e+07	2.82028e+08	1.27584e+07	4.7655e+08	8.51502e+07	7.02083e+07	2.28616e+08	2.48601e+08	5.04829e+08	3.00509e+08	2.08943e+07	2.62742e+07	1.60109e+08	1.57364e+08	1.57553e+08	1.57362e+08
				395.471	497.235	2.46621e+06	9.01085e+07	3.76616e+06	1.56469e+08	2.97773e+07	2.54387e+07	6.36575e+07	7.30041e+07	1.42953e+08	9.36616e+07	4.99075e+06	6.93526e+06	4.43672e+07	4.26965e+07	4.61876e+07	4.95271e+07
				395.089	477.31	2.96469e+06	6.29991e+07	2.35362e+06	1.04923e+08	1.7905e+07	1.54903e+07	4.97216e+07	5.4559e+07	1.11192e+08	6.50869e+07	4.50932e+06	5.50194e+06	3.5049e+07	3.3651e+07	3.40319e+07	3.50958e+07
				394.988	498.239	532671	1.98512e+07	735572	3.508e+07	6.71446e+06	5.60928e+06	1.41174e+07	1.57813e+07	3.20666e+07	2.04814e+07	930007	1.43409e+06	9.73636e+06	9.32791e+06	1.02617e+07	1.07813e+07
				394.705	482.266	3.47911e+06	1.25411e+08	5.26025e+06	2.32187e+08	4.3849e+07	3.40603e+07	9.85937e+07	1.09439e+08	2.20253e+08	1.39071e+08	7.59088e+06	1.01265e+07	6.77962e+07	6.82711e+07	7.07862e+07	7.60378e+07
		Thioguanosine 5'-diphosphate	18.8879	394.26	460.282	1.21192e+06	2.15556e+07	2.01257e+06	5.14076e+07	6.45917e+06	5.50714e+06	1.77398e+07	1.90387e+07	4.88017e+07	2.78053e+07	1.36501e+06	1.36397e+06	1.16325e+07	1.11158e+07	1.16478e+07	1.21074e+07
		CDP-N-methylethanolamine	21.8368	394.26	461.288	561690	4.07345e+06	822305	9.60828e+06	1.44743e+06	1.2474e+06	3.36482e+06	3.51655e+06	8.91686e+06	5.00766e+06	757117	764324	2.3424e+06	2.40841e+06	2.43344e+06	2.57287e+06
				394.26	483.267	514822	2.29917e+07	933440	4.17637e+07	8.04092e+06	6.08671e+06	1.84159e+07	2.022e+07	3.91861e+07	2.5986e+07	1.2886e+06	1.68736e+06	1.23429e+07	1.26167e+07	1.27783e+07	1.38103e+07
		N-phosphocreatinate(2-)	14.3622	394.067	210.109	1.40069e+07	1.30512e+07	2.05755e+07	9.76763e+06	1.01088e+07	8.78774e+06	1.15471e+07	7.58073e+06	5.07583e+06	6.66376e+06	8.33351e+06	6.13813e+06	6.90658e+06	8.99814e+06	7.74943e+06	7.35607e+06
				392.868	871.408	5.34194e+06	8.10036e+06	6.1012e+06	7.33042e+06	7.08822e+06	3.68137e+06	1.12251e+07	1.16169e+07	1.1164e+07	8.29598e+06	4.29412e+06	1.47275e+06	5.68397e+06	5.6822e+06	4.6008e+06	5.26405e+06
				392.853	881.398	2.6757e+06	4.53826e+06	3.62405e+06	3.91501e+06	3.98504e+06	2.10117e+06	6.09697e+06	6.66953e+06	5.99118e+06	4.02893e+06	2.35157e+06	810128	2.92811e+06	2.827e+06	2.81161e+06	2.57667e+06
				392.774	580.606	8.49361e+06	1.29688e+07	9.06975e+06	1.06657e+07	1.15421e+07	5.40652e+06	1.74869e+07	1.93155e+07	1.66073e+07	1.41249e+07	6.87439e+06	2.13067e+06	8.51566e+06	8.8586e+06	7.59227e+06	7.96657e+06
		TG(15:0/16:0/22:4(7Z,10Z,13Z,16Z))	-10.8545	392.749	870.408	1.22333e+07	1.96533e+07	1.43977e+07	1.70635e+07	1.74683e+07	8.3099e+06	2.65254e+07	2.86317e+07	2.49248e+07	1.99033e+07	1.08278e+07	3.54288e+06	1.32515e+07	1.28255e+07	1.16377e+07	1.26596e+07
				392.542	581.277	3.70321e+06	5.74911e+06	4.1281e+06	4.62984e+06	4.70276e+06	2.52442e+06	8.0318e+06	8.45348e+06	7.54049e+06	5.7749e+06	3.40784e+06	930074	3.49236e+06	3.1304e+06	3.48861e+06	3.63661e+06
		3',4'-Dihydrorhodovibrin	-6.70059	391.578	587.933	1.74152e+06	3.04229e+06	2.52664e+06	2.85086e+06	2.56742e+06	1.19138e+06	4.1149e+06	4.17387e+06	3.47534e+06	2.96254e+06	1.7508e+06	620802	1.83845e+06	1.73786e+06	1.84875e+06	1.92024e+06
				389.733	506.758	7.87551e+06	1.15522e+06	9.30149e+06	1.99023e+06	2.6519e+06	6.57607e+06	1.31725e+06	2.09821e+06	2.89039e+06	2.91899e+06	614413	3.02486e+06	3.27892e+06	3.27151e+06	2.95888e+06	3.27216e+06
				388.785	226.003	30189.2	1.02808e+07	170447	6.18694e+06	4.83642e+06	1.77112e+06	1.54671e+07	8.36188e+06	4.78325e+06	3.7536e+06	8.62708e+06	1.1969e+07	7.0108e+06	7.32201e+06	7.07872e+06	7.16408e+06
				388.784	180.001	960225	1.0549e+07	1.18371e+06	5.7957e+06	5.08026e+06	2.29277e+06	1.56407e+07	8.52354e+06	4.79278e+06	4.36881e+06	8.96734e+06	1.31657e+07	7.45849e+06	7.51202e+06	7.24363e+06	7.4428e+06
				388.778	228	194648	7.04196e+06	134563	3.82678e+06	3.28238e+06	1.48486e+06	1.0321e+07	5.38161e+06	3.048e+06	2.52655e+06	5.61616e+06	7.81134e+06	4.76485e+06	4.7e+06	4.66146e+06	4.68679e+06
				388.731	181.995	524720	6.69849e+06	733415	4.04231e+06	3.73772e+06	1.61575e+06	9.98991e+06	5.62098e+06	2.93646e+06	2.34555e+06	5.85488e+06	8.29523e+06	4.75226e+06	4.58945e+06	5.23343e+06	4.7138e+06
				388.645	531.771	4.88538e+07	5.68904e+07	2.45092e+08	2.81427e+07	4.03868e+07	1.365e+08	3.42866e+07	2.64056e+07	6.37455e+07	3.87474e+07	1.28447e+07	6.36755e+06	4.86829e+07	4.78975e+07	5.14671e+07	5.09553e+07
				388.645	532.772	8.39048e+06	9.95195e+06	4.25864e+07	4.24421e+06	7.51325e+06	2.33015e+07	5.34486e+06	4.83677e+06	1.06987e+07	6.86109e+06	2.26149e+06	908672	8.74149e+06	8.23575e+06	8.74154e+06	8.84208e+06
				385.89	518.921	1.43773e+07	1.34635e+07	1.7078e+07	9.46335e+06	8.29939e+06	1.09056e+07	1.43818e+07	8.31664e+06	1.3815e+07	1.31693e+07	1.1055e+07	5.53039e+06	1.20988e+07	1.14988e+07	1.12802e+07	1.09685e+07
				385.724	777.377	6.59043e+07	5.37508e+07	7.43156e+07	4.13075e+07	3.46263e+07	4.50431e+07	6.5024e+07	3.75094e+07	6.02806e+07	5.83018e+07	4.67331e+07	2.42524e+07	5.22231e+07	4.84271e+07	4.7022e+07	4.90278e+07
				385.724	778.38	2.30124e+07	1.91734e+07	2.62745e+07	1.45942e+07	1.26091e+07	1.64144e+07	2.29008e+07	1.3264e+07	2.16867e+07	2.0483e+07	1.68938e+07	8.55508e+06	1.82374e+07	1.71792e+07	1.70163e+07	1.81202e+07
				385.722	789.37	4.97499e+06	3.79076e+06	5.60628e+06	2.95429e+06	2.52732e+06	3.2341e+06	4.29998e+06	2.32407e+06	4.45975e+06	3.98494e+06	3.13694e+06	1.5746e+06	3.8379e+06	3.4044e+06	3.13887e+06	3.56501e+06
				385.58	788.367	1.28571e+07	1.10984e+07	1.50673e+07	8.42065e+06	7.35766e+06	9.31789e+06	1.26472e+07	7.08538e+06	1.15004e+07	1.1738e+07	9.15688e+06	4.86578e+06	1.04547e+07	9.24918e+06	9.26435e+06	1.02327e+07
		Adiantifoline	-9.04949	384.484	727.855	3.89279e+06	4.94938e+06	5.10106e+06	2.81088e+06	2.83891e+06	4.37723e+06	4.43107e+06	3.65963e+06	4.40294e+06	3.55928e+06	1.97111e+06	816174	2.68015e+06	2.73225e+06	2.74272e+06	2.73864e+06
				383.777	726.85	1.36924e+07	1.55102e+07	1.75119e+07	1.01242e+07	1.02351e+07	1.38878e+07	1.39733e+07	1.27334e+07	1.54071e+07	1.33354e+07	7.38775e+06	3.51888e+06	1.03862e+07	9.43246e+06	9.6531e+06	9.2294e+06
				382.472	594.285	3.42378e+06	2.55477e+06	1.20065e+06	2.1911e+06	1.74239e+06	768658	3.63233e+06	1.62187e+06	2.48774e+06	3.17093e+06	2.23442e+06	1.73452e+06	2.65591e+06	2.35993e+06	2.4927e+06	1.99648e+06
				382.026	593.282	1.78481e+07	1.45885e+07	7.03461e+06	1.30746e+07	9.78341e+06	4.17466e+06	1.97196e+07	9.65841e+06	1.24528e+07	1.52978e+07	1.17248e+07	8.53953e+06	1.29506e+07	1.17661e+07	1.18234e+07	1.13743e+07
				381.991	668.335	1.51339e+07	1.75896e+07	2.89334e+07	1.48778e+07	1.9521e+07	9.65332e+06	2.72012e+07	1.9861e+07	2.99894e+07	1.72476e+07	9.88015e+06	4.97104e+06	1.56468e+07	1.54188e+07	1.48031e+07	1.49439e+07
				381.974	194.081	9.1624e+06	7.7216e+06	6.23158e+06	7.27338e+06	1.86961e+07	8.36888e+06	7.38361e+06	7.2495e+06	8.83224e+06	9.30524e+06	6.39577e+06	4.77863e+06	6.51125e+06	6.1798e+06	6.41873e+06	7.15715e+06
				381.954	583.296	3.41576e+07	2.80633e+07	1.30074e+07	2.37475e+07	1.73802e+07	7.76561e+06	3.8038e+07	1.70124e+07	2.41722e+07	3.06562e+07	2.15988e+07	1.42546e+07	2.21319e+07	2.06787e+07	2.21127e+07	1.98413e+07
				381.932	669.336	3.81954e+06	4.33922e+06	6.64289e+06	4.38439e+06	4.91658e+06	2.90791e+06	7.10377e+06	4.99201e+06	7.9955e+06	4.69287e+06	2.53609e+06	1.45875e+06	3.98046e+06	3.80894e+06	3.82276e+06	3.64889e+06
				381.722	679.328	2.809e+06	4.18918e+06	6.00862e+06	2.96239e+06	3.91871e+06	2.68185e+06	5.23303e+06	4.50657e+06	5.98366e+06	3.45004e+06	2.23206e+06	1.27164e+06	3.36771e+06	3.14032e+06	3.04687e+06	3.28958e+06
		PE(14:1(9Z)/14:1(9Z))	-17.998	381.515	632.817	1.03062e+08	1.03995e+08	1.48004e+08	8.90006e+07	9.54913e+07	6.04274e+07	1.45653e+08	9.6479e+07	1.78828e+08	1.22081e+08	7.81792e+07	3.64024e+07	1.05578e+08	1.02436e+08	1.06919e+08	1.00965e+08
				381.494	643.809	1.74693e+07	1.8608e+07	2.66624e+07	1.48124e+07	1.70433e+07	1.20573e+07	2.43964e+07	1.88913e+07	2.90857e+07	2.16464e+07	1.41388e+07	7.43415e+06	1.93322e+07	1.91234e+07	1.87504e+07	1.89984e+07
		Oleanoic acid 3-O-glucuronide	-18.6333	381.12	633.82	2.58794e+07	2.62475e+07	3.67205e+07	2.16644e+07	2.43144e+07	1.56634e+07	3.45972e+07	2.39997e+07	4.33101e+07	3.02194e+07	1.88981e+07	8.76211e+06	2.59111e+07	2.52479e+07	2.46494e+07	2.4961e+07
		S-(PGA1)-glutathione	19.5348	380.7	644.809	4.26261e+06	3.83214e+06	5.37988e+06	3.66978e+06	4.18315e+06	2.66104e+06	5.84398e+06	4.0306e+06	6.4272e+06	4.47166e+06	3.02641e+06	1.67108e+06	4.58039e+06	4.24911e+06	3.97706e+06	4.12791e+06
				380.58	609.256	3.71713e+06	2.83919e+06	1.6855e+06	2.6778e+06	1.8644e+06	1.2155e+06	4.39289e+06	1.82872e+06	2.24977e+06	2.7261e+06	2.52481e+06	1.70632e+06	2.30214e+06	2.3795e+06	2.51238e+06	2.28883e+06
				380.58	654.814	7.22805e+06	4.71325e+06	7.76478e+06	4.54364e+06	5.17748e+06	7.13091e+06	4.99712e+06	5.38336e+06	7.14114e+06	6.50256e+06	3.7663e+06	2.71259e+06	5.7174e+06	4.98712e+06	4.4093e+06	4.82045e+06
		Enniatin B4	-17.7736	380.505	654.843	7.26311e+06	4.61326e+06	7.7901e+06	4.53205e+06	5.17284e+06	7.16324e+06	4.91284e+06	5.38577e+06	7.13372e+06	6.50997e+06	3.735e+06	2.71259e+06	4.68834e+06	4.95991e+06	4.41322e+06	4.80782e+06
				379.335	454.219	1.40138e+07	3.15713e+07	8.42472e+06	4.68649e+07	1.08834e+07	1.6454e+07	1.74675e+07	2.54839e+07	3.95159e+07	3.30536e+07	9.31181e+06	1.00645e+07	1.85711e+07	1.77938e+07	1.72315e+07	1.75717e+07
		4-Deoxyphysalolactone	21.9577	379.335	524.077	1.43514e+07	9.59518e+06	1.55027e+07	8.32704e+06	1.0131e+07	1.67811e+07	7.86827e+06	1.13365e+07	1.49964e+07	1.36434e+07	5.23743e+06	5.43952e+06	7.0996e+06	1.03028e+07	8.22858e+06	9.36347e+06
				379.265	654.829	7.17306e+06	4.60147e+06	7.75002e+06	4.51163e+06	5.17335e+06	7.13221e+06	4.86063e+06	5.37334e+06	7.15886e+06	6.52355e+06	3.71942e+06	2.70132e+06	4.68834e+06	5.03586e+06	4.41322e+06	4.77667e+06
				379.251	523.873	1.05231e+07	7.57198e+06	1.15859e+07	6.50159e+06	7.2996e+06	1.18093e+07	5.81229e+06	7.80822e+06	9.96882e+06	1.04359e+07	3.85662e+06	4.35382e+06	2.6741e+06	6.44292e+06	6.73618e+06	6.28681e+06
				379.12	359.765	6.88931e+06	1.37939e+06	3.10005e+06	1.80653e+06	2.46007e+06	1.69469e+06	953921	1.32053e+06	1.30495e+06	1.46884e+06	4.40849e+06	5.33939e+06	2.48427e+06	3.16632e+06	2.12983e+06	2.45512e+06
				379.06	698.339	3.14225e+07	2.74807e+07	3.46867e+07	3.11909e+07	2.85412e+07	1.91633e+07	4.65602e+07	3.34016e+07	5.09382e+07	4.16269e+07	2.32936e+07	1.41633e+07	3.14118e+07	3.03866e+07	2.96793e+07	2.62732e+07
				379.06	699.342	9.29598e+06	7.99706e+06	9.73214e+06	8.51962e+06	8.1949e+06	5.39721e+06	1.46313e+07	9.62546e+06	1.64052e+07	1.25923e+07	7.19523e+06	4.2373e+06	9.74619e+06	8.68636e+06	8.20719e+06	7.78134e+06
				379.021	453.21	5.39328e+06	1.16939e+08	5.50394e+06	2.31989e+08	3.84772e+07	3.29166e+07	8.50108e+07	1.01696e+08	1.7619e+08	1.37056e+08	8.23992e+06	1.00568e+07	6.69123e+07	6.2773e+07	6.41096e+07	6.57104e+07
				379.002	709.333	5.68636e+06	5.40823e+06	9.07952e+06	5.81862e+06	6.76191e+06	4.29376e+06	8.97089e+06	6.39526e+06	9.12049e+06	9.01129e+06	4.56565e+06	2.73394e+06	6.1327e+06	6.23907e+06	5.62367e+06	5.80973e+06
				378.937	415.253	3.93301e+06	1.23787e+08	4.54562e+06	3.34875e+08	3.80465e+07	3.10554e+07	1.02611e+08	1.19734e+08	2.75923e+08	1.69968e+08	6.95989e+06	8.8264e+06	7.36162e+07	7.3583e+07	6.95209e+07	6.9579e+07
				378.937	416.256	837636	2.46388e+07	1.11835e+06	6.50834e+07	7.65734e+06	6.51562e+06	2.03334e+07	2.43061e+07	5.44342e+07	3.48682e+07	1.32665e+06	1.50909e+06	1.43879e+07	1.42725e+07	1.40008e+07	1.36913e+07
		Cliomide	20.3208	378.913	433.284	1.97191e+06	5.89368e+07	2.602e+06	1.28589e+08	2.01834e+07	1.49335e+07	5.19148e+07	6.32943e+07	1.06842e+08	7.84595e+07	3.98825e+06	5.16769e+06	4.17703e+07	4.08998e+07	3.75093e+07	3.66128e+07
				378.913	438.238	5.65026e+06	1.35646e+08	6.62624e+06	2.89462e+08	4.95478e+07	4.0187e+07	1.09601e+08	1.2876e+08	2.31895e+08	1.69488e+08	9.06059e+06	1.15301e+07	8.25164e+07	8.14803e+07	8.20888e+07	8.6229e+07
		Tritriacontane	-6.96612	378.531	465.897	5.09794e+06	5.43474e+06	7.54901e+06	5.69644e+06	5.83471e+06	5.09189e+06	8.39259e+06	6.39491e+06	1.04417e+07	7.50957e+06	4.02756e+06	2.65617e+06	5.96074e+06	5.84954e+06	6.47913e+06	4.76444e+06
				378.462	439.24	904784	2.42347e+07	995374	5.0185e+07	8.82944e+06	7.23615e+06	1.8802e+07	2.26449e+07	4.09835e+07	2.97998e+07	1.44248e+06	1.89232e+06	1.47376e+07	1.33199e+07	1.4707e+07	1.55488e+07
				378.427	348.822	5.86012e+06	3.6475e+06	4.49492e+06	3.2031e+06	3.26884e+06	3.4398e+06	3.20182e+06	3.6739e+06	5.3832e+06	5.27256e+06	6.38081e+06	5.02911e+06	4.13108e+06	4.43823e+06	3.58408e+06	3.29491e+06
				378.376	434.285	299958	9.79525e+06	152453	2.17131e+07	3.15393e+06	2.12323e+06	8.4938e+06	1.01274e+07	1.7335e+07	1.28718e+07	574201	657258	6.7183e+06	6.30946e+06	6.3754e+06	6.20594e+06
				377.641	947.502	5.93333e+06	7.31412e+06	4.58952e+06	4.17768e+06	3.85446e+06	2.80687e+06	7.48994e+06	5.59191e+06	7.27238e+06	7.95107e+06	4.86426e+06	1.62056e+06	5.23434e+06	4.39137e+06	4.19547e+06	4.15801e+06
				376.356	368.928	261532	3.51284e+07	2.63098e+07	2.49357e+07	2.46185e+07	2.98355e+07	2.83712e+07	3.2395e+07	3.67668e+07	3.39324e+07	3.21489e+07	1.8852e+07	3.44199e+07	3.06922e+07	3.09586e+07	3.14508e+07
				376.153	372.922	45993.1	1.02592e+07	7.3477e+06	6.9981e+06	6.66529e+06	7.8452e+06	8.04391e+06	9.02876e+06	1.03847e+07	9.67922e+06	9.47594e+06	5.31494e+06	1.00238e+07	8.76001e+06	9.29183e+06	8.90235e+06
				375.276	312.004	0	2.90862e+06	3.3275e+06	2.69571e+06	2.52787e+06	4.44071e+06	2.74095e+06	2.04243e+06	4.44438e+06	2.4219e+06	2.85128e+06	894770	2.07081e+06	2.2722e+06	3.20834e+06	3.59181e+06
		Epothilone A	0.93571	375	494.664	8.05077e+06	5.32398e+06	1.40028e+07	4.23296e+06	6.49202e+06	7.19186e+06	6.18537e+06	5.76788e+06	7.80007e+06	8.28756e+06	4.21161e+06	3.12739e+06	3.70797e+06	5.64684e+06	5.25984e+06	5.70732e+06
				374.033	658.808	3.57738e+06	4.37416e+06	3.40889e+06	2.44457e+06	2.62818e+06	1.82852e+06	4.41504e+06	2.45378e+06	3.07457e+06	3.99505e+06	3.27257e+06	2.06819e+06	3.09248e+06	2.80913e+06	2.73447e+06	2.54368e+06
		Abrusoside A	1.65517	373.991	647.816	1.91526e+07	1.94675e+07	1.30012e+07	1.34507e+07	1.27633e+07	8.69669e+06	1.94953e+07	1.16286e+07	1.52338e+07	1.79463e+07	1.55647e+07	9.91201e+06	1.38617e+07	1.38695e+07	1.2271e+07	1.23692e+07
		Nummularine A	10.7101	373.925	648.818	4.74004e+06	4.42348e+06	3.17643e+06	3.20102e+06	3.13134e+06	1.78337e+06	5.04311e+06	2.79057e+06	3.30545e+06	4.36522e+06	4.18624e+06	2.53417e+06	3.44755e+06	3.42305e+06	2.95699e+06	2.58322e+06
				370.451	608.285	3.3717e+06	3.97162e+06	4.15269e+06	2.6887e+06	2.43191e+06	1.9634e+06	4.37236e+06	3.1178e+06	2.29751e+06	3.62733e+06	2.60696e+06	1.66647e+06	3.02432e+06	2.44652e+06	2.27464e+06	2.17492e+06
				369.803	597.292	2.10188e+07	2.3719e+07	2.32746e+07	1.68354e+07	1.44165e+07	1.15301e+07	2.68985e+07	1.89527e+07	1.5809e+07	1.94015e+07	1.68473e+07	1.10904e+07	1.65792e+07	1.35061e+07	1.48604e+07	1.41812e+07
		Triterpenoid	15.319	367.002	553.779	3.43424e+07	3.01476e+07	3.06002e+07	2.81081e+07	2.63065e+07	5.02875e+07	3.9256e+07	2.20161e+07	3.38025e+07	2.9378e+07	2.40398e+07	1.60384e+07	2.78929e+07	2.37475e+07	2.43833e+07	2.61724e+07
				364.206	279.17	1.28919e+07	1.51292e+07	1.11836e+06	6.77275e+06	5.0083e+06	6.31327e+06	1.09156e+07	6.29696e+06	4.84375e+06	7.67981e+06	8.95728e+06	1.06529e+07	3.61151e+06	3.68811e+06	3.19475e+06	3.3925e+06
				361.185	356.721	3.1943e+06	6.48839e+06	526623	2.04281e+06	2.63731e+06	3.97445e+06	1.681e+06	3.0637e+06	1.88475e+06	3.63661e+06	2.941e+06	4.00268e+06	3.60218e+06	3.41222e+06	3.46283e+06	3.17733e+06
				360.422	215.125	9.35425e+06	5.06684e+06	3.95956e+06	9.18724e+06	3.5536e+06	3.10027e+06	4.40462e+06	6.40828e+06	6.26908e+06	3.65772e+06	7.09307e+06	5.98983e+06	6.70107e+06	7.07094e+06	7.86604e+06	7.82274e+06
				360.217	410.186	1.1686e+06	2.44291e+07	1.35216e+06	4.24361e+07	9.2902e+06	6.47482e+06	1.57748e+07	1.85427e+07	3.43559e+07	2.38744e+07	1.46163e+06	1.88739e+06	1.1828e+07	1.18688e+07	1.31418e+07	1.27298e+07
				360.214	411.179	762667	7.71598e+06	1.00558e+06	1.4574e+07	3.24035e+06	2.39239e+06	6.12241e+06	7.08942e+06	1.30132e+07	8.75067e+06	771262	824115	4.538e+06	4.2891e+06	4.88887e+06	4.55079e+06
				360.209	394.213	7.50828e+06	1.5334e+08	8.17858e+06	2.93976e+08	5.9277e+07	4.45792e+07	1.14367e+08	1.35349e+08	2.50563e+08	1.64028e+08	1.15413e+07	1.25025e+07	8.07033e+07	8.24209e+07	9.1779e+07	9.06898e+07
		Dichloroarcyriaflavin A	-7.75556	360.205	395.215	1.16062e+06	2.36257e+07	1.12204e+06	4.77121e+07	9.72225e+06	6.73759e+06	1.78402e+07	2.19179e+07	3.17544e+07	2.64304e+07	1.6188e+06	1.97593e+06	1.27902e+07	1.34979e+07	1.42892e+07	1.42332e+07
				360.179	372.231	1.17491e+06	3.18932e+07	1.04992e+06	7.54653e+07	1.02896e+07	7.62844e+06	2.27321e+07	2.70037e+07	6.3579e+07	3.795e+07	1.93775e+06	2.0648e+06	1.62232e+07	1.62233e+07	1.66166e+07	1.6008e+07
				360.072	389.257	2.38919e+06	5.48576e+07	2.21728e+06	1.06107e+08	2.07725e+07	1.55695e+07	4.55455e+07	5.0632e+07	9.60665e+07	6.4369e+07	3.43284e+06	4.32424e+06	3.30463e+07	3.34984e+07	3.45305e+07	3.18186e+07
		Convallasaponin A	19.4267	356.071	581.768	5.29287e+06	6.34193e+06	5.70919e+06	3.37348e+06	3.11239e+06	6.20895e+06	1.09831e+06	4.78318e+06	4.38255e+06	5.13506e+06	3.82305e+06	4.87137e+06	4.49044e+06	4.27371e+06	4.24759e+06	4.28935e+06
				352.766	245.176	7.33339e+06	8.38288e+06	1.22264e+06	9.28486e+06	4.69782e+06	1.97924e+06	6.06843e+06	8.82154e+06	4.45281e+06	5.05693e+06	6.19863e+06	1.13241e+07	1.95039e+06	1.97725e+06	1.88511e+06	1.7309e+06
				344.942	105.034	5.07406e+06	3.30218e+06	3.75741e+06	816441	3.84212e+06	2.94915e+06	2.42516e+06	5.64323e+06	8.5017e+06	9.76156e+06	4.79612e+06	1.58919e+06	1.00377e+07	9.35875e+06	9.55343e+06	9.4836e+06
				344.759	180.066	3.83821e+06	2.5039e+06	2.79001e+06	1.19689e+06	2.82071e+06	2.50587e+06	2.26196e+06	4.20979e+06	5.73727e+06	6.35529e+06	3.31175e+06	1.60499e+06	6.36732e+06	6.58442e+06	6.441e+06	6.17702e+06
				338.029	574.492	6.79727e+06	1.38397e+06	8.62749e+06	3.62661e+06	3.03066e+06	9.58297e+06	1.51197e+06	5.00639e+06	6.28174e+06	4.50723e+06	710201	3.82891e+06	4.29255e+06	4.52412e+06	3.95449e+06	3.88753e+06
				337.304	350.187	7.86662e+06	1.27077e+08	8.28976e+06	2.78614e+08	4.23266e+07	3.6156e+07	9.78757e+07	9.80807e+07	2.04817e+08	1.30465e+08	1.00557e+07	1.01265e+07	6.5022e+07	6.71821e+07	7.07913e+07	7.09657e+07
		Bluensidine 6-phosphate	23.8244	337.283	345.231	1.90426e+06	3.00375e+07	1.87408e+06	7.24559e+07	1.08737e+07	9.05806e+06	2.71197e+07	2.8379e+07	5.9735e+07	3.6825e+07	2.97827e+06	2.73804e+06	2.00479e+07	1.94277e+07	1.90205e+07	1.81151e+07
				337.283	351.188	1.0563e+06	1.87883e+07	1.19298e+06	4.20161e+07	6.60565e+06	5.53221e+06	1.41043e+07	1.50143e+07	3.10329e+07	1.92269e+07	1.46097e+06	1.30851e+06	9.62523e+06	9.50063e+06	1.10372e+07	1.04351e+07
		2,4-Dioxotetrahydropyrimidine D-ribonucleotide	-12.9043	337.236	327.2	1.19243e+07	1.84726e+08	1.12772e+07	4.7289e+08	6.11392e+07	5.01889e+07	1.51884e+08	1.57547e+08	3.67119e+08	2.12527e+08	1.48423e+07	1.48135e+07	1.05967e+08	1.04328e+08	1.05295e+08	1.0395e+08
				337.109	241.094	8.72036e+06	2.39848e+06	6.52576e+06	1.20112e+06	2.48336e+06	6.28873e+06	2.86706e+06	2.41304e+06	1.25676e+06	3.37335e+06	4.30307e+06	2.33254e+06	4.30738e+06	5.21214e+06	4.86016e+06	4.78742e+06
		Chloramphenicol 3-acetate	-23.2137	337.024	366.165	4.38581e+06	1.88917e+07	2.46579e+06	3.75755e+07	6.74326e+06	5.86767e+06	1.34784e+07	1.42433e+07	2.81921e+07	1.80931e+07	2.70802e+06	2.60033e+06	1.00116e+07	9.59634e+06	1.01568e+07	1.05911e+07
				336.977	674.335	4.30193e+06	4.16249e+06	1.20244e+06	2.12772e+06	1.2792e+06	802943	5.32722e+06	1.26464e+06	1.45531e+06	2.04605e+06	3.26756e+06	2.06723e+06	2.96176e+06	2.7919e+06	2.48907e+06	2.43431e+06
				336.959	328.209	1.41802e+07	3.58634e+07	1.19711e+07	7.31873e+07	1.26369e+07	1.68223e+07	2.39527e+07	2.73759e+07	5.71486e+07	3.71369e+07	1.22501e+07	1.24824e+07	1.88134e+07	1.91448e+07	1.83735e+07	1.7624e+07
		Triiodothyronine glucuronide	-18.2498	336.06	828.09	9.91155e+06	3.49552e+06	1.44343e+07	7.5681e+06	6.51819e+06	1.5137e+07	2.50112e+06	7.46389e+06	9.28009e+06	7.98675e+06	1.99645e+06	3.95692e+06	0	7.64576e+06	6.98902e+06	5.94642e+06
				335.68	710.08	1.52369e+07	6.13008e+06	2.31722e+07	1.29723e+07	1.12619e+07	2.66276e+07	4.08992e+06	1.13701e+07	1.66896e+07	1.39402e+07	3.82006e+06	6.17552e+06	42475.4	1.15875e+07	1.19693e+07	1.19797e+07
		UDP-2-acetamido-3-amino-2,3-dideoxy-alpha-D-glucurote	7.38932	335.678	621.364	6.01818e+06	2.17381e+06	9.16823e+06	5.39984e+06	4.763e+06	8.71259e+06	1.46657e+06	4.51311e+06	5.4511e+06	5.38214e+06	1.37669e+06	2.36083e+06	19457.6	4.58377e+06	4.38531e+06	4.50768e+06
		Campesterol 6'-(9Z-octadecenoyl)-glucoside	-15.7508	335.594	828.261	1.00252e+07	3.14412e+06	1.44551e+07	8.27106e+06	7.68254e+06	1.58669e+07	3.5044e+06	7.9839e+06	9.72058e+06	8.1889e+06	2.28917e+06	3.80232e+06	0	7.30008e+06	7.76737e+06	7.61185e+06
				335.178	709.933	1.66033e+07	5.83082e+06	2.39022e+07	1.25894e+07	1.08342e+07	2.56197e+07	3.9387e+06	1.08108e+07	1.62205e+07	1.32319e+07	3.47156e+06	6.50359e+06	0	1.17162e+07	1.19756e+07	1.14832e+07
				334.848	328.221	1.40993e+07	3.63823e+07	1.16915e+07	7.06786e+07	1.25212e+07	1.67903e+07	2.39614e+07	2.69263e+07	5.54264e+07	3.65567e+07	1.21987e+07	1.22776e+07	1.85556e+07	1.87299e+07	1.82755e+07	1.71414e+07
		Glucobrassicin	8.35415	334.737	449.479	2.05779e+06	2.47824e+06	2.5084e+06	1.32675e+06	1.3172e+06	2.65797e+06	732502	1.50465e+06	2.51781e+06	1.82091e+06	1.98919e+06	1.4687e+06	1.77596e+06	2.01505e+06	1.5424e+06	1.16716e+06
				329.992	223.095	1.92904e+06	960927	1.01319e+06	1.56969e+06	2.64424e+06	963147	1.13637e+06	758578	1.09979e+06	839567	1.12551e+06	1.25343e+06	1.90377e+06	2.16243e+06	2.29825e+06	2.23554e+06
		S-(1,2-Dichlorovinyl)-L-cysteine	21.4735	327.312	217.098	2.82396e+06	2.35484e+06	2.44456e+06	2.71482e+06	2.68682e+06	2.55951e+06	2.90595e+06	2.62005e+06	2.6462e+06	2.77968e+06	2.87303e+06	2.73066e+06	1.15042e+07	1.09845e+07	1.14035e+07	1.06196e+07
				326.624	396.193	1.47768e+07	1.13915e+07	2.54379e+07	7.26764e+06	1.07583e+07	2.32346e+07	4.81959e+06	2.7731e+06	7.18451e+06	5.88993e+06	1.16756e+06	1.81146e+06	1.40375e+07	1.22611e+07	1.10718e+07	1.18554e+07
				321.904	446.717	1.38141e+07	6.83696e+06	489927	7.62745e+06	6.56696e+06	724326	2.08766e+07	5.34282e+06	4.56532e+06	7.76018e+06	1.01308e+07	1.33301e+07	7.90443e+06	5.88959e+06	4.48463e+06	4.24235e+06
				320.445	227.082	1.51929e+06	1.06722e+07	6.6958e+07	2.96665e+06	3.919e+06	8.41956e+06	1.52222e+07	7.10775e+06	2.99881e+06	3.2757e+06	7.74283e+06	3.65783e+06	1.20574e+07	1.14063e+07	1.21982e+07	1.21991e+07
				317.087	246.17	3.11902e+07	2.2498e+07	5.90874e+07	3.49199e+07	6.99783e+07	5.65943e+07	3.86873e+07	4.97202e+07	2.69542e+07	3.67475e+07	3.5499e+07	3.02912e+07	2.81425e+07	3.06157e+07	2.94516e+07	2.88449e+07
				317.06	247.173	3.87692e+06	2.96672e+06	7.91077e+06	4.07123e+06	9.3754e+06	8.09637e+06	4.97824e+06	6.54925e+06	3.38444e+06	4.46659e+06	4.65606e+06	3.79412e+06	3.51797e+06	3.50187e+06	3.63562e+06	3.77871e+06
				316.313	149.927	1.76205e+06	7.81579e+06	1.53636e+06	2.14963e+06	1.97602e+06	3.77998e+06	2.57121e+07	8.73403e+06	5.24225e+06	3.47402e+06	6.76173e+06	1.37827e+07	1.04021e+07	1.06997e+07	1.13925e+07	1.14889e+07
				316.294	188.938	0	3.76031e+06	231250	45593.6	335371	1.21731e+06	1.21803e+07	4.06687e+06	2.099e+06	1.32791e+06	2.95865e+06	6.5676e+06	4.7832e+06	5.13055e+06	5.43396e+06	5.4896e+06
				316.283	145.933	0	2.41745e+07	1.66605e+06	1.04533e+06	2.10976e+06	8.64172e+06	7.88397e+07	2.78191e+07	1.55593e+07	9.17613e+06	1.90164e+07	4.16369e+07	3.23505e+07	3.39477e+07	3.60916e+07	3.73616e+07
				316.202	147.93	21921	2.26188e+07	1.84188e+06	984904	2.07367e+06	8.64001e+06	7.62615e+07	2.64555e+07	1.52744e+07	8.83648e+06	1.82731e+07	3.98198e+07	3.16083e+07	3.28679e+07	3.51041e+07	3.54064e+07
				315.112	130.159	1.82731e+07	1.58566e+07	2.15082e+07	2.32154e+07	3.80718e+07	2.35208e+07	1.67645e+07	1.8432e+07	2.41659e+07	1.59562e+07	1.91796e+07	2.06573e+07	2.34451e+07	2.53077e+07	2.69893e+07	2.68573e+07
		Meclofemate sodium	-5.3876	314.17	319.136	5.3043e+06	4.50487e+06	3.64094e+06	1.01554e+07	4.43006e+06	2.35282e+06	4.25977e+06	2.5752e+06	7.42032e+06	4.1219e+06	3.87641e+06	3.56283e+06	3.96848e+06	3.57885e+06	3.68846e+06	3.58054e+06
				314.024	174.022	124137	6.99547e+06	74951.5	284453	103131	465957	1.15918e+07	3.26294e+06	5.20385e+06	4.71529e+06	801075	1.42377e+07	6.17391e+06	5.364e+06	4.87701e+06	4.44964e+06
				314.024	243.95	1.39316e+06	7.16613e+06	284391	3.82831e+06	4.14155e+06	771207	1.62119e+07	5.47407e+06	4.34459e+06	3.08999e+06	8.68279e+06	1.27863e+07	7.10308e+06	6.51811e+06	6.78088e+06	6.562e+06
				313.857	340.69	3.25924e+07	2.21604e+07	1.8486e+07	1.48644e+07	2.54199e+07	3.59044e+07	8.33903e+06	2.57265e+07	2.4392e+07	2.05895e+07	2.45426e+07	1.7937e+07	2.99912e+07	3.18156e+07	2.67553e+07	2.89249e+07
				312.385	295.152	2.63572e+07	1.97473e+07	3.73903e+07	1.68738e+07	1.88523e+07	5.57967e+07	2.24271e+07	9.68173e+06	1.54752e+07	1.29913e+07	9.07321e+06	1.21196e+07	1.83052e+07	1.70756e+07	1.35149e+07	1.31937e+07
				311.033	295.158	2.68312e+07	1.96878e+07	3.88544e+07	1.71499e+07	1.89791e+07	5.79015e+07	2.22292e+07	9.70174e+06	1.58062e+07	1.31802e+07	9.10402e+06	1.20399e+07	1.8558e+07	1.7439e+07	1.33495e+07	1.32535e+07
				310.933	338.679	8.60945e+07	6.372e+07	1.46435e+07	5.82342e+07	4.19294e+07	2.44405e+07	9.0932e+07	3.24248e+07	3.2966e+07	3.79758e+07	4.81617e+07	5.20729e+07	4.34541e+07	3.63875e+07	2.83106e+07	2.75942e+07
				310.199	676.351	5.95231e+06	4.31317e+06	1.01137e+06	3.32894e+06	2.68831e+06	1.4012e+06	5.79914e+06	1.916e+06	2.04751e+06	2.3029e+06	3.15958e+06	3.45418e+06	3.04389e+06	2.21855e+06	1.68782e+06	1.61993e+06
				309.817	589.319	3.41912e+06	2.5466e+06	5.05537e+06	2.01237e+06	1.96085e+06	7.18001e+06	2.44243e+06	773895	1.4672e+06	1.25086e+06	798600	1.12964e+06	2.20054e+06	1.83715e+06	1.67134e+06	1.2154e+06
		2-Amino-1,2-bis(p-chlorophenyl)ethanol	8.42805	309.485	283.175	1.72831e+07	1.3125e+08	1.1796e+07	3.17615e+08	4.83941e+07	3.67929e+07	1.09971e+08	1.19302e+08	3.09527e+08	1.6492e+08	1.50518e+07	1.52752e+07	7.96342e+07	7.69069e+07	7.37374e+07	7.56323e+07
				309.358	300.201	5.36461e+06	3.83302e+07	3.41871e+06	9.78285e+07	1.49452e+07	1.10099e+07	3.73941e+07	3.94599e+07	1.0182e+08	5.42768e+07	5.02087e+06	5.07277e+06	2.72993e+07	2.54423e+07	2.49319e+07	2.48256e+07
				309.31	322.134	842178	7.11101e+06	905818	1.54833e+07	3.02176e+06	2.21932e+06	4.79011e+06	5.75412e+06	1.39838e+07	7.97399e+06	606079	685693	3.87578e+06	3.26786e+06	3.51359e+06	3.80096e+06
		Dichlorphemide	-19.776	309.253	306.16	1.1468e+07	8.33308e+07	9.30567e+06	2.06866e+08	3.56359e+07	2.73896e+07	6.45604e+07	7.0574e+07	1.79855e+08	9.9962e+07	9.35718e+06	9.84185e+06	4.55197e+07	4.40168e+07	4.82629e+07	5.14481e+07
		N2-Acetyl-L-aminoadipyl-delta-phosphate	-5.248	309.205	284.178	2.23955e+06	1.76972e+07	1.5452e+06	4.35926e+07	6.37716e+06	5.04054e+06	1.48079e+07	1.64227e+07	4.45865e+07	2.27659e+07	1.73932e+06	2.0672e+06	1.07764e+07	1.00147e+07	9.92001e+06	9.95157e+06
		Isoimide	-0.23831	309.205	307.162	1.08789e+06	1.04789e+07	1.02582e+06	2.5134e+07	4.11214e+06	3.33299e+06	8.00108e+06	8.28487e+06	2.27302e+07	1.05242e+07	919323	1.16285e+06	5.5427e+06	5.19863e+06	5.83235e+06	5.83573e+06
				308.891	301.205	0	4.39587e+06	0	1.40724e+07	750941	558685	4.35436e+06	4.82351e+06	1.51513e+07	6.51819e+06	0	0	3.11207e+06	2.90471e+06	1.28488e+06	1.63457e+06
				294.566	343.197	6.79044e+06	3.84684e+06	232432	3.4628e+06	3.29543e+06	2.03209e+06	6.71927e+06	3.52252e+06	4.60295e+06	4.53114e+06	3.55295e+06	1.5876e+06	2.7321e+06	2.32744e+06	1.59297e+06	1.61499e+06
				294.187	279.686	6.7553e+06	1.23091e+07	4.39274e+06	2.574e+06	4.36296e+06	1.83274e+07	2.81181e+07	1.06033e+07	1.4803e+07	8.45686e+06	1.34862e+07	1.29526e+07	1.16592e+07	1.14392e+07	8.31651e+06	7.73116e+06
				291.674	273.962	65684.6	3.68666e+06	89223.6	1.42051e+06	1.80554e+06	450767	6.74469e+06	2.21831e+06	1.20853e+06	1.15579e+06	2.39028e+06	7.09783e+06	3.51889e+06	3.30544e+06	3.26725e+06	3.02038e+06
				289.125	725.089	0	1.59111e+07	490134	9.40034e+06	6.32668e+06	3.13088e+06	9.14063e+06	9.78875e+06	3.69339e+06	2.58322e+06	1.87643e+07	6.11178e+07	6.49535e+06	7.95162e+06	8.07661e+06	8.28918e+06
				289.11	723.091	29950.1	2.02541e+07	673657	1.22195e+07	8.72216e+06	4.57271e+06	1.14754e+07	1.21632e+07	4.8902e+06	3.45462e+06	2.47105e+07	7.88383e+07	8.78444e+06	1.02907e+07	1.07467e+07	1.0544e+07
				282.398	389.24	1.34984e+07	1.55367e+07	11064	5.6874e+06	3.09121e+06	7.61129e+06	2.48844e+07	1.56399e+07	1.24908e+07	2.0522e+07	1.92952e+07	2.70513e+07	5.68106e+06	4.78834e+06	4.30866e+06	3.79376e+06
				278.279	173.107	1.13169e+07	1.66902e+07	3.35381e+07	1.17474e+07	1.66727e+07	3.30533e+07	9.60515e+06	2.1843e+07	2.42767e+07	3.36917e+07	3.04425e+07	7.09847e+06	1.62811e+07	1.52087e+07	1.31432e+07	1.29547e+07
		3beta-Chloro-N,N-bis(2-chloroethyl)-androst-5-en-17beta-amine	-9.10298	273.728	433.901	3.83264e+06	3.79559e+06	6.57736e+06	3.31476e+06	3.03632e+06	1.02807e+07	2.81065e+06	1.47631e+06	4.40268e+06	2.05918e+06	1.83537e+06	2.14908e+06	5.90427e+06	5.11151e+06	4.09946e+06	4.2028e+06
		Dichlozoline	8.058	272.921	275.11	8.05287e+06	8.14309e+06	5.80914e+06	1.65441e+07	6.14711e+06	3.56635e+06	6.13188e+06	4.60999e+06	1.35316e+07	6.96157e+06	5.97598e+06	6.08993e+06	5.70635e+06	5.31124e+06	4.36968e+06	4.67248e+06
				271.497	277.105	9.19677e+06	3.22671e+07	4.97236e+06	6.354e+07	8.21861e+06	1.19307e+07	1.96423e+07	2.02723e+07	4.67085e+07	3.06646e+07	5.71991e+06	6.10445e+06	1.41513e+07	1.21146e+07	9.70932e+06	1.07101e+07
				271.483	261.131	1.17197e+08	4.61828e+08	7.93549e+07	7.31564e+08	1.24424e+08	1.52296e+08	3.17343e+08	3.03146e+08	8.19522e+08	4.57519e+08	8.89529e+07	8.6762e+07	2.19981e+08	2.35819e+08	1.51759e+08	1.71072e+08
				271.483	262.134	1.22802e+07	4.99694e+07	8.00804e+06	7.85694e+07	1.48618e+07	1.57307e+07	3.35052e+07	3.2731e+07	8.86411e+07	5.02293e+07	9.24043e+06	8.87724e+06	2.37709e+07	2.60181e+07	1.68386e+07	1.88384e+07
				271.482	239.149	1.33674e+07	4.75635e+07	8.8207e+06	8.41906e+07	2.1672e+07	1.7651e+07	3.99896e+07	3.7824e+07	8.90674e+07	5.68866e+07	1.00542e+07	1.02787e+07	3.01591e+07	2.65542e+07	1.70647e+07	1.75349e+07
				268.812	299.1	4.52414e+06	8.78853e+06	8.55507e+06	3.7004e+06	6.06463e+06	9.46715e+06	5.79141e+06	7.19424e+06	3.02515e+06	5.66694e+06	4.2971e+06	1.38155e+07	5.7841e+06	8.88831e+06	9.4436e+06	9.31532e+06
				267.503	187.086	1.45237e+06	1.48014e+07	907035	2.69749e+06	3.5578e+06	4.14141e+06	7.90502e+06	7.94806e+06	3.44768e+06	2.15544e+06	6.82203e+06	810045	1.67781e+06	1.40327e+06	2.01837e+06	2.34223e+06
				267.493	202.086	3.98485e+07	2.95021e+07	8.14528e+07	3.03123e+07	2.3697e+07	3.37392e+07	1.31394e+07	2.37403e+07	3.35344e+07	8.56868e+07	5.43116e+07	1.28086e+07	2.17883e+07	2.76955e+07	3.24936e+07	3.22282e+07
				267.491	322.012	4.19185e+06	2.30342e+06	2.22001e+06	2.49434e+06	3.77404e+06	2.889e+06	5.53315e+06	2.5488e+06	1.57401e+06	2.5456e+06	2.82766e+06	2.75568e+06	3.86267e+06	3.23971e+06	3.29296e+06	3.63496e+06
				267.486	142.067	1.19616e+07	6.49249e+06	1.40863e+07	7.06568e+06	1.00662e+07	1.04761e+07	7.18096e+06	5.35819e+06	5.45906e+06	8.4874e+06	5.95458e+06	5.86646e+06	8.043e+06	8.01331e+06	6.7961e+06	7.49285e+06
				267.48	243.056	4.21858e+06	1.86219e+06	6.77137e+06	1.3262e+06	2.50379e+06	3.21372e+06	2.34268e+06	1.85856e+06	2.09382e+06	2.64568e+06	1.95839e+06	2.3735e+06	3.21364e+06	2.42322e+06	2.53252e+06	2.42915e+06
				267.399	144.081	1.32227e+08	7.34139e+07	1.5828e+08	7.51774e+07	1.16448e+08	1.12966e+08	8.09768e+07	6.03434e+07	6.23052e+07	9.06226e+07	6.62132e+07	5.87065e+07	9.40517e+07	8.36302e+07	8.20042e+07	8.6773e+07
				267.235	159.092	7.04943e+07	3.95455e+07	8.39078e+07	4.09263e+07	6.22219e+07	5.86682e+07	4.52954e+07	3.43987e+07	3.24117e+07	4.99225e+07	3.54577e+07	3.4528e+07	5.00067e+07	4.82642e+07	4.75306e+07	4.80339e+07
				267.235	189.074	2.62209e+08	1.47081e+08	3.1102e+08	1.52406e+08	2.31264e+08	2.21264e+08	1.66817e+08	1.23203e+08	1.22459e+08	1.84528e+08	1.31206e+08	1.27099e+08	1.8911e+08	1.80375e+08	1.77853e+08	1.78556e+08
				267.235	206.1	9.07287e+07	5.03245e+07	1.06862e+08	5.2763e+07	8.0265e+07	8.02217e+07	6.08674e+07	4.41566e+07	4.44116e+07	6.40522e+07	4.61333e+07	4.62194e+07	6.63906e+07	6.293e+07	6.13559e+07	6.33725e+07
		4,5-Dichloro-3H-1,3-dithiol-2-one	-23.8488	266.958	188.071	2.05303e+09	1.168e+09	2.3862e+09	1.22771e+09	1.81748e+09	1.74476e+09	1.32986e+09	1.00096e+09	9.54073e+08	1.45667e+09	1.0369e+09	1.00428e+09	1.46218e+09	1.41433e+09	1.4066e+09	1.41884e+09
				266.188	170.059	5.01209e+07	2.67005e+07	5.90164e+07	2.71848e+07	4.33366e+07	4.09729e+07	3.15449e+07	2.15908e+07	2.02744e+07	3.30001e+07	2.15266e+07	2.37223e+07	3.49331e+07	3.1435e+07	3.06331e+07	3.15096e+07
				266.154	249.062	2.6172e+07	1.71801e+07	3.5336e+07	1.83493e+07	1.56718e+07	2.12431e+07	2.05002e+07	1.32514e+07	1.85117e+07	2.08287e+07	1.45108e+07	1.14434e+07	2.6755e+07	2.18415e+07	2.15415e+07	2.14667e+07
				266.149	227.079	5.24556e+07	2.57607e+07	6.7554e+07	2.3248e+07	4.38352e+07	4.19655e+07	3.17136e+07	2.1847e+07	2.77064e+07	3.18307e+07	2.39975e+07	2.17267e+07	4.14026e+07	3.31628e+07	3.38318e+07	3.55189e+07
				264.865	439.905	9.1093e+06	5.98376e+06	1.57896e+07	9.69997e+06	7.59268e+06	2.2852e+07	4.93844e+06	1.37406e+06	1.05061e+07	3.50508e+06	3.76458e+06	2.52732e+06	4.58243e+06	5.62786e+06	5.02973e+06	6.06988e+06
				251.473	723.09	0	9.56304e+06	149006	707779	883410	678985	1.26664e+07	1.10695e+07	822681	839813	3.53404e+06	1.0852e+07	1.29137e+07	8.70345e+06	7.41738e+06	2.42511e+06
				248.987	286.035	0	9.43647e+06	23143.2	4.85971e+06	4.35161e+06	1.11213e+06	1.82001e+07	7.83981e+06	4.53622e+06	2.76592e+06	8.31834e+06	1.4912e+07	6.52599e+06	6.42319e+06	6.7159e+06	6.18487e+06
				247.344	253.119	7.54606e+06	8.91675e+06	2.85164e+06	3.76987e+06	5.48384e+06	1.27968e+07	2.17302e+06	5.01777e+06	5.64558e+06	6.19775e+06	3.76174e+06	3.6408e+06	4.14083e+06	4.1419e+06	3.4597e+06	3.61287e+06
		3-Oxalomalate	-19.8543	241.578	207.11	4.09012e+07	3.76648e+07	1.82148e+07	1.11884e+07	6.65122e+06	4.22824e+07	1.03754e+07	8.12442e+06	3.06034e+07	3.84284e+07	1.78529e+06	1.42953e+07	1.66601e+07	1.15046e+07	1.07849e+07	1.11649e+07
		CNQX	-8.70476	225.053	233.158	2.05591e+06	2.74438e+06	6.97859e+06	2.41893e+06	1.03125e+07	2.82141e+06	9.736e+06	8.14573e+06	7.73989e+06	1.11747e+07	6.43148e+06	8.68021e+06	7.41143e+06	6.85804e+06	4.06948e+06	3.71872e+06
				220.749	247.128	1.36323e+07	8.97898e+06	9.51795e+06	6.45845e+06	6.79539e+06	1.22653e+07	9.76669e+06	5.88717e+06	8.82673e+06	7.71705e+06	5.61311e+06	6.38385e+06	8.24287e+06	8.17182e+06	6.57183e+06	6.80698e+06
		L-Glutamyl 5-phosphate	17.1841	211.563	228.12	4.29207e+06	3.4382e+06	2.5487e+07	1.13482e+07	7.46149e+06	8.55516e+06	9.8976e+06	1.06391e+07	6.31318e+06	6.33347e+06	1.06332e+07	1.29016e+07	1.58733e+07	1.05936e+07	7.80231e+06	7.24165e+06
				209.51	220.118	1.38622e+07	9.74896e+06	1.58647e+07	6.79621e+06	1.5686e+07	1.25371e+07	1.05777e+07	9.45203e+06	9.49196e+06	1.02347e+07	9.1117e+06	8.41946e+06	1.11883e+07	9.92396e+06	9.16824e+06	9.46234e+06
				208.552	217.105	5.76285e+07	7.37002e+07	3.65798e+07	1.39245e+08	3.99564e+07	3.84086e+07	6.90479e+07	6.00522e+07	1.54817e+08	8.75502e+07	4.49035e+07	4.32922e+07	7.10156e+07	6.90064e+07	6.81069e+07	6.83949e+07
				182.434	278.991	166150	9.66896e+07	2.43535e+06	2.97473e+07	2.63368e+07	9.40564e+06	1.20501e+08	5.7846e+07	2.97947e+07	2.08636e+07	6.53895e+07	2.19693e+08	6.34498e+07	5.38684e+07	4.18062e+07	4.78599e+07
				182.255	280.987	994869	6.12064e+07	3.02923e+06	1.83053e+07	1.63778e+07	7.74294e+06	7.60266e+07	3.59727e+07	1.96237e+07	1.31155e+07	3.96283e+07	1.32093e+08	4.06066e+07	3.38938e+07	3.38107e+07	3.15454e+07
				160.41	210.05	6.0795e+06	3.89922e+06	1.42722e+07	2.86362e+06	3.00983e+06	5.52414e+06	8.06549e+06	5.95169e+06	5.56585e+06	6.87018e+06	5.55351e+06	3.92666e+06	9.16844e+06	7.46223e+06	4.02808e+06	4.34194e+06
				159.792	103.055	2.76234e+07	1.41598e+07	2.27727e+07	1.4697e+07	1.40382e+07	2.02584e+07	2.48044e+07	1.2557e+07	1.3449e+07	1.58066e+07	1.17237e+07	1.25466e+07	1.78494e+07	1.47861e+07	1.26067e+07	1.36474e+07
				159.689	166.086	7.35224e+08	4.80644e+08	7.29575e+08	5.22056e+08	4.83283e+08	6.45808e+08	7.01425e+08	4.68034e+08	4.77835e+08	5.80176e+08	4.75136e+08	4.50966e+08	5.05845e+08	5.11955e+08	4.4899e+08	4.50155e+08
		Aminomalote	-20.5953	159.689	120.081	1.09619e+09	7.0461e+08	1.11547e+09	7.51274e+08	7.10836e+08	9.52092e+08	1.00075e+09	6.63113e+08	6.87761e+08	8.35717e+08	6.81444e+08	6.59021e+08	7.4295e+08	7.27485e+08	6.68e+08	6.71256e+08
				159.689	121.084	1.07841e+08	7.02496e+07	1.09239e+08	7.42099e+07	7.1036e+07	9.43941e+07	9.97826e+07	6.62457e+07	7.00712e+07	8.50077e+07	6.73264e+07	6.48724e+07	7.29923e+07	7.05017e+07	6.66914e+07	6.707e+07
				159.689	167.09	7.63421e+07	4.82891e+07	7.70119e+07	5.2868e+07	4.94014e+07	6.48894e+07	7.12433e+07	4.71526e+07	4.84539e+07	5.81572e+07	4.9258e+07	4.54906e+07	5.13113e+07	5.25452e+07	4.45961e+07	4.44686e+07
		Dichlormid	-1.87776	152.83	209.092	1.41033e+07	8.56743e+06	1.58455e+07	1.02908e+07	6.60067e+06	1.21677e+07	8.09036e+06	8.13557e+06	5.89511e+06	7.50692e+06	8.79844e+06	6.36516e+06	8.82719e+06	8.36473e+06	8.20101e+06	7.97294e+06
				144.788	285.052	648873	1.19379e+08	3.15001e+06	3.94922e+07	3.94857e+07	1.52124e+07	1.51302e+08	5.03555e+07	3.76333e+07	2.72754e+07	5.84285e+07	1.78546e+08	7.31871e+07	6.34357e+07	6.80434e+07	6.20512e+07
				144.512	287.049	222218	7.46689e+07	2.01388e+06	2.49696e+07	2.49802e+07	9.52892e+06	9.30324e+07	3.18002e+07	2.32264e+07	1.6662e+07	3.69356e+07	1.12127e+08	4.51156e+07	4.05391e+07	4.29271e+07	3.87008e+07
				144.49	286.055	312684	9.93568e+06	405024	2.40197e+06	3.27819e+06	923501	1.2579e+07	4.05813e+06	3.21207e+06	2.25511e+06	4.64156e+06	1.56241e+07	6.04219e+06	5.65001e+06	5.70885e+06	5.21649e+06
				140.825	301.09	5.65208e+06	8.3862e+07	6.52555e+06	1.86493e+07	1.71305e+07	1.2269e+07	8.88361e+07	4.50427e+07	2.56119e+07	2.16347e+07	5.42523e+07	1.68034e+08	4.15666e+07	3.70256e+07	4.0553e+07	3.16103e+07
				140.235	302.093	663811	9.44973e+06	808742	1.79479e+06	1.71424e+06	911271	1.00712e+07	4.98056e+06	2.86326e+06	2.59686e+06	6.31588e+06	1.89095e+07	4.68735e+06	4.15799e+06	4.63912e+06	3.37788e+06
				139.774	300.095	0	1.52724e+07	136091	2.89816e+06	2.37386e+06	1.64141e+06	1.62007e+07	7.76182e+06	4.68804e+06	3.5199e+06	9.32936e+06	3.05891e+07	7.66946e+06	6.39426e+06	7.02029e+06	5.58193e+06
				139.774	303.087	0	1.37329e+07	181902	2.86912e+06	1.99501e+06	1.42937e+06	1.40658e+07	7.22505e+06	3.76282e+06	3.32189e+06	8.58268e+06	2.63691e+07	6.52785e+06	5.91767e+06	6.49963e+06	4.79506e+06
				138.269	194.017	1.04907e+06	7.96601e+06	1.33981e+06	340942	263060	802190	1.27885e+07	4.8167e+06	2.80704e+06	2.07985e+06	5.96227e+06	9.94271e+06	3.7242e+06	4.17776e+06	3.53722e+06	3.53788e+06
				126.406	220.118	6.06557e+06	8.78572e+06	1.61965e+07	5.985e+06	1.51042e+07	1.06231e+07	9.42252e+06	7.86914e+06	3.14277e+06	3.84332e+06	2.55689e+06	2.67837e+06	1.04698e+07	1.07009e+07	1.15662e+07	1.10563e+07
				122.622	177.102	2.33115e+07	1.29506e+07	1.40044e+07	5.73124e+06	1.04895e+07	1.73411e+07	5.0747e+06	6.47425e+06	8.6704e+06	1.12998e+07	9.86703e+06	1.69561e+06	1.12762e+07	1.02498e+07	8.88155e+06	9.61725e+06
				122.365	160.052	2.93054e+08	1.64119e+08	1.46708e+08	1.60942e+08	1.91047e+08	2.30934e+08	7.42161e+07	9.6321e+07	1.13665e+08	1.42977e+08	1.33812e+08	5.85573e+07	1.24514e+08	1.22848e+08	1.13154e+08	1.33067e+08
				120.916	160.076	2.94611e+08	1.45672e+08	1.48127e+08	7.06816e+07	1.24907e+08	2.09445e+08	5.5601e+07	8.02392e+07	1.02659e+08	1.26351e+08	1.14796e+08	9.60293e+06	1.25857e+08	1.11402e+08	1.01936e+08	1.12469e+08
				120.139	231.084	5.71475e+06	4.52257e+06	4.41951e+06	7.51859e+06	2.35243e+06	1.96505e+06	5.41275e+06	3.63445e+06	7.17854e+06	3.8393e+06	2.42569e+06	2.15009e+06	3.98905e+06	4.64404e+06	4.85446e+06	1.02914e+06
		sn-Glycerol 3-phosphate	-16.2733	118.588	173.078	2.16788e+07	1.24026e+07	1.42502e+07	2.56136e+07	1.11034e+07	1.01279e+07	1.48335e+07	1.26127e+07	2.4538e+07	1.70277e+07	1.79602e+07	1.58867e+07	2.63769e+07	2.36207e+07	2.34154e+07	2.38371e+07
		L-Glutamyl 5-phosphate	16.6173	115.506	228.12	3.12455e+06	2.31409e+06	3.33263e+07	3.93863e+07	2.0982e+07	1.20293e+07	6.84719e+06	1.1137e+07	4.39051e+06	1.80942e+06	2.05809e+06	9.66272e+06	1.59368e+07	9.4555e+06	1.19637e+07	1.50031e+07
				114.502	259.042	389404	1.18701e+08	4.03148e+06	5.77655e+07	5.39589e+07	2.29152e+07	1.76428e+08	6.63862e+07	4.53085e+07	3.75838e+07	8.88129e+07	1.83821e+08	7.14329e+07	6.84923e+07	6.55993e+07	6.63062e+07
				114.23	257.045	825033	1.86923e+08	3.97259e+06	9.97613e+07	8.60218e+07	3.59543e+07	2.72058e+08	1.04533e+08	7.05944e+07	5.87259e+07	1.43647e+08	2.79079e+08	1.10697e+08	1.06659e+08	1.02141e+08	1.04847e+08
				114.135	261.039	0	1.76492e+07	0	8.73045e+06	7.5273e+06	2.88645e+06	2.71983e+07	9.74114e+06	6.32074e+06	5.3043e+06	1.30309e+07	2.77843e+07	1.05589e+07	1.03229e+07	9.33771e+06	9.38027e+06
				111.006	242.099	0	113549	3.02204e+06	4.0757e+06	1.10996e+07	25087.7	1.39288e+06	1.6125e+06	0	0	0	0	563236	2.80877e+06	1.23586e+07	1.05586e+07
				109.43	222.014	2.75603e+06	4.75184e+06	1.55921e+06	4.76418e+06	2.36216e+06	2.91742e+06	1.21536e+07	4.85938e+06	4.01202e+06	3.52316e+06	4.60201e+06	9.98931e+06	5.29422e+06	5.5556e+06	5.0745e+06	5.61029e+06
				106.73	153.066	2.06761e+07	1.78212e+07	3.10036e+06	0	0	1.95845e+07	6.95432e+06	0	1.13119e+07	2.94007e+07	0	6.57385e+06	7.89053e+06	1.01442e+07	5.99501e+06	6.60884e+06
				104.032	291.07	3.45616e+06	5.43021e+06	3.45818e+07	214862	1.7742e+07	1.25249e+07	2.61284e+06	1.12411e+06	3.64387e+06	1.301e+06	498387	1.03263e+06	3.23163e+07	2.42165e+07	1.28958e+07	2.05022e+07
				103.132	152.057	4.78859e+06	9.07308e+06	6.6798e+06	2.70891e+06	1.48544e+07	1.41808e+07	2.73426e+06	3.22988e+06	7.56808e+06	3.35881e+06	2.92494e+06	2.62912e+06	1.17278e+07	1.19229e+07	3.55276e+06	1.07857e+07
				103.063	86.0971	4.40525e+08	2.32768e+08	3.35224e+08	2.05236e+08	2.05486e+08	2.62402e+08	3.29984e+08	2.01961e+08	2.2029e+08	3.07966e+08	2.59875e+08	2.7223e+08	2.35927e+08	2.37082e+08	1.8018e+08	2.28226e+08
				102.696	133.105	4.42258e+07	2.76907e+07	4.20989e+07	2.06439e+07	2.86299e+07	3.58561e+07	4.20173e+07	3.03036e+07	2.91797e+07	3.64796e+07	3.14635e+07	3.67158e+07	3.61375e+07	3.5616e+07	2.56512e+07	3.07513e+07
				100.139	307.042	0	0	2.56304e+07	0	5.08872e+06	0	0	0	0	0	0	0	1.59502e+07	9.92059e+06	5.88437e+06	5.64853e+06
				100.046	262.012	5.68817e+06	7.35574e+06	4.53612e+06	2.30572e+06	1.83332e+06	1.13915e+07	1.26408e+06	1.29464e+06	8.20448e+06	3.9218e+06	2.08081e+06	1.07925e+06	2.28592e+06	2.55525e+06	2.52205e+06	3.02357e+06
				96.0594	197.985	7.84804e+06	6.73157e+06	3.99469e+06	3.73111e+07	2.13407e+07	1.92623e+07	2.41097e+06	6.19515e+06	9.79016e+06	1.56755e+07	9.18837e+06	3.35733e+06	2.31368e+06	5.75718e+06	6.47823e+06	8.26851e+06
		Dichlormid	-1.99397	86.8517	209.092	6.61937e+06	4.06456e+06	9.7235e+06	5.47959e+06	3.99179e+06	6.37618e+06	4.39275e+06	3.92542e+06	2.02734e+06	2.43953e+06	2.65426e+06	2.48059e+06	5.88117e+06	5.03505e+06	4.54538e+06	4.79958e+06
				80.156	167.089	5.73178e+07	3.61797e+07	6.49288e+07	7.03674e+07	6.00556e+07	5.41736e+07	9.4393e+07	6.44253e+07	3.82368e+07	4.66369e+07	4.00218e+07	3.70057e+07	4.6674e+07	6.51443e+07	3.72544e+07	3.24095e+07
		Aminomalote	-20.9826	79.4314	120.081	8.4167e+08	5.27546e+08	9.474e+08	5.74437e+08	6.25777e+08	7.84091e+08	8.23497e+08	5.38365e+08	5.60447e+08	6.85153e+08	5.87911e+08	5.56154e+08	6.65027e+08	6.39078e+08	5.48888e+08	5.56234e+08
				78.818	210.05	1.03399e+07	7.80248e+06	1.99803e+07	1.24068e+06	8.28607e+06	8.23135e+06	1.90517e+07	7.87147e+06	1.14335e+07	8.659e+06	6.42381e+06	2.3502e+06	1.40358e+07	1.28979e+07	6.98314e+06	3.52066e+06
				78.7756	121.084	8.61442e+07	5.45802e+07	9.20091e+07	5.74209e+07	6.36932e+07	7.77766e+07	8.33487e+07	5.28963e+07	5.36394e+07	6.67581e+07	5.66636e+07	5.41296e+07	6.61496e+07	6.46665e+07	5.42712e+07	5.41534e+07
				77.4739	287.98	2.00268e+07	1.18143e+07	6.74567e+06	2.55451e+07	4.52463e+07	1.40317e+07	7.69447e+06	8.29432e+06	8.87255e+06	1.00079e+07	1.05649e+07	5.50168e+06	2.08357e+06	6.62573e+06	8.77854e+06	1.52638e+07
				75.6757	135.003	6.25202e+07	4.97221e+07	8.33534e+07	4.81076e+07	6.29351e+07	4.30363e+07	8.38728e+07	4.31642e+07	5.81613e+07	5.44916e+07	6.21251e+07	3.25448e+07	6.66728e+07	5.59474e+07	6.68711e+07	6.12081e+07
				74.8392	217.105	1.08043e+07	2.0364e+07	1.22112e+07	1.93883e+08	3.91911e+07	1.73249e+07	2.08336e+07	2.28485e+07	8.92228e+06	1.0329e+07	6.70407e+06	1.84009e+07	1.17464e+07	2.54542e+07	8.89733e+07	9.30116e+07
				72.1959	237.002	3.74385e+07	2.91662e+07	6.08415e+07	2.53303e+07	4.79558e+07	2.78014e+07	4.84696e+07	2.88644e+07	5.48808e+07	3.51285e+07	3.16059e+07	1.58178e+07	3.76117e+07	3.54673e+07	4.00838e+07	3.21945e+07
		Pyruvate	24.0695	72.1145	89.0715	4.36393e+06	4.44035e+06	7.85116e+06	6.48167e+06	6.77814e+06	4.2275e+06	6.77349e+06	1.02729e+07	6.05526e+06	7.28048e+06	5.78755e+06	1.01706e+07	8.32714e+06	7.03908e+06	8.23514e+06	8.30307e+06
				70.8654	215.016	1.2631e+08	8.73071e+07	1.34172e+08	7.83055e+07	1.46348e+08	7.99084e+07	9.66952e+07	7.10526e+07	1.11745e+08	8.387e+07	8.51856e+07	4.519e+07	9.06017e+07	8.76336e+07	8.06723e+07	8.14717e+07
				70.8613	334.052	4.04131e+07	3.14221e+07	1.26063e+07	3.73074e+07	3.37498e+07	3.8066e+07	1.2045e+07	2.07749e+07	1.52967e+07	2.29433e+07	2.96422e+07	3.35419e+07	1.54298e+07	2.38423e+07	1.99482e+07	2.9428e+07
				70.8511	252.971	3.28354e+07	2.17543e+07	4.23365e+07	1.59695e+07	2.49766e+07	2.15892e+07	2.58912e+07	1.89206e+07	3.4118e+07	2.00726e+07	2.21848e+07	1.09212e+07	2.22898e+07	2.15737e+07	2.57387e+07	1.9357e+07
		sn-Glycerol 3-phosphate	-11.5341	69.5779	173.079	8.14743e+06	5.84769e+06	4.23985e+06	1.66594e+07	5.56987e+06	3.53903e+06	8.25294e+06	5.92093e+06	1.12218e+07	8.25087e+06	1.03321e+07	7.84422e+06	1.26033e+07	1.23957e+07	1.35956e+07	1.29096e+07
				69.5558	428.037	3.73026e+07	3.47324e+07	2.20247e+07	3.21548e+07	1.26002e+07	2.43692e+07	1.60051e+07	1.98819e+07	1.56455e+07	2.59103e+07	2.48034e+07	2.89976e+07	9.63823e+06	1.48482e+07	1.65024e+07	1.96207e+07
				69.5553	259.042	4.32201e+06	6.10947e+07	1.04576e+07	4.61177e+07	4.01764e+07	9.25435e+06	1.02935e+08	4.04386e+07	1.9403e+07	1.51124e+07	3.46975e+07	9.26012e+07	4.56861e+07	5.19748e+07	5.57067e+07	5.31034e+07
				69.5547	299.091	2.12978e+06	7.27862e+07	2.78214e+06	2.71125e+07	2.97688e+07	1.36398e+07	8.46001e+07	5.52002e+07	2.36916e+07	1.81034e+07	6.19882e+07	1.5085e+08	4.64299e+07	4.77055e+07	4.43526e+07	3.92331e+07
				69.5533	301.091	1.82095e+06	4.71102e+07	3.02595e+06	1.65399e+07	1.79682e+07	8.4724e+06	5.41888e+07	3.59833e+07	1.60305e+07	1.32142e+07	3.97828e+07	9.65803e+07	2.78156e+07	2.79861e+07	2.71083e+07	2.40191e+07
				69.5506	87.0844	6.39173e+07	4.04858e+07	5.92208e+07	4.32351e+07	3.45517e+07	4.80592e+07	5.32605e+07	3.56982e+07	4.57476e+07	4.23687e+07	3.3299e+07	3.81171e+07	4.54513e+07	4.14734e+07	4.18251e+07	4.22853e+07
				69.5451	285.052	693385	6.53521e+07	2.56002e+06	3.12753e+07	3.20281e+07	1.01322e+07	9.39872e+07	3.94512e+07	2.12122e+07	1.51151e+07	3.96612e+07	1.04944e+08	5.53576e+07	5.11154e+07	5.1469e+07	4.87792e+07
				69.541	287.043	1.58125e+06	4.11058e+07	2.66897e+06	1.97691e+07	2.21793e+07	5.41301e+06	6.0761e+07	2.67299e+07	1.561e+07	1.07266e+07	2.51731e+07	6.48013e+07	3.69766e+07	3.37182e+07	3.29885e+07	3.09593e+07
				68.385	302.094	120138	4.45157e+06	0	2.03077e+06	801005	692623	6.54819e+06	3.40607e+06	673962	952675	4.34011e+06	1.05146e+07	2.35948e+06	2.43252e+06	2.64221e+06	2.28328e+06
				68.3192	260.049	68179.3	6.02555e+06	168916	3.59419e+06	3.88644e+06	349545	1.09831e+07	3.36395e+06	1.80612e+06	1.15373e+06	3.34957e+06	1.09578e+07	5.44619e+06	5.27936e+06	5.47022e+06	4.99614e+06
				68.2558	333.086	7.26601e+07	5.78284e+07	5.90804e+07	5.21744e+07	4.96195e+07	9.27823e+07	3.57533e+07	2.71839e+07	4.48311e+07	3.52534e+07	3.60227e+07	5.87284e+07	7.68408e+07	6.91597e+07	7.99222e+07	6.85483e+07
				68.2555	231.005	1.99675e+07	1.37365e+07	1.60891e+07	9.6626e+06	9.22093e+06	1.5077e+07	1.08285e+07	1.70385e+07	2.93588e+07	3.25332e+07	1.45686e+07	1.12694e+07	1.07632e+07	9.32799e+06	9.50044e+06	9.11647e+06
				68.253	165.054	9.36349e+07	6.35135e+07	7.87164e+07	5.69787e+07	8.23652e+07	7.15458e+07	7.49396e+07	5.51936e+07	6.32945e+07	6.41326e+07	5.42924e+07	4.89403e+07	7.5796e+07	6.43028e+07	6.79399e+07	6.57263e+07
				68.2503	322.055	2.24839e+06	5.88476e+06	1.58069e+07	3.89137e+06	1.04118e+07	1.26105e+07	1.10852e+06	1.92482e+06	9.07717e+06	1.07069e+06	1.15178e+06	952830	7.83566e+06	9.32521e+06	1.03104e+07	9.6165e+06
				68.2497	262.16	7.73423e+06	7.90231e+06	1.37836e+07	5.83728e+06	1.2367e+07	1.45162e+07	1.02846e+07	1.05575e+07	9.05144e+06	9.62789e+06	1.03423e+07	1.03692e+07	1.0626e+07	9.85797e+06	8.16628e+06	9.31638e+06
				68.2481	353.061	138538	0	0	1.91396e+06	920573	0	3.92247e+06	1.4931e+06	110115	272059	1.55347e+06	3.77555e+06	1.64925e+06	862343	581116	857743
				68.2478	667.077	1.73878e+07	1.21553e+07	6.52468e+06	1.5899e+07	1.6941e+07	1.63659e+07	4.76236e+06	9.93695e+06	4.89088e+06	9.45943e+06	1.23217e+07	1.30655e+07	4.39204e+06	8.30805e+06	7.39392e+06	1.09542e+07
		Citreovirone	14.1157	68.2458	294.154	8.55672e+06	4.9374e+06	2.46582e+06	2.52512e+06	3.10175e+06	4.83548e+06	1.19417e+07	1.07435e+07	8.09196e+06	1.14981e+07	6.76359e+06	3.54861e+06	5.48381e+06	4.40414e+06	3.94017e+06	4.63483e+06
		Diacetyl	8.02338	68.2437	87.0972	6.31439e+07	3.90214e+07	6.00934e+07	3.65659e+07	2.93662e+07	4.78398e+07	5.29107e+07	3.655e+07	4.18367e+07	3.99762e+07	3.24604e+07	3.8138e+07	4.68291e+07	4.21761e+07	4.21348e+07	4.19793e+07
				68.2429	286.066	458954	4.99368e+06	289384	2.33861e+06	2.9878e+06	393689	8.25438e+06	3.57083e+06	2.02953e+06	2.30483e+06	3.74296e+06	9.05563e+06	5.86271e+06	2.90507e+06	3.43799e+06	4.71007e+06
				68.2425	86.0969	1.0253e+09	4.97122e+08	9.34598e+08	6.35807e+08	5.64562e+08	6.98185e+08	8.6461e+08	6.00774e+08	4.84469e+08	5.96733e+08	5.12631e+08	6.23186e+08	7.1176e+08	7.29672e+08	6.93745e+08	6.88439e+08
				68.2425	241.154	4.24843e+07	3.5643e+07	4.48437e+07	3.32272e+07	3.74998e+07	4.7992e+07	5.60747e+07	4.19146e+07	3.98374e+07	4.43081e+07	2.81952e+07	3.64523e+07	4.89725e+07	4.52443e+07	4.52261e+07	4.15339e+07
				68.2425	290.134	4.77901e+07	3.73502e+07	4.38815e+07	4.51506e+07	2.69995e+07	3.33768e+07	3.6206e+07	1.18312e+08	6.06542e+07	5.92207e+07	1.11855e+08	3.94587e+07	4.6947e+07	3.64985e+07	3.1833e+07	3.10371e+07
				68.2422	312.114	9.15428e+06	7.47127e+06	1.07779e+07	8.95002e+06	4.83125e+06	7.20845e+06	1.00312e+07	2.09011e+07	1.88066e+07	1.40978e+07	2.45739e+07	5.88195e+06	7.41221e+06	7.16715e+06	7.28502e+06	5.69893e+06
				68.2421	316.136	1.35357e+06	666789	577329	0	135385	1.08257e+06	5.55934e+06	2.04208e+06	2.95998e+06	3.70246e+06	2.53361e+06	0	778732	720226	760810	252568
				68.2399	218.139	4.66289e+07	5.67196e+07	8.88564e+07	5.05043e+07	1.00645e+08	7.98107e+07	7.21019e+07	9.07895e+07	7.86359e+07	8.79261e+07	6.52513e+07	5.57704e+07	8.92963e+07	9.02248e+07	8.67521e+07	7.97958e+07
				68.2362	291.07	6.82198e+06	9.87517e+06	4.47514e+07	1.84102e+07	4.57458e+07	1.82218e+07	9.96266e+06	1.43769e+07	9.9471e+06	6.60567e+06	1.29722e+07	4.75411e+06	4.85125e+07	5.07689e+07	5.36545e+07	4.22833e+07
				68.2349	153.066	5.04489e+07	3.42519e+07	2.66198e+06	1.14586e+07	320504	4.08871e+07	1.36602e+07	1.90098e+06	2.20283e+07	3.91741e+07	2.27614e+06	1.32847e+07	1.91308e+07	2.13302e+07	1.9396e+07	1.80879e+07
		Pyridoxal phosphate	-20.9336	68.2262	248.144	3.57564e+07	4.5413e+07	6.07024e+07	2.72733e+07	6.17573e+07	5.00436e+07	3.57611e+07	5.11492e+07	5.61415e+07	4.14691e+07	3.02849e+07	5.62973e+07	6.34721e+07	6.03184e+07	5.57186e+07	4.9987e+07
				68.2247	575.125	0	0	0	0	732601	0	0	0	0	0	0	67259.1	212086	1.76071e+06	1.09058e+06	1.35191e+06
				68.214	439.905	5.07444e+06	3.29077e+06	8.12454e+06	7.25902e+06	6.67598e+06	1.37397e+07	2.01648e+06	648644	3.91297e+06	1.68352e+06	2.12146e+06	768701	2.75965e+06	3.40703e+06	3.05421e+06	2.82067e+06
		2,6-Dichloroindophenol	14.9702	68.2081	269.107	2.93667e+07	5.35547e+07	1.19752e+08	3.33111e+07	9.2257e+07	7.59082e+07	8.70295e+06	1.33432e+07	5.07865e+07	1.15184e+07	759775	352838	6.42446e+07	5.87173e+07	6.12255e+07	6.22688e+07
				68.0523	202.12	1.96526e+06	852424	1.74853e+06	1.96181e+06	7.06372e+06	3.18994e+06	2.28996e+06	1.46428e+06	2.04108e+06	1.42144e+06	1.96267e+06	2.35734e+06	2.34534e+06	1.85628e+06	2.98134e+06	1.96182e+06
				67.4206	484.117	2.83782e+07	1.78054e+07	2.19643e+07	1.66813e+07	1.48401e+07	2.3165e+07	8.50366e+06	1.9133e+07	1.20659e+07	1.37451e+07	1.88656e+07	1.99346e+07	2.11522e+07	1.57541e+07	1.2278e+07	1.39897e+07
				67.0278	238.162	5.70686e+06	3.45427e+06	4.11438e+06	5.24594e+06	3.6729e+06	5.3372e+06	3.29622e+06	3.22133e+06	5.11127e+06	3.68338e+06	4.02139e+06	7.77653e+06	5.49318e+06	4.33733e+06	4.20592e+06	3.8166e+06
				67.0083	323.036	2.72868e+06	5.22594e+06	5.28855e+06	1.38525e+06	2.07212e+06	6.94821e+06	4.63166e+06	3.28464e+06	5.00726e+06	3.80664e+06	1.21697e+06	6.6669e+06	4.89818e+06	6.428e+06	7.23036e+06	3.69606e+06
				66.978	657.123	1.89929e+07	1.46591e+07	2.74563e+07	1.20546e+07	1.39052e+07	1.80454e+07	1.72406e+07	1.84188e+07	2.12596e+07	1.56772e+07	1.8371e+07	1.10466e+07	1.92659e+07	1.92373e+07	1.75127e+07	1.45651e+07
				66.9775	284.098	2.68411e+06	5.68693e+06	1.13393e+07	2.69975e+06	1.25906e+07	9.12313e+06	1.69785e+06	1.62248e+06	4.71709e+06	997053	1.53077e+06	2.05235e+06	1.04271e+07	8.46148e+06	7.57039e+06	8.2469e+06
				66.9601	242.16	5.85323e+06	4.54174e+06	3.9527e+06	3.92447e+06	3.51936e+06	6.16232e+06	6.9938e+06	5.52494e+06	4.271e+06	6.2658e+06	4.13989e+06	5.52725e+06	5.84805e+06	5.33274e+06	5.71434e+06	4.45469e+06
				66.9547	679.104	8.08894e+06	6.36418e+06	1.25404e+07	5.15006e+06	5.46396e+06	6.02596e+06	1.10748e+07	7.90519e+06	1.26477e+07	7.93025e+06	8.33375e+06	4.22788e+06	7.69046e+06	9.08077e+06	8.07413e+06	7.01945e+06
				66.9527	658.126	3.19779e+06	2.78304e+06	5.58492e+06	2.15145e+06	2.68004e+06	4.08449e+06	2.94888e+06	3.27644e+06	5.69472e+06	1.51097e+06	2.56238e+06	1.22778e+06	4.64068e+06	4.8456e+06	3.80035e+06	2.51669e+06
				66.9513	328.088	9.70884e+06	7.72448e+07	8.75262e+06	5.16653e+06	2.25223e+06	3.46939e+07	1.94007e+07	9.11181e+07	2.82737e+07	5.31464e+07	1.40332e+08	1.29752e+07	2.2625e+07	2.59977e+07	2.25402e+07	2.92525e+07
		Se-Methyl-L-selenocysteine	-17.0517	66.9497	183.084	2.00256e+07	1.30812e+07	1.49764e+07	9.19061e+06	9.76829e+06	1.30471e+07	1.45991e+07	1.07905e+07	1.26752e+07	1.32446e+07	1.09538e+07	1.02341e+07	1.69376e+07	1.32705e+07	1.24591e+07	1.40074e+07
				66.9481	375.223	8.9027e+06	6.80153e+06	6.16319e+06	3.9106e+06	3.08139e+06	1.03632e+07	3.02055e+06	6.20756e+06	3.85476e+06	7.02382e+06	6.68199e+06	5.33075e+06	5.38961e+06	4.15253e+06	4.09886e+06	4.46382e+06
				66.9472	124.058	1.32191e+08	7.33132e+07	9.97312e+07	8.56388e+07	9.17062e+07	1.22119e+08	7.74387e+07	9.52949e+07	7.76391e+07	8.87366e+07	7.76728e+07	9.50116e+07	9.32103e+07	9.66389e+07	9.11137e+07	9.33985e+07
				66.9472	229.154	7.94679e+07	1.11538e+08	1.59096e+08	2.0397e+08	2.11739e+08	1.28945e+08	2.20638e+08	1.71032e+08	1.92419e+08	1.70999e+08	2.05437e+08	1.59159e+08	1.54908e+08	1.57819e+08	1.36821e+08	1.3973e+08
				66.9466	775.213	5.17225e+06	4.85386e+06	2.58093e+06	1.11545e+06	1.06638e+06	4.49622e+06	1.79363e+06	9.43233e+06	3.39005e+06	5.81183e+06	4.77663e+06	2.9481e+06	4.67582e+06	2.73281e+06	1.77098e+06	1.96969e+06
				66.9424	355.07	1.31392e+07	1.13908e+07	1.2243e+07	7.84745e+06	7.55697e+06	1.28585e+07	6.88064e+06	8.72413e+06	6.9525e+06	5.68994e+06	7.22251e+06	1.14313e+07	1.61344e+07	1.28475e+07	1.43531e+07	1.12186e+07
				66.9413	308.081	9.26797e+07	6.71379e+07	7.44357e+07	5.54061e+07	4.2336e+07	8.18876e+07	4.82837e+07	1.74866e+08	4.02605e+07	1.1231e+08	1.85968e+08	1.57569e+08	7.29807e+07	6.35865e+07	4.54248e+07	5.51175e+07
				66.9399	248.128	3.64217e+07	4.69728e+07	6.14358e+07	3.21917e+07	6.3559e+07	5.19281e+07	3.84234e+07	5.08738e+07	5.53696e+07	4.16718e+07	3.43224e+07	5.61972e+07	6.38746e+07	5.95715e+07	5.71713e+07	4.99094e+07
				66.9397	613.16	4.24324e+08	2.56621e+08	3.51554e+08	2.17276e+08	1.6509e+08	3.44562e+08	1.22114e+08	2.93381e+08	1.70733e+08	2.13883e+08	2.69162e+08	3.08907e+08	3.05249e+08	2.49303e+08	1.91502e+08	2.14873e+08
				66.9397	614.162	1.03062e+08	6.32214e+07	8.96594e+07	5.23516e+07	4.2322e+07	8.74974e+07	3.02857e+07	7.08659e+07	4.31357e+07	5.67295e+07	6.71635e+07	7.57139e+07	8.05493e+07	6.22164e+07	4.9382e+07	5.14651e+07
		Ansamitocin P-3	-14.483	66.9397	636.143	1.72211e+07	1.84472e+07	2.82605e+07	1.53083e+07	1.33464e+07	2.30825e+07	1.45195e+07	2.00402e+07	1.86615e+07	1.78778e+07	1.96845e+07	1.75328e+07	2.13679e+07	1.99105e+07	1.53772e+07	1.45354e+07
				66.9384	133.063	1.38261e+08	9.09186e+07	1.28186e+08	8.87251e+07	1.22849e+08	1.3175e+08	1.18408e+08	8.12909e+07	8.03111e+07	9.90307e+07	7.71999e+07	1.03776e+08	1.13672e+08	1.14589e+08	1.05915e+08	1.07625e+08
				66.9384	615.153	3.8904e+07	2.37246e+07	3.56421e+07	1.92323e+07	1.58699e+07	3.42292e+07	1.08499e+07	2.71647e+07	1.42725e+07	1.91594e+07	2.28381e+07	2.93029e+07	2.88508e+07	2.26569e+07	1.7858e+07	1.98928e+07
				66.9344	635.139	9.70506e+07	6.91641e+07	1.09305e+08	6.10989e+07	5.70513e+07	8.84046e+07	5.86969e+07	8.35783e+07	7.64545e+07	6.77629e+07	8.06016e+07	7.31726e+07	8.90589e+07	8.07006e+07	6.65509e+07	6.16536e+07
				66.9273	673.098	1.3653e+07	1.10012e+07	1.54635e+07	6.84644e+06	7.26381e+06	1.32134e+07	8.34902e+06	1.63447e+07	1.17595e+07	1.14091e+07	1.52319e+07	9.40656e+06	1.02355e+07	1.1789e+07	1.10515e+07	7.87278e+06
				66.9224	309.056	6.77799e+06	900081	4.07573e+06	1.2433e+06	4.19022e+06	3.58903e+06	4.31879e+06	1.65819e+07	563352	2.34241e+06	4.80929e+06	5.81132e+06	5.54465e+06	5.38204e+06	1.79115e+06	4.0477e+06
				66.9031	67.0259	196669	600446	1.15034e+06	207682	1.09262e+06	676173	53225.6	92402.2	312119	38668.6	217954	0	736733	661749	819317	708727
				66.9031	270.109	3.57923e+06	4.42284e+06	1.01309e+07	1.59393e+06	7.35938e+06	7.45991e+06	1.13196e+06	2.01823e+06	3.62144e+06	2.95327e+06	2.16856e+06	1.54757e+06	5.56177e+06	5.51386e+06	6.05735e+06	4.82123e+06
				66.8458	137.047	3.41546e+07	4.69849e+07	1.51311e+08	9.42479e+07	2.66448e+08	6.95411e+07	6.39648e+07	3.20706e+07	2.40898e+07	1.86314e+07	3.16789e+07	4.98216e+07	2.35099e+08	1.83259e+08	1.80154e+08	1.89005e+08
				66.8359	450.017	2.38126e+07	2.39814e+07	1.50131e+07	1.51607e+07	5.93387e+06	1.17592e+07	1.24814e+07	1.33967e+07	1.30064e+07	1.72931e+07	1.77821e+07	1.59661e+07	9.32777e+06	1.1784e+07	1.37342e+07	1.35033e+07
				66.2847	286.08	458838	4.99316e+06	644754	2.33353e+06	3.20121e+06	393495	8.2331e+06	3.56963e+06	2.25831e+06	3.24155e+06	3.58438e+06	8.94768e+06	6.31837e+06	3.43211e+06	4.11639e+06	5.1884e+06
				66.1198	133.054	1.37109e+08	9.00885e+07	1.28186e+08	8.87251e+07	1.232e+08	1.20861e+08	1.18408e+08	7.73463e+07	7.62628e+07	9.89065e+07	7.16929e+07	9.79147e+07	1.19699e+08	1.08748e+08	1.07645e+08	1.00986e+08
				65.9272	68.1274	1.97611e+07	1.17024e+07	1.7144e+07	1.00193e+07	7.14164e+06	1.67228e+07	5.16427e+06	1.37305e+07	8.11594e+06	1.00588e+07	1.24596e+07	1.45928e+07	1.47145e+07	1.10609e+07	8.55399e+06	1.01751e+07
				65.9272	695.08	8.69645e+06	7.14213e+06	1.19092e+07	4.89902e+06	3.99257e+06	8.54802e+06	7.72234e+06	1.04652e+07	1.02264e+07	8.86101e+06	1.1101e+07	5.40272e+06	7.67274e+06	9.65638e+06	8.47199e+06	6.75291e+06
				65.9055	330.072	1.53689e+07	1.05054e+07	1.30057e+07	8.81371e+06	5.73247e+06	1.35731e+07	1.54044e+07	3.15875e+07	1.28351e+07	2.68121e+07	3.65972e+07	2.14668e+07	9.68653e+06	6.99247e+06	6.9221e+06	7.50091e+06
				65.7188	230.993	2.16444e+07	1.43586e+07	1.79191e+07	1.07028e+07	8.01775e+06	1.61183e+07	1.20675e+07	5.66768e+06	6.66707e+06	6.16598e+06	7.17074e+06	1.12461e+07	1.04411e+07	8.46139e+06	9.60149e+06	8.27777e+06
		Cer(d18:0/24:1(15Z))	-11.1752	65.7188	651.113	6.39381e+07	3.75036e+07	5.77288e+07	2.95074e+07	2.4121e+07	5.92483e+07	1.85338e+07	4.63826e+07	2.90607e+07	3.54411e+07	3.49602e+07	4.49061e+07	3.79418e+07	3.44642e+07	3.12599e+07	2.72313e+07
				65.6822	346.045	1.31438e+07	6.9628e+06	3.32047e+06	8.22281e+06	2.02777e+06	2.32938e+06	1.00137e+07	3.47853e+07	6.18841e+06	2.89131e+07	3.49147e+07	2.34419e+07	6.23926e+06	5.9116e+06	4.14925e+06	4.64755e+06
				65.6786	148.043	6.80274e+06	5.05291e+06	1.16654e+07	2.27163e+07	6.47915e+07	4.02386e+06	5.94801e+06	7.60313e+06	7.29231e+06	1.42024e+07	4.96304e+06	5.7402e+06	1.73833e+07	1.46855e+07	1.56346e+07	1.04033e+07
				65.6495	637.137	8.11353e+06	5.76829e+06	1.05941e+07	4.7385e+06	3.67198e+06	6.54283e+06	4.15583e+06	7.8902e+06	7.35944e+06	4.92688e+06	4.87322e+06	4.64676e+06	4.25263e+06	5.42369e+06	5.11368e+06	4.4655e+06
				65.6484	653.111	1.03651e+07	6.48889e+06	1.03343e+07	4.73587e+06	2.85447e+06	9.8923e+06	2.91835e+06	7.25808e+06	4.39505e+06	5.32038e+06	5.29977e+06	7.00447e+06	4.77173e+06	5.90902e+06	4.31202e+06	4.80794e+06
		Cholesteryl oleate	18.1516	65.6478	652.119	1.51324e+07	8.26088e+06	1.39717e+07	6.71062e+06	4.63938e+06	1.46606e+07	3.84555e+06	1.08032e+07	6.96695e+06	7.57171e+06	8.88923e+06	1.06051e+07	9.90079e+06	7.94433e+06	7.27585e+06	6.36257e+06
				65.6312	152.057	1.79757e+07	2.33816e+07	6.49158e+07	1.51738e+07	3.5909e+07	3.74507e+07	1.7838e+07	1.50959e+07	2.26247e+07	1.75046e+07	1.27121e+07	1.4264e+07	5.43636e+07	4.43198e+07	4.11955e+07	2.87832e+07
				65.3528	205.125	1.77332e+08	1.79064e+08	2.12314e+08	1.39868e+08	1.84913e+08	2.35515e+08	1.49651e+08	1.93009e+08	2.36933e+08	2.06576e+08	1.59522e+08	1.62361e+08	1.94313e+08	1.90592e+08	1.99053e+08	1.97413e+08
				64.597	126.063	7.01585e+07	5.43028e+07	4.98563e+07	3.85741e+07	5.17633e+07	6.36092e+07	2.94933e+07	5.75637e+07	5.36135e+07	6.31103e+07	5.66139e+07	3.61566e+07	5.9407e+07	4.78731e+07	4.30486e+07	5.06077e+07
				64.4208	128.071	8.13024e+07	6.42953e+07	8.86571e+07	6.46711e+07	5.74452e+07	7.94728e+07	7.22242e+07	5.21132e+07	5.47928e+07	6.50268e+07	5.30644e+07	4.96952e+07	4.59159e+07	5.90667e+07	6.16631e+07	6.51054e+07
		5-Phosphoribosylamine	13.4609	64.3507	230.135	2.07063e+07	2.05812e+07	2.37095e+07	2.67106e+07	2.69996e+07	2.26845e+07	3.03493e+07	2.54128e+07	3.27176e+07	3.12835e+07	2.80404e+07	2.30388e+07	2.54754e+07	2.61429e+07	2.30938e+07	2.09019e+07
				64.0029	385.126	3.79466e+06	3.68049e+06	2.7811e+06	1.75308e+06	2.30099e+06	4.10105e+06	2.47509e+06	3.68753e+06	3.31526e+06	3.6184e+06	2.70514e+06	3.34536e+06	4.08739e+06	3.45382e+06	2.58561e+06	3.43624e+06
				63.0387	266.031	5.91301e+07	7.82133e+07	4.02075e+07	5.35747e+07	4.21178e+07	6.09841e+07	1.0094e+08	8.45003e+07	6.33277e+07	7.2756e+07	7.50344e+07	1.14301e+08	8.6246e+07	8.14113e+07	7.1224e+07	6.68777e+07
				63.0377	130.069	4.28706e+08	3.8034e+08	4.09258e+08	3.23586e+08	3.16983e+08	3.87537e+08	3.14226e+08	2.86126e+08	3.0069e+08	3.40085e+08	3.13883e+08	3.02211e+08	3.16168e+08	3.10289e+08	3.23959e+08	3.18078e+08
		Diclosulam	23.6321	63.0358	407.236	1.7315e+06	1.69677e+06	4.67722e+06	441255	2.30574e+06	7.60088e+06	1.20948e+06	4.43917e+06	6.33412e+06	4.5794e+06	1.97137e+06	2.46374e+06	5.57595e+06	3.07971e+06	2.99069e+06	3.23188e+06
				63.0332	72.0815	3.53784e+08	1.90373e+08	2.63343e+08	2.00472e+08	2.06641e+08	1.87374e+08	3.28443e+08	2.12993e+08	1.93025e+08	2.56363e+08	1.94179e+08	2.40224e+08	2.53224e+08	2.32784e+08	2.36887e+08	2.55037e+08
				63.0323	103.041	2.35709e+07	4.51856e+07	6.5263e+07	5.02116e+07	4.8852e+07	5.69227e+07	5.14557e+07	5.38052e+07	5.98214e+07	6.25437e+07	6.23774e+07	3.20193e+07	3.73921e+07	4.65016e+07	3.97772e+07	4.19905e+07
		2,5-Furandicarboxylate	-20.2113	63.0132	157.097	1.26529e+07	9.78172e+06	5.15829e+06	8.71738e+06	1.00763e+07	7.15753e+06	9.09328e+06	1.19542e+07	9.89769e+06	1.33063e+07	1.20333e+07	6.69254e+06	5.93026e+06	6.88504e+06	7.35323e+06	6.93705e+06
				62.9314	85.0231	5.2861e+07	6.89429e+07	7.1564e+07	6.2936e+07	6.92876e+07	8.0455e+07	5.57544e+07	7.39735e+07	7.73127e+07	7.73472e+07	6.88757e+07	6.15535e+07	6.92978e+07	6.83925e+07	6.34719e+07	6.80065e+07
				61.7715	73.0821	1.71658e+07	9.1761e+06	1.21593e+07	1.02073e+07	9.9885e+06	9.08823e+06	1.70474e+07	1.08909e+07	9.64531e+06	1.27609e+07	9.1386e+06	1.23676e+07	1.19054e+07	1.17254e+07	1.1218e+07	1.12726e+07
				61.7287	256.097	942763	1.74437e+07	260560	1.48473e+07	9.81339e+06	4.72467e+06	4.37737e+07	1.73537e+07	1.22627e+07	1.0048e+07	1.49673e+07	3.0814e+07	2.20754e+07	2.56176e+07	2.46749e+07	2.4277e+07
				61.7273	282.046	7.20267e+06	1.44499e+07	8.24314e+06	8.55614e+06	8.80799e+06	7.8681e+06	2.19664e+07	1.66344e+07	1.15677e+07	1.23244e+07	1.59363e+07	2.47509e+07	1.52703e+07	1.39207e+07	1.16098e+07	1.16507e+07
				61.7181	371.041	1.17923e+07	8.96577e+06	7.5703e+06	6.84741e+06	5.63163e+06	1.21436e+07	8.20992e+06	6.26178e+06	7.70456e+06	7.93794e+06	5.91735e+06	1.5135e+07	1.47502e+07	1.36646e+07	1.35913e+07	1.02179e+07
				61.7133	409.027	4.72842e+06	2.82943e+06	3.7812e+06	2.6744e+06	1.73909e+06	4.13886e+06	2.0324e+06	4.05046e+06	2.0174e+06	3.49291e+06	2.79216e+06	6.38254e+06	4.14322e+06	3.23135e+06	3.69807e+06	3.07461e+06
				61.46	148.064	4.70823e+07	3.94614e+07	5.29438e+07	4.11365e+07	7.30228e+07	4.18859e+07	4.05078e+07	3.89437e+07	3.66557e+07	4.65991e+07	3.6067e+07	4.14454e+07	5.36835e+07	4.99072e+07	5.03335e+07	4.28542e+07
				61.46	226.061	9.3889e+06	1.15417e+07	1.26284e+07	1.31767e+07	1.38985e+07	1.27849e+07	1.72191e+07	9.00357e+06	1.77261e+07	1.20196e+07	1.1628e+07	7.50316e+06	1.08265e+07	1.6421e+07	1.28809e+07	1.32437e+07
				61.076	206.131	1.77985e+07	2.25203e+07	1.75721e+07	1.24664e+07	1.56155e+07	2.68663e+07	1.62584e+07	1.74071e+07	1.99682e+07	1.92858e+07	2.02385e+07	1.59619e+07	1.80096e+07	1.70215e+07	1.69188e+07	1.4202e+07
				61.0444	247.167	6.30348e+06	6.26958e+06	3.97046e+06	4.13723e+06	4.62525e+06	3.39243e+06	5.51732e+06	5.0552e+06	2.8109e+06	3.74701e+06	5.80816e+06	9.5872e+06	5.67036e+06	3.49953e+06	3.9261e+06	3.83946e+06
				60.4198	158.097	3.62355e+07	4.3285e+07	3.55542e+07	2.96813e+07	1.3944e+07	2.93151e+07	4.39021e+07	2.78944e+07	2.2825e+07	3.45539e+07	2.39236e+07	2.58804e+07	3.14387e+07	3.20677e+07	2.85647e+07	3.07291e+07
				60.4192	226.048	1.08096e+07	1.30972e+07	1.45131e+07	1.33318e+07	1.45403e+07	1.23938e+07	2.02754e+07	9.92953e+06	1.83383e+07	1.20066e+07	1.16379e+07	7.62906e+06	1.25934e+07	1.72861e+07	1.33572e+07	1.32864e+07
				60.4181	192.037	7.95975e+07	1.71847e+07	3.2672e+07	1.00057e+07	2.73104e+07	3.15626e+07	1.59994e+07	1.27605e+07	1.70599e+07	1.81557e+07	2.01266e+07	8.71706e+06	3.53154e+07	3.01983e+07	2.62222e+07	2.90467e+07
				60.4157	266.045	5.80753e+07	7.88646e+07	3.93933e+07	5.22308e+07	4.1725e+07	5.97964e+07	1.00412e+08	8.45353e+07	6.19813e+07	7.15694e+07	7.45265e+07	1.13103e+08	8.55927e+07	8.1112e+07	7.08218e+07	6.62758e+07
				60.4121	179.015	1.54431e+07	1.27126e+07	1.41735e+07	8.84583e+06	1.07885e+07	7.44738e+06	1.84792e+07	1.41811e+07	1.10006e+07	1.66444e+07	1.73817e+07	1.26696e+07	1.67524e+07	1.39013e+07	1.28755e+07	1.36556e+07
				60.3589	274.106	1.25832e+07	1.41709e+07	1.31791e+07	1.2424e+07	9.91777e+06	1.66695e+07	6.70297e+06	8.53671e+06	1.20596e+07	9.21654e+06	1.11262e+07	7.01358e+06	8.42648e+06	8.95597e+06	9.83321e+06	1.09692e+07
				60.3331	267.058	1.09297e+07	9.25546e+06	6.09726e+06	5.79896e+06	6.02831e+06	7.66474e+06	9.66065e+06	1.04335e+07	1.01318e+07	1.22817e+07	1.0118e+07	6.12739e+06	1.02507e+07	9.67484e+06	8.22049e+06	8.84466e+06
				60.3315	274.095	1.3243e+07	1.38756e+07	1.32677e+07	1.25866e+07	9.88669e+06	1.64637e+07	6.70297e+06	8.71693e+06	1.21102e+07	9.359e+06	1.1118e+07	6.19866e+06	8.81232e+06	9.3486e+06	9.98086e+06	1.10493e+07
				60.1249	186.065	1.71761e+07	1.90124e+07	2.56765e+07	2.64545e+07	2.10582e+07	2.82807e+07	2.06277e+07	2.29907e+07	2.53249e+07	2.2189e+07	1.97259e+07	1.52309e+07	2.68016e+07	2.05912e+07	2.0034e+07	2.05038e+07
		D-Glucosamine 6-phosphate	6.81729	59.6323	260.16	9.54679e+06	1.05351e+07	2.58295e+07	2.28067e+07	2.38943e+07	1.20802e+07	1.32265e+07	1.64335e+07	1.32389e+07	1.26268e+07	8.00565e+06	8.26642e+06	1.61548e+07	1.26291e+07	1.23101e+07	1.44613e+07
				59.6157	260.184	9.67114e+06	1.0765e+07	2.58321e+07	2.27832e+07	2.397e+07	1.21153e+07	1.3467e+07	1.64335e+07	1.32862e+07	1.26268e+07	8.07597e+06	8.26642e+06	1.61575e+07	1.26748e+07	1.23219e+07	1.45192e+07
				59.3779	258.106	2.6043e+07	3.66726e+07	3.03377e+07	3.61231e+07	2.18418e+07	2.55461e+07	4.67086e+07	2.31536e+07	2.71156e+07	1.85743e+07	3.3152e+07	3.93377e+07	2.07307e+07	3.31849e+07	3.60758e+07	3.37466e+07
				59.1249	143.113	2.00791e+07	2.87146e+07	6.52346e+07	6.4747e+07	1.35713e+08	3.18926e+07	6.2623e+07	7.74487e+07	6.05699e+07	5.59514e+07	3.19713e+07	3.46093e+07	4.36846e+07	4.226e+07	4.45813e+07	4.32686e+07
				59.1176	367.158	9.16491e+06	1.03106e+07	8.77009e+06	8.93872e+06	5.74945e+06	9.44637e+06	7.86359e+06	8.64323e+06	7.48363e+06	6.51333e+06	6.82463e+06	1.62818e+07	1.01888e+07	8.98038e+06	8.8527e+06	7.91852e+06
		Stearyltrimethylammonium chloride	16.8896	59.1135	349.063	8.62518e+06	7.92111e+06	9.58224e+06	1.04787e+07	8.46319e+06	9.02188e+06	5.9151e+06	9.13689e+06	5.95586e+06	7.70581e+06	7.12278e+06	1.48284e+07	1.03773e+07	9.32201e+06	8.37584e+06	9.01014e+06
				59.1112	106.052	1.60415e+07	1.08567e+07	1.19439e+07	2.2522e+07	1.18332e+07	1.47795e+07	1.38266e+07	9.19028e+06	1.09744e+07	1.23069e+07	1.30263e+07	1.47923e+07	1.54904e+07	1.4352e+07	1.47148e+07	1.41034e+07
				59.1097	250.084	2.50937e+07	2.7889e+07	2.1499e+07	2.68304e+07	2.39525e+07	2.87064e+07	5.00043e+07	3.38553e+07	3.70209e+07	3.38225e+07	3.0781e+07	2.32972e+07	3.99547e+07	3.84502e+07	3.33708e+07	3.22858e+07
		2-Oxoadipate	9.84997	59.1082	161.134	3.20306e+07	2.59279e+07	2.26395e+07	1.32929e+07	1.89413e+07	2.20549e+07	3.25876e+07	2.58379e+07	1.68136e+07	2.20233e+07	3.66161e+07	5.75799e+07	2.52061e+07	2.26655e+07	2.51334e+07	2.45183e+07
				59.108	154.056	3.99054e+07	3.97637e+07	1.26244e+07	2.43313e+07	1.55067e+07	4.78704e+07	3.87956e+07	1.26077e+07	1.45836e+07	2.97571e+07	1.22991e+07	1.00634e+07	2.86056e+07	2.93839e+07	2.66831e+07	2.67265e+07
				59.1068	160.133	3.71908e+08	2.84594e+08	2.52322e+08	1.34633e+08	1.91006e+08	2.31293e+08	3.47552e+08	2.5358e+08	1.98366e+08	2.35744e+08	4.05271e+08	6.28607e+08	2.72529e+08	2.59831e+08	2.7934e+08	2.71092e+08
				59.0894	348.07	9.04013e+07	7.94415e+07	1.10918e+08	1.01654e+08	9.54983e+07	8.97325e+07	5.50267e+07	5.96965e+07	6.65465e+07	6.80553e+07	5.80245e+07	5.52488e+07	8.91108e+07	9.05357e+07	8.13259e+07	8.41302e+07
				59.0543	345.176	5.59056e+06	7.59605e+06	6.04526e+06	7.19829e+06	3.0462e+06	7.89212e+06	4.06918e+06	5.42281e+06	4.84331e+06	5.34821e+06	4.23806e+06	3.03534e+06	6.95225e+06	5.31114e+06	5.24594e+06	5.74367e+06
				59.0521	119.082	1.87729e+08	1.49211e+08	1.68629e+08	1.59791e+08	1.2183e+08	1.41779e+08	1.4301e+08	1.21527e+08	1.2766e+08	1.3808e+08	1.27893e+08	1.13251e+08	1.5197e+08	1.41788e+08	1.4877e+08	1.41409e+08
				59.0521	455.187	1.58236e+07	2.99714e+07	1.73172e+07	2.78556e+07	2.08068e+07	4.14988e+07	3.4531e+07	4.65389e+07	4.03982e+07	3.47544e+07	3.13563e+07	3.47423e+07	2.98465e+07	3.58698e+07	2.84019e+07	2.62608e+07
				59.0382	194.127	1.78831e+07	1.1352e+07	1.80574e+07	2.39671e+07	1.49907e+07	2.10704e+07	1.38425e+07	2.51526e+07	1.92e+07	2.27695e+07	2.51609e+07	2.22011e+07	2.03813e+07	1.86484e+07	2.13006e+07	2.07196e+07
				59.0074	282.057	6.98425e+06	1.41864e+07	8.0421e+06	8.40666e+06	8.83486e+06	7.82436e+06	2.17512e+07	1.67037e+07	1.13221e+07	1.22573e+07	1.60563e+07	2.3483e+07	1.49158e+07	1.38722e+07	1.1619e+07	1.13627e+07
				58.8573	187.058	3.71041e+06	5.23121e+06	3.71849e+06	2.11962e+06	2.32238e+06	2.64053e+06	8.48681e+06	3.14979e+06	5.60704e+06	4.53734e+06	7.55651e+06	3.25343e+06	6.88709e+06	6.07191e+06	3.93234e+06	5.10808e+06
				58.8089	264.034	5.0236e+06	6.6625e+06	6.14008e+06	7.03924e+06	5.52661e+06	7.69437e+06	4.9078e+06	4.76401e+06	8.72201e+06	6.73936e+06	6.94748e+06	2.55247e+06	5.99434e+06	7.45407e+06	6.62027e+06	6.37104e+06
				58.0643	159.08	1.36953e+07	1.12706e+07	8.03209e+06	1.21506e+07	1.1596e+07	1.1087e+07	1.16432e+07	1.16148e+07	1.1142e+07	1.24681e+07	1.35271e+07	1.18366e+07	1.14679e+07	1.25087e+07	1.22871e+07	1.0161e+07
				57.8185	186.053	1.68335e+07	1.95953e+07	2.568e+07	2.66056e+07	2.11417e+07	2.92938e+07	2.12702e+07	2.63517e+07	2.35122e+07	2.22147e+07	1.84038e+07	1.5262e+07	2.68016e+07	2.05577e+07	2.00565e+07	2.10663e+07
				57.8144	370.052	2.7352e+07	2.58246e+07	3.83536e+07	3.19269e+07	3.04482e+07	2.60496e+07	2.25711e+07	1.85618e+07	2.59684e+07	2.33929e+07	2.15026e+07	1.12254e+07	3.65963e+07	3.30336e+07	2.79363e+07	2.72942e+07
				57.805	114.066	1.03248e+08	1.04824e+08	1.34326e+08	1.22143e+08	1.79246e+08	1.18956e+08	1.27485e+08	1.15644e+08	1.28258e+08	1.26016e+08	1.14521e+08	1.13322e+08	9.30386e+07	9.94734e+07	9.95392e+07	1.03945e+08
				57.8047	76.0598	1.31572e+07	8.46401e+06	1.09269e+07	1.01104e+07	2.00831e+07	8.46017e+06	9.0786e+06	9.24708e+06	1.00318e+07	1.55683e+07	2.01445e+07	7.31344e+06	2.22946e+07	2.03514e+07	2.37589e+07	2.09157e+07
				57.8008	408.008	1.08282e+07	9.01688e+06	1.13883e+07	9.75118e+06	8.51123e+06	9.87609e+06	6.55606e+06	6.68965e+06	7.50041e+06	7.83107e+06	6.41733e+06	4.37574e+06	1.06086e+07	1.05735e+07	9.36128e+06	9.37496e+06
				57.7988	228.124	1.23302e+07	2.05577e+07	9.55011e+06	1.51689e+07	1.70223e+07	1.61029e+07	1.85122e+07	2.18902e+07	1.77015e+07	2.01369e+07	2.07498e+07	3.01712e+07	1.85814e+07	1.80068e+07	1.60213e+07	1.54557e+07
				57.7795	392.033	9.24871e+06	9.1534e+06	1.44238e+07	1.12085e+07	1.17263e+07	8.29284e+06	9.70071e+06	7.47651e+06	1.04971e+07	8.44353e+06	7.66522e+06	3.10249e+06	1.34589e+07	1.27391e+07	1.01489e+07	9.7557e+06
				57.7752	386.026	1.43064e+07	1.11263e+07	1.52683e+07	1.26283e+07	9.58499e+06	1.34128e+07	6.02089e+06	9.19516e+06	8.26855e+06	1.00613e+07	8.12944e+06	7.17862e+06	1.2412e+07	1.24467e+07	1.12375e+07	1.04345e+07
				57.7727	144.08	2.6524e+08	3.02933e+08	1.97007e+08	1.88049e+08	1.58853e+08	1.92919e+08	3.63133e+08	2.03882e+08	2.02777e+08	3.21752e+08	2.2635e+08	1.95078e+08	2.9542e+08	3.12344e+08	3.06035e+08	3.10801e+08
				57.7692	176.115	2.93438e+07	2.76826e+07	3.25435e+07	2.46223e+07	3.33982e+07	3.45198e+07	3.62468e+07	3.22971e+07	3.61968e+07	3.61844e+07	3.02213e+07	2.77804e+07	3.18925e+07	3.00663e+07	3.16132e+07	3.04263e+07
				57.7485	138.054	1.77749e+07	1.58381e+07	1.53326e+07	7.59607e+06	9.24346e+06	1.1565e+07	1.379e+07	1.47535e+07	1.82765e+07	3.14579e+07	2.04757e+07	8.84308e+06	4.38784e+07	3.81447e+07	2.79328e+07	3.08457e+07
				57.7304	70.0658	5.25858e+07	4.1275e+07	5.5981e+07	4.24827e+07	4.24683e+07	4.65476e+07	4.60321e+07	3.9012e+07	4.33376e+07	5.51459e+07	4.12563e+07	3.53109e+07	5.4541e+07	5.39697e+07	5.14158e+07	4.87501e+07
				57.5152	117.074	1.94473e+07	2.25152e+07	2.25508e+07	2.14883e+07	2.09637e+07	2.57352e+07	1.94965e+07	2.19468e+07	2.544e+07	2.49531e+07	2.14805e+07	1.55097e+07	2.55936e+07	2.61431e+07	2.1628e+07	2.29278e+07
				57.117	192.045	8.01804e+07	1.83783e+07	3.351e+07	1.05713e+07	2.80403e+07	3.17954e+07	1.83238e+07	1.38704e+07	1.69837e+07	1.94615e+07	2.1213e+07	9.23891e+06	3.68588e+07	3.02761e+07	2.75354e+07	2.94167e+07
				56.7717	117.068	1.99687e+07	2.32271e+07	2.31717e+07	2.14883e+07	2.09635e+07	2.6374e+07	2.1035e+07	3.65893e+07	2.86713e+07	2.56802e+07	2.29948e+07	1.60491e+07	2.58125e+07	2.6917e+07	2.22392e+07	2.35439e+07
		3,5-Dichloro-2-methylmucote	21.4075	56.5395	226.038	1.04402e+07	1.2025e+07	2.14033e+07	1.2623e+07	1.41826e+07	1.30841e+07	1.79281e+07	9.36573e+06	1.79353e+07	1.15327e+07	1.1746e+07	7.5484e+06	1.15297e+07	1.67902e+07	1.31585e+07	1.34149e+07
				56.5235	138.971	1.03614e+07	2.75327e+07	1.30267e+07	2.85747e+07	5.29551e+07	3.10846e+07	9.55054e+07	3.91135e+07	3.74274e+07	2.8125e+07	3.47314e+07	7.43876e+07	3.22341e+07	2.95032e+07	2.75135e+07	2.66695e+07
				56.5177	258.117	2.63321e+07	3.58109e+07	2.97028e+07	3.49275e+07	2.14646e+07	2.51187e+07	4.52324e+07	3.17201e+07	2.65628e+07	1.8102e+07	3.30461e+07	3.84597e+07	2.54906e+07	3.25875e+07	3.52018e+07	3.28954e+07
				56.5068	263.126	6.15408e+06	3.30919e+06	5.42078e+06	4.40556e+06	3.61251e+06	5.25337e+06	7.99488e+06	4.92844e+06	4.11847e+06	5.70046e+06	5.06647e+06	4.0681e+06	7.98891e+06	7.18372e+06	7.76933e+06	6.23046e+06
				56.5002	213.037	1.3953e+07	1.20542e+07	1.08147e+07	7.76504e+06	9.5029e+06	1.01149e+07	1.63417e+07	9.67741e+06	1.29239e+07	1.34262e+07	1.247e+07	9.28092e+06	1.12205e+07	1.09773e+07	1.02683e+07	9.80406e+06
		Trinitrotoluene	-19.7909	56.5002	228.134	1.231e+07	2.07314e+07	9.59745e+06	1.42953e+07	1.66869e+07	1.61636e+07	1.85468e+07	2.19119e+07	1.78802e+07	2.01657e+07	2.08803e+07	3.01712e+07	1.87536e+07	1.82046e+07	1.56873e+07	1.51904e+07
		Oxamate	-20.495	56.4415	90.0556	7.38343e+07	5.53484e+07	7.35278e+07	6.33977e+07	7.26651e+07	6.20651e+07	8.35306e+07	5.2789e+07	6.699e+07	7.08016e+07	7.61621e+07	7.61358e+07	7.05458e+07	7.55623e+07	8.11151e+07	7.01166e+07
		para-Trifluoromethylphenol	-6.97032	56.4284	163.115	3.99982e+07	4.4257e+07	5.69699e+07	5.80677e+07	9.44394e+07	6.56056e+07	5.01013e+07	6.82903e+07	6.47186e+07	6.67136e+07	7.40544e+07	4.80333e+07	4.95267e+07	4.17932e+07	5.19798e+07	4.4969e+07
				56.2457	230.067	1.63938e+07	1.26387e+07	1.06206e+07	9.80668e+06	9.39878e+06	1.26435e+07	8.4248e+06	1.05151e+07	1.38472e+07	1.6994e+07	1.12546e+07	8.58568e+06	1.20245e+07	1.15181e+07	1.08543e+07	1.03472e+07
				56.2026	283.162	3.36486e+06	4.49449e+06	2.89887e+06	1.5402e+06	512158	1.51827e+06	6.53472e+06	2.05539e+06	2.57011e+06	5.48884e+06	2.31485e+06	1.57568e+06	4.38882e+06	4.19742e+06	6.18733e+06	3.85679e+06
		DCI	-6.48221	55.7123	249.155	2.93153e+07	3.01234e+07	3.3912e+07	5.05063e+07	3.40716e+07	4.40891e+07	3.80118e+07	2.30414e+07	2.36859e+07	2.98595e+07	2.58128e+07	2.81628e+07	3.61733e+07	3.24382e+07	3.59268e+07	3.22933e+07
				55.4894	236.027	8.38066e+06	4.19362e+06	3.42051e+06	3.15151e+06	3.66902e+06	4.86769e+06	4.75577e+06	4.47704e+06	4.15832e+06	4.60144e+06	4.55776e+06	2.56981e+06	5.49339e+06	4.64335e+06	5.79285e+06	4.21915e+06
		L-Ascorbate 6-phosphate	3.58498	55.222	257.112	1.17858e+08	2.6942e+08	2.12675e+08	2.53057e+08	1.35052e+08	1.46057e+08	2.6709e+08	2.04541e+08	1.94879e+08	1.78604e+08	2.16602e+08	2.04051e+08	1.9651e+08	2.11051e+08	2.22354e+08	2.16577e+08
				55.222	365.105	542533	1.38245e+06	2.075e+06	1.23388e+06	1.50264e+06	3.05154e+06	1.39956e+06	1.92295e+06	1.48584e+06	1.9914e+06	757930	5.56046e+08	2.18504e+07	2.13528e+07	1.86984e+07	2.02021e+07
				55.2192	206.152	6.20271e+06	9.80815e+06	3.76984e+06	3.68429e+06	6.61767e+06	1.11753e+07	5.67365e+06	6.13352e+06	5.82997e+06	7.08532e+06	1.00622e+07	5.05353e+06	4.69806e+06	5.39706e+06	5.2115e+06	5.56045e+06
				55.2173	264.01	4.92767e+06	6.67184e+06	6.64558e+06	7.01613e+06	5.86614e+06	8.02117e+06	4.96577e+06	4.76973e+06	8.72174e+06	6.74773e+06	6.99912e+06	2.51014e+06	6.41221e+06	7.48121e+06	6.29673e+06	6.59764e+06
				55.2123	381.079	2.4995e+06	1.29351e+06	2.80154e+06	2.23598e+06	1.39994e+06	4.48784e+06	503246	2.61933e+06	660835	2.02631e+06	1.38924e+06	4.16524e+08	1.55232e+07	1.28212e+07	1.1218e+07	1.10181e+07
				55.179	203.059	1.43744e+08	2.90735e+08	2.20662e+08	2.00645e+08	2.86051e+08	2.61551e+08	2.8552e+08	3.248e+08	3.66274e+08	3.36528e+08	3.38998e+08	1.6299e+08	3.27969e+08	3.03083e+08	2.28861e+08	2.61203e+08
				55.1719	292.178	1.98834e+07	2.26661e+07	3.02746e+07	1.92311e+07	1.70606e+07	2.19942e+07	2.02548e+07	1.5303e+07	1.8972e+07	2.11275e+07	1.71152e+07	6.68539e+06	2.54936e+07	2.38417e+07	2.32618e+07	2.33844e+07
				55.1587	80.9485	7.26374e+07	9.43157e+07	1.10072e+08	8.99562e+07	9.95643e+07	7.6962e+07	1.31615e+08	7.96522e+07	1.17581e+08	9.48588e+07	1.04209e+08	5.06618e+07	9.38156e+07	9.23401e+07	1.00181e+08	9.25508e+07
				55.1165	280.071	2.14019e+07	2.93486e+07	2.39603e+07	2.47297e+07	2.26888e+07	1.72784e+07	3.2339e+07	3.01474e+07	2.99259e+07	2.89495e+07	4.12512e+07	3.56301e+07	2.85938e+07	2.55987e+07	2.34518e+07	2.20428e+07
		Glycine	-17.656	55.1154	76.0726	1.28146e+07	6.95631e+06	1.07132e+07	9.18418e+06	1.90386e+07	7.83565e+06	7.89581e+06	8.12392e+06	8.60026e+06	1.48675e+07	1.93197e+07	6.25351e+06	2.13312e+07	1.94259e+07	2.30198e+07	1.98795e+07
				55.005	96.9228	1.34296e+08	1.55777e+08	1.61307e+08	1.32213e+08	1.29203e+08	1.45357e+08	1.5052e+08	1.33291e+08	1.50601e+08	1.45364e+08	1.49504e+08	9.83937e+07	1.41078e+08	1.42425e+08	1.48428e+08	1.37439e+08
				55.005	170.857	9.83682e+06	1.02216e+07	9.32114e+06	1.03498e+07	6.14464e+06	1.18334e+07	7.55478e+06	9.95865e+06	7.72619e+06	9.30279e+06	8.82948e+06	7.56356e+06	8.70717e+06	8.24089e+06	8.79813e+06	8.29209e+06
				54.993	213.058	1.17645e+07	1.05552e+07	9.91922e+06	7.14315e+06	8.71316e+06	9.3614e+06	1.558e+07	9.36493e+06	1.18684e+07	1.28047e+07	1.19471e+07	8.89617e+06	1.08017e+07	1.07836e+07	9.91617e+06	9.43448e+06
				53.9149	112.899	3.25111e+08	2.93789e+08	2.84953e+08	2.31433e+08	1.92858e+08	3.31303e+08	1.93096e+08	2.61766e+08	2.00999e+08	2.59528e+08	2.37916e+08	2.42617e+08	2.52215e+08	2.33636e+08	2.46208e+08	2.41742e+08
		(S)-Ureidoglycine	19.0867	53.8953	134.116	1.04158e+08	3.84347e+07	9.30877e+07	1.84888e+08	1.00115e+08	1.80257e+08	1.27848e+08	1.82097e+08	4.85547e+07	1.19625e+08	1.21998e+08	1.2087e+08	1.30225e+08	1.12838e+08	1.37199e+08	1.17686e+08
				53.8923	292.197	1.96218e+07	2.26284e+07	3.01053e+07	1.97224e+07	1.27162e+07	2.0957e+07	2.01207e+07	1.51176e+07	1.90199e+07	2.09816e+07	1.72586e+07	6.68289e+06	2.15058e+07	1.99039e+07	1.97299e+07	2.05211e+07
				53.8901	198.865	3.71682e+06	4.51076e+06	6.58578e+06	6.23189e+06	7.20172e+06	4.78304e+06	7.97324e+06	3.8687e+06	7.25664e+06	5.89639e+06	5.91042e+06	4.4601e+06	7.09175e+06	5.00598e+06	6.93759e+06	5.46371e+06
				53.8861	219.044	4.99071e+07	7.95762e+07	8.13297e+07	5.78035e+07	7.30139e+07	8.05699e+07	7.12688e+07	8.75551e+07	8.58106e+07	9.18215e+07	7.81777e+07	5.19252e+07	9.19728e+07	8.02816e+07	7.47162e+07	6.90529e+07
				53.8815	270.817	6.97029e+06	8.69576e+06	1.08716e+07	1.02896e+07	1.00669e+07	9.14449e+06	1.15851e+07	8.12383e+06	1.20803e+07	8.59152e+06	9.94888e+06	4.51247e+06	1.11214e+07	9.25547e+06	1.16653e+07	9.52296e+06
				53.866	257.147	1.15574e+08	1.94939e+08	2.03914e+08	2.27547e+08	8.2298e+07	1.35238e+08	1.60432e+08	1.6213e+08	1.70814e+08	1.6791e+08	1.67671e+08	6.65112e+07	1.29962e+08	1.52361e+08	1.43913e+08	1.62777e+08
				53.8311	164.028	7.62877e+06	6.94064e+06	8.01718e+06	5.0253e+06	5.68147e+06	4.80418e+06	1.0777e+07	2.04557e+06	6.37175e+06	5.94988e+06	2.74265e+06	2.68875e+06	9.3567e+06	8.30135e+06	8.89622e+06	9.24157e+06
				53.8268	114.896	1.01816e+08	9.97568e+07	9.0662e+07	6.96369e+07	6.51284e+07	1.09015e+08	6.13528e+07	8.70741e+07	6.69541e+07	8.72938e+07	8.04582e+07	8.26645e+07	8.19722e+07	7.59536e+07	7.87021e+07	7.93469e+07
				53.8268	140.068	1.31464e+08	2.18314e+08	2.52773e+08	1.77763e+08	1.31032e+08	1.52362e+08	2.54366e+08	2.65506e+08	2.7442e+08	2.20931e+08	2.31473e+08	8.5246e+07	1.54922e+08	1.82354e+08	1.60081e+08	1.65101e+08
				53.8268	178.098	1.43046e+07	8.04543e+06	1.22107e+07	1.66165e+07	8.83162e+06	1.71751e+07	1.55817e+07	1.37133e+07	7.27264e+06	1.63313e+07	1.25175e+07	1.5215e+07	1.46021e+07	1.46957e+07	1.42954e+07	1.38431e+07
				53.8137	214.055	1.53427e+07	7.78355e+06	9.65876e+06	7.6411e+06	9.29336e+06	8.40214e+06	6.98923e+06	8.46671e+06	7.9885e+06	8.00281e+06	9.23645e+06	8.82286e+06	1.13628e+07	9.39082e+06	1.02674e+07	9.34621e+06
				53.8098	156.046	1.77898e+08	2.36082e+08	2.79558e+08	1.84194e+08	1.27172e+08	1.69005e+08	2.20478e+08	2.56343e+08	2.4829e+08	2.18942e+08	2.27286e+08	1.00456e+08	1.64531e+08	1.8161e+08	1.75025e+08	1.65581e+08
				53.8059	273.118	1.9926e+07	2.80311e+07	2.97025e+07	2.53371e+07	1.08108e+07	1.94145e+07	2.35325e+07	2.30948e+07	2.457e+07	2.25852e+07	2.74974e+07	7.73981e+06	1.99379e+07	2.13789e+07	2.13451e+07	2.06508e+07
		Sodium iodate	-5.49815	53.7993	198.899	4.03242e+06	4.52437e+06	6.5524e+06	6.0511e+06	7.1745e+06	4.76066e+06	7.97033e+06	4.13172e+06	7.3149e+06	6.00292e+06	5.91461e+06	5.12441e+06	7.06488e+06	5.08618e+06	6.88992e+06	5.42736e+06
		L-Selenocysteine	16.8577	53.7878	169.063	6.4896e+07	5.40132e+07	6.39921e+07	5.76782e+07	7.27124e+07	5.38742e+07	6.14732e+07	3.84082e+07	4.4303e+07	5.19972e+07	4.54538e+07	4.83826e+07	6.99884e+07	6.03461e+07	5.19682e+07	6.37615e+07
				53.7878	193.15	1.58372e+07	7.17574e+06	9.00187e+06	8.50101e+06	1.56248e+07	9.12117e+06	7.14261e+06	6.57278e+06	8.64296e+06	1.44755e+07	1.78233e+07	5.73565e+06	2.36121e+07	1.95435e+07	2.56762e+07	2.0568e+07
		(3E)-4-(2-Carboxyphenyl)-2-oxobut-3-enoate	-3.02847	53.728	221.185	4.91918e+07	1.83627e+07	2.64545e+07	1.91094e+07	8.2004e+06	1.9703e+07	1.90724e+07	1.13077e+07	1.02341e+07	1.32513e+07	6.18261e+06	1.0369e+07	2.0064e+07	1.87699e+07	2.07478e+07	1.79432e+07
		3,5-Dichlorocatechol	-9.81116	53.3576	180.006	8.12697e+06	6.86665e+06	6.618e+06	4.8775e+06	6.43877e+06	5.83849e+06	8.85199e+06	4.37032e+06	4.642e+06	6.29366e+06	3.9465e+06	5.21144e+06	7.34981e+06	6.48064e+06	7.69522e+06	5.55982e+06
				52.8807	196.877	3.487e+07	2.43901e+07	3.79655e+07	2.79294e+07	2.21725e+07	3.47786e+07	2.39056e+07	3.05042e+07	2.15513e+07	2.94826e+07	2.50484e+07	3.03665e+07	3.54953e+07	2.98818e+07	3.377e+07	3.01419e+07
		cis-Aconitate	19.7236	52.865	175.119	2.63769e+08	2.13633e+08	2.63343e+08	1.71127e+08	1.85223e+08	2.47675e+08	2.61062e+08	1.83117e+08	2.23575e+08	2.2857e+08	1.7525e+08	1.70064e+08	2.5306e+08	2.27785e+08	2.44264e+08	1.96559e+08
				52.8546	222.189	4.57086e+06	775544	1.68085e+06	1.12742e+06	125146	1.6109e+06	1.93422e+06	1.14489e+06	693594	723139	461573	581537	1.61754e+06	712147	1.77473e+06	1.35597e+06
				52.6332	105.107	6.74245e+07	5.33638e+07	5.63661e+07	4.5523e+07	5.1753e+07	6.33269e+07	6.33862e+07	5.60947e+07	4.56892e+07	5.04373e+07	3.65325e+07	5.04045e+07	6.07293e+07	4.94511e+07	6.25131e+07	5.2094e+07
				52.6332	293.201	1.71744e+06	1.5499e+06	2.45556e+06	2.11606e+06	379696	2.0963e+06	1.01491e+06	577916	1.22474e+06	1.77655e+06	1.19653e+06	394493	2.38241e+06	1.58359e+06	1.24125e+06	1.99239e+06
				52.6255	141.065	2.5809e+07	2.21107e+07	1.81134e+07	1.0037e+07	1.23603e+07	1.44207e+07	2.24375e+07	2.67543e+07	2.58539e+07	2.73464e+07	2.32097e+07	1.90229e+07	1.38924e+07	1.58029e+07	1.44329e+07	1.29891e+07
				52.6241	170.049	3.8996e+07	3.74714e+07	5.21661e+07	5.26661e+07	4.48304e+07	6.27021e+07	6.58123e+07	4.77529e+07	4.59116e+07	5.57198e+07	4.28526e+07	3.49613e+07	4.63863e+07	4.45536e+07	4.36403e+07	4.12241e+07
				52.5973	296.069	2.62126e+07	2.14294e+07	2.72462e+07	1.98768e+07	1.64613e+07	2.1253e+07	1.91935e+07	2.12469e+07	2.42262e+07	2.73181e+07	3.13931e+07	1.10833e+07	1.96688e+07	1.90456e+07	1.89039e+07	1.81274e+07
				52.5959	180.903	4.24992e+07	3.81287e+07	6.14519e+07	4.47548e+07	4.39736e+07	4.40487e+07	5.41512e+07	4.29806e+07	4.89412e+07	4.63609e+07	4.40357e+07	3.34063e+07	5.88544e+07	5.28949e+07	5.5651e+07	4.96096e+07
				52.5958	280.088	2.07326e+07	1.92422e+07	2.33432e+07	2.38529e+07	1.62177e+07	1.57732e+07	1.88872e+07	1.85006e+07	2.5152e+07	2.89983e+07	2.94294e+07	8.20481e+06	1.93688e+07	1.71145e+07	1.77169e+07	1.3709e+07
				52.5885	279.162	1.55461e+07	1.32011e+07	1.71227e+07	1.35751e+07	1.19708e+07	1.47279e+07	1.23021e+07	1.35119e+07	1.46854e+07	1.56405e+07	1.5527e+07	8.71629e+06	1.33556e+07	1.06354e+07	1.27106e+07	1.04047e+07
		Deamino-alpha-keto-demethylphosphinothricin	-18.0327	52.5802	167.073	1.387e+07	1.12818e+07	1.43529e+07	3.40969e+07	1.90168e+07	2.53504e+07	3.06025e+07	2.67431e+07	2.37991e+07	2.03419e+07	2.37773e+07	2.44145e+07	2.53795e+07	2.05507e+07	2.47217e+07	2.28529e+07
				52.5574	170.058	3.96639e+07	3.79129e+07	5.20433e+07	4.59503e+07	4.59297e+07	6.36089e+07	6.68645e+07	5.17119e+07	5.02603e+07	5.56888e+07	4.75271e+07	3.65749e+07	4.74328e+07	4.56711e+07	4.42581e+07	4.26332e+07
				52.5271	238.849	1.34536e+07	1.44652e+07	1.75909e+07	1.1062e+07	9.46862e+06	1.23389e+07	1.33433e+07	1.20735e+07	1.29053e+07	1.39127e+07	1.35764e+07	8.29251e+06	1.29605e+07	1.37736e+07	1.21639e+07	1.27539e+07
				52.3615	235.119	3.09374e+07	2.23752e+07	2.93061e+07	2.57114e+07	1.21743e+07	1.96813e+07	1.68632e+07	1.21987e+07	1.49995e+07	1.54185e+07	1.38352e+07	1.11146e+07	1.98598e+07	1.74843e+07	2.02701e+07	1.69127e+07
				51.3154	254.846	1.63324e+07	1.55471e+07	1.57176e+07	1.18247e+07	1.22257e+07	1.49482e+07	1.48113e+07	1.21518e+07	1.50337e+07	1.58009e+07	1.5035e+07	9.97934e+06	1.21879e+07	1.35551e+07	1.38585e+07	1.28704e+07
				51.2905	222.889	2.03537e+07	1.87777e+07	1.85262e+07	1.47565e+07	1.30025e+07	1.80681e+07	1.93899e+07	1.40545e+07	1.76956e+07	1.78809e+07	1.72133e+07	1.50238e+07	1.66169e+07	1.70572e+07	1.60528e+07	1.53163e+07
				51.2844	356.81	2.31409e+06	2.93946e+06	2.2441e+06	1.66867e+06	1.7599e+06	1.85943e+06	3.07972e+06	3.51789e+06	3.35917e+06	3.15029e+06	2.23049e+06	2.42539e+06	1.91374e+06	2.47139e+06	2.278e+06	1.72418e+06
				51.2841	152.055	3.46934e+07	4.274e+07	5.90398e+07	2.84474e+07	4.85454e+07	4.25216e+07	3.62482e+07	3.07949e+07	4.1041e+07	3.65215e+07	3.06791e+07	3.0712e+07	4.42162e+07	3.50693e+07	3.61895e+07	3.93876e+07
				51.2841	224.869	7.24479e+06	9.45471e+06	8.95674e+06	5.92292e+06	6.44306e+06	5.25937e+06	1.17285e+07	7.03181e+06	1.07119e+07	9.67143e+06	1.02281e+07	6.35201e+06	8.08142e+06	8.29011e+06	7.19441e+06	6.69228e+06
				51.2622	254.837	1.63397e+07	1.55096e+07	1.5805e+07	1.32245e+07	1.21801e+07	1.51975e+07	1.48095e+07	1.21518e+07	1.49432e+07	1.58123e+07	1.50248e+07	1.01217e+07	1.22007e+07	1.35666e+07	1.38806e+07	1.29662e+07
				51.2619	216.924	1.65896e+07	2.05811e+07	2.63723e+07	1.88168e+07	2.21838e+07	1.52734e+07	3.21136e+07	1.5736e+07	2.64095e+07	2.02819e+07	2.57423e+07	9.30895e+06	2.11287e+07	2.16685e+07	2.11698e+07	2.25725e+07
				51.2251	235.108	3.10127e+07	2.24484e+07	2.91522e+07	2.56995e+07	1.21743e+07	1.95851e+07	1.68681e+07	1.24134e+07	1.49598e+07	1.54246e+07	1.38352e+07	1.12423e+07	1.99431e+07	1.75593e+07	2.0256e+07	1.67879e+07
				51.2221	248.921	3.85623e+07	2.72686e+07	3.60306e+07	2.12291e+07	1.79283e+07	4.55069e+07	1.78416e+07	2.66009e+07	2.78099e+07	3.1592e+07	3.39048e+07	2.11937e+07	2.39793e+07	2.71707e+07	2.43096e+07	2.93327e+07
				51.2093	224.885	7.23648e+06	9.42657e+06	8.90971e+06	5.73008e+06	6.41719e+06	5.287e+06	1.1616e+07	7.03522e+06	1.07792e+07	9.67055e+06	1.0369e+07	6.35201e+06	8.08142e+06	8.31525e+06	7.18875e+06	6.64649e+06
				51.1833	222.92	2.03677e+07	1.86436e+07	1.87965e+07	1.47422e+07	1.28773e+07	1.80754e+07	1.87334e+07	1.37573e+07	1.72348e+07	1.76476e+07	1.66267e+07	1.47986e+07	1.65055e+07	1.70699e+07	1.60657e+07	1.54304e+07
				50.9534	222.931	2.03677e+07	1.87218e+07	1.86917e+07	1.47422e+07	1.3122e+07	1.80715e+07	1.92487e+07	1.40668e+07	1.78068e+07	1.76407e+07	1.71083e+07	1.50292e+07	1.66536e+07	1.71139e+07	1.61316e+07	1.53215e+07
				49.9984	177.077	2.01193e+07	1.31575e+07	3.01714e+07	4.22086e+07	2.16467e+07	4.09441e+07	2.62341e+07	3.06817e+07	1.38873e+07	3.55014e+07	2.66591e+07	4.41365e+07	2.85726e+07	2.9482e+07	3.07044e+07	2.96805e+07
				49.9871	211.13	2.34543e+07	2.31758e+07	2.93724e+07	2.23774e+07	1.73362e+07	2.60387e+07	3.70147e+07	2.72059e+07	3.08271e+07	3.07411e+07	3.40171e+07	1.97043e+07	2.87325e+07	2.34858e+07	2.07306e+07	1.77097e+07
		Chloramben	-5.91016	49.9833	207.032	5.6602e+07	4.9032e+07	5.85075e+07	4.5748e+07	3.90971e+07	4.81221e+07	4.46574e+07	4.00121e+07	3.76805e+07	4.65305e+07	4.28383e+07	3.89388e+07	4.85262e+07	4.55327e+07	4.61867e+07	4.25611e+07
				49.9766	208.89	1.88113e+06	2.91203e+06	3.23197e+06	2.18695e+06	2.75325e+06	1.99967e+06	5.04614e+06	2.11038e+06	3.95568e+06	3.49063e+06	3.46092e+06	1.75465e+06	2.36206e+06	2.69455e+06	2.44433e+06	2.43419e+06
				49.9601	190.163	5.54011e+07	6.01408e+07	6.33953e+07	4.08659e+07	4.49989e+07	6.95584e+07	5.59092e+07	6.22409e+07	5.12402e+07	6.09411e+07	6.22122e+07	5.32097e+07	5.15572e+07	4.64695e+07	4.83262e+07	4.06694e+07
				49.9584	250.878	1.22422e+07	1.33544e+07	9.39827e+06	8.35546e+06	7.49432e+06	1.26239e+07	7.15232e+06	9.06554e+06	7.21806e+06	1.11748e+07	1.08164e+07	1.22557e+07	6.91464e+06	9.14837e+06	8.09897e+06	1.00217e+07
		2,3,5,6-Tetrachlorophenol	11.3366	49.8397	232.901	3.84376e+07	4.54819e+07	3.91453e+07	3.12364e+07	3.14882e+07	3.54648e+07	3.7733e+07	2.85969e+07	3.49694e+07	4.06009e+07	4.05006e+07	2.80601e+07	2.90483e+07	3.5724e+07	3.04116e+07	3.7657e+07
				49.7938	338.862	2.7417e+06	3.02848e+06	4.72695e+06	3.74654e+06	3.14197e+06	2.93315e+06	4.86458e+06	3.40361e+06	4.54283e+06	3.58868e+06	3.63065e+06	3.29123e+06	3.95113e+06	3.54148e+06	4.01464e+06	3.54555e+06
				49.7233	248.88	3.78536e+07	2.72098e+07	3.52149e+07	2.20044e+07	1.78787e+07	4.49269e+07	1.79269e+07	2.59551e+07	2.70989e+07	3.10745e+07	3.29226e+07	2.11491e+07	2.41113e+07	2.69275e+07	2.41607e+07	2.92691e+07
				48.9904	274.863	2.86242e+07	2.34876e+07	2.07461e+07	2.79664e+07	2.59048e+07	3.30989e+07	1.43726e+07	2.68005e+07	1.65811e+07	2.15336e+07	2.08068e+07	4.02062e+07	2.18561e+07	2.2848e+07	2.5569e+07	2.71185e+07
				48.7077	504.838	936617	1.1808e+06	2.39164e+06	1.28036e+06	1.42032e+06	1.85877e+06	1.83892e+06	972658	1.95625e+06	1.09701e+06	1.43168e+06	238062	2.05536e+06	1.3223e+06	2.24578e+06	2.055e+06
		Magenta	-16.4788	48.6757	338.848	2.74805e+06	2.96727e+06	4.93672e+06	3.74188e+06	3.14383e+06	3.0266e+06	4.86441e+06	3.4223e+06	4.54352e+06	3.5895e+06	3.88484e+06	3.31252e+06	3.96113e+06	3.56035e+06	4.00986e+06	3.5472e+06
				48.4135	244.889	1.88306e+07	1.85466e+07	1.34462e+07	1.69658e+07	1.71686e+07	1.96684e+07	1.48863e+07	1.82654e+07	1.54574e+07	1.83614e+07	1.50736e+07	1.88116e+07	1.51025e+07	1.51424e+07	1.60915e+07	1.62963e+07
				48.4135	258.896	6.6632e+07	5.92255e+07	4.97671e+07	6.84448e+07	6.75301e+07	7.40745e+07	3.98983e+07	6.3397e+07	4.69717e+07	5.32815e+07	5.42263e+07	8.10574e+07	5.31727e+07	6.04652e+07	6.25896e+07	6.97442e+07
				48.2462	260.963	1.07661e+07	1.60125e+07	7.83899e+06	2.07511e+07	1.61542e+07	1.30642e+07	1.99992e+07	1.49137e+07	9.52419e+06	8.31703e+06	1.23518e+07	2.51875e+07	1.54334e+07	1.66657e+07	1.74813e+07	1.8087e+07
				47.698	191.063	9.42824e+07	9.09294e+07	1.24318e+08	9.23529e+07	9.40853e+07	8.1685e+07	1.33539e+08	7.47267e+07	1.00054e+08	9.70108e+07	9.20343e+07	4.95866e+07	1.02734e+08	1.05518e+08	9.74004e+07	9.15467e+07
				47.4538	260.892	8.87361e+06	8.10945e+06	7.4213e+06	8.92799e+06	8.85019e+06	1.00496e+07	5.08229e+06	8.74552e+06	6.47097e+06	6.61411e+06	7.1002e+06	1.12247e+07	7.8226e+06	8.13526e+06	8.94255e+06	9.32547e+06
				47.4179	750.785	2.90691e+06	2.61198e+06	1.67864e+06	2.91416e+06	3.16249e+06	3.30398e+06	1.4684e+06	3.11473e+06	1.75334e+06	2.38991e+06	2.24817e+06	4.04805e+06	2.1508e+06	2.85402e+06	2.99062e+06	3.81698e+06
				47.3524	244.905	1.85377e+07	1.79127e+07	1.31626e+07	1.54559e+07	1.7652e+07	1.90582e+07	1.46226e+07	1.80492e+07	1.55488e+07	1.83709e+07	1.49566e+07	1.89839e+07	1.47061e+07	1.5001e+07	1.55314e+07	1.64304e+07
				47.3518	682.798	2.62801e+06	2.57302e+06	1.62781e+06	3.13734e+06	3.08474e+06	3.40299e+06	1.46862e+06	3.26666e+06	1.84642e+06	2.1563e+06	2.27518e+06	4.48668e+06	2.19299e+06	3.03967e+06	2.98566e+06	3.31548e+06
				47.3516	430.914	8.88236e+06	1.34719e+07	1.66592e+07	1.94519e+07	2.67083e+07	1.1557e+07	2.36978e+07	1.45833e+07	2.26994e+07	1.41116e+07	1.72834e+07	9.04805e+06	1.57529e+07	1.90904e+07	1.98159e+07	1.91449e+07
				47.3513	802.797	2.27116e+06	2.97995e+06	2.42936e+06	3.71834e+06	4.58337e+06	2.55997e+06	2.74292e+06	3.64065e+06	3.09738e+06	2.65469e+06	2.95676e+06	2.83893e+06	2.87119e+06	3.64418e+06	3.86118e+06	4.28407e+06
				47.3434	106.952	3.02707e+07	3.22853e+07	3.05548e+07	3.59927e+07	3.89747e+07	3.34905e+07	2.94094e+07	3.15093e+07	3.22299e+07	3.05662e+07	3.27022e+07	3.26129e+07	2.8828e+07	3.44121e+07	3.54697e+07	3.62297e+07
				47.3434	242.925	1.0953e+08	1.16484e+08	1.15497e+08	1.40958e+08	1.4833e+08	1.22716e+08	1.15622e+08	1.18043e+08	1.2234e+08	1.11196e+08	1.20761e+08	1.18488e+08	1.12921e+08	1.27435e+08	1.32636e+08	1.38632e+08
				47.3434	394.874	1.50412e+07	1.44702e+07	1.11252e+07	1.7916e+07	1.70364e+07	1.64752e+07	9.59174e+06	1.57992e+07	1.21754e+07	1.32106e+07	1.34344e+07	1.90882e+07	1.26905e+07	1.54642e+07	1.5792e+07	1.78198e+07
		Triphosphate	-13.9693	47.3418	258.959	6.67039e+07	1.06117e+08	5.3674e+07	1.12709e+08	9.76502e+07	7.9879e+07	1.12117e+08	9.1995e+07	6.14261e+07	6.71214e+07	8.45055e+07	1.72433e+08	9.10985e+07	1.09177e+08	1.14222e+08	1.20019e+08
				47.3398	462.861	1.29735e+07	1.25999e+07	1.02148e+07	1.69829e+07	1.67975e+07	1.54164e+07	9.97099e+06	1.61342e+07	1.15655e+07	1.24134e+07	1.26998e+07	1.70499e+07	1.16691e+07	1.51435e+07	1.56079e+07	1.62528e+07
		2-Amino-5-nitrothiazole	-18.5381	47.3359	146.144	2.29497e+08	2.44103e+08	2.05056e+08	2.13523e+08	1.83164e+08	3.18464e+08	3.05502e+08	2.22475e+08	2.45175e+08	2.9635e+08	1.74619e+08	2.23507e+08	2.81909e+08	2.82247e+08	2.98296e+08	2.95315e+08
				47.3359	446.888	1.66146e+07	2.00587e+07	1.91132e+07	2.54471e+07	3.07047e+07	1.8944e+07	2.24845e+07	2.08694e+07	2.35984e+07	1.95538e+07	2.22558e+07	1.79538e+07	1.92533e+07	2.36145e+07	2.4565e+07	2.63506e+07
				47.3344	90.9762	8.99819e+07	1.05947e+08	1.17659e+08	1.17584e+08	1.37999e+08	9.94626e+07	1.30373e+08	9.22175e+07	1.28845e+08	1.04992e+08	1.18272e+08	7.77797e+07	1.03008e+08	1.1502e+08	1.1319e+08	1.20307e+08
				47.3344	226.954	8.87714e+07	1.14431e+08	1.39119e+08	1.55271e+08	1.88334e+08	1.05001e+08	1.72399e+08	1.15131e+08	1.73403e+08	1.19891e+08	1.41881e+08	8.07339e+07	1.25866e+08	1.47148e+08	1.51141e+08	1.51327e+08
				47.3344	378.9	1.64994e+07	1.9317e+07	1.87949e+07	2.68377e+07	3.07673e+07	1.99928e+07	2.14736e+07	2.18845e+07	2.3397e+07	1.88727e+07	2.25313e+07	1.83094e+07	1.97197e+07	2.42949e+07	2.51946e+07	2.64835e+07
		Leucomycin V	21.5343	47.3344	702.864	1.51447e+06	2.2613e+06	2.81507e+06	3.73072e+06	5.51902e+06	1.71285e+06	4.75571e+06	2.31131e+06	4.34792e+06	2.07531e+06	3.2947e+06	982451	2.68603e+06	3.63255e+06	3.70736e+06	3.94537e+06
				47.3344	786.825	1.86801e+06	2.7565e+06	2.86197e+06	3.59896e+06	5.11013e+06	2.1724e+06	3.89036e+06	2.86489e+06	4.04897e+06	2.26795e+06	3.45768e+06	1.59143e+06	3.25241e+06	4.16254e+06	4.01033e+06	4.17355e+06
				47.3329	566.889	2.3502e+06	3.93685e+06	4.72885e+06	5.63739e+06	8.31406e+06	3.41175e+06	7.86995e+06	4.3827e+06	8.42883e+06	4.41836e+06	5.75006e+06	2.4584e+06	4.67819e+06	6.21437e+06	6.53718e+06	6.84946e+06
		Amphibine B	-7.9493	47.3233	666.823	4.13475e+06	4.24096e+06	4.03344e+06	6.56882e+06	6.4226e+06	4.83478e+06	3.69612e+06	5.45662e+06	4.61878e+06	4.24174e+06	4.67939e+06	5.51777e+06	4.28505e+06	5.67064e+06	5.40611e+06	6.27165e+06
				47.3196	582.863	5.07423e+06	6.4229e+06	6.19182e+06	8.79748e+06	1.08571e+07	5.97869e+06	8.11772e+06	7.22687e+06	8.55858e+06	6.41438e+06	7.50029e+06	4.94798e+06	6.99472e+06	8.24292e+06	8.54304e+06	9.81357e+06
				47.309	343.008	1.19312e+07	9.28767e+06	1.30917e+07	9.73908e+06	1.06065e+07	1.25627e+07	1.11836e+07	7.74344e+06	8.72843e+06	9.39161e+06	8.55469e+06	8.58653e+06	1.05885e+07	1.20603e+07	1.16309e+07	1.12643e+07
				47.3023	718.836	2.7113e+06	3.92555e+06	3.98488e+06	5.62828e+06	7.39074e+06	3.66027e+06	5.44573e+06	4.48917e+06	5.58528e+06	4.16205e+06	4.90468e+06	2.53694e+06	4.04997e+06	5.73192e+06	4.97174e+06	6.38331e+06
				47.2897	362.926	9.7255e+06	1.35399e+07	1.77411e+07	1.93732e+07	2.37375e+07	1.18579e+07	2.36684e+07	1.3666e+07	2.2744e+07	1.39621e+07	1.70618e+07	8.10334e+06	1.45803e+07	1.76469e+07	1.90087e+07	1.88792e+07
				47.2897	598.835	4.84613e+06	5.27194e+06	4.66682e+06	7.14886e+06	6.76274e+06	5.95342e+06	4.25229e+06	6.69738e+06	5.17799e+06	4.9185e+06	5.45696e+06	6.682e+06	5.19892e+06	6.42207e+06	6.51438e+06	6.85558e+06
		3'-N-Debenzoyl-2'-deoxytaxol	4.68158	47.2852	734.811	3.27289e+06	3.85266e+06	3.06587e+06	5.16216e+06	6.72434e+06	3.9724e+06	3.50986e+06	4.67724e+06	4.06826e+06	3.9142e+06	4.69747e+06	3.94332e+06	3.65403e+06	5.32992e+06	4.83783e+06	5.83811e+06
				47.2595	310.913	6.26355e+06	7.7744e+06	8.71031e+06	9.91541e+06	9.66679e+06	7.81607e+06	7.67684e+06	7.50983e+06	9.02972e+06	7.29034e+06	8.63946e+06	6.55739e+06	7.07676e+06	8.18543e+06	9.30332e+06	8.98691e+06
				47.2411	243.931	4.52604e+06	4.2444e+06	4.20236e+06	4.78559e+06	6.50391e+06	4.2906e+06	5.33561e+06	4.98152e+06	5.39216e+06	4.30912e+06	4.7286e+06	3.95283e+06	5.30027e+06	5.11565e+06	4.96433e+06	5.0756e+06
				47.2333	343.017	1.19542e+07	9.24838e+06	1.28524e+07	1.01226e+07	1.06536e+07	1.26346e+07	1.1173e+07	7.74549e+06	8.73846e+06	9.38632e+06	8.56796e+06	8.58653e+06	1.05885e+07	1.20373e+07	1.16523e+07	1.12643e+07
				47.2333	478.835	8.12169e+06	7.1852e+06	7.18042e+06	7.26019e+06	7.28519e+06	1.09675e+07	4.1928e+06	8.004e+06	4.89617e+06	5.70504e+06	6.57666e+06	1.1656e+07	4.36988e+06	6.3235e+06	8.00479e+06	6.53988e+06
				46.6289	124.951	2.70358e+07	2.37619e+07	1.53254e+07	1.78973e+07	1.63663e+07	2.24909e+07	2.00954e+07	2.83533e+07	1.99687e+07	2.4691e+07	2.01569e+07	3.79526e+07	1.39799e+07	1.55336e+07	1.68105e+07	1.68782e+07
				46.0412	309.162	8.05136e+06	9.29244e+06	6.26312e+06	4.40899e+06	5.10542e+06	1.11124e+07	1.81759e+07	1.53148e+07	1.53559e+07	1.75791e+07	1.13793e+07	3.86099e+06	9.10488e+06	8.77655e+06	9.59337e+06	6.79379e+06
				46.0365	327.055	1.4812e+07	1.42127e+07	2.27933e+07	1.58156e+07	1.80696e+07	1.42291e+07	2.53591e+07	1.08547e+07	1.74222e+07	1.47152e+07	1.35611e+07	8.15053e+06	1.96499e+07	1.88932e+07	1.86887e+07	1.6333e+07
		Methanearsonous acid	-2.90563	45.9629	124.978	2.70328e+07	2.39225e+07	1.54964e+07	1.68057e+07	1.63129e+07	2.24554e+07	1.98983e+07	2.84603e+07	2.01579e+07	2.46549e+07	2.01454e+07	3.80108e+07	1.39917e+07	1.55037e+07	1.69433e+07	1.6932e+07
				45.8607	124.991	2.70328e+07	2.39294e+07	1.54964e+07	1.68057e+07	1.63129e+07	2.24554e+07	2.01057e+07	2.84583e+07	2.00838e+07	2.48093e+07	2.01583e+07	3.79631e+07	1.39917e+07	1.55037e+07	1.67802e+07	1.6932e+07
				45.2591	84.0814	3.21762e+07	2.76822e+07	4.12989e+07	2.82416e+07	2.66833e+07	3.63789e+07	3.42509e+07	2.33563e+07	2.52846e+07	2.71068e+07	2.38656e+07	2.23459e+07	3.66814e+07	2.97895e+07	3.21601e+07	2.84988e+07
		3-Fluorocatechol	18.0235	44.7316	129.111	3.69415e+07	3.16976e+07	2.98082e+07	3.06337e+07	2.92974e+07	4.6596e+07	3.46052e+07	4.02562e+07	3.82016e+07	4.34471e+07	2.65231e+07	3.4414e+07	4.27785e+07	4.35025e+07	4.50673e+07	4.30742e+07
				44.6302	146.155	2.30177e+08	2.25769e+08	1.92538e+08	2.05115e+08	1.73568e+08	3.09487e+08	2.93968e+08	2.12033e+08	2.34144e+08	2.81486e+08	1.62352e+08	2.15345e+08	2.70939e+08	2.74481e+08	2.92325e+08	2.86448e+08
				44.3485	291.155	2.84382e+06	2.82796e+06	3.07076e+06	2.07245e+06	2.34737e+06	4.11884e+06	6.98826e+06	5.30334e+06	5.72398e+06	6.21924e+06	3.54977e+06	949910	3.28032e+06	2.77495e+06	2.725e+06	1.98434e+06
				44.3015	252.138	3.60235e+06	3.73268e+06	3.68109e+06	2.03681e+06	2.38819e+06	6.97332e+06	7.56135e+06	5.40411e+06	7.02256e+06	6.89791e+06	4.89838e+06	4.20224e+06	5.09836e+06	5.33539e+06	4.97135e+06	4.56473e+06
				43.3738	193.013	7.58214e+06	7.26712e+06	1.02066e+07	9.18352e+06	6.72019e+06	9.19443e+06	1.27002e+07	1.20668e+07	1.06893e+07	1.14219e+07	9.18114e+06	7.64017e+06	8.97971e+06	8.95265e+06	9.86187e+06	8.53673e+06
				43.3342	129.126	3.52089e+07	3.15856e+07	2.87547e+07	3.07583e+07	2.67973e+07	4.36669e+07	3.21204e+07	3.58022e+07	3.74463e+07	4.05861e+07	2.26415e+07	3.34856e+07	4.22884e+07	4.13367e+07	4.29022e+07	4.12917e+07
				43.3185	71.0295	2.15866e+07	2.22132e+07	6.19905e+06	6.58446e+06	7.3536e+06	1.16458e+07	1.5925e+07	1.97244e+07	1.58567e+07	2.46425e+07	1.73788e+07	3.28304e+07	1.0353e+07	9.10653e+06	8.76893e+06	8.53697e+06
				43.3185	128.026	1.20109e+08	1.31078e+08	2.74912e+07	4.41234e+07	4.02875e+07	6.46884e+07	9.60526e+07	1.10627e+08	8.12111e+07	1.37529e+08	9.53651e+07	1.91545e+08	5.2344e+07	5.15143e+07	3.82005e+07	4.30845e+07
				43.242	234.164	7.70199e+06	5.76375e+06	9.53225e+06	3.42717e+06	3.27704e+06	1.11559e+07	4.39687e+06	5.15909e+06	5.65657e+06	7.38419e+06	6.18905e+06	4.94415e+06	5.44424e+06	5.101e+06	4.40839e+06	3.47848e+06
				43.0106	149.965	3.44086e+07	3.15451e+07	3.46846e+07	4.04744e+07	2.7896e+07	3.73922e+07	4.37331e+07	4.88914e+07	4.22079e+07	5.0422e+07	4.51194e+07	2.45996e+07	3.01092e+07	3.5066e+07	3.1303e+07	3.09616e+07
				42.1953	234.181	6.6881e+06	5.74292e+06	8.54079e+06	3.42324e+06	3.29497e+06	8.79294e+06	4.39938e+06	4.34326e+06	4.27133e+06	6.5727e+06	4.8181e+06	4.94056e+06	5.44424e+06	5.09049e+06	4.42168e+06	3.51638e+06
				42.0975	151.035	8.74676e+07	9.77986e+07	2.13134e+07	2.84032e+07	3.06533e+07	4.73243e+07	8.33146e+07	1.03941e+08	6.69612e+07	1.0616e+08	7.02084e+07	1.43459e+08	3.68241e+07	3.59852e+07	5.74899e+07	3.03277e+07
				42.0974	101.002	1.48506e+07	1.38793e+07	7.06554e+06	7.85447e+06	1.0554e+07	1.20729e+07	1.25297e+07	1.35854e+07	1.15703e+07	1.6647e+07	1.16311e+07	2.10139e+07	5.05127e+06	7.43703e+06	7.91915e+06	8.81672e+06
				42.0261	83.5365	3.31556e+07	3.76956e+07	8.41049e+06	9.26792e+06	1.08028e+07	1.83154e+07	3.70438e+07	4.73006e+07	3.24919e+07	4.5949e+07	3.08518e+07	5.99425e+07	1.47964e+07	1.44169e+07	1.64221e+07	1.2305e+07
				42.0175	100.027	8.44188e+07	9.29491e+07	1.73833e+07	2.20497e+07	2.92997e+07	4.46624e+07	7.09786e+07	8.29795e+07	6.11415e+07	9.98829e+07	6.81104e+07	1.39969e+08	3.58609e+07	3.51111e+07	2.95151e+07	2.84045e+07
				42.0044	82.5377	2.18531e+08	2.45598e+08	6.49727e+07	7.53185e+07	7.91837e+07	1.26193e+08	2.31098e+08	2.88839e+08	1.92703e+08	2.80403e+08	1.97804e+08	3.71874e+08	9.75479e+07	9.51397e+07	1.07762e+08	8.18804e+07
				42.0043	255.939	1.63267e+07	1.98445e+07	3.85712e+06	7.01927e+06	8.62248e+06	1.45603e+07	9.73531e+06	1.14976e+07	8.136e+06	1.60869e+07	9.96297e+06	2.16854e+07	1.9277e+06	3.76567e+06	4.28289e+06	5.27807e+06
		3-Bromo-2Z-heptenoic acid	-2.99023	41.9769	208.072	1.34384e+07	1.03311e+07	1.36749e+07	1.16517e+07	1.00642e+07	1.99629e+07	1.41278e+07	1.0134e+07	1.21952e+07	1.32663e+07	6.94663e+06	9.73229e+06	1.19004e+07	1.5748e+07	1.59611e+07	2.11878e+07
				41.958	73.5325	1.48445e+07	1.69588e+07	3.71326e+06	4.57946e+06	4.35034e+06	8.89905e+06	1.63636e+07	2.2987e+07	1.39297e+07	1.99915e+07	1.30024e+07	2.64754e+07	5.24537e+06	5.39772e+06	6.88021e+06	4.38158e+06
		8-Hydroxy-3,4-dichlorodibenzofuran	-16.952	40.7504	254.084	5.13016e+06	4.19547e+06	3.8445e+06	9.1685e+06	5.48042e+06	7.65034e+06	6.48951e+06	8.99611e+06	5.9148e+06	7.81545e+06	6.67683e+06	2.36633e+06	2.95291e+06	3.67379e+06	2.9834e+06	4.47183e+06
				40.6202	149.955	3.83894e+07	3.23454e+07	3.9278e+07	4.15315e+07	2.93264e+07	4.38608e+07	4.55126e+07	5.06241e+07	4.41521e+07	5.21576e+07	4.71459e+07	2.57095e+07	3.05051e+07	3.72717e+07	3.20145e+07	3.22117e+07
		Choline phosphate	24.1176	40.5767	185.162	2.25779e+06	2.36752e+06	1.67624e+06	1.71554e+06	851156	1.24768e+06	5.19272e+06	3.72174e+06	2.65247e+06	2.89427e+06	2.85162e+06	4.85912e+06	3.94326e+06	4.45378e+06	4.59832e+06	4.00291e+06
				38.7619	210.083	4.73363e+06	3.19263e+06	4.26617e+06	3.39162e+06	2.97371e+06	7.53522e+06	4.40017e+06	3.18904e+06	4.13082e+06	3.87219e+06	2.12087e+06	2.77936e+06	3.83948e+06	4.61276e+06	5.9288e+06	7.76655e+06
				14.9149	189.997	1.50815e+07	1.57152e+07	1.56636e+07	1.6405e+07	1.4817e+07	1.4376e+07	1.58733e+07	1.5334e+07	1.52587e+07	1.37303e+07	1.43755e+07	1.61433e+07	1.07772e+07	1.35771e+07	1.70714e+07	1.63361e+07
				13.6472	176.959	4.56364e+07	4.69523e+07	0	0	5.49569e+07	5.60606e+07	0	0	3.69897e+07	4.19668e+07	3.94384e+07	0	0	3.54899e+07	0	4.66893e+07
				13.5681	159.969	4.97922e+08	4.92438e+08	4.4997e+08	5.88273e+08	6.71432e+08	7.15958e+08	2.96461e+08	3.25386e+08	3.31274e+08	4.11893e+08	3.96094e+08	3.98952e+08	1.39294e+08	3.11659e+08	3.4045e+08	5.14403e+08
				12.3277	131.974	4.52492e+08	4.53924e+08	4.4167e+08	5.71228e+08	6.0226e+08	6.288e+08	3.05661e+08	3.32538e+08	3.30189e+08	3.99093e+08	3.91198e+08	3.66277e+08	1.33101e+08	2.94954e+08	3.63823e+08	4.58315e+08
				12.3143	141.959	1.95468e+09	1.92857e+09	1.77357e+09	2.35314e+09	2.69308e+09	2.83415e+09	1.18516e+09	1.28063e+09	1.25091e+09	1.66415e+09	1.57944e+09	1.52293e+09	0	1.20434e+09	1.36081e+09	1.97839e+09
				12.253	87.0045	1.10793e+08	1.03751e+08	1.0889e+08	1.33709e+08	1.4687e+08	1.44501e+08	7.16916e+07	7.6129e+07	7.33928e+07	9.31829e+07	8.61201e+07	9.2699e+07	0	6.63275e+07	8.39416e+07	1.12854e+08
				12.2498	182.985	7.50038e+08	7.67544e+08	7.43974e+08	1.01727e+09	1.03987e+09	1.09711e+09	4.99884e+08	5.39205e+08	5.22033e+08	6.31186e+08	6.23739e+08	6.09977e+08	1.88512e+08	4.50023e+08	5.946e+08	7.56615e+08
				12.2487	116.972	0	0	6.17363e+07	0	8.05091e+07	9.31889e+07	3.63821e+07	0	4.68273e+07	4.76456e+07	4.40717e+07	0	0	3.14385e+07	4.42791e+07	8.08331e+07
				12.2475	113.964	3.48948e+09	3.47115e+09	3.38562e+09	4.53083e+09	4.85432e+09	4.85862e+09	2.35318e+09	2.57773e+09	2.49358e+09	3.03165e+09	2.9295e+09	2.82811e+09	9.36099e+08	2.16956e+09	2.80662e+09	3.51644e+09
				12.2464	130.966	2.60087e+08	2.23585e+08	0	0	3.07252e+08	2.94153e+08	0	2.27423e+08	0	2.36346e+08	0	1.9865e+08	1.69895e+08	2.29698e+08	0	2.83245e+08
				12.1662	72.9378	8.97032e+07	8.68438e+07	8.05277e+07	0	0	1.22747e+08	0	0	0	0	0	6.82308e+07	0	0	0	9.07897e+07
				12.1616	98.5124	2.6016e+09	2.61766e+09	2.7981e+09	3.48623e+09	3.3033e+09	3.48576e+09	1.94329e+09	2.02205e+09	2.00356e+09	2.31587e+09	2.28081e+09	2.20129e+09	7.45367e+08	1.69467e+09	2.34043e+09	2.63447e+09
				12.116	114.965	1.07266e+08	1.10055e+08	1.03163e+08	1.43048e+08	1.4951e+08	1.51533e+08	7.15492e+07	7.38852e+07	7.42534e+07	9.24726e+07	8.67844e+07	8.77065e+07	0	6.76739e+07	8.69891e+07	1.11124e+08
				12.1029	126.972	1.06752e+08	1.02919e+08	1.02016e+08	0	0	0	0	0	0	0	0	0	0	0	0	1.05621e+08
				11.9845	199.976	9.85143e+07	9.37883e+07	1.02916e+08	1.15227e+08	1.1512e+08	1.1656e+08	0	0	0	9.97166e+07	9.76331e+07	8.23871e+07	0	8.31037e+07	9.35998e+07	1.00125e+08
				11.9621	152.995	0	6.15772e+07	6.90695e+07	0	7.76064e+07	8.55146e+07	0	0	0	0	0	0	0	0	0	6.03774e+07
				11.916	285.893	2.14376e+07	2.00322e+07	1.84645e+07	3.25908e+07	3.90447e+07	3.97709e+07	0	0	0	0	0	0	0	0	0	2.02857e+07
				11.4203	97.5149	1.75325e+08	1.74931e+08	1.82556e+08	0	0	2.30021e+08	0	0	0	1.59028e+08	0	1.4434e+08	0	0	0	1.75081e+08
				11.388	276.896	1.22974e+08	1.06498e+08	7.3765e+07	0	1.7912e+08	1.72201e+08	0	0	0	0	0	0	0	0	0	1.40594e+08
				10.9617	199.989	0	0	0	0	0	0	9.65525e+07	9.78385e+07	9.81649e+07	0	0	0	0	0	0	0
				10.9247	154.99	9.95964e+08	1.03378e+09	1.10959e+09	1.43171e+09	1.29619e+09	1.34022e+09	7.57353e+08	7.92017e+08	7.86249e+08	8.77304e+08	8.61363e+08	8.22821e+08	0	6.21224e+08	9.31868e+08	1.01506e+09
				10.8798	110.02	6.04904e+08	6.39422e+08	6.39021e+08	7.58547e+08	6.82367e+08	7.06899e+08	0	0	4.73918e+08	6.42716e+08	5.36383e+08	0	0	0	5.57793e+08	5.42879e+08
				10.8798	264.873	7.5497e+07	7.55181e+07	7.0324e+07	0	0	1.33774e+08	0	0	3.42147e+07	4.99914e+07	4.67907e+07	0	0	0	4.02855e+07	7.62899e+07
				10.872	246.862	5.4962e+07	5.18732e+07	0	0	1.08431e+08	1.05289e+08	0	0	0	3.75097e+07	3.18911e+07	3.08381e+07	0	0	3.11468e+07	5.91368e+07
				10.8676	287.889	1.56262e+08	1.55804e+08	1.33473e+08	2.35334e+08	2.914e+08	2.95069e+08	0	7.86433e+07	7.51991e+07	1.13538e+08	1.01012e+08	9.98113e+07	0	6.02314e+07	9.42998e+07	1.56086e+08
				10.8584	89.5072	3.66849e+08	3.64182e+08	4.02021e+08	5.22292e+08	5.00475e+08	5.01253e+08	2.54192e+08	2.68568e+08	2.58146e+08	3.12762e+08	3.07243e+08	2.89478e+08	7.03577e+07	2.06953e+08	3.13589e+08	3.75961e+08
				10.7802	259.894	3.09622e+07	2.9913e+07	2.66688e+07	0	4.76262e+07	5.07777e+07	0	0	0	0	0	0	0	0	0	3.23584e+07
