# Supplementary material for: A Multi-Omics Integration Analysis Reveals That Mori Fructus Polysaccharide Ameliorates Liver Injury via Regulating Liver Metabolic Function Through Inhibiting Lipid Metabolism, Enhancing Glycolysis, and Promoting Amino Acid Utilization
Source: Antioxidants (Basel). 2026 Apr 1;15(4):443. doi: 10.3390/antiox15040443 (PMC13113487; doi:10.3390/antiox15040443)
Supplement: Supplementary file 1 [file antioxidants-15-00443-s001.zip › Supplementary Materials/Table S4 Metabolomics data of liver under the negative ion mode.xlsx]

## Sheet: Sheet1
MS2 name	MS2 score	MS1 name	MS1 ppm	ALD_1	ALD_2	ALD_3	ALD_4	ALD_5	ALD_6	MFP_1_1	MFP_1_2	MFP_1_3	MFP_1_4	MFP_1_5	MFP_1_6	QC1	QC2	QC3	QC4
Taurine	0.99692			1.85431e+08	5.20566e+08	1.52568e+08	1.62933e+08	1.59537e+08	5.25074e+07	1.40146e+08	2.48644e+08	1.61636e+08	2.38267e+08	2.10494e+08	3.3269e+08	2.55599e+08	2.38869e+08	2.2333e+08	2.18104e+08
Glycerol 3-phosphate	0.996144			2.6423e+08	2.5438e+08	8.78529e+07	2.17444e+08	4.54437e+08	6.77448e+07	2.84603e+08	4.05485e+08	2.4454e+08	5.04173e+08	5.06951e+08	1.97978e+08	3.49817e+08	3.17648e+08	2.89033e+08	2.62406e+08
16-Methylheptadecanoic acid	0.99109			1.41374e+07	1.5248e+07	9.43356e+06	9.57135e+06	6.83801e+06	4.82455e+06	7.09772e+06	1.15029e+07	8.75952e+06	1.21665e+07	1.23232e+07	1.1052e+07	1.50047e+07	9.3804e+06	1.05154e+07	9.67336e+06
2-Hydroxystearic acid	0.985113			1.27769e+08	3.40637e+07	6.75017e+06	1.69647e+08	4.47563e+07	7.21944e+06	3.39368e+06	3.2588e+06	3.39795e+06	3.20683e+06	3.30152e+06	3.601e+06	2.9298e+07	1.68046e+07	1.55148e+07	1.86388e+07
10E,12Z-Octadecadienoic acid	0.974201			3.75951e+07	5.26758e+07	1.63173e+07	1.60411e+07	1.69343e+07	6.0545e+06	3.36972e+07	5.1818e+07	3.16926e+07	4.91884e+07	3.14194e+07	2.62176e+07	5.05584e+07	3.34253e+07	2.76548e+07	2.96005e+07
Oleic acid	0.969307			1.68926e+07	2.3821e+07	5.68429e+06	4.57857e+06	5.22067e+06	1.94283e+06	8.01309e+06	1.27561e+07	7.9425e+06	1.29073e+07	8.01221e+06	6.32617e+06	3.71175e+07	7.84178e+06	7.68519e+06	7.5964e+06
Docosahexaenoyl	0.951365			4.3449e+06	6.34046e+06	5.11032e+06	4.775e+06	8.21844e+06	6.51975e+06	4.24317e+06	6.15379e+06	4.52934e+06	5.99999e+06	4.70931e+06	4.80917e+06	5.77906e+06	6.64827e+06	6.54682e+06	6.40276e+06
Taurocholic acid	0.937175			4.36168e+07	3.74264e+07	1.96228e+07	1.22338e+08	1.25408e+08	1.23512e+07	7.82102e+07	3.71653e+07	4.67682e+07	7.58475e+07	7.56526e+07	5.55108e+07	6.37132e+07	4.6943e+07	5.09872e+07	5.05742e+07
Tauroursodeoxycholic acid	0.934531			1.43464e+07	2.12835e+07	1.1341e+07	3.99729e+07	5.74131e+07	5.07231e+06	3.64096e+07	2.17399e+07	1.00906e+07	2.42879e+07	2.56463e+07	2.04581e+07	2.73359e+07	1.7523e+07	1.97235e+07	1.93267e+07
Inosine	0.908014			2.17989e+08	3.34218e+08	3.02015e+07	1.03749e+08	2.59264e+08	5.18019e+07	1.18902e+08	2.32178e+08	2.23126e+08	1.52087e+08	2.49116e+08	1.33435e+08	2.04759e+08	1.93448e+08	2.02265e+08	1.99249e+08
Gingerol	0.891956			6.20314e+07	6.72553e+07	4.71254e+07	6.59002e+07	4.39894e+07	4.51149e+07	4.65981e+07	4.42249e+07	4.13458e+07	8.05795e+07	4.91072e+07	5.35917e+07	2.62663e+08	5.92355e+07	5.9435e+07	4.89176e+07
LysoPC(18:2(9Z,12Z))	0.874492			8.90966e+07	1.02792e+08	3.57539e+07	7.49473e+07	9.99807e+07	1.63502e+07	7.28043e+07	7.65993e+07	5.38107e+07	1.19262e+08	1.39766e+08	1.0077e+08	8.89161e+07	7.52666e+07	8.01441e+07	7.88446e+07
3'-AMP	0.85218			4.79554e+07	4.86708e+07	2.28611e+07	4.4014e+07	7.58464e+07	9.41265e+06	4.33261e+07	7.28079e+07	5.14584e+07	7.66273e+07	7.82902e+07	5.43081e+07	5.59981e+07	4.41627e+07	4.8098e+07	4.61332e+07
LysoPE(18:1(9Z)/0:0)	0.849361			1.42942e+07	2.02657e+07	7.93133e+06	8.27973e+06	1.32522e+07	3.43041e+06	1.04029e+07	1.57335e+07	1.14075e+07	2.4003e+07	2.10564e+07	1.65764e+07	1.81211e+07	1.29146e+07	1.36215e+07	1.34698e+07
Diethyl phthalic acid	0.847862			2.97911e+07	2.27485e+07	2.00566e+07	2.02729e+07	1.90872e+07	1.90687e+07	1.71768e+07	1.71528e+07	1.75972e+07	1.73162e+07	1.74154e+07	1.76938e+07	4.61902e+07	1.90015e+07	1.77164e+07	1.78165e+07
Glycocholic acid	0.836272			8.76653e+06	1.97429e+07	1.22986e+07	4.85628e+07	1.36283e+07	2.35149e+06	1.68111e+07	1.99238e+07	2.49214e+07	3.64758e+07	7.88033e+07	2.29318e+07	2.75461e+07	2.08944e+07	2.24165e+07	2.15502e+07
Oxidized glutathione	0.815542			3.86322e+07	4.505e+07	1.4276e+07	4.16502e+07	1.15129e+08	5.34903e+06	7.17628e+07	7.74843e+07	7.2293e+07	9.00425e+07	5.66623e+07	6.69451e+07	6.26742e+07	5.34564e+07	7.48764e+07	5.95587e+07
Docosahexaenoic acid	0.812007			2.74076e+08	2.68603e+08	1.19397e+08	1.72873e+08	1.67618e+08	3.31113e+07	1.49361e+08	2.03401e+08	1.43592e+08	1.85638e+08	1.86533e+08	1.66878e+08	2.4828e+08	1.41638e+08	1.57766e+08	1.42729e+08
Hypoxanthine	0.801549			1.38844e+08	9.62636e+07	7.12134e+07	1.05611e+08	1.09704e+08	2.29476e+07	7.37854e+07	9.10973e+07	6.29711e+07	1.00683e+08	1.13099e+08	9.03221e+07	1.65779e+08	8.76175e+07	7.5427e+07	7.19482e+07
Arachidonic acid	0.779181			4.26143e+08	3.97101e+08	2.07909e+08	2.19885e+08	2.75198e+08	6.48307e+07	2.20869e+08	2.43927e+08	2.08829e+08	4.06785e+08	3.09836e+08	3.91455e+08	2.90161e+08	2.37343e+08	2.42397e+08	2.41071e+08
(5-ethyl-1-azabicyclo[2.2.2]octan-2-yl)-(6-methoxyquinolin-4-yl)methanol	0.766666			2.18488e+07	4.99808e+07	3.69434e+07	7.13056e+07	1.93638e+07	3.38967e+07	3.36668e+07	2.58706e+07	2.43175e+07	3.55735e+07	4.95266e+07	4.96048e+07	4.92974e+08	3.84263e+07	3.73056e+07	4.41302e+07
Gluconic acid	0.760299			2.61029e+08	4.88071e+08	1.14854e+08	2.61888e+08	3.58137e+08	3.36701e+07	2.13946e+08	5.00785e+08	4.84458e+08	4.74515e+08	3.59705e+08	3.4664e+08	3.19149e+08	4.00724e+08	3.36652e+08	3.26638e+08
[1-[2-aminoethoxy(hydroxy)phosphoryl]oxy-3-hydroxypropan-2-yl] (4Z,7Z,10Z,13Z)-icosa-4,7,10,13-tetraenoate	0.759779			8.79801e+07	1.05125e+08	6.53649e+07	7.63099e+07	1.18593e+08	1.86925e+07	8.31694e+07	1.07866e+08	8.49384e+07	1.39051e+08	1.3063e+08	1.26978e+08	1.05877e+08	8.45876e+07	8.84968e+07	8.9931e+07
4-undecan-5-ylbenzenesulfonic acid	0.751451			1.44561e+07	2.49308e+07	1.97046e+07	2.14682e+07	1.26422e+07	1.44117e+07	1.52949e+07	1.43037e+07	1.31855e+07	2.01367e+07	1.72434e+07	1.79393e+07	1.81607e+08	1.76628e+07	1.6008e+07	1.88746e+07
[1-[2-aminoethoxy(hydroxy)phosphoryl]oxy-3-hydroxypropan-2-yl] hexadecanoate	0.744038			7.38067e+07	1.21035e+08	4.41613e+07	5.65496e+07	8.96358e+07	1.824e+07	4.51659e+07	7.26481e+07	7.0921e+07	9.18266e+07	1.05021e+08	8.65042e+07	8.9527e+07	6.67638e+07	6.83989e+07	6.96072e+07
Eicosapentaenoic acid	0.701003			9.62673e+06	1.17867e+07	3.48286e+06	1.01435e+07	1.27297e+07	1.99444e+06	1.11582e+07	1.8881e+07	9.44602e+06	1.63609e+07	1.033e+07	1.65603e+07	1.88943e+07	1.0837e+07	1.16336e+07	1.03941e+07
Xanthine	0.654122			1.95141e+08	2.12267e+08	1.76862e+08	2.21916e+08	2.14643e+08	6.56921e+07	1.74546e+08	2.14373e+08	1.72952e+08	2.51394e+08	1.46793e+08	2.27966e+08	2.52569e+08	1.82901e+08	1.74989e+08	1.66879e+08
Glutathione	0.652442			1.08851e+08	1.02966e+08	8.90604e+06	2.17523e+07	6.88882e+07	1.41611e+07	4.23771e+07	1.77871e+07	1.47327e+07	2.90171e+07	1.70252e+07	2.95884e+07	1.40895e+08	1.0399e+08	1.15622e+08	1.00409e+08
Phe Lys Val Glu	0.596376			8.21368e+06	1.38708e+07	5.31597e+06	6.34528e+06	9.91977e+06	2.18001e+06	5.58207e+06	8.91077e+06	8.76575e+06	1.08055e+07	1.29765e+07	1.07315e+07	1.20632e+07	7.57713e+06	8.08865e+06	8.58983e+06
DL-Glutamate	0.563373			3.17304e+08	1.65045e+08	1.12773e+08	2.22458e+08	1.34002e+08	2.54186e+07	1.10099e+08	2.28753e+08	1.14214e+08	1.44108e+08	1.63884e+08	2.01508e+08	2.1577e+08	1.5695e+08	1.39192e+08	1.3589e+08
				0	0	0	1.15902e+06	0	0	0	0	0	1.26446e+06	0	0	0	1.0923e+06	1.16958e+06	1.15962e+06
				9.27968e+07	8.45452e+07	7.98464e+07	7.61058e+07	7.81173e+07	7.58927e+07	0	6.92569e+07	0	7.52883e+07	6.91481e+07	6.899e+07	8.48916e+07	7.69094e+07	7.03752e+07	6.92646e+07
				0	0	3.9929e+06	0	0	3.75485e+06	0	4.33882e+06	0	4.7597e+06	0	4.5733e+06	0	0	0	0
				0	0	0	0	2.62596e+06	2.64218e+06	0	2.90675e+06	0	2.89986e+06	2.89443e+06	0	0	0	2.69752e+06	2.81069e+06
				0	6.59427e+06	6.39383e+06	6.15661e+06	6.57819e+06	6.53795e+06	6.47917e+06	6.57704e+06	6.31249e+06	7.33623e+06	6.9945e+06	6.9738e+06	0	6.6295e+06	6.74676e+06	6.59773e+06
				3.36658e+07	3.46434e+07	3.71346e+07	3.79305e+07	3.89679e+07	4.01204e+07	0	4.01558e+07	0	4.12901e+07	3.93246e+07	3.90562e+07	2.59338e+07	4.04532e+07	4.11708e+07	4.10083e+07
		2,4-Dibromophenol	19.8731	1.22076e+07	1.20928e+07	1.39256e+07	1.41544e+07	1.44015e+07	1.46598e+07	0	1.48718e+07	0	1.51465e+07	1.48824e+07	1.4671e+07	9.17877e+06	1.49775e+07	1.50993e+07	1.50203e+07
				1.3829e+07	1.34205e+07	1.44452e+07	1.43292e+07	1.59994e+07	1.60439e+07	1.54332e+07	1.47936e+07	1.53151e+07	1.48932e+07	1.40697e+07	1.52456e+07	1.31796e+07	1.60169e+07	1.47909e+07	1.50292e+07
				4.87089e+06	5.06929e+06	5.29002e+06	5.66703e+06	5.82198e+06	5.90678e+06	6.56507e+06	6.26529e+06	6.10226e+06	6.42353e+06	6.31365e+06	6.72326e+06	3.87873e+06	6.05006e+06	6.24164e+06	6.51639e+06
		6-Hydroxymethyletoricoxib	-15.1459	4.3599e+06	4.3265e+06	4.89462e+06	5.11556e+06	5.29242e+06	5.46092e+06	5.62795e+06	5.71752e+06	5.70899e+06	5.76285e+06	5.79088e+06	5.61353e+06	3.32389e+06	5.43181e+06	5.79156e+06	5.46977e+06
				1.39673e+07	1.35189e+07	1.4166e+07	1.307e+07	1.3901e+07	1.39743e+07	1.43827e+07	1.42905e+07	1.49593e+07	1.51849e+07	1.46568e+07	1.50612e+07	1.26496e+07	1.41565e+07	1.48052e+07	1.40405e+07
				4.09393e+06	4.38396e+06	4.85491e+06	4.81635e+06	5.14951e+06	5.27259e+06	5.57103e+06	5.4245e+06	5.4416e+06	5.88756e+06	5.66697e+06	5.84345e+06	3.36614e+06	5.46215e+06	5.75081e+06	5.58892e+06
				4.82737e+06	5.38398e+06	5.50514e+06	5.84796e+06	5.8944e+06	6.47189e+06	6.11008e+06	6.45516e+06	5.98637e+06	6.96203e+06	6.43815e+06	4.94596e+06	3.67812e+06	6.96514e+06	6.77552e+06	6.23346e+06
				4.61677e+06	4.53573e+06	4.32366e+06	4.54084e+06	4.96713e+06	4.98549e+06	4.18793e+06	4.73733e+06	4.22166e+06	4.74403e+06	4.17891e+06	4.10058e+06	4.22879e+06	4.83388e+06	4.28041e+06	4.52178e+06
				2.19702e+07	1.82135e+07	1.81623e+07	1.96251e+07	2.7494e+07	2.103e+07	1.94212e+07	1.96823e+07	1.95875e+07	1.98769e+07	1.95012e+07	1.99812e+07	2.21265e+07	2.10802e+07	1.96289e+07	1.8304e+07
				2.21304e+07	2.17874e+07	2.27272e+07	2.31991e+07	2.42604e+07	2.50842e+07	2.61e+07	2.54282e+07	2.59957e+07	2.6884e+07	2.5378e+07	2.69825e+07	1.73193e+07	2.52091e+07	2.6412e+07	2.53636e+07
				550238	488683	707873	874949	786842	837443	1.08449e+06	975421	911869	1.03718e+06	1.18867e+06	1.12835e+06	457883	929652	894926	1.00342e+06
				1.39377e+07	1.37879e+07	1.26713e+07	1.29101e+07	1.36975e+07	1.39129e+07	1.51366e+07	1.546e+07	1.50773e+07	1.56736e+07	1.51317e+07	1.54953e+07	1.53346e+07	1.48381e+07	1.49542e+07	1.44988e+07
		Thenylchlor	1.39723	1.43733e+07	1.46057e+07	1.50814e+07	1.58002e+07	1.69207e+07	1.70678e+07	1.72353e+07	1.86793e+07	1.76607e+07	1.83681e+07	1.84087e+07	1.84591e+07	1.21188e+07	1.78889e+07	1.82235e+07	1.8277e+07
				9.06848e+06	9.02312e+06	9.70255e+06	9.79632e+06	1.04554e+07	1.05358e+07	9.74749e+06	1.02759e+07	9.85589e+06	9.79821e+06	9.94104e+06	1.04482e+07	7.79095e+06	1.06564e+07	1.05253e+07	1.02904e+07
				1.12995e+07	1.03782e+07	1.05279e+07	1.00298e+07	9.96851e+06	1.01729e+07	1.04663e+07	1.08462e+07	1.00702e+07	1.17291e+07	1.13679e+07	1.15171e+07	1.28529e+07	1.03607e+07	1.08034e+07	1.07336e+07
				1.76659e+07	1.62799e+07	1.66863e+07	1.72485e+07	1.63631e+07	1.75031e+07	1.74995e+07	1.81194e+07	1.72832e+07	1.84404e+07	1.81544e+07	1.8551e+07	2.06991e+07	1.71225e+07	1.82136e+07	1.74632e+07
				2.14455e+06	2.34036e+06	2.12256e+06	2.37887e+06	2.46885e+06	2.54096e+06	2.81874e+06	3.00292e+06	2.69417e+06	2.84332e+06	2.54708e+06	2.81951e+06	1.93689e+06	2.74442e+06	2.97923e+06	2.59165e+06
				7.32606e+06	7.0308e+06	6.8762e+06	6.89728e+06	7.15152e+06	6.88586e+06	7.27565e+06	7.74516e+06	7.56829e+06	8.52111e+06	8.12868e+06	8.24246e+06	8.94631e+06	7.31643e+06	7.88985e+06	7.91546e+06
				3.13888e+06	3.26631e+06	3.23034e+06	3.14473e+06	3.41355e+06	3.24909e+06	3.42929e+06	3.64064e+06	3.52682e+06	3.59185e+06	3.47898e+06	3.45928e+06	3.24677e+06	3.37949e+06	3.4017e+06	3.62275e+06
				3.59678e+07	2.86788e+07	2.73194e+07	2.67845e+07	2.82996e+07	2.65213e+07	2.0841e+07	2.14939e+07	2.02192e+07	2.23468e+07	2.18792e+07	2.18892e+07	3.99217e+07	2.59801e+07	2.2468e+07	2.13906e+07
				2.50103e+06	2.20996e+06	2.34356e+06	2.34526e+06	2.24961e+06	2.50236e+06	2.49714e+06	2.65992e+06	2.56158e+06	2.83247e+06	2.59402e+06	2.79177e+06	3.21599e+06	2.64615e+06	2.73653e+06	2.57793e+06
				5.86067e+06	5.90264e+06	6.24035e+06	6.78556e+06	6.92319e+06	7.07537e+06	6.45762e+06	6.75264e+06	6.28261e+06	6.60356e+06	6.33043e+06	6.44506e+06	5.109e+06	7.18236e+06	6.71324e+06	6.49667e+06
				1.59702e+07	1.53847e+07	1.65236e+07	1.68052e+07	1.73618e+07	1.77445e+07	1.71682e+07	1.66043e+07	1.58868e+07	1.71751e+07	1.62328e+07	1.57071e+07	1.4995e+07	1.74234e+07	1.68954e+07	1.61405e+07
				4.2041e+07	3.651e+07	3.61229e+07	3.58644e+07	3.78808e+07	3.83341e+07	3.332e+07	3.5327e+07	3.30327e+07	3.4787e+07	3.43698e+07	3.44971e+07	4.74732e+07	3.90459e+07	3.5419e+07	3.47743e+07
				4.93623e+07	4.55108e+07	4.51016e+07	4.72063e+07	4.86562e+07	5.03659e+07	5.25732e+07	5.62475e+07	5.2318e+07	5.69454e+07	5.49997e+07	5.59672e+07	5.84419e+07	5.0923e+07	5.31362e+07	5.45366e+07
				6.01594e+06	5.3982e+06	5.11266e+06	5.31348e+06	5.33315e+06	5.47089e+06	5.11616e+06	5.53795e+06	5.11394e+06	5.78559e+06	5.63004e+06	5.70617e+06	6.66061e+06	5.39385e+06	5.45444e+06	5.75857e+06
				6.60282e+06	6.28582e+06	6.29205e+06	6.33454e+06	6.47294e+06	6.60274e+06	6.80927e+06	7.18436e+06	6.81093e+06	7.55133e+06	7.28086e+06	7.43912e+06	6.98452e+06	7.05414e+06	7.13881e+06	6.67296e+06
				2.41968e+06	2.01177e+06	2.03637e+06	2.23658e+06	2.32767e+06	2.19783e+06	2.59551e+06	2.69306e+06	2.62275e+06	2.59651e+06	2.38753e+06	2.47902e+06	2.00034e+06	2.42671e+06	2.65419e+06	2.40905e+06
				2.05793e+06	1.88081e+06	2.08983e+06	1.95408e+06	2.01795e+06	1.96566e+06	2.0747e+06	2.18866e+06	2.01397e+06	2.34802e+06	2.31294e+06	2.29166e+06	2.74124e+06	2.06228e+06	2.25159e+06	2.3892e+06
				2.27935e+07	2.13615e+07	2.33708e+07	2.54706e+07	2.6207e+07	2.63879e+07	2.1748e+07	2.14167e+07	2.02405e+07	2.1233e+07	2.11897e+07	1.94661e+07	1.77275e+07	2.47938e+07	2.29643e+07	2.15427e+07
				4.03371e+06	4.20066e+06	4.11185e+06	4.36683e+06	3.97464e+06	4.35661e+06	3.65084e+06	3.70234e+06	3.56435e+06	3.56299e+06	3.97636e+06	3.80705e+06	3.49463e+06	4.32614e+06	3.9424e+06	3.70017e+06
				3.42954e+07	3.27505e+07	3.45486e+07	3.7574e+07	3.71898e+07	3.69236e+07	3.05796e+07	3.02063e+07	2.90559e+07	2.92968e+07	2.93465e+07	2.75712e+07	2.55322e+07	3.48177e+07	3.31888e+07	3.11259e+07
				5.42725e+07	4.67272e+07	4.54346e+07	4.6057e+07	4.88074e+07	4.50862e+07	3.72385e+07	3.96935e+07	3.55977e+07	3.93982e+07	3.90305e+07	3.85048e+07	5.85461e+07	4.60177e+07	4.05195e+07	3.89899e+07
				7.80965e+07	6.91233e+07	6.78598e+07	6.92711e+07	7.28388e+07	6.88771e+07	5.89104e+07	6.03324e+07	5.51361e+07	6.12796e+07	5.8673e+07	5.85105e+07	8.85268e+07	6.8791e+07	6.34086e+07	5.93671e+07
				1.42489e+07	1.28855e+07	1.16104e+07	1.31555e+07	1.34207e+07	1.44444e+07	1.16077e+07	1.19893e+07	1.02396e+07	1.11001e+07	1.20251e+07	1.25308e+07	1.60976e+07	1.36038e+07	1.27378e+07	1.19476e+07
				1.10353e+07	1.07187e+07	1.09638e+07	1.14416e+07	1.20115e+07	1.21881e+07	1.02044e+07	1.05375e+07	9.69685e+06	1.05635e+07	9.86798e+06	1.0405e+07	1.07192e+07	1.17289e+07	1.10702e+07	1.01761e+07
				3.08086e+07	2.71574e+07	2.6194e+07	2.72452e+07	2.81103e+07	2.90169e+07	2.55259e+07	2.57944e+07	2.54439e+07	2.62506e+07	2.52044e+07	2.5826e+07	3.20318e+07	2.94609e+07	2.72252e+07	2.45925e+07
				8.60199e+07	7.65418e+07	7.25438e+07	8.10194e+07	8.34573e+07	8.13623e+07	7.20844e+07	7.72486e+07	7.33292e+07	7.7245e+07	7.6393e+07	7.78739e+07	9.32707e+07	8.04555e+07	7.74666e+07	7.54108e+07
				1.1012e+07	9.81538e+06	9.44743e+06	1.0042e+07	1.09417e+07	1.07169e+07	9.23886e+06	9.1683e+06	8.92841e+06	9.4658e+06	9.24089e+06	9.35623e+06	1.59258e+07	1.05636e+07	9.45363e+06	8.92068e+06
				3.56823e+06	3.23064e+06	3.31736e+06	3.44422e+06	3.61539e+06	3.87786e+06	3.6535e+06	3.48148e+06	3.52797e+06	3.45172e+06	3.48467e+06	3.57692e+06	4.47072e+06	3.74345e+06	3.66548e+06	3.53211e+06
				4.56208e+07	3.88807e+07	3.71534e+07	3.85259e+07	3.91799e+07	3.89232e+07	3.09797e+07	3.14008e+07	3.09923e+07	3.30232e+07	3.16351e+07	3.11866e+07	5.02399e+07	3.95984e+07	3.51979e+07	3.19302e+07
				2.92163e+07	2.56317e+07	2.42916e+07	2.46942e+07	2.5258e+07	2.41183e+07	1.94805e+07	1.95918e+07	1.90863e+07	1.98817e+07	1.95476e+07	1.97082e+07	3.1716e+07	2.36576e+07	2.19987e+07	2.01191e+07
				2.35222e+07	2.26137e+07	2.17114e+07	2.29178e+07	2.54805e+07	2.52943e+07	2.33309e+07	2.34712e+07	2.26164e+07	2.29184e+07	2.27968e+07	2.36276e+07	2.65303e+07	2.48747e+07	2.49561e+07	2.37486e+07
				1.71776e+07	1.5458e+07	1.4518e+07	1.65528e+07	1.70209e+07	1.84143e+07	1.7454e+07	1.8012e+07	1.70579e+07	1.76027e+07	1.70212e+07	1.71232e+07	2.0951e+07	1.77231e+07	1.74091e+07	1.63573e+07
				5.80224e+07	5.30519e+07	5.18247e+07	5.72535e+07	6.03192e+07	5.98643e+07	6.18548e+07	6.32455e+07	6.0777e+07	6.26963e+07	6.33369e+07	6.29465e+07	7.02155e+07	5.96713e+07	6.18288e+07	6.26707e+07
				4.78237e+06	4.78412e+06	4.17184e+06	4.3507e+06	4.52061e+06	4.51601e+06	4.91113e+06	5.14677e+06	4.70918e+06	5.07579e+06	4.35974e+06	4.82782e+06	5.72517e+06	5.25249e+06	5.12008e+06	4.50169e+06
				3.80857e+06	3.85627e+06	4.68167e+06	4.62913e+06	4.89402e+06	5.32241e+06	5.43742e+06	5.43052e+06	5.19229e+06	5.46021e+06	5.16844e+06	5.27036e+06	2.25747e+06	5.5574e+06	5.67754e+06	5.37047e+06
				6.85248e+06	6.6477e+06	7.24303e+06	7.55409e+06	7.84186e+06	7.73581e+06	6.41989e+06	6.99462e+06	6.52597e+06	6.26552e+06	6.14076e+06	6.58034e+06	4.64856e+06	7.56185e+06	7.08337e+06	6.32526e+06
				6.59112e+06	6.53153e+06	6.33384e+06	6.47888e+06	6.91511e+06	7.66767e+06	8.18573e+06	8.41278e+06	7.99268e+06	8.45202e+06	8.14905e+06	9.2022e+06	6.49711e+06	7.63999e+06	8.18038e+06	7.90053e+06
				9.95374e+07	9.50628e+07	9.36503e+07	9.4315e+07	1.01657e+08	9.7808e+07	9.76332e+07	1.01397e+08	9.49896e+07	1.05608e+08	1.01344e+08	1.0188e+08	1.15055e+08	9.83006e+07	9.79881e+07	1.01127e+08
				5.96316e+06	6.22564e+06	6.12127e+06	6.59349e+06	6.31038e+06	6.54576e+06	6.11192e+06	7.00322e+06	5.85836e+06	6.89672e+06	6.7737e+06	7.09772e+06	5.7411e+06	7.06756e+06	6.674e+06	6.8297e+06
				2.11323e+07	2.22337e+07	2.18898e+07	2.25155e+07	2.4438e+07	2.4265e+07	2.16591e+07	2.18402e+07	2.09847e+07	2.27912e+07	2.11813e+07	2.13912e+07	1.97084e+07	2.39389e+07	2.31173e+07	2.27279e+07
				5.17023e+07	4.77349e+07	4.7019e+07	4.71364e+07	4.97005e+07	4.83464e+07	4.39666e+07	4.68031e+07	4.24018e+07	5.03493e+07	4.71812e+07	4.68639e+07	5.55232e+07	4.79059e+07	4.54907e+07	4.73206e+07
				6.26507e+06	6.52539e+06	6.3076e+06	5.94967e+06	6.02808e+06	6.0765e+06	6.09736e+06	6.03829e+06	5.87178e+06	6.22834e+06	5.65006e+06	6.20312e+06	6.01053e+06	6.22876e+06	6.05368e+06	6.6521e+06
				1.0797e+08	1.03379e+08	1.08304e+08	1.12344e+08	1.13281e+08	1.07397e+08	7.05508e+07	8.21794e+07	6.43461e+07	8.13451e+07	7.88785e+07	7.62915e+07	7.6815e+07	1.05739e+08	9.00379e+07	8.81851e+07
				7.15772e+07	6.82507e+07	7.29966e+07	7.63243e+07	7.87012e+07	7.58102e+07	4.9662e+07	5.60359e+07	4.54405e+07	5.79726e+07	5.55437e+07	5.22115e+07	5.34324e+07	7.51738e+07	6.48081e+07	6.04929e+07
				2.138e+06	1.81397e+06	1.91754e+06	1.89299e+06	2.49663e+06	2.09033e+06	2.20195e+06	2.14577e+06	1.70874e+06	2.02909e+06	1.95456e+06	1.81e+06	1.30183e+06	2.24062e+06	2.13589e+06	1.88782e+06
				4.58372e+07	3.93654e+07	3.8265e+07	3.75463e+07	3.7914e+07	3.82764e+07	2.97572e+07	3.11784e+07	3.03145e+07	3.08842e+07	3.07319e+07	3.0991e+07	4.6937e+07	3.55778e+07	3.27989e+07	2.9511e+07
				4.96365e+07	5.12679e+07	5.17801e+07	5.60467e+07	5.48624e+07	5.43746e+07	4.4816e+07	4.12045e+07	4.23119e+07	4.25557e+07	4.11967e+07	4.08332e+07	3.86099e+07	5.14721e+07	4.2821e+07	4.48364e+07
				7.78928e+06	7.24001e+06	7.44378e+06	9.88203e+06	8.51683e+06	9.32803e+06	8.05286e+06	8.4259e+06	7.56154e+06	8.27535e+06	8.45575e+06	8.49129e+06	6.95091e+06	9.31922e+06	8.59258e+06	8.36894e+06
				1.01882e+07	9.5107e+06	9.39434e+06	9.24308e+06	9.81811e+06	9.98177e+06	9.86171e+06	1.01684e+07	9.17133e+06	9.83785e+06	9.55964e+06	1.02935e+07	1.1226e+07	1.00535e+07	1.01669e+07	9.63665e+06
				1.06116e+07	1.1234e+07	1.13566e+07	1.15652e+07	1.24025e+07	1.20551e+07	9.42099e+06	8.80753e+06	8.80887e+06	9.49288e+06	8.88563e+06	8.92758e+06	8.36499e+06	1.13195e+07	9.2236e+06	9.36833e+06
				1.873e+06	2.27628e+06	1.96051e+06	1.86029e+06	1.95732e+06	2.09782e+06	1.64605e+06	1.87484e+06	1.73924e+06	1.71127e+06	1.58527e+06	1.82126e+06	2.67856e+06	2.07306e+06	1.9068e+06	1.77879e+06
				1.60168e+08	1.46251e+08	1.4354e+08	1.45118e+08	1.45291e+08	1.49825e+08	1.39534e+08	1.46148e+08	1.33331e+08	1.47729e+08	1.43364e+08	1.4855e+08	1.79996e+08	1.48486e+08	1.47392e+08	1.42702e+08
				1.29758e+07	1.23517e+07	1.32506e+07	1.27827e+07	1.34117e+07	1.32026e+07	1.13167e+07	1.11381e+07	6.73204e+06	1.13191e+07	1.06051e+07	1.08397e+07	1.02182e+07	1.29007e+07	1.22541e+07	1.1229e+07
				2.69922e+06	2.74879e+06	3.16305e+06	3.24192e+06	3.44457e+06	3.54834e+06	2.95335e+06	2.436e+06	2.59085e+06	2.88436e+06	2.84547e+06	2.36481e+06	2.59656e+06	2.63152e+06	2.62793e+06	3.1336e+06
				1.77358e+07	1.6119e+07	1.52961e+07	1.55004e+07	1.51495e+07	1.51328e+07	1.22027e+07	1.31717e+07	1.18889e+07	1.19754e+07	1.27895e+07	1.25953e+07	1.77873e+07	1.48272e+07	1.34856e+07	1.21605e+07
				1.47482e+07	1.24203e+07	1.23852e+07	1.24139e+07	1.40985e+07	1.2313e+07	1.20519e+07	1.30632e+07	1.13366e+07	1.4949e+07	1.47248e+07	1.34023e+07	1.75077e+07	1.21394e+07	1.33384e+07	1.49294e+07
				2.21058e+07	1.79696e+07	1.67779e+07	1.83665e+07	1.75778e+07	1.69377e+07	1.19246e+07	1.40426e+07	1.1515e+07	1.44125e+07	1.4583e+07	1.41184e+07	2.37955e+07	1.65553e+07	1.5488e+07	1.31679e+07
				5.28904e+06	4.71814e+06	4.95894e+06	5.46147e+06	5.36831e+06	5.39549e+06	4.37455e+06	5.26651e+06	4.45065e+06	4.0239e+06	4.53661e+06	4.65197e+06	4.92458e+06	5.76344e+06	4.53073e+06	4.65223e+06
				6.34353e+07	6.69475e+07	6.89293e+07	6.9815e+07	7.25946e+07	7.394e+07	6.72797e+07	6.6571e+07	6.21255e+07	5.87207e+07	5.75675e+07	6.80936e+07	4.25511e+07	7.13907e+07	6.15092e+07	5.99243e+07
				8.34966e+07	8.57512e+07	8.83711e+07	9.05698e+07	9.22228e+07	9.66016e+07	8.59262e+07	8.29538e+07	7.64266e+07	7.256e+07	7.08011e+07	8.58358e+07	5.61703e+07	9.2797e+07	7.61891e+07	7.52027e+07
				5.59408e+07	5.38368e+07	4.85075e+07	4.91226e+07	5.10257e+07	4.7941e+07	3.69633e+07	3.6319e+07	3.68357e+07	3.55509e+07	3.607e+07	3.70441e+07	6.3017e+07	4.65466e+07	3.99069e+07	3.73434e+07
				6.05346e+07	5.5205e+07	5.13687e+07	5.3279e+07	5.39529e+07	5.07849e+07	4.14203e+07	3.92459e+07	3.90923e+07	3.97967e+07	3.9339e+07	4.09874e+07	6.63266e+07	4.90592e+07	4.22644e+07	4.09688e+07
		Bromodichloromethane	6.33921	1.65811e+07	1.58166e+07	1.53279e+07	1.57115e+07	1.52878e+07	1.51694e+07	1.23969e+07	1.21553e+07	1.14762e+07	1.22673e+07	1.17131e+07	1.176e+07	1.90374e+07	1.43615e+07	1.23362e+07	1.20153e+07
				2.53604e+06	2.12336e+06	2.04645e+06	2.16039e+06	2.55146e+06	2.30814e+06	2.00368e+06	2.31787e+06	2.26957e+06	2.02833e+06	2.24402e+06	2.41127e+06	2.54219e+06	3.38021e+06	1.9835e+06	2.20372e+06
				2.02757e+06	2.14182e+06	1.6952e+06	1.88575e+06	2.26042e+06	2.31218e+06	1.75141e+06	1.82875e+06	1.88245e+06	1.94047e+06	1.92053e+06	2.11429e+06	1.89808e+06	2.15625e+06	1.75379e+06	2.03297e+06
				1.04057e+07	8.94911e+06	9.43275e+06	9.73208e+06	1.01499e+07	1.02388e+07	8.21142e+06	8.17682e+06	7.51931e+06	8.16671e+06	7.60868e+06	7.4668e+06	9.04364e+06	1.01715e+07	8.33116e+06	8.5899e+06
				3.62113e+07	5.6957e+07	4.65451e+07	3.69417e+07	4.63189e+07	4.71654e+07	3.32762e+07	5.48257e+07	3.04887e+07	8.85767e+07	9.18365e+07	5.26495e+07	6.6033e+07	3.56206e+07	6.99023e+07	9.45442e+07
				3.69407e+07	5.62437e+07	5.5602e+07	4.07714e+07	4.14182e+07	4.45656e+07	3.80243e+07	3.72204e+07	3.58142e+07	3.34657e+07	3.29719e+07	3.92236e+07	2.29583e+07	4.28483e+07	3.52605e+07	3.44687e+07
				6.22628e+07	9.56263e+07	9.20793e+07	7.02319e+07	7.21698e+07	7.14578e+07	6.58877e+07	6.38463e+07	6.08584e+07	5.65046e+07	5.52402e+07	6.58093e+07	4.12898e+07	7.0637e+07	5.90154e+07	5.89145e+07
		Fenoxaprop-ethyl	7.22356	2.56806e+06	2.15428e+06	2.54635e+06	2.61765e+06	2.74211e+06	2.89813e+06	2.63473e+06	2.9481e+06	2.37492e+06	2.58292e+06	2.58896e+06	2.68544e+06	2.69217e+06	2.96186e+06	2.99899e+06	2.60302e+06
				1.16095e+07	1.07946e+07	1.01835e+07	1.07478e+07	1.03927e+07	1.07641e+07	9.00705e+06	8.63316e+06	8.21688e+06	8.92108e+06	8.30681e+06	8.57012e+06	1.15161e+07	9.40217e+06	8.78225e+06	8.47794e+06
				2.56308e+07	2.3584e+07	2.40227e+07	2.38296e+07	2.35422e+07	2.41467e+07	2.43948e+07	2.5253e+07	2.21732e+07	2.52069e+07	2.46552e+07	2.56725e+07	2.82137e+07	2.50811e+07	2.49178e+07	2.44347e+07
				2.34708e+07	2.22946e+07	2.16819e+07	2.18394e+07	2.25387e+07	2.19034e+07	2.25294e+07	2.27555e+07	2.16213e+07	2.34717e+07	2.20352e+07	2.29918e+07	2.55047e+07	2.29444e+07	2.25266e+07	2.24427e+07
				8.74562e+06	8.15584e+06	7.3581e+06	6.75399e+06	7.94094e+06	7.07382e+06	5.75022e+06	6.70409e+06	5.40716e+06	7.75078e+06	6.17289e+06	7.23576e+06	9.62092e+06	7.07062e+06	6.54214e+06	7.55197e+06
				3.4355e+06	3.33057e+06	3.27421e+06	2.81172e+06	3.38458e+06	3.24296e+06	2.69003e+06	3.83893e+06	3.39654e+06	3.42817e+06	3.17119e+06	4.02883e+06	3.62815e+06	3.20368e+06	3.1865e+06	3.51478e+06
				2.73029e+06	2.65728e+06	2.65877e+06	2.71065e+06	2.70231e+06	2.5508e+06	2.75145e+06	2.51094e+06	2.3636e+06	4.04978e+06	2.40075e+06	2.63104e+06	2.89228e+06	2.47255e+06	2.37647e+06	2.73682e+06
				1.99507e+07	1.89397e+07	1.85866e+07	1.81525e+07	1.81192e+07	1.82138e+07	1.84591e+07	1.93621e+07	1.81062e+07	1.97581e+07	1.97825e+07	2.02193e+07	2.17253e+07	1.86994e+07	1.98013e+07	1.87768e+07
		Ketazolam	-5.32204	2.46521e+06	2.53828e+06	2.4446e+06	2.60021e+06	2.72419e+06	2.81056e+06	2.9486e+06	3.27306e+06	2.8151e+06	3.47532e+06	2.94697e+06	2.80949e+06	2.38727e+06	2.82627e+06	3.4089e+06	3.11961e+06
				3.99931e+07	3.95099e+07	3.97765e+07	3.84334e+07	4.21378e+07	4.01831e+07	4.04598e+07	4.04336e+07	3.7479e+07	4.15387e+07	3.97232e+07	3.92126e+07	4.61013e+07	4.09549e+07	3.97931e+07	4.01517e+07
				1.66663e+06	1.65886e+06	1.8337e+06	1.78759e+06	2.04032e+06	2.27929e+06	2.03166e+06	1.88222e+06	1.98181e+06	2.04621e+06	2.03036e+06	1.89091e+06	1.45239e+06	1.92817e+06	2.14011e+06	2.1369e+06
				8.53215e+06	6.87124e+06	6.62086e+06	6.48502e+06	6.25349e+06	6.49797e+06	5.76611e+06	4.87006e+06	5.54483e+06	4.86262e+06	3.92903e+06	5.11337e+06	7.35947e+06	6.66794e+06	4.47242e+06	4.61984e+06
				9.85375e+06	9.63493e+06	9.39955e+06	9.61606e+06	1.07291e+07	1.08549e+07	8.64855e+06	1.04898e+07	8.09631e+06	9.6784e+06	1.05095e+07	1.01247e+07	9.85826e+06	1.03555e+07	1.13361e+07	9.95584e+06
				1.55377e+07	1.43873e+07	1.25024e+07	1.27813e+07	1.36867e+07	1.19538e+07	9.41611e+06	9.91239e+06	7.7655e+06	8.67658e+06	7.97568e+06	8.62223e+06	2.15761e+07	1.25035e+07	1.02991e+07	9.31328e+06
				1.09244e+06	1.00777e+06	1.14241e+06	1.22724e+06	1.20664e+06	1.34541e+06	1.34571e+06	1.45704e+06	1.08665e+06	1.07094e+06	1.17595e+06	1.3826e+06	1.08552e+06	1.25489e+06	1.53002e+06	1.06303e+06
				1.90155e+06	1.7794e+06	1.79574e+06	2.04141e+06	1.41502e+06	1.7584e+06	1.86099e+06	2.08105e+06	1.76874e+06	2.21796e+06	1.47907e+06	2.03465e+06	942322	1.74862e+06	2.02593e+06	2.02679e+06
				9.79003e+06	7.62094e+06	7.91308e+06	9.15859e+06	8.89916e+06	9.00527e+06	7.81892e+06	8.84774e+06	7.99922e+06	8.1153e+06	7.70287e+06	8.72345e+06	1.07967e+07	8.75298e+06	8.47258e+06	7.69274e+06
				1.63368e+06	1.4521e+06	1.33539e+06	1.25419e+06	1.41233e+06	1.30928e+06	1.25057e+06	1.34308e+06	1.25795e+06	1.42222e+06	1.48131e+06	1.29486e+06	1.74641e+06	1.27423e+06	1.43377e+06	1.20354e+06
				2.76652e+06	2.25174e+06	2.30458e+06	2.0066e+06	2.44412e+06	2.12141e+06	2.26893e+06	2.2291e+06	2.12118e+06	2.15166e+06	2.02972e+06	2.04468e+06	3.60112e+06	2.08761e+06	2.21847e+06	1.89988e+06
				5.11705e+06	4.1601e+06	4.06822e+06	4.93282e+06	4.08488e+06	4.88139e+06	5.02769e+06	5.4478e+06	4.31478e+06	4.7838e+06	4.57212e+06	5.10921e+06	4.09844e+06	4.83909e+06	4.71877e+06	4.46239e+06
				2.39987e+06	2.64723e+06	2.56336e+06	2.72431e+06	2.73133e+06	2.70484e+06	2.80262e+06	2.69733e+06	2.43957e+06	2.99414e+06	2.40924e+06	2.48524e+06	1.91183e+06	2.49992e+06	2.84912e+06	2.46599e+06
		Oxycodone hydrochloride	-15.9149	4.87858e+06	4.97788e+06	5.19306e+06	5.23957e+06	5.38414e+06	5.5339e+06	5.59984e+06	5.78719e+06	4.80784e+06	5.22575e+06	5.12535e+06	5.49778e+06	4.0107e+06	5.76131e+06	5.78454e+06	5.39369e+06
				1.69749e+07	1.56111e+07	1.63414e+07	1.34973e+07	1.65084e+07	1.49694e+07	1.28201e+07	1.40915e+07	1.2162e+07	1.45923e+07	1.35532e+07	1.41722e+07	1.71519e+07	1.58525e+07	1.36947e+07	1.42338e+07
		2-Oxoclopidogrel	0.131426	2.73545e+06	2.32572e+06	2.32086e+06	1.95191e+06	2.38692e+06	2.14518e+06	2.08342e+06	2.10763e+06	2.12118e+06	2.09094e+06	1.96394e+06	2.14573e+06	3.47636e+06	2.04147e+06	2.29595e+06	1.84103e+06
				1.48786e+06	1.50218e+06	1.68893e+06	1.15917e+06	1.22665e+06	1.39321e+06	1.62726e+06	1.71472e+06	1.17253e+06	1.46463e+06	1.25296e+06	1.61578e+06	1.30017e+06	1.35634e+06	1.49661e+06	1.65084e+06
				4.39054e+07	3.88121e+07	3.66409e+07	3.65212e+07	3.63315e+07	3.79277e+07	3.37171e+07	3.44191e+07	2.86598e+07	3.79309e+07	3.68006e+07	3.48587e+07	6.37679e+07	3.57078e+07	3.498e+07	3.53152e+07
				2.1346e+06	1.64954e+06	1.7316e+06	1.53137e+06	1.56241e+06	1.62477e+06	1.63165e+06	1.70917e+06	1.52352e+06	1.26466e+06	1.53042e+06	1.29234e+06	1.88907e+06	1.48217e+06	1.45658e+06	1.2455e+06
				4.10456e+06	3.61434e+06	3.07267e+06	3.07978e+06	3.08512e+06	3.07543e+06	3.0009e+06	2.97508e+06	2.56348e+06	3.06117e+06	3.12985e+06	2.81934e+06	5.12676e+06	2.78309e+06	2.77794e+06	2.58357e+06
				3.50357e+06	2.99253e+06	2.85536e+06	2.73665e+06	2.81639e+06	2.80212e+06	2.54801e+06	2.51959e+06	2.52509e+06	2.72365e+06	2.76276e+06	2.72891e+06	3.91167e+06	2.86624e+06	2.64521e+06	2.69353e+06
				8.2908e+06	7.14949e+06	8.11126e+06	8.88033e+06	9.53924e+06	9.37484e+06	8.8472e+06	8.27638e+06	8.08162e+06	7.92937e+06	8.12928e+06	8.30785e+06	7.93077e+06	9.00491e+06	8.23022e+06	8.21549e+06
				1.30268e+07	1.25077e+07	1.36913e+07	1.39501e+07	1.3801e+07	1.47502e+07	1.6217e+07	1.58069e+07	1.44001e+07	1.51594e+07	1.4905e+07	1.6087e+07	1.13511e+07	1.46922e+07	1.50514e+07	1.51485e+07
				3.09827e+06	2.99364e+06	2.93376e+06	3.10189e+06	2.89649e+06	3.45749e+06	3.07575e+06	3.21234e+06	3.01129e+06	3.06751e+06	2.86457e+06	3.19168e+06	2.69428e+06	3.44779e+06	3.31861e+06	3.07926e+06
				2.71942e+06	3.33124e+06	3.08697e+06	3.20323e+06	2.88776e+06	3.49448e+06	3.6734e+06	3.52684e+06	3.3426e+06	3.91949e+06	3.52656e+06	3.86559e+06	3.65145e+06	3.43927e+06	3.66609e+06	3.7145e+06
				4.34837e+06	3.67718e+06	3.52082e+06	3.35235e+06	3.19504e+06	3.30424e+06	3.07956e+06	3.08698e+06	2.64111e+06	2.93444e+06	2.72149e+06	3.15828e+06	5.00543e+06	3.48005e+06	3.01036e+06	2.90929e+06
				2.26785e+06	2.16153e+06	2.21375e+06	2.5293e+06	2.36601e+06	2.63122e+06	3.08402e+06	3.11689e+06	2.7012e+06	3.06727e+06	3.03621e+06	3.36262e+06	1.91966e+06	2.65025e+06	3.07587e+06	2.91894e+06
				1.40833e+06	864860	924632	1.04546e+06	1.03769e+06	1.08327e+06	761062	920314	833536	829282	905678	939976	1.40808e+06	1.18085e+06	876332	869325
				2.68212e+06	2.60351e+06	2.4244e+06	3.24074e+06	2.5065e+06	3.23835e+06	3.60947e+06	3.50274e+06	3.11209e+06	3.31719e+06	3.52219e+06	3.50988e+06	2.03208e+06	2.9025e+06	3.35525e+06	3.34308e+06
				2.64264e+06	2.39427e+06	2.38701e+06	2.2622e+06	2.54148e+06	1.95501e+06	2.17332e+06	1.43667e+06	1.73995e+06	1.48047e+06	1.3104e+06	1.77229e+06	2.78976e+06	2.23165e+06	1.75789e+06	1.89083e+06
				1.37404e+07	1.14243e+07	1.10163e+07	9.86187e+06	9.89247e+06	9.55116e+06	9.09189e+06	8.5647e+06	8.12363e+06	8.9214e+06	8.34416e+06	8.0848e+06	1.65798e+07	9.48346e+06	7.7652e+06	9.01713e+06
				3.7646e+07	3.20104e+07	3.50645e+07	3.7742e+07	3.63644e+07	3.89689e+07	3.95295e+07	3.977e+07	3.60973e+07	3.80465e+07	3.68924e+07	3.84225e+07	3.33261e+07	3.885e+07	3.73554e+07	3.79065e+07
				4.63139e+06	3.89081e+06	3.66673e+06	3.2856e+06	3.00941e+06	3.50636e+06	2.96802e+06	3.06351e+06	2.54907e+06	2.55892e+06	2.95137e+06	2.84767e+06	6.0514e+06	3.27771e+06	3.07218e+06	2.57954e+06
				2.55034e+06	2.58328e+06	1.90088e+06	2.16077e+06	2.31095e+06	2.29716e+06	2.53883e+06	2.3917e+06	2.52638e+06	2.16127e+06	2.68993e+06	2.5804e+06	1.76056e+06	2.431e+06	1.77129e+06	2.67848e+06
				1.3344e+06	944273	1.17043e+06	1.06939e+06	1.03711e+06	890258	1.00099e+06	899729	827974	856256	896637	703731	1.42783e+06	1.13929e+06	892401	874630
				2.21109e+07	2.02871e+07	1.97441e+07	1.90335e+07	1.95541e+07	1.91643e+07	1.83156e+07	1.75836e+07	1.74022e+07	1.70526e+07	1.67221e+07	1.74155e+07	2.29928e+07	2.01724e+07	1.62257e+07	1.79929e+07
				3.63391e+06	2.34225e+06	2.46177e+06	2.2791e+06	2.10044e+06	2.16254e+06	1.8336e+06	1.72436e+06	1.67167e+06	1.80744e+06	1.6974e+06	1.61838e+06	4.2798e+06	1.99029e+06	1.70563e+06	1.60026e+06
				1.16178e+06	903814	967224	929620	875156	1.06068e+06	954543	1.04895e+06	825287	1.09006e+06	978579	895859	1.20828e+06	883745	1.06186e+06	1.05464e+06
				2.16491e+07	2.00152e+07	1.9383e+07	1.85541e+07	1.99452e+07	1.87687e+07	1.8109e+07	1.75975e+07	1.71153e+07	1.73532e+07	1.65301e+07	1.71779e+07	2.2976e+07	2.07327e+07	1.59924e+07	1.80903e+07
				2.27341e+06	2.44907e+06	2.14678e+06	2.18894e+06	2.09549e+06	2.24411e+06	2.18919e+06	2.33428e+06	1.97268e+06	2.14166e+06	2.16971e+06	2.49513e+06	1.92246e+06	2.16776e+06	2.16491e+06	2.22157e+06
		Triacontan-1-ol	-13.6504	870956	853747	769155	744440	676823	738101	731407	779055	862696	826947	771388	812931	684469	671100	672006	677211
		Butachlor	-16.5136	1.38713e+06	944273	1.24616e+06	1.06209e+06	1.03711e+06	890258	1.00099e+06	899729	827974	852508	896637	703731	1.4292e+06	1.12578e+06	892401	878192
				1.2364e+07	1.12076e+07	1.16412e+07	1.15808e+07	1.20065e+07	1.34705e+07	1.27665e+07	1.25475e+07	1.13699e+07	1.20325e+07	1.14454e+07	1.21534e+07	1.19531e+07	1.2951e+07	1.18435e+07	1.21455e+07
				7.63267e+06	6.60944e+06	6.75688e+06	7.19279e+06	6.82351e+06	7.30117e+06	6.82095e+06	7.06094e+06	6.07064e+06	6.41812e+06	6.41992e+06	6.56908e+06	9.08158e+06	7.59123e+06	6.61324e+06	6.24683e+06
				2.89832e+07	2.88814e+07	3.0043e+07	2.98529e+07	3.16307e+07	3.33283e+07	3.51713e+07	3.51061e+07	3.32355e+07	3.58401e+07	3.31388e+07	3.49167e+07	2.40254e+07	3.29065e+07	3.39616e+07	3.43594e+07
				6.78296e+08	6.71643e+08	6.841e+08	6.67789e+08	7.09701e+08	7.33226e+08	7.6137e+08	7.61305e+08	7.21546e+08	7.53168e+08	7.43523e+08	7.45429e+08	5.86054e+08	7.31916e+08	7.24926e+08	7.41923e+08
				7.99843e+07	7.87301e+07	8.05542e+07	7.91731e+07	8.40797e+07	8.81353e+07	9.20955e+07	9.07855e+07	8.55698e+07	9.08489e+07	8.92288e+07	8.86411e+07	6.81707e+07	8.96982e+07	8.69736e+07	8.79501e+07
				1.96425e+07	2.00658e+07	1.96855e+07	1.97877e+07	2.08303e+07	2.1978e+07	2.28896e+07	2.32738e+07	2.13944e+07	2.21119e+07	2.16827e+07	2.19014e+07	1.66008e+07	2.18479e+07	2.16084e+07	2.25914e+07
				9.75387e+06	1.00422e+07	1.06306e+07	9.56968e+06	9.00147e+06	9.11451e+06	8.54433e+06	7.55812e+06	7.22202e+06	7.15508e+06	6.95328e+06	6.83081e+06	1.04375e+07	8.73877e+06	7.25415e+06	7.31774e+06
				1.32503e+06	1.44022e+06	1.68082e+06	1.71934e+06	1.86712e+06	1.76208e+06	2.26735e+06	2.57527e+06	2.39462e+06	2.31695e+06	2.18134e+06	2.45269e+06	1.25169e+06	2.09989e+06	2.11329e+06	2.1883e+06
				1.61975e+06	2.28018e+06	1.98748e+06	1.48172e+06	2.10416e+06	1.99594e+06	2.30652e+06	2.48172e+06	1.91778e+06	2.60054e+06	2.63174e+06	2.24897e+06	1.66955e+06	1.87485e+06	2.25363e+06	2.83608e+06
				6.04365e+06	6.80348e+06	5.19777e+06	2.40827e+06	2.48044e+06	2.81177e+06	3.07928e+06	3.77677e+06	3.88e+06	3.16935e+06	5.75579e+06	4.5166e+06	0	952114	897676	1.33091e+06
				0	0	116987	6.61807e+06	1.84235e+07	8.08641e+06	3.80513e+06	7.55918e+06	1.09194e+07	3.17708e+06	1.21468e+07	6.67659e+06	0	8.87105e+06	3.40633e+06	1.10736e+07
				0	0	0	203192	0	0	804355	856765	1.20408e+06	880404	1.24694e+06	975155	0	68404.3	1.6454e+06	1.1911e+06
				1.63011e+07	1.94081e+07	2.19734e+07	2.11243e+07	2.39896e+07	2.43819e+07	3.0458e+07	3.02066e+07	2.79728e+07	2.95996e+07	2.87981e+07	2.96256e+07	1.13766e+07	2.57314e+07	2.62592e+07	2.85436e+07
				4.39126e+06	5.68768e+06	5.4019e+06	5.00138e+06	5.42226e+06	5.73133e+06	6.60737e+06	6.54889e+06	6.56424e+06	7.03487e+06	6.60887e+06	6.12843e+06	5.52432e+06	5.89913e+06	5.76582e+06	6.49984e+06
				3.17017e+06	2.61214e+06	2.35565e+06	2.02898e+06	1.85959e+06	2.16067e+06	1.81433e+06	2.20585e+06	1.68803e+06	1.99584e+06	1.78382e+06	1.98406e+06	3.54539e+06	1.98467e+06	1.88807e+06	1.76122e+06
				0	0	0	314461	11177.6	19775.1	58426.6	1.03681e+06	376923	419782	829554	1.1848e+06	0	0	389557	77496.3
				2.59419e+06	2.04493e+06	2.37521e+06	2.62921e+06	2.3844e+06	2.6932e+06	2.40634e+06	2.5801e+06	2.35629e+06	2.2804e+06	1.94942e+06	1.97916e+06	3.22854e+06	2.29827e+06	2.31147e+06	2.20135e+06
				5.83459e+06	5.18615e+06	4.98129e+06	4.59203e+06	4.72767e+06	4.80796e+06	4.65339e+06	4.57954e+06	4.1052e+06	4.28017e+06	3.69226e+06	4.23244e+06	5.04861e+06	4.81173e+06	4.47939e+06	4.08856e+06
				7.35779e+06	5.36839e+06	3.36797e+06	2.04517e+06	1.41259e+06	1.3779e+06	0	0	8240.13	0	0	8597.87	1.01731e+07	1.37347e+06	0	0
				785544	1.34746e+06	1.31496e+06	2.75914e+06	4.5469e+06	3.95329e+06	0	0	7345.12	0	0	6869.3	198917	2.91488e+06	0	8399.86
				1.1453e+08	9.26025e+07	9.84978e+07	1.1371e+08	1.11895e+08	1.27458e+08	1.26452e+08	1.27367e+08	1.16864e+08	1.2045e+08	1.20332e+08	1.24641e+08	1.02776e+08	1.27229e+08	1.17731e+08	1.2071e+08
				1.26566e+07	1.05076e+07	1.1398e+07	1.3503e+07	1.28688e+07	1.44192e+07	1.44787e+07	1.47589e+07	1.29825e+07	1.33442e+07	1.35566e+07	1.41347e+07	1.17501e+07	1.43341e+07	1.32814e+07	1.37718e+07
				8.01098e+07	6.98418e+07	7.3639e+07	7.7088e+07	7.52071e+07	8.76818e+07	8.28292e+07	8.9435e+07	7.69461e+07	9.7252e+07	9.67274e+07	8.81441e+07	8.25779e+07	8.18593e+07	8.91375e+07	9.56173e+07
				2.7491e+07	4.93443e+07	4.37943e+07	2.44817e+07	3.10066e+07	2.91429e+07	2.95976e+07	2.87199e+07	2.66102e+07	2.83244e+07	3.22199e+07	2.71099e+07	4.19012e+07	2.54698e+07	2.84571e+07	2.89906e+07
				4.91011e+06	6.52473e+06	6.85499e+06	3.72998e+06	4.3499e+06	4.47132e+06	4.56976e+06	3.9531e+06	4.14523e+06	4.40883e+06	4.60657e+06	4.26798e+06	6.77715e+06	3.91375e+06	4.14886e+06	4.82139e+06
				5.65721e+06	6.71334e+06	6.98086e+06	5.07471e+06	6.68592e+06	5.02521e+06	5.60345e+06	4.99513e+06	4.83922e+06	5.87647e+06	5.34878e+06	4.67529e+06	8.63023e+06	5.47247e+06	4.99634e+06	5.51403e+06
				273728	86332.4	0	0	0	50891.6	919611	394879	175648	442850	75507.8	44727.2	575670	90925.2	1.45719e+06	955993
				0	0	70809.2	0	108983	176946	2.07106e+06	2.77618e+06	2.75795e+06	4.5089e+06	3.93512e+06	3.46502e+06	0	478757	2.63202e+06	4.58998e+06
				0	0	0	0	0	69018.3	991066	1.43462e+06	1.4001e+06	2.04887e+06	1.99887e+06	1.67665e+06	0	19315.8	1.32622e+06	2.45281e+06
				515890	0	0	0	0	0	3.64532e+06	3.57918e+06	4.25453e+06	5.85648e+06	4.97626e+06	4.68159e+06	1.39956e+06	0	2.75255e+06	4.20161e+06
				308797	0	0	0	0	0	1.80458e+07	1.5369e+07	2.72732e+07	2.14977e+07	2.09151e+07	2.10007e+07	0	0	2.56121e+07	2.51539e+07
				0	0	0	0	0	0	9.74349e+06	8.03537e+06	1.47016e+07	1.14055e+07	1.11959e+07	1.19238e+07	0	0	1.33866e+07	1.29438e+07
				0	0	0	0	0	0	2.95325e+06	2.31286e+06	3.96582e+06	3.4884e+06	2.83809e+06	3.30963e+06	0	0	3.99907e+06	4.00381e+06
				0	0	0	0	30762.8	0	605405	517814	185872	27654.1	9717.57	37303.3	33591.6	0	4.54547e+06	1.09101e+06
				68271.2	0	0	0	89900.5	36443.6	1.72429e+06	1.60974e+06	2.41192e+06	3.19142e+06	2.60605e+06	2.64158e+06	323510	27041	882918	1.93088e+06
				582210	1.39069e+06	1.32441e+06	607248	957357	947561	1.44313e+06	1.05718e+06	1.06412e+06	1.72847e+06	1.03916e+06	1.21865e+06	0	1.00569e+06	748459	1.71177e+06
				1.50153e+06	1.00338e+06	549477	273837	519835	245831	2.37543e+06	1.48456e+06	1.37212e+06	707991	502699	260159	1.98563e+06	262644	3.77628e+06	2.75714e+06
				3.93997e+06	2.97414e+06	3.11094e+06	4.1527e+06	3.25945e+06	2.76356e+06	2.86608e+06	4.37824e+06	3.20128e+06	4.22326e+06	3.41853e+06	3.04765e+06	3.76892e+06	3.36281e+06	2.90807e+06	3.50119e+06
				1.4738e+06	2.61661e+06	2.29121e+06	5.00178e+06	624496	1.26714e+06	4.02818e+06	2.33136e+06	2.11946e+06	1.271e+06	3.10439e+06	3.00953e+06	2.80348e+06	2.8107e+06	2.52687e+06	3.55568e+06
				3.30289e+06	2.82494e+06	2.43669e+06	2.04254e+06	2.35523e+06	2.21463e+06	1.77642e+06	1.89682e+06	2.09302e+06	1.85067e+06	1.97153e+06	1.90881e+06	4.6815e+06	2.0223e+06	2.12434e+06	1.59966e+06
				3.33367e+07	4.29486e+07	4.68264e+07	3.9967e+07	4.6065e+07	4.39067e+07	4.78527e+07	4.87051e+07	4.64759e+07	5.13025e+07	4.7467e+07	4.62414e+07	2.33758e+07	4.24849e+07	4.28685e+07	5.27006e+07
				3.89834e+06	7.08776e+06	5.73238e+06	3.71959e+06	4.72171e+06	4.50383e+06	4.79707e+06	5.37698e+06	4.38102e+06	9.75996e+06	7.53419e+06	4.64329e+06	6.47647e+06	4.33279e+06	5.10262e+06	9.42117e+06
				3.98143e+06	4.4105e+06	4.55667e+06	3.157e+06	4.74724e+06	4.13706e+06	3.96219e+06	4.82755e+06	3.72899e+06	5.3033e+06	5.40286e+06	4.47018e+06	2.97383e+06	3.67857e+06	4.93237e+06	5.54202e+06
				679098	1.29908e+06	1.48895e+06	518656	1.28048e+06	516143	1.12161e+06	242114	604053	1.27716e+06	333722	423767	643639	564429	551450	1.35518e+06
				2.9843e+06	3.89147e+06	4.4295e+06	3.65202e+06	4.46022e+06	3.77768e+06	4.46181e+06	4.52541e+06	4.36373e+06	4.91818e+06	5.27158e+06	4.85749e+06	2.10285e+06	3.98875e+06	3.88441e+06	5.00444e+06
				498640	681589	757539	258085	431346	723547	263491	950574	0	902913	1.81393e+06	1.02104e+06	522124	309699	2.00176e+06	1.17965e+06
				1.36352e+07	9.72725e+06	7.94392e+06	1.43749e+07	1.31961e+07	1.4411e+07	1.23464e+07	1.19582e+07	1.22413e+07	1.30167e+07	1.19679e+07	1.09272e+07	1.98972e+07	1.36591e+07	1.14222e+07	1.29665e+07
				1.38726e+06	2.52366e+06	2.15317e+06	1.70654e+06	1.55371e+06	1.6111e+06	1.62816e+06	1.52565e+06	1.41624e+06	3.1483e+06	1.48855e+06	1.42062e+06	1.16733e+06	1.41727e+06	1.13906e+06	3.0068e+06
				5.82621e+07	7.09119e+07	7.18672e+07	5.36283e+07	6.76911e+07	5.42054e+07	5.40339e+07	5.08377e+07	4.6286e+07	7.84152e+07	5.97182e+07	4.7921e+07	6.64531e+07	5.06563e+07	4.90046e+07	7.5958e+07
				1.49713e+07	2.1127e+07	2.20839e+07	1.34854e+07	1.9623e+07	1.48638e+07	1.48029e+07	1.45083e+07	1.38608e+07	2.2696e+07	1.44429e+07	1.1845e+07	1.70857e+07	1.36778e+07	1.29499e+07	2.40712e+07
		Azosemide	-3.43335	2.58568e+06	2.73853e+06	2.91492e+06	2.12865e+06	2.74047e+06	3.97039e+06	3.15229e+06	4.20692e+06	2.12408e+06	3.6414e+06	5.23664e+06	3.647e+06	1.89484e+06	2.17011e+06	4.01375e+06	4.11812e+06
				18538.9	40659.6	0	201646	125002	155432	219523	327686	462272	201281	311494	606127	0	633602	446130	598304
				842139	1.22624e+06	1.38985e+06	889659	1.58533e+06	833553	1.42008e+06	715663	1.26574e+06	1.33172e+06	989920	673937	364773	1.10149e+06	504090	1.51249e+06
				1.67952e+08	2.19246e+08	2.23515e+08	1.57293e+08	2.0789e+08	1.6196e+08	1.62101e+08	1.58424e+08	1.50999e+08	2.49095e+08	1.81309e+08	1.50106e+08	1.98139e+08	1.52164e+08	1.55242e+08	2.45462e+08
				7.63602e+06	5.90694e+06	6.44202e+06	7.90656e+06	4.29142e+06	8.13765e+06	7.7984e+06	7.34673e+06	7.23942e+06	4.38538e+06	5.92773e+06	5.55178e+06	5.32979e+06	7.42212e+06	6.77199e+06	4.41067e+06
				1.64113e+06	1.9853e+06	1.85361e+06	994740	2.03048e+06	2.42262e+06	1.23057e+06	3.37818e+06	1.17963e+06	2.55721e+06	4.13683e+06	3.09456e+06	1.3938e+06	1.31038e+06	3.04518e+06	2.27629e+06
				1.58748e+06	3.30141e+06	3.55429e+06	837744	3.09167e+06	1.54745e+06	1.57184e+06	2.19041e+06	1.1853e+06	3.78377e+06	2.86384e+06	2.32605e+06	2.76139e+06	849501	2.49916e+06	4.3558e+06
				657344	713657	354881	689724	1.34064e+06	389350	1.2323e+06	1.37783e+06	1.06944e+06	1.38726e+06	1.67883e+06	2.29348e+06	459271	2.50647e+06	2.05365e+06	2.17421e+06
				582687	1.561e+06	1.27711e+06	354559	1.45709e+06	545131	1.04383e+06	321120	791335	1.66173e+06	918460	331863	424114	402674	304006	1.50073e+06
				6.10435e+06	7.84162e+06	7.80191e+06	5.66507e+06	7.27086e+06	5.70768e+06	6.00086e+06	6.00344e+06	6.10829e+06	9.57104e+06	6.70434e+06	5.96091e+06	6.89609e+06	5.617e+06	6.10237e+06	8.42986e+06
				1.49872e+07	3.5838e+07	2.44205e+07	1.26859e+07	2.23348e+07	2.38351e+07	1.38418e+07	4.01275e+07	1.2452e+07	7.00556e+07	7.45647e+07	3.58133e+07	4.17819e+07	1.26844e+07	5.29348e+07	7.50504e+07
				765404	5.16081e+06	2.84129e+06	434300	1.22144e+06	714080	503281	912557	486704	8.55089e+06	4.65986e+06	1.02997e+06	4.162e+06	561241	2.10516e+06	7.26368e+06
				1.38827e+06	2.6604e+06	1.71684e+06	3.37205e+06	620271	2.19872e+06	1.55457e+06	1.82849e+06	1.17823e+06	1.33883e+06	3.22976e+06	3.41771e+06	2.31558e+07	1.86486e+06	2.42005e+06	1.52276e+06
				4.34161e+06	1.34596e+06	488617	959585	0	1.5876e+06	385258	1.99954e+06	398456	191710	1.289e+06	1.28243e+06	4.2849e+06	442142	1.37696e+06	158555
		Guinea green B	-17.0561	504030	418783	282284	82758	310848	768642	7976.25	932316	7417.01	489523	1.08644e+06	679066	785527	126519	1.12847e+06	738982
				3.08317e+07	2.01485e+07	2.0186e+07	2.01232e+07	1.67108e+07	3.48732e+07	1.88969e+07	3.84658e+07	1.6432e+07	2.42489e+07	3.52984e+07	3.48282e+07	1.99891e+07	1.76274e+07	3.83257e+07	2.5244e+07
				167548	1.22629e+07	4.84956e+06	170952	507045	94679.6	236533	235620	9999.89	4.25084e+06	2.56159e+06	218778	1.72239e+07	61732.1	673108	4.52171e+06
				1.20848e+06	2.69216e+06	2.63964e+06	953091	2.20888e+06	452165	1.28885e+06	389811	1.39491e+06	2.32931e+06	458714	349341	1.74897e+06	1.02035e+06	399887	2.48881e+06
				1.47512e+06	571619	453223	831184	395165	2.1053e+06	818810	2.21775e+06	753594	1.1817e+06	2.37532e+06	1.99911e+06	675344	846403	2.42609e+06	976851
				1.99115e+06	466378	358251	1.0811e+06	338680	2.3276e+06	795386	2.43286e+06	464764	625908	2.09441e+06	2.0001e+06	783839	804074	2.52523e+06	713456
		Dihydromethanophezine	-24.1414	806887	824451	838085	540744	574261	1.70366e+06	559767	1.77603e+06	535944	1.69804e+06	3.59731e+06	1.91136e+06	681705	397712	2.27882e+06	1.6896e+06
				844802	1.11204e+06	1.14077e+06	413125	1.12076e+06	1.15509e+06	471306	1.20046e+06	243021	1.51722e+06	1.87903e+06	1.04892e+06	1.65064e+06	413788	1.68912e+06	1.74533e+06
		Lopivir	6.99562	481217	615814	666403	229656	433095	717212	102903	957203	0	904427	1.80808e+06	1.01978e+06	519979	188333	993507	1.17665e+06
				983333	119015	51749.2	730217	80603.8	1.70737e+06	391419	2.35304e+06	454147	422867	1.69444e+06	1.81519e+06	544787	615225	2.02261e+06	281724
				1.85531e+06	33864.5	72172.5	1.40644e+06	0	2.6783e+06	714113	3.4791e+06	750886	136244	1.64973e+06	2.45887e+06	0	854055	2.82882e+06	350771
		3b-Hydroxy-6b-(3-chloro-2-hydroxy-2-methylbutanoyloxy)-7(11)-eremophilen-12,8b-olide	-5.9567	1.27199e+07	4.02898e+06	3.75322e+06	7.86692e+06	2.91877e+06	1.5561e+07	5.89231e+06	1.8785e+07	5.18091e+06	5.37168e+06	1.44822e+07	1.61903e+07	5.20617e+06	6.12268e+06	1.7257e+07	6.84186e+06
				7.81577e+06	1.75824e+06	1.99402e+06	4.711e+06	1.45728e+06	1.06848e+07	3.31344e+06	1.26804e+07	3.52286e+06	3.0489e+06	9.38733e+06	1.12361e+07	2.86238e+06	3.94826e+06	1.2509e+07	3.55041e+06
				1.71295e+06	200857	374638	987647	0	2.20352e+06	622742	2.34209e+06	544923	491134	2.50531e+06	1.96224e+06	199414	571128	1.99955e+06	740700
				3.26947e+06	232835	151167	1.63208e+06	0	4.31222e+06	1.04572e+06	5.07337e+06	1.08324e+06	560181	3.50751e+06	4.41034e+06	485904	1.4307e+06	5.21304e+06	596831
				626908	1.74714e+06	1.41995e+06	414768	1.21595e+06	1.22723e+06	701063	1.48637e+06	364468	1.71044e+06	1.66429e+06	1.13833e+06	1.23446e+06	273526	1.33492e+06	2.59003e+06
				7.24552e+06	1.21592e+06	951739	4.04665e+06	710033	8.33917e+06	2.43914e+06	1.11246e+07	2.19038e+06	1.68366e+06	8.1142e+06	8.69412e+06	2.10442e+06	3.06764e+06	1.02969e+07	2.40049e+06
		Globomycin	0.664821	4.53735e+06	472248	484612	2.67011e+06	238140	5.03127e+06	1.64196e+06	7.15377e+06	1.19981e+06	915956	5.26819e+06	6.12451e+06	1.16063e+06	1.807e+06	6.7749e+06	1.07915e+06
				814277	0	0	446402	0	693408	146454	888814	0	0	0	600540	0	209307	384811	131824
				2.37173e+06	3.14337e+06	2.94137e+06	2.50357e+06	3.91915e+06	2.28282e+06	3.27154e+06	2.36111e+06	2.54335e+06	3.39844e+06	2.56235e+06	2.31797e+06	3.51606e+06	3.11044e+06	2.64144e+06	3.723e+06
				568872	479674	0	140864	336469	0	109989	193228	194400	151637	237570	154299	826534	914728	720132	662606
		Clodronate	-21.3374	5.43051e+08	5.01781e+08	4.83823e+08	4.53116e+08	1.7733e+08	3.61918e+08	3.52583e+08	3.86907e+08	2.35912e+08	3.07885e+08	1.42898e+08	3.09733e+08	7.62757e+08	1.92997e+08	1.57284e+08	2.58771e+08
				1.46321e+09	1.34396e+09	1.26058e+09	1.17689e+09	4.60336e+08	9.78329e+08	9.24504e+08	1.04243e+09	6.3893e+08	8.50189e+08	3.79555e+08	8.10551e+08	2.00029e+09	2.56536e+08	4.13656e+08	6.97171e+08
				1.228e+07	1.25174e+07	1.03703e+07	7.68643e+06	2.35135e+06	5.43316e+06	4.42707e+06	5.73641e+06	2.68184e+06	4.44552e+06	2.60371e+06	3.11458e+06	1.61208e+07	1.83176e+06	3.10337e+06	3.2515e+06
				2.05082e+07	2.2133e+07	1.82777e+07	1.91921e+07	1.50211e+07	1.7489e+07	1.81871e+07	1.88061e+07	1.75035e+07	2.60427e+07	1.93179e+07	2.00317e+07	7.1275e+07	1.93727e+07	1.98472e+07	2.05487e+07
				1.48171e+06	1.44521e+06	429274	1.2088e+06	1.79325e+06	119227	969829	1.46006e+06	802279	1.6206e+06	1.44329e+06	854016	2.84254e+06	2.8402e+06	2.80341e+06	2.37651e+06
				2.74055e+07	1.68282e+07	3.46569e+07	2.08519e+07	2.65143e+07	3.78706e+07	3.91595e+07	2.74154e+07	3.76595e+07	1.57654e+07	2.42284e+07	3.71484e+07	0	3.28475e+07	1.64969e+07	3.98969e+07
				1.04918e+07	6.48731e+06	1.32279e+07	7.95486e+06	1.02727e+07	1.42311e+07	1.48386e+07	9.97703e+06	1.41589e+07	6.04729e+06	8.82693e+06	1.39948e+07	0	1.20491e+07	6.11817e+06	1.52418e+07
				3.02328e+06	1.75767e+06	3.86732e+06	2.48995e+06	3.26951e+06	4.44164e+06	4.87718e+06	3.35798e+06	4.52246e+06	1.79968e+06	2.94592e+06	4.41157e+06	0	3.9892e+06	1.87108e+06	4.9662e+06
		3,4-dihydroxy-5-[2,4,5-trihydroxy-3-(3,4,5-trihydroxybenzoyloxy)benzoyloxy]benzoic acid	7.87856	7.01451e+06	3.70829e+06	7.26158e+06	4.40486e+06	5.11334e+06	7.74619e+06	7.30347e+06	5.42443e+06	7.0814e+06	3.43546e+06	4.34539e+06	7.11101e+06	18372.2	6.0178e+06	3.13234e+06	8.16935e+06
				3.64206e+06	3.61904e+06	3.53573e+06	4.12926e+06	3.59803e+06	4.34915e+06	3.95604e+06	3.82129e+06	4.00742e+06	3.75723e+06	3.98154e+06	3.80805e+06	3.54489e+07	3.60211e+06	3.7217e+06	4.0541e+06
				1.31018e+06	1.91544e+06	2.12703e+06	2.95604e+06	6.99362e+06	4.16991e+06	6.00771e+06	7.98334e+06	7.15597e+06	8.38063e+06	7.45083e+06	8.54709e+06	1.58677e+06	6.85086e+06	7.35363e+06	7.56549e+06
				3.86785e+07	4.83669e+07	3.55408e+07	3.62906e+07	2.26323e+07	2.74658e+07	3.17244e+07	3.16422e+07	2.91686e+07	4.18028e+07	3.53638e+07	3.75909e+07	1.00485e+08	3.62643e+07	3.42394e+07	3.37203e+07
				418073	686790	596857	1.96224e+06	3.85733e+06	3.10728e+06	2.86202e+06	3.98944e+06	1.45244e+06	2.99814e+06	2.42507e+06	3.0915e+06	457473	3.16311e+06	3.22653e+06	3.53756e+06
				1.01516e+06	1.63745e+06	1.13186e+06	4.68336e+06	8.96359e+06	6.93387e+06	6.57325e+06	9.19025e+06	3.56166e+06	7.14344e+06	5.93321e+06	7.46531e+06	1.32066e+06	7.34293e+06	7.83994e+06	7.86252e+06
				2.35232e+06	3.70466e+06	2.80737e+06	9.86469e+06	1.91317e+07	1.50349e+07	1.42226e+07	1.9279e+07	7.50723e+06	1.53166e+07	1.2642e+07	1.59917e+07	3.07658e+06	1.58213e+07	1.67942e+07	1.71905e+07
				44356.6	104319	90949.2	403563	898389	653016	634194	881884	297060	701507	554873	717164	24711.7	733169	801137	803935
		Indomethacin acyl glucuronide	3.9028	663381	881742	1.2757e+06	1.2607e+06	1.37995e+06	1.44741e+06	1.54526e+06	1.58944e+06	1.57909e+06	1.67818e+06	1.48664e+06	1.57677e+06	1.27052e+07	1.6706e+06	1.44468e+06	1.43681e+06
				4.7175e+06	4.16428e+06	4.0491e+06	4.37493e+06	4.50522e+06	4.44644e+06	5.02594e+06	4.81108e+06	4.99116e+06	4.87973e+06	4.93267e+06	4.96677e+06	3.9642e+07	4.77628e+06	4.73347e+06	4.66829e+06
				655459	1.94132e+06	3.07871e+06	3.62671e+06	9.84615e+06	9.11009e+06	1.0194e+07	4.8215e+06	8.50395e+06	7.03275e+06	1.06302e+07	1.20479e+07	0	2.12472e+06	2.95773e+06	6.5537e+06
				340526	687621	1.18047e+06	1.05207e+06	3.53079e+06	3.24669e+06	3.85299e+06	1.64965e+06	3.14059e+06	2.67984e+06	3.84746e+06	4.4757e+06	0	736687	979465	2.32063e+06
				0	0	4.14411e+06	1.11893e+07	2.28774e+07	1.45466e+07	2.53597e+07	1.9138e+07	2.56195e+07	2.00558e+07	2.78506e+07	1.29429e+07	0	2.16944e+07	1.58724e+07	5.67902e+07
				0	0	1.01573e+06	3.55477e+06	7.11566e+06	4.42206e+06	8.14491e+06	6.19292e+06	8.34205e+06	6.42985e+06	9.20934e+06	3.73969e+06	0	6.65476e+06	4.94741e+06	1.81457e+07
				0	0	2.37479e+06	6.69043e+06	1.35535e+07	8.39466e+06	1.55271e+07	1.10353e+07	1.4686e+07	1.17998e+07	1.67159e+07	7.3101e+06	0	1.30429e+07	9.29208e+06	3.35781e+07
				4.00449e+07	3.03489e+07	2.5987e+07	1.40472e+07	2.89647e+06	7.64571e+06	4.25782e+06	5.16549e+06	4.77854e+06	4.53761e+06	5.51749e+06	3.70984e+06	9.23386e+07	6.55935e+06	5.89524e+06	3.85205e+06
				7.35757e+07	5.82481e+07	4.89845e+07	2.81156e+07	5.98939e+06	1.58566e+07	9.16076e+06	1.16213e+07	1.10739e+07	1.03597e+07	1.28706e+07	8.03316e+06	1.78243e+08	1.41996e+07	1.37944e+07	8.37752e+06
				0	0	0	728870	1.46689e+06	1.52846e+06	2.66334e+06	466899	1.29831e+06	1.8586e+06	435242	1.45667e+06	0	615157	481094	1.7717e+06
				5.27685e+09	4.30783e+09	3.63592e+09	1.93403e+09	4.53266e+08	1.17253e+09	6.64535e+08	8.27729e+08	7.3892e+08	7.13243e+08	8.95863e+08	5.98223e+08	1.32319e+10	9.58884e+08	9.67395e+08	5.76651e+08
		Clodronate	-21.2914	2.03888e+09	1.66533e+09	1.40618e+09	7.71871e+08	1.72055e+08	4.43232e+08	2.53499e+08	3.16748e+08	2.82829e+08	2.8214e+08	3.45421e+08	2.28183e+08	5.09267e+09	3.66107e+08	3.7159e+08	2.2216e+08
		3,3-Dichloro-4-(dichloromethylene)-2,5-pyrrolidinedione	20.5552	6.75416e+07	5.6381e+07	4.75539e+07	2.61472e+07	5.63411e+06	1.51146e+07	8.6352e+06	1.06447e+07	9.87548e+06	9.48652e+06	1.16012e+07	7.80888e+06	1.71476e+08	1.28404e+07	1.24905e+07	7.69497e+06
				2.8802e+08	2.27164e+08	1.90262e+08	1.03554e+08	2.21853e+07	6.28267e+07	3.55816e+07	4.42994e+07	4.14435e+07	3.82097e+07	4.82088e+07	3.28041e+07	6.93179e+08	5.28195e+07	5.17586e+07	3.08197e+07
				1.08285e+07	1.3006e+07	5.63121e+06	5.69929e+06	1.67485e+06	1.39659e+06	2.1448e+06	4.72357e+06	3.24612e+06	4.9876e+06	4.98247e+06	3.5984e+06	1.00582e+07	4.20212e+06	4.2785e+06	2.8567e+06
				6.54089e+07	3.13681e+07	3.27146e+07	2.10458e+07	1.1808e+07	8.51792e+06	1.43788e+07	1.78287e+07	1.8363e+07	2.03854e+07	2.47538e+07	2.15067e+07	2.99187e+07	1.38847e+07	1.49922e+07	1.52763e+07
				853073	2.34052e+06	3.74701e+06	1.08939e+07	1.34216e+07	1.42154e+07	1.15222e+07	2.3269e+07	1.34469e+07	1.76771e+07	1.04383e+07	1.54448e+07	1.89068e+07	1.57081e+07	1.73015e+07	1.7702e+07
				243938	718592	1.43388e+06	4.25741e+06	5.06691e+06	5.58517e+06	4.76331e+06	9.58711e+06	5.07558e+06	7.00504e+06	4.5638e+06	5.94103e+06	7.85245e+06	6.38845e+06	7.04316e+06	6.91213e+06
		3,4,5-trihydroxy-6-[2,3,4-trihydroxy-5-(3,4,5-trihydroxybenzoyloxy)benzoyloxy]oxane-2-carboxylic acid	-4.52124	867086	4.50957e+06	5.8539e+06	8.56696e+06	7.82366e+06	8.35831e+06	6.59496e+06	1.20335e+07	9.11401e+06	1.14732e+07	9.47117e+06	8.48294e+06	8.92891e+07	1.03711e+07	1.1497e+07	9.50034e+06
		dTDP-4-amino-2,3,4,6-tetradeoxy-D-glucose	4.82878	393513	1.74916e+06	2.41456e+06	3.30627e+06	2.9982e+06	3.17916e+06	2.63074e+06	4.61803e+06	3.53985e+06	4.44893e+06	3.84488e+06	3.44215e+06	3.46869e+07	3.93683e+06	4.29712e+06	3.73395e+06
				1.47736e+06	5.1373e+06	3.09683e+06	1.17165e+07	1.36708e+07	3.68483e+06	1.25261e+07	2.23335e+07	1.17049e+07	1.86318e+07	1.72184e+07	2.00019e+07	4.1399e+07	1.26736e+07	1.47125e+07	1.28432e+07
				0	617729	802542	2.18736e+06	2.12559e+06	2.52871e+06	1.80638e+06	2.80346e+06	2.64343e+06	2.71579e+06	1.16112e+06	1.33456e+06	0	3.17773e+06	2.98062e+06	2.84094e+06
				0	215939	402952	1.03514e+06	929976	1.24948e+06	863996	1.36262e+06	1.30013e+06	1.2917e+06	550069	599720	0	1.5331e+06	1.50777e+06	1.35554e+06
				0	104328	108499	526064	623563	150072	576302	1.08723e+06	564133	890281	819262	956798	1.50095e+06	586226	713413	606227
				1.02042e+07	7.66656e+06	3.94441e+06	69269.8	41967.7	0	0	5360.59	5162.93	0	0	0	2.16759e+07	0	0	0
				7.26288e+06	5.54788e+06	2.78313e+06	13218	0	0	8461.8	0	0	0	0	0	1.36352e+07	0	0	0
				0	6.39707e+06	2.3735e+07	3.4951e+07	1.84953e+07	2.77978e+07	2.22749e+07	2.97929e+07	1.27175e+07	2.92058e+07	2.21416e+07	3.37906e+07	0	3.18472e+07	5.80381e+07	8.96867e+06
				0	2.44984e+06	6.46764e+06	1.30448e+07	6.94816e+06	1.01498e+07	8.3132e+06	1.13884e+07	4.77942e+06	1.06862e+07	8.3179e+06	1.22362e+07	0	1.2077e+07	2.15705e+07	3.35678e+06
				2.16301e+08	2.0249e+08	1.49477e+08	6.22125e+07	6.26234e+07	5.50506e+07	5.19442e+07	4.94874e+07	4.21869e+07	5.98802e+07	4.93548e+07	4.49645e+07	8.86914e+08	6.24128e+07	5.62049e+07	4.31664e+07
				1.03632e+06	1.27651e+07	1.24617e+07	1.44751e+07	1.48214e+07	1.36635e+07	1.3201e+07	1.47102e+07	8.77472e+06	1.18681e+07	1.66816e+07	1.54854e+07	1.93732e+07	1.7882e+07	1.64978e+07	1.51846e+07
				4.95336e+06	4.78288e+06	3.65693e+06	630577	683297	460312	421171	140317	217313	457891	313930	300086	5.6385e+06	516562	483302	229325
				3.02219e+06	2.33047e+06	1.12469e+06	2.29531e+06	4.77825e+06	507737	1.48344e+06	2.87061e+06	2.20185e+06	2.917e+06	3.00806e+06	3.92522e+06	1.28149e+06	2.18222e+06	2.23094e+06	2.53199e+06
				8.29727e+07	6.77493e+07	5.62016e+07	3.50592e+07	3.63362e+07	2.96178e+07	2.66799e+07	2.71335e+07	2.43637e+07	2.79561e+07	2.67575e+07	2.5623e+07	2.34216e+08	3.20988e+07	3.0061e+07	2.55799e+07
		Diclofec	-10.3245	3.13075e+07	4.52181e+07	2.75338e+07	2.86467e+07	1.28133e+07	1.4331e+07	1.6847e+07	1.64749e+07	1.4113e+07	2.17687e+07	2.07015e+07	2.30376e+07	8.72328e+07	2.048e+07	2.21542e+07	1.94532e+07
				1.81154e+08	1.70879e+08	8.82053e+07	9.51578e+07	8.04999e+07	6.7276e+07	9.3671e+07	8.96889e+07	9.71369e+07	1.97413e+08	1.07575e+08	1.17684e+08	9.12531e+08	1.0641e+08	1.11482e+08	1.1245e+08
				2.14708e+07	2.01866e+07	1.05645e+07	1.17678e+07	1.02483e+07	8.58436e+06	1.21712e+07	1.17624e+07	1.30685e+07	2.54678e+07	1.35957e+07	1.52946e+07	1.10234e+08	1.3854e+07	1.42851e+07	1.42047e+07
				7.03305e+08	6.03945e+08	4.9805e+08	3.72672e+08	3.79553e+08	3.19816e+08	3.04286e+08	3.17162e+08	2.68372e+08	3.12002e+08	2.97225e+08	2.952e+08	2.27868e+09	3.71493e+08	3.22131e+08	2.90454e+08
				2.31141e+08	2.01959e+08	1.66629e+08	1.21008e+08	1.20717e+08	1.04327e+08	9.47936e+07	9.85682e+07	8.37301e+07	9.91261e+07	9.48364e+07	9.3357e+07	7.37344e+08	1.17242e+08	1.02388e+08	9.23289e+07
				1.96316e+07	2.0716e+07	1.62628e+07	3.50914e+07	3.46891e+07	3.27047e+07	3.50665e+07	7.23522e+07	4.7513e+07	5.79071e+07	4.05792e+07	4.63063e+07	1.29391e+08	4.53442e+07	4.79933e+07	5.49979e+07
				7.0092e+06	7.33138e+06	6.35465e+06	1.22463e+07	1.23807e+07	1.09529e+07	1.22892e+07	2.50431e+07	1.62808e+07	1.98375e+07	1.3956e+07	1.57462e+07	4.44371e+07	1.57732e+07	1.65927e+07	1.91241e+07
				1.16954e+06	1.24527e+06	1.05837e+06	1.96591e+06	1.97313e+06	1.67786e+06	1.758e+06	4.2568e+06	2.65745e+06	3.36445e+06	2.25086e+06	2.40847e+06	7.66493e+06	2.70961e+06	2.83059e+06	3.35389e+06
				1.3887e+08	1.51669e+08	1.1489e+08	8.98995e+07	8.24192e+07	7.77409e+07	7.3059e+07	7.03522e+07	6.30368e+07	7.88177e+07	6.75928e+07	6.44798e+07	9.08334e+08	8.33563e+07	7.72779e+07	6.3092e+07
				672878	825285	908604	1.23946e+06	1.19558e+06	1.36156e+06	630546	690763	690313	573136	677013	642951	1.03488e+06	1.1227e+06	599271	713277
				4.1249e+07	4.03731e+07	3.37896e+07	4.37312e+07	4.4767e+07	3.72585e+07	3.18195e+07	3.32166e+07	3.17092e+07	3.33406e+07	3.1473e+07	3.15245e+07	2.53066e+08	4.08134e+07	3.68695e+07	3.23831e+07
				1.8118e+07	1.63297e+07	1.27785e+07	9.3705e+06	8.05579e+06	7.61939e+06	5.5083e+06	4.69829e+06	4.64793e+06	4.65081e+06	4.45854e+06	3.37573e+06	3.67028e+07	8.17215e+06	5.7791e+06	4.31619e+06
				3.50239e+08	3.19817e+08	2.86963e+08	3.74603e+08	3.93836e+08	3.28764e+08	2.99624e+08	3.16234e+08	2.92637e+08	3.02124e+08	2.82696e+08	2.89422e+08	1.67815e+09	3.80268e+08	3.32242e+08	2.94239e+08
				1.14061e+08	1.04928e+08	9.02267e+07	1.20998e+08	1.25394e+08	1.04971e+08	9.36762e+07	9.65732e+07	9.12571e+07	9.6297e+07	9.02115e+07	91105288	5.47093e+08	1.19895e+08	1.03585e+08	9.35759e+07
				1.27985e+07	2.26391e+07	1.0126e+07	1.32837e+07	1.36794e+07	1.15522e+07	1.05256e+07	1.11889e+07	9.9063e+06	1.09049e+07	1.00449e+07	1.00488e+07	7.87854e+07	1.30659e+07	1.17009e+07	1.01722e+07
		3,4-dihydroxy-5-(sulfooxy)cyclohex-1-ene-1-carboxylic acid	22.4495	1.22831e+07	1.44809e+07	5.27596e+06	5.23408e+06	6.26485e+06	2.68462e+06	5.90941e+06	9.53483e+06	6.60409e+06	8.89264e+06	7.53142e+06	7.74584e+06	2.16823e+07	6.4175e+06	6.6899e+06	6.73608e+06
		3,4-dihydroxy-5-(sulfooxy)cyclohex-1-ene-1-carboxylic acid	-7.71315	1.27034e+07	1.47322e+07	5.40281e+06	5.24946e+06	6.15478e+06	2.78515e+06	6.03435e+06	9.42302e+06	6.51432e+06	8.80912e+06	7.33009e+06	7.67216e+06	2.14016e+07	6.42533e+06	6.59873e+06	6.65586e+06
				122652	1.5987e+06	1.1346e+06	5.08531e+06	0	603063	252078	139504	242206	3.02763e+06	7.07249e+06	2.3523e+06	0	9.29055e+06	1.01704e+07	1.11054e+07
				388300	3.75888e+06	1.25772e+06	3.19826e+06	6.17101e+06	1.30212e+06	4.20714e+06	1.45633e+07	7.96995e+06	9.48101e+06	6.13059e+06	6.96817e+06	992794	8.15654e+06	8.4926e+06	9.20112e+06
				11331.2	135971	22027.4	123746	249317	34270.2	154727	648668	325223	368313	235678	272679	12160.9	328884	351691	389421
				131138	124497	233996	492903	723148	650433	680895	1.08548e+06	750451	949833	591304	710134	109474	721709	897674	825368
		PQQH2	-1.09006	2.02218e+08	3.48998e+08	2.45315e+08	3.65161e+08	6.09341e+08	4.71409e+08	3.71528e+08	5.3022e+08	2.31754e+08	3.21032e+08	4.29765e+08	4.0711e+08	3.89878e+08	4.85932e+08	4.81866e+08	5.13308e+08
		Orotidine 5'-phosphate	16.5029	2.04701e+07	3.74081e+07	2.84404e+07	2.71152e+07	3.95506e+07	3.38387e+07	2.11745e+07	2.7239e+07	1.21302e+07	1.67773e+07	2.43259e+07	2.22756e+07	2.8669e+07	3.00905e+07	2.70034e+07	2.65383e+07
		Nicotimide D-ribonucleotide	-3.94389	1.14281e+07	2.06337e+07	1.41127e+07	2.15334e+07	3.67664e+07	2.83589e+07	2.10536e+07	3.08895e+07	1.27976e+07	1.81484e+07	2.58323e+07	2.32656e+07	2.33886e+07	2.86406e+07	2.86688e+07	2.96198e+07
		Dichlofluanid	-18.9885	3.79508e+07	6.7181e+07	4.68878e+07	7.04492e+07	1.17312e+08	9.09432e+07	7.22344e+07	1.02466e+08	4.31364e+07	6.17277e+07	8.36257e+07	7.65539e+07	7.37921e+07	9.2772e+07	9.31271e+07	9.89246e+07
				2.05927e+08	3.41932e+08	2.31501e+08	2.90437e+08	4.6362e+08	3.61021e+08	3.07851e+08	4.14098e+08	1.90102e+08	2.62424e+08	3.47229e+08	3.23597e+08	3.75917e+08	3.74279e+08	3.76226e+08	4.04239e+08
				4.55863e+07	7.72956e+07	5.01863e+07	6.38175e+07	1.01284e+08	7.9168e+07	6.67391e+07	9.54058e+07	4.11253e+07	6.45976e+07	7.696e+07	7.16895e+07	9.8484e+07	8.23495e+07	8.3143e+07	8.76025e+07
				1.00531e+07	1.66206e+07	1.2271e+07	1.55876e+07	2.47172e+07	1.93597e+07	1.65798e+07	2.19069e+07	1.02002e+07	1.41282e+07	1.82696e+07	1.73141e+07	1.87278e+07	2.05512e+07	2.0237e+07	2.20084e+07
				3.78659e+06	7.63439e+06	2.15483e+06	3.80262e+06	8.11719e+06	2.33228e+06	9.76061e+06	7.90032e+06	4.37126e+06	7.24293e+06	3.92886e+06	9.00368e+06	5.90527e+06	1.2357e+07	1.28425e+07	1.3615e+07
				1.40538e+06	2.88065e+06	709780	1.5377e+06	2.88793e+06	917757	3.39836e+06	2.88449e+06	1.42423e+06	2.48837e+06	1.52513e+06	3.21839e+06	1.94819e+06	4.53206e+06	4.53554e+06	5.06842e+06
				161170	319285	67016.2	164362	378913	87265.4	457499	342074	185343	299973	159649	407275	207118	570624	590351	653870
				9.31531e+06	1.51346e+07	4.89616e+06	4.11993e+06	7.05608e+06	2.63183e+06	7.74947e+06	6.1854e+06	3.40478e+06	5.87962e+06	3.0336e+06	7.25346e+06	1.44183e+07	1.09808e+07	1.13012e+07	1.14142e+07
				242167	666084	170769	216076	588572	164204	581510	649797	262813	529220	281429	702057	398549	972281	1.10391e+06	1.16857e+06
				417697	693108	200898	189647	311517	125501	390977	256656	137143	250924	122581	311613	617928	529385	515534	527736
		Xanthosine 5'-phosphate	8.79626	336976	958071	351308	1.18907e+06	1.81739e+06	936037	3.76416e+06	4.52673e+06	3.18891e+06	4.21678e+06	3.22218e+06	3.27197e+06	601117	3.06995e+06	3.06069e+06	3.31539e+06
				1.14856e+06	1.98363e+06	515263	582530	1.33359e+06	38506.9	536053	941639	780805	950668	1.00121e+06	988363	13435	577540	600509	688993
				8.36746e+06	1.03149e+07	4.04852e+06	2.52281e+06	2.35186e+06	1.3105e+06	3.10403e+06	3.65405e+06	3.12793e+06	3.30182e+06	3.09519e+06	2.75793e+06	1.26406e+07	2.47456e+06	2.90413e+06	2.85982e+06
				152022	895674	245657	537214	283459	173815	1.49232e+06	2.43492e+06	1.50684e+06	2.05238e+06	1.02661e+06	1.19265e+06	602528	1.47877e+06	1.71605e+06	1.58821e+06
		IDP	-8.17296	2.19463e+07	3.24395e+07	1.0048e+07	1.45197e+07	9.50679e+06	7.7014e+06	9.04854e+06	1.05377e+07	6.47102e+06	7.78774e+06	1.16572e+07	1.01227e+07	5.37841e+07	1.07647e+07	9.04732e+06	9.18967e+06
				2.79687e+07	4.84927e+07	2.20296e+07	2.64088e+07	3.39037e+07	6.35972e+06	1.68744e+07	2.68339e+07	2.33211e+07	2.84669e+07	2.87695e+07	2.81482e+07	0	2.46333e+07	2.3339e+07	2.22953e+07
				3.55047e+06	5.12747e+06	4.46473e+06	1.22212e+07	8.8181e+06	9.91816e+06	9.04819e+06	8.43758e+06	6.8041e+06	6.8568e+06	1.06109e+07	9.71175e+06	4.6144e+06	1.05907e+07	8.92778e+06	8.55648e+06
				5.96827e+06	9.80852e+06	7.127e+06	1.21232e+07	1.57403e+07	1.47217e+07	1.39167e+07	1.55073e+07	9.31541e+06	1.17829e+07	1.52683e+07	1.53591e+07	1.07343e+07	1.62291e+07	1.44655e+07	1.66744e+07
				2.56334e+07	2.42782e+07	3.26509e+07	2.58518e+07	2.65149e+07	2.67702e+07	2.29865e+07	3.41447e+07	2.74506e+07	2.96862e+07	2.66352e+07	2.58739e+07	3.00682e+07	3.07338e+07	3.13734e+07	3.16064e+07
				3.08951e+06	2.66559e+06	3.81818e+06	2.90708e+06	3.21853e+06	3.17084e+06	2.84635e+06	4.22427e+06	2.8772e+06	3.25504e+06	3.02251e+06	3.1477e+06	3.24629e+06	3.57455e+06	3.50823e+06	3.53424e+06
				9.06311e+07	8.36233e+07	4.42503e+07	4.5886e+07	6.16513e+07	1.34599e+07	4.70552e+07	5.50931e+07	4.59584e+07	8.87029e+07	6.83374e+07	8.57515e+07	6.19817e+07	5.29494e+07	5.40005e+07	5.46475e+07
		2,3,4-trihydroxy-5-(3,4,5-trihydroxybenzoyloxy)benzoic acid	2.64774	2.12465e+09	2.0652e+09	2.58554e+09	1.99083e+09	1.92309e+09	2.05483e+09	1.69623e+09	2.48378e+09	2.14673e+09	2.29328e+09	2.03177e+09	2.04089e+09	2.34324e+09	2.20675e+09	2.31137e+09	2.38867e+09
		1-(4-Amino-2-methylpyrimid-5-ylmethyl)-3-(beta-hydroxyethyl)-2-methylpyridinium bromide	-7.9105	5.43948e+08	5.31486e+08	6.67397e+08	5.17001e+08	4.97016e+08	5.32652e+08	4.3974e+08	6.45892e+08	5.57238e+08	5.98448e+08	5.36043e+08	5.36212e+08	6.05043e+08	5.77715e+08	5.96809e+08	6.1819e+08
				6.59511e+07	6.59652e+07	7.9013e+07	6.37971e+07	6.34289e+07	6.56662e+07	5.56829e+07	8.09889e+07	6.93124e+07	7.42208e+07	6.53136e+07	6.7e+07	7.39864e+07	7.23153e+07	7.59948e+07	7.87164e+07
				2.09048e+08	1.67374e+08	8.93723e+07	7.31339e+07	6.19966e+07	1.21315e+07	3.64335e+07	4.42707e+07	3.61125e+07	7.2176e+07	5.52935e+07	6.90716e+07	2.11193e+08	4.97647e+07	4.69142e+07	4.50447e+07
				5.30332e+06	5.00465e+06	6.16655e+06	5.71163e+06	5.68514e+06	5.34046e+06	4.05011e+06	6.35422e+06	5.75664e+06	5.33723e+06	5.45633e+06	5.3175e+06	5.59779e+06	5.8168e+06	5.59694e+06	6.28735e+06
				9.84638e+06	9.06803e+06	4.6407e+06	3.89923e+06	1.9171e+06	0	1.12938e+06	1.88455e+06	220236	3.43606e+06	1.17172e+06	3.46737e+06	1.11882e+07	510916	1.84446e+06	1.20566e+06
				3.40493e+07	3.37339e+07	2.16634e+07	1.72223e+07	2.07307e+07	5.52287e+06	2.10749e+07	2.5504e+07	2.13151e+07	3.90488e+07	2.84199e+07	3.55333e+07	2.3542e+07	1.98133e+07	2.35892e+07	2.62693e+07
				7.80142e+06	7.72658e+06	5.72062e+06	3.26843e+06	4.00428e+06	1.34404e+06	4.25816e+06	4.62667e+06	3.85737e+06	6.615e+06	4.76561e+06	6.78104e+06	5.82641e+06	2.72625e+06	4.39716e+06	4.05874e+06
		Cyfluthrin	-12.2485	632702	924362	1.17345e+06	984201	1.48235e+06	1.39016e+06	1.55187e+06	2.69382e+06	1.93387e+06	2.87124e+06	2.40633e+06	2.07287e+06	676310	2.18724e+06	2.35762e+06	2.86231e+06
				3.56362e+07	3.20493e+07	1.09905e+07	1.77373e+07	1.35285e+07	3.69016e+06	1.02747e+07	1.35491e+07	1.00093e+07	1.20018e+07	1.31535e+07	1.07002e+07	5.67388e+07	1.10583e+07	1.21465e+07	9.98001e+06
				6.40824e+07	6.18853e+07	2.77098e+07	3.96978e+07	3.81541e+07	7.582e+06	3.49207e+07	4.81753e+07	3.22703e+07	4.30342e+07	4.41368e+07	3.92827e+07	5.74649e+07	3.40439e+07	3.73993e+07	3.30376e+07
		Dichloroarcyriaflavin A	3.95234	1.94266e+07	1.99084e+07	8.96606e+06	1.10762e+07	1.23131e+07	2.27551e+06	1.22518e+07	1.76047e+07	1.25486e+07	1.66681e+07	1.50665e+07	1.41795e+07	1.69477e+07	1.07175e+07	1.27537e+07	1.23277e+07
				4.68664e+06	4.62129e+06	2.19918e+06	2.4672e+06	2.12387e+06	406850	2.2925e+06	3.05471e+06	2.06702e+06	2.99416e+06	2.95457e+06	2.72114e+06	3.69834e+06	1.97761e+06	2.63418e+06	2.09853e+06
				1.56142e+06	1.4922e+06	1.1034e+06	1.24365e+06	1.55633e+06	1.34957e+06	1.34292e+06	2.64549e+06	1.81957e+06	2.19165e+06	2.48677e+06	2.30258e+06	1.94438e+06	1.96423e+06	2.0022e+06	2.39103e+06
				499931	678012	689823	1.18943e+06	2.05505e+06	1.76803e+06	1.29146e+06	1.3908e+06	1.19264e+06	1.32247e+06	1.21619e+06	1.39933e+06	2.60797e+06	1.71732e+06	1.18437e+06	1.27702e+06
				959704	753105	631898	650954	1.25646e+06	731994	1.00908e+06	1.0736e+06	1.34994e+06	1.17342e+06	1.05115e+06	1.56458e+06	810213	1.24224e+06	1.11825e+06	1.41105e+06
				1.21444e+06	2.06775e+06	667389	6.59212e+06	1.08698e+07	2.19228e+06	8.91768e+06	1.50426e+07	1.03933e+07	1.21072e+07	1.25295e+07	1.33145e+07	1.14449e+06	9.17178e+06	8.95808e+06	9.92496e+06
		dTDP-5-dimethyl-L-lyxose	-22.7774	661115	992018	284570	1.50875e+06	2.84262e+06	506933	2.91191e+06	4.59238e+06	3.28196e+06	4.01494e+06	3.86371e+06	4.42613e+06	695900	2.52753e+06	2.42618e+06	3.31125e+06
				2.56206e+06	2.87996e+06	869604	1.44298e+06	2.11322e+06	747688	2.71345e+06	4.01811e+06	2.88358e+06	3.97162e+06	3.49334e+06	2.62728e+06	1.39741e+08	2.55103e+06	2.66453e+06	2.60379e+06
				23784.2	65640.7	12532.2	276794	488416	83521.4	402322	694598	461864	555512	578230	592352	26256.1	384718	380539	438429
		Diallat	5.06556	3.51589e+06	2.96703e+06	2.51906e+06	2.78902e+06	2.12115e+06	1.35356e+06	1.66871e+06	2.23352e+06	1.78078e+06	2.89725e+06	2.33983e+06	2.36185e+06	5.70597e+06	2.31546e+06	2.2723e+06	2.0438e+06
				3.82173e+06	7.0668e+06	4.62523e+06	8.71129e+06	2.7889e+07	1.75298e+07	1.35812e+07	1.90564e+07	7.93948e+06	1.1445e+07	1.63069e+07	1.30961e+07	1.60608e+07	1.84432e+07	1.83421e+07	2.12371e+07
		Thymidine 3',5'-cyclic monophosphate	-11.7339	5.85671e+06	1.03742e+07	6.65547e+06	1.31575e+07	4.064e+07	2.62077e+07	1.95935e+07	2.71753e+07	1.09283e+07	1.57556e+07	2.40281e+07	1.917e+07	2.41005e+07	2.72181e+07	2.68048e+07	2.97368e+07
				1.57406e+06	1.85252e+06	533787	2.17623e+06	3.01552e+06	481121	2.64674e+06	3.97571e+06	2.16968e+06	3.56868e+06	2.20113e+06	3.63631e+06	1.51281e+06	2.53957e+06	2.60879e+06	2.29037e+06
		Tricrozarin A	22.701	2.64474e+06	4.2565e+06	3.09531e+06	2.39493e+06	1.07152e+06	798389	2.75187e+06	4.05662e+06	2.60912e+06	4.73454e+06	2.53681e+06	2.95011e+06	3.31704e+06	2.30198e+06	2.38589e+06	2.28057e+06
				9.03478e+07	9.09352e+07	6.74384e+07	8.16117e+07	9.57043e+07	8.27898e+07	7.54055e+07	1.37322e+08	1.06337e+08	1.11734e+08	1.0505e+08	1.01042e+08	1.25075e+08	1.03383e+08	1.09993e+08	1.09538e+08
				2.22081e+07	2.23082e+07	1.67451e+07	2.00247e+07	2.2956e+07	2.02118e+07	1.82998e+07	3.3422e+07	2.61343e+07	2.7246e+07	2.55406e+07	2.47088e+07	2.9978e+07	2.49167e+07	2.68402e+07	2.64652e+07
				3.28585e+06	2.62148e+06	1.27893e+06	2.45522e+06	3.93313e+06	809391	467495	1.99232e+06	1.01141e+06	1.22549e+06	3.03352e+06	3.03978e+06	2.09984e+06	2.2988e+06	2.23956e+06	2.63898e+06
		4-Bromophenol	4.90073	1.29855e+07	1.05821e+07	5.48019e+06	8.10649e+06	1.03496e+07	2.29465e+06	1.30055e+06	4.81991e+06	2.72782e+06	3.44287e+06	8.02163e+06	7.13912e+06	9.60225e+06	5.88415e+06	5.88842e+06	6.08421e+06
				1.06354e+07	8.97899e+06	4.58396e+06	8.35354e+06	1.39666e+07	2.87207e+06	1.8764e+06	6.97075e+06	3.92587e+06	5.33287e+06	1.0987e+07	1.11893e+07	7.86251e+06	8.34193e+06	7.97866e+06	9.16385e+06
				7.08401e+06	8.60386e+06	3.86853e+06	5.05545e+06	5.95092e+06	1.39845e+06	5.13086e+06	6.75986e+06	6.64272e+06	7.23283e+06	7.16834e+06	7.24925e+06	6.62115e+06	5.61847e+06	6.42382e+06	6.26166e+06
				1.33038e+06	1.50846e+06	620961	844038	1.10385e+06	154351	834270	1.02603e+06	1.06318e+06	1.3074e+06	1.2697e+06	1.22951e+06	1.17184e+06	881007	1.11848e+06	974755
		C.I. Acid Yellow 17	13.7507	8.57138e+06	1.05524e+07	3.87361e+06	5.91851e+06	8.29085e+06	1.44233e+06	5.15379e+06	7.37343e+06	6.89123e+06	8.72483e+06	8.34054e+06	8.86642e+06	7.01541e+06	6.89103e+06	6.9349e+06	6.97671e+06
				3.30988e+06	3.34826e+06	1.40313e+06	1.47531e+06	2.42156e+06	501783	1.46389e+06	1.96412e+06	1.83921e+06	2.64275e+06	2.44597e+06	2.42784e+06	2.25388e+06	1.53348e+06	2.02391e+06	1.81562e+06
				2.69196e+08	3.16977e+08	1.17504e+08	1.67306e+08	2.44737e+08	4.40274e+07	1.70303e+08	2.25865e+08	2.19786e+08	2.72647e+08	2.66336e+08	2.59291e+08	2.70056e+08	2.02986e+08	2.21147e+08	2.16393e+08
				8.01655e+07	9.28323e+07	3.46697e+07	5.07368e+07	7.45275e+07	1.29257e+07	5.06842e+07	6.89732e+07	6.64489e+07	8.21196e+07	7.91061e+07	7.85323e+07	8.13342e+07	6.00227e+07	6.62114e+07	6.49592e+07
				1.56216e+07	1.7814e+07	6.82979e+06	9.36029e+06	1.47516e+07	2.59043e+06	9.83609e+06	1.34016e+07	1.28593e+07	1.56912e+07	1.55987e+07	1.50976e+07	1.55134e+07	1.16818e+07	1.29896e+07	1.268e+07
				4.06121e+07	4.68893e+07	1.84731e+07	2.60489e+07	3.5613e+07	6.53871e+06	2.59971e+07	3.39888e+07	3.27657e+07	3.90555e+07	4.00805e+07	3.81621e+07	3.85431e+07	3.02092e+07	3.31089e+07	3.20109e+07
				1.1175e+07	1.32167e+07	5.06291e+06	7.39746e+06	9.73309e+06	1.56412e+06	6.96257e+06	9.30797e+06	8.77328e+06	1.12255e+07	1.09188e+07	1.05423e+07	1.12536e+07	8.08542e+06	9.06146e+06	8.8853e+06
				2.82444e+07	3.2254e+07	1.39626e+07	1.87225e+07	2.45116e+07	4.93063e+06	1.94616e+07	2.43097e+07	2.38185e+07	2.83932e+07	2.79834e+07	2.78273e+07	2.75739e+07	2.14398e+07	2.47028e+07	2.29378e+07
				9.39244e+06	1.03992e+07	4.47143e+06	5.63449e+06	7.43326e+06	1.44574e+06	5.77281e+06	7.74015e+06	7.49464e+06	8.63179e+06	9.00028e+06	8.53423e+06	8.81288e+06	6.35336e+06	7.5872e+06	7.43675e+06
		ADPribose 2'-phosphate	-17.926	1.84721e+07	1.78698e+07	6.05422e+06	7.91878e+06	9.76392e+06	1.64057e+06	4.37432e+06	5.42462e+06	5.26663e+06	6.4402e+06	5.90761e+06	5.97097e+06	1.92846e+07	7.01395e+06	6.57872e+06	5.52355e+06
				7.81426e+06	8.71374e+06	3.88502e+06	4.77807e+06	5.85931e+06	1.17777e+06	4.87153e+06	6.09587e+06	5.80218e+06	6.56301e+06	6.8801e+06	6.57676e+06	7.68071e+06	5.10805e+06	5.99129e+06	5.93437e+06
				2.32252e+06	2.48252e+06	1.05725e+06	1.39368e+06	1.7495e+06	326136	1.36431e+06	1.70272e+06	1.87167e+06	1.85604e+06	2.10288e+06	1.968e+06	2.09775e+06	1.65744e+06	1.89812e+06	1.61195e+06
		unsym-Bis(4'-chlorophenyl)ethylene	4.23052	1.16802e+07	1.35341e+07	8.77911e+06	1.24901e+07	1.3757e+07	8.0994e+06	7.97361e+06	1.29802e+07	9.19782e+06	1.00163e+07	1.18446e+07	1.21495e+07	2.45392e+07	1.30312e+07	1.20713e+07	1.27411e+07
				1.69394e+06	2.22208e+06	1.23241e+06	1.84993e+06	1.82219e+06	1.06967e+06	1.10646e+06	1.97377e+06	1.28677e+06	1.46831e+06	1.76822e+06	1.93607e+06	3.82983e+06	1.81244e+06	1.71835e+06	1.83855e+06
		Bowdichione	16.0728	1.2895e+08	3.24041e+07	7.05514e+06	1.77797e+08	4.66991e+07	6.75811e+06	2.05202e+06	2.02823e+06	2.03742e+06	2.02101e+06	2.10828e+06	2.30468e+06	3.57682e+07	1.56581e+07	1.69007e+07	1.73711e+07
				3.29077e+06	3.27258e+06	2.49666e+06	3.89744e+06	3.92118e+06	3.0231e+06	3.4754e+06	5.17301e+06	4.36657e+06	5.39356e+06	4.45958e+06	4.28238e+06	4.57383e+06	3.83355e+06	4.39547e+06	5.19031e+06
		Tricrozarin A	23.0873	2.63444e+06	3.30119e+06	1.21231e+06	2.36258e+06	2.06633e+06	432018	1.14572e+06	1.69806e+06	1.53498e+06	1.76988e+06	1.95154e+06	1.68964e+06	2.90004e+06	1.62755e+06	1.56757e+06	1.6756e+06
				8.05614e+07	1.01526e+08	4.78758e+07	4.70468e+07	6.05857e+07	1.64865e+07	5.14772e+07	7.18202e+07	6.67217e+07	9.44167e+07	9.63348e+07	8.35513e+07	8.16063e+07	5.57384e+07	6.54347e+07	6.08891e+07
				2.0686e+07	2.65602e+07	1.27108e+07	1.27383e+07	1.54577e+07	4.31972e+06	1.30553e+07	1.8077e+07	1.72938e+07	2.43178e+07	2.47584e+07	2.15292e+07	2.18612e+07	1.46012e+07	1.7052e+07	1.58947e+07
		CDP-4-dehydro-6-deoxy-D-glucose	-22.9794	8.5561e+06	1.13451e+07	5.9372e+06	5.1318e+06	6.47892e+06	1.87938e+06	6.00948e+06	8.66444e+06	7.92581e+06	1.07959e+07	1.13809e+07	9.60795e+06	8.77933e+06	6.0507e+06	7.58994e+06	6.62564e+06
				1.74396e+06	1.35026e+06	1.14186e+06	1.92036e+06	2.6891e+06	1.64364e+06	1.81595e+06	2.15344e+06	2.52636e+06	2.50362e+06	2.93623e+06	2.93058e+06	1.95502e+06	2.75593e+06	2.88207e+06	2.98779e+06
				862378	1.24425e+06	912591	1.01842e+06	2.14746e+06	1.61961e+06	1.37989e+06	2.2017e+06	781834	1.40467e+06	1.44276e+06	1.45759e+06	8.21878e+06	1.64513e+06	1.5471e+06	1.74754e+06
				9.68539e+06	1.4454e+07	7.24048e+06	9.31158e+06	1.46346e+07	2.79201e+06	9.80297e+06	1.37586e+07	1.0929e+07	1.42903e+07	1.3666e+07	1.30769e+07	1.50976e+07	1.09708e+07	1.11688e+07	1.10935e+07
				1.39784e+06	1.21265e+06	1.15218e+06	1.02708e+06	1.05804e+06	964116	1.37406e+06	1.18689e+06	1.42739e+06	1.311e+06	1.28984e+06	1.3913e+06	280965	1.00456e+06	1.27119e+06	1.3722e+06
		DCI	-15.8228	3.56538e+07	2.94512e+07	2.83762e+07	2.73708e+07	2.64408e+07	2.63538e+07	3.34159e+07	3.40013e+07	3.44123e+07	3.67276e+07	3.51695e+07	3.59126e+07	23040.6	2.80883e+07	3.09323e+07	3.28959e+07
				4.25015e+06	3.52864e+06	3.45094e+06	3.31506e+06	3.2355e+06	3.34226e+06	3.88515e+06	3.95428e+06	4.03002e+06	3.95901e+06	4.17208e+06	4.11977e+06	1.47455e+06	3.41629e+06	3.74063e+06	3.93689e+06
		Acetyl citrate	9.9862	4.35456e+06	3.30598e+06	2.73334e+06	2.60477e+06	3.20888e+06	2.8539e+06	2.57024e+06	2.77905e+06	2.32191e+06	2.71831e+06	2.61005e+06	2.47466e+06	1.54365e+07	3.13201e+06	2.612e+06	2.81215e+06
				1.43899e+07	1.52192e+07	5.32422e+06	8.47694e+06	1.27675e+07	2.3914e+06	8.66178e+06	1.09572e+07	8.28297e+06	1.64365e+07	1.88329e+07	1.24233e+07	1.44605e+07	1.06602e+07	1.11433e+07	1.12979e+07
				5.0403e+07	5.89358e+07	1.88804e+07	3.14125e+07	5.02702e+07	8.93953e+06	3.16564e+07	3.93582e+07	2.94155e+07	5.65136e+07	6.71724e+07	4.7519e+07	5.18295e+07	3.9253e+07	4.14325e+07	4.25265e+07
				3.70361e+06	4.91873e+06	1.9537e+06	2.12776e+06	3.1601e+06	810160	2.66328e+06	4.04334e+06	2.8219e+06	5.98979e+06	5.29318e+06	4.15049e+06	4.6075e+06	3.16409e+06	3.54001e+06	3.36786e+06
				1.8239e+06	2.26096e+06	858226	999534	1.61579e+06	366680	1.29672e+06	2.11195e+06	1.45286e+06	2.97777e+06	2.83801e+06	2.20124e+06	2.19072e+06	1.5053e+06	1.7952e+06	1.7689e+06
				4.90803e+06	5.0897e+06	2.71326e+06	3.54807e+06	4.20512e+06	1.28728e+06	2.80213e+06	4.07418e+06	4.20094e+06	4.7732e+06	4.84278e+06	4.38694e+06	5.09679e+06	3.44342e+06	4.31515e+06	4.08048e+06
				4.84892e+06	5.10025e+06	2.67125e+06	3.56846e+06	4.23637e+06	1.28732e+06	2.82256e+06	4.06345e+06	4.19643e+06	4.81814e+06	4.87686e+06	4.38694e+06	5.54641e+06	3.49512e+06	4.34651e+06	4.09814e+06
				2.70853e+06	2.89322e+06	1.48398e+06	2.20198e+06	2.70717e+06	579215	1.74012e+06	2.621e+06	2.7176e+06	3.13331e+06	3.09802e+06	2.95745e+06	2.90127e+06	2.0743e+06	2.71698e+06	2.60876e+06
				3.50268e+07	4.13665e+07	1.76751e+07	2.77568e+07	3.75706e+07	7.31371e+06	2.00546e+07	2.94177e+07	3.13208e+07	3.76475e+07	3.85636e+07	3.54734e+07	3.68411e+07	2.79575e+07	3.18715e+07	3.09012e+07
				1.68607e+07	2.01125e+07	8.07776e+06	1.27058e+07	1.70856e+07	3.14116e+06	6.69193e+06	1.00429e+07	1.03323e+07	1.20299e+07	1.2838e+07	1.24775e+07	1.33956e+07	1.19144e+07	1.20786e+07	1.04846e+07
				3.2129e+08	3.95988e+08	1.52174e+08	2.42348e+08	3.67505e+08	6.1065e+07	1.61665e+08	2.47289e+08	2.59882e+08	3.29085e+08	3.38527e+08	3.13867e+08	3.15696e+08	2.45423e+08	2.70516e+08	2.66733e+08
				8.78834e+07	1.06897e+08	4.06175e+07	6.55637e+07	9.79934e+07	1.61126e+07	4.28249e+07	6.5274e+07	6.86586e+07	8.68024e+07	8.84321e+07	8.2583e+07	8.40293e+07	6.48772e+07	7.01783e+07	6.97966e+07
				5.61988e+07	6.5507e+07	2.73946e+07	4.25044e+07	6.04761e+07	1.11209e+07	2.86125e+07	4.32465e+07	4.49503e+07	5.54308e+07	5.74739e+07	5.42192e+07	5.26377e+07	4.17488e+07	4.62602e+07	4.49434e+07
				1.64332e+06	1.91493e+06	747104	1.26353e+06	1.68125e+06	308909	913065	1.37574e+06	1.44231e+06	1.70888e+06	1.78223e+06	1.60688e+06	1.58834e+06	1.27278e+06	1.48377e+06	1.3954e+06
				1.39903e+07	1.69196e+07	6.87e+06	1.0843e+07	1.56755e+07	2.65932e+06	7.11067e+06	1.0911e+07	1.16042e+07	1.44235e+07	1.47854e+07	1.39237e+07	1.53783e+07	1.06815e+07	1.20364e+07	1.14741e+07
				4.52549e+06	4.92692e+06	2.08569e+06	3.04793e+06	4.6219e+06	650395	1.6903e+06	2.65844e+06	2.61228e+06	3.31106e+06	3.44708e+06	3.17089e+06	3.58493e+06	2.75413e+06	3.0071e+06	2.79165e+06
				1.63716e+07	2.75594e+07	1.0215e+07	1.27819e+07	2.00644e+07	4.17917e+06	1.03222e+07	1.67071e+07	1.60234e+07	2.09879e+07	2.3493e+07	1.96829e+07	2.08245e+07	1.49785e+07	1.56291e+07	1.53558e+07
				2.5066e+07	3.01506e+07	1.86788e+07	2.10928e+07	3.19012e+07	5.58172e+06	2.29081e+07	2.88744e+07	2.28982e+07	3.72572e+07	3.50562e+07	3.48608e+07	2.31567e+07	2.30109e+07	2.35086e+07	2.40273e+07
				5.8847e+06	6.36121e+06	3.48796e+06	4.13037e+06	5.80537e+06	1.25105e+06	5.3063e+06	5.53845e+06	3.2944e+06	8.13361e+06	6.43721e+06	6.63013e+06	3.91355e+06	4.72321e+06	5.07178e+06	5.19831e+06
				1.66811e+07	1.72112e+07	1.10227e+07	1.13424e+07	1.64738e+07	2.92574e+06	8.18204e+06	1.38006e+07	1.5023e+07	2.0107e+07	2.34069e+07	1.31832e+07	1.09621e+07	1.07765e+07	1.13372e+07	1.18166e+07
				5.58333e+07	5.87822e+07	3.61491e+07	3.88249e+07	5.74098e+07	9.79464e+06	2.83018e+07	4.55609e+07	5.12476e+07	6.63554e+07	8.10429e+07	4.3864e+07	3.76323e+07	3.69064e+07	3.81764e+07	3.97574e+07
				3.19517e+07	3.44788e+07	1.14593e+07	2.8349e+07	3.98799e+07	6.04814e+06	2.27627e+07	2.73213e+07	2.37507e+07	3.6906e+07	4.44046e+07	4.58986e+07	3.88301e+07	2.46478e+07	2.81167e+07	2.68108e+07
		GDP-4-dehydro-6-deoxy-D-mannose	-4.29046	1.71066e+08	1.86347e+08	5.71186e+07	1.49708e+08	2.16477e+08	2.87537e+07	1.17649e+08	1.42611e+08	1.25811e+08	1.98974e+08	2.43439e+08	2.43341e+08	1.74845e+08	1.3161e+08	1.5072e+08	1.4873e+08
				1.39614e+06	1.58337e+06	463076	1.28929e+06	1.8304e+06	226146	984924	1.23916e+06	1.05892e+06	1.70503e+06	2.02064e+06	2.13459e+06	1.65842e+06	1.07709e+06	1.29014e+06	1.21192e+06
				4.44165e+07	4.20282e+07	1.34731e+07	3.37898e+07	3.87788e+07	6.39934e+06	1.5411e+07	2.31769e+07	2.63056e+07	3.29143e+07	5.68399e+07	3.43588e+07	3.20363e+07	2.16234e+07	2.66363e+07	2.56408e+07
				1.87414e+07	2.06016e+07	7.38687e+06	1.53671e+07	1.84305e+07	3.5087e+06	1.39454e+07	1.4984e+07	1.00849e+07	2.20477e+07	2.60589e+07	1.89732e+07	2.16604e+07	1.3764e+07	1.49667e+07	1.51987e+07
		dTDP-glucose	-4.09897	2.64931e+07	3.34184e+07	1.05243e+07	2.27709e+07	2.85421e+07	5.63265e+06	2.03789e+07	2.43696e+07	1.5774e+07	3.4366e+07	4.34529e+07	3.10115e+07	2.80523e+07	2.06014e+07	2.32662e+07	2.20968e+07
		Inosine-5'-carboxylate	-15.7545	9.23e+06	3.06241e+06	1.01388e+06	6.20128e+06	3.24662e+06	521143	809686	1.86446e+06	1.26482e+06	1.88332e+06	2.54216e+06	1.93702e+06	2.64372e+06	1.75936e+06	2.00298e+06	1.96677e+06
				7.32166e+06	7.71919e+06	4.46362e+06	4.42786e+06	5.38148e+06	3.94656e+06	4.58348e+06	5.4045e+06	3.84225e+06	4.78618e+06	5.44725e+06	5.71758e+06	9.97091e+06	7.02834e+06	7.28248e+06	7.52999e+06
				7.92747e+06	6.79832e+06	5.72986e+06	5.63448e+06	5.83723e+06	5.68452e+06	5.47261e+06	5.77916e+06	5.50025e+06	5.40866e+06	5.26431e+06	5.27107e+06	1.01849e+07	5.60591e+06	5.41889e+06	5.60694e+06
				9.45863e+06	1.00607e+07	7.89954e+06	8.60078e+06	1.20396e+07	7.33522e+06	9.65504e+06	1.20383e+07	8.36305e+06	1.0185e+07	8.49676e+06	9.48291e+06	5.26484e+06	9.68302e+06	1.02275e+07	1.01914e+07
				1.62751e+06	1.72382e+06	1.39419e+06	1.62998e+06	2.00129e+06	1.26465e+06	1.71293e+06	2.21377e+06	1.59272e+06	1.80502e+06	1.49461e+06	1.78492e+06	2.549e+06	1.77963e+06	1.89545e+06	1.96411e+06
				1.79979e+06	1.83395e+06	1.61157e+06	1.67842e+06	2.37079e+06	1.30817e+06	1.80595e+06	2.29935e+06	1.56731e+06	1.77789e+06	1.5775e+06	1.77629e+06	3.05881e+06	1.95122e+06	1.93284e+06	1.8236e+06
				861536	900825	828038	828032	865695	746732	826460	806014	755837	804807	748114	742308	2.07846e+06	820662	770712	821272
				3.6987e+06	2.8274e+06	2.54939e+06	2.4271e+06	2.36484e+06	2.4639e+06	2.24026e+06	2.17192e+06	2.31378e+06	2.2827e+06	2.20522e+06	2.20924e+06	5.92281e+06	2.48473e+06	2.19754e+06	2.32971e+06
				7.15926e+06	5.98244e+06	5.38555e+06	5.27749e+06	5.24839e+06	5.23394e+06	5.14063e+06	5.175e+06	5.17755e+06	5.1311e+06	5.09564e+06	5.11611e+06	1.15385e+07	5.40491e+06	5.34937e+06	5.1065e+06
				209163	1.38363e+06	698649	1.68829e+06	245120	95641.2	817160	1.48298e+06	2.45836e+06	2.97751e+06	4.01569e+06	1.33126e+06	384461	1.66474e+06	1.69225e+06	1.81795e+06
				2.65086e+06	5.70242e+06	3.5919e+06	1.4501e+07	4.06121e+06	708009	4.80635e+06	5.72563e+06	7.08303e+06	1.10178e+07	2.32155e+07	6.84607e+06	7.9972e+06	6.18341e+06	6.35847e+06	6.04485e+06
				8.3043e+06	7.77631e+06	7.02946e+06	7.83122e+06	7.34575e+06	7.66898e+06	7.42619e+06	8.50937e+06	7.29372e+06	7.9859e+06	7.39083e+06	8.05448e+06	3.38841e+06	8.06555e+06	8.18379e+06	7.98434e+06
		Pipobroman	-2.04637	3.01518e+06	2.51649e+06	2.76658e+06	3.52091e+06	3.13831e+06	5.636e+06	2.62454e+06	3.49029e+06	2.98928e+06	4.15023e+06	2.61238e+06	2.9859e+06	1.09312e+06	3.54381e+06	3.54029e+06	3.63719e+06
		6-(Dibromomethylene)-17beta-hydroxy-androst-4-en-3-one propiote	-21.7641	1.26813e+07	1.08938e+07	5.87999e+06	3.60486e+07	3.61552e+07	3.47217e+06	2.27122e+07	1.08112e+07	1.35267e+07	2.18178e+07	2.17524e+07	1.62966e+07	1.90444e+07	1.35502e+07	1.43521e+07	1.46371e+07
				5.3364e+06	4.84674e+06	2.57476e+06	1.49528e+07	1.50696e+07	1.49392e+06	1.03008e+07	4.98374e+06	6.38732e+06	1.02426e+07	1.02469e+07	7.4523e+06	7.90489e+06	6.12558e+06	6.58466e+06	6.9914e+06
				3.09449e+06	2.83084e+06	1.57113e+06	7.49892e+06	7.91855e+06	811446	4.67973e+06	2.2376e+06	2.70816e+06	4.56268e+06	4.56009e+06	3.36557e+06	5.25695e+06	3.00781e+06	3.07076e+06	2.99793e+06
				5.42871e+06	1.20159e+07	7.08682e+06	2.02463e+07	7.23588e+06	2.38448e+06	1.43653e+07	1.23493e+07	1.38011e+07	1.97449e+07	2.45206e+07	1.47093e+07	1.59637e+07	1.13097e+07	1.22388e+07	1.20179e+07
				1.36959e+06	3.42701e+06	2.10224e+06	5.62034e+06	2.02701e+06	592302	4.10643e+06	3.27012e+06	3.92602e+06	5.49164e+06	6.70086e+06	4.19503e+06	5.06357e+06	3.02264e+06	3.40199e+06	3.32951e+06
		Lorazepam glucuronide	0.425967	1.61345e+07	1.91338e+07	9.26216e+06	4.8071e+07	2.16157e+07	4.3704e+06	2.74114e+07	1.86889e+07	1.61595e+07	2.29155e+07	3.68556e+07	2.14417e+07	2.62523e+07	1.99213e+07	2.09536e+07	1.96895e+07
				9.1431e+06	1.3935e+07	3.48026e+06	6.42724e+06	5.16565e+06	2.67341e+06	4.42006e+06	4.01108e+06	3.99925e+06	6.92905e+06	3.92045e+06	4.94549e+06	1.23172e+07	5.97518e+06	6.33346e+06	5.92254e+06
				5.95983e+06	1.30103e+07	5.40287e+06	7.72512e+06	8.47083e+06	1.19196e+06	3.07425e+06	8.44968e+06	1.35712e+07	1.52938e+07	5.82052e+07	1.32435e+07	2.46851e+07	1.78146e+07	1.82634e+07	1.92722e+07
				1.67554e+06	3.65419e+06	1.39711e+06	2.15017e+06	2.36142e+06	301869	818872	2.36723e+06	3.75788e+06	4.37776e+06	1.67189e+07	3.76392e+06	6.9356e+06	4.87602e+06	5.06227e+06	5.35967e+06
				3.28769e+06	6.1808e+06	1.81157e+06	6.87815e+06	2.54364e+06	446154	4.01279e+06	4.10548e+06	1.85318e+06	3.8336e+06	7.62754e+06	3.55697e+06	3.112e+06	3.28962e+06	3.44904e+06	3.4793e+06
				1.47059e+06	1.27358e+06	557605	966510	2.74017e+06	200669	698619	659525	899274	1.24131e+06	3.38923e+06	1.58422e+06	2.35577e+06	1.23192e+06	1.31869e+06	1.32873e+06
				2.09317e+07	1.83108e+07	7.9671e+06	1.4195e+07	3.97397e+07	3.93991e+06	1.05863e+07	1.16559e+07	1.49475e+07	2.10115e+07	5.32442e+07	2.55015e+07	2.96389e+07	1.91748e+07	2.01389e+07	2.00048e+07
		Selenomethionine Se-oxide	-5.08277	4.11691e+06	2.94901e+06	1.53629e+06	2.81433e+06	4.14692e+06	720084	678136	1.12223e+06	958037	1.24952e+06	2.55253e+06	2.25695e+06	3.79288e+06	1.74153e+06	1.70481e+06	1.73333e+06
		Meconic acid	12.4085	3.99043e+06	1.96372e+06	1.23428e+06	2.62168e+06	1.86247e+06	1.05439e+06	841255	998443	971902	1.09793e+06	1.02689e+06	926079	5.60513e+06	1.2452e+06	1.20303e+06	1.19699e+06
		Armillaridin	-24.8848	508087	1.25646e+06	218269	536947	838759	233900	395327	872700	420352	726869	794637	354721	1.15638e+06	613213	794366	773262
				4.33884e+06	8.9344e+06	1.81042e+06	3.90366e+06	5.93507e+06	1.85315e+06	3.43246e+06	6.19626e+06	3.74054e+06	6.0752e+06	5.96678e+06	3.70346e+06	7.56491e+06	5.29154e+06	5.47707e+06	5.34527e+06
				1.20929e+06	2.02367e+06	1.45838e+06	1.16907e+06	2.10934e+06	1.39322e+06	1.42419e+06	1.89345e+06	1.45766e+06	1.88011e+06	1.6129e+06	1.47619e+06	2.96599e+06	2.05353e+06	2.15916e+06	2.02519e+06
				1.05147e+06	1.92673e+06	1.33353e+06	1.101e+06	2.10868e+06	1.35986e+06	1.41097e+06	1.81351e+06	1.48019e+06	1.90454e+06	1.54441e+06	1.35157e+06	2.71677e+06	2.10075e+06	1.98656e+06	2.07064e+06
				1.99014e+06	3.09158e+06	2.40193e+06	2.26623e+06	3.7619e+06	3.28658e+06	2.03588e+06	2.86906e+06	2.00635e+06	2.73219e+06	2.25071e+06	2.43773e+06	3.16083e+06	3.22188e+06	3.15572e+06	3.03133e+06
		TG(14:0/24:1(15Z)/o-18:0)	8.70435	2.11524e+06	3.20386e+06	2.48194e+06	2.2403e+06	3.90602e+06	2.91201e+06	2.55046e+06	3.76953e+06	2.74571e+06	3.45504e+06	2.80214e+06	3.07741e+06	4.61454e+06	3.45331e+06	3.80135e+06	3.80473e+06
		3-hydroxypropanoyl-CoA(4-)	8.83567	1.94497e+07	2.65079e+07	2.15109e+07	1.95052e+07	3.37981e+07	2.46592e+07	2.02552e+07	3.07805e+07	2.24219e+07	2.89961e+07	2.42778e+07	2.46633e+07	3.55799e+07	2.9333e+07	3.13516e+07	3.11374e+07
				9.40116e+06	1.28205e+07	1.07267e+07	9.48711e+06	1.63768e+07	1.211e+07	1.01168e+07	1.50081e+07	1.13794e+07	1.41068e+07	1.21956e+07	1.19645e+07	2.11149e+07	1.42829e+07	1.58729e+07	1.56092e+07
		3-Oxopropionyl-CoA	2.75007	1.40765e+06	3.66075e+06	2.47046e+06	2.73199e+06	4.5433e+06	3.20975e+06	2.43175e+06	4.17366e+06	2.70551e+06	3.79647e+06	2.73417e+06	3.20251e+06	5.74138e+06	2.91717e+06	3.79569e+06	4.25523e+06
				1.35255e+07	1.80492e+07	1.4082e+07	1.3299e+07	2.37813e+07	1.66063e+07	1.39073e+07	2.20011e+07	1.53994e+07	2.069e+07	1.67775e+07	1.73657e+07	2.99318e+07	2.0291e+07	2.19179e+07	2.23258e+07
				1.88328e+06	1.75435e+06	1.26041e+06	1.08718e+06	1.74523e+06	1.18347e+06	909799	1.46593e+06	1.02291e+06	1.26503e+06	1.08876e+06	1.06257e+06	3.6315e+06	1.52183e+06	1.45616e+06	1.43701e+06
				1.31207e+06	1.88399e+06	1.60499e+06	1.4448e+06	2.38809e+06	1.73e+06	1.49619e+06	2.34371e+06	1.79636e+06	2.29885e+06	1.79229e+06	1.89751e+06	2.95917e+06	2.14724e+06	2.53952e+06	2.50161e+06
				999906	1.47342e+06	1.10541e+06	1.07713e+06	1.88784e+06	1.44594e+06	1.20729e+06	1.82024e+06	1.40893e+06	1.75752e+06	1.54303e+06	1.50099e+06	2.22226e+06	1.67225e+06	1.84176e+06	1.93306e+06
				1.01816e+07	1.22817e+07	2.55359e+06	6.00884e+06	3.71138e+06	1.44663e+06	6.00785e+06	6.81884e+06	8.54686e+06	1.177e+07	8.18972e+06	2.60984e+06	6.35062e+06	5.59112e+06	6.03089e+06	5.85655e+06
				2.66466e+06	2.83385e+06	1.85318e+06	1.14621e+06	4.16654e+06	3.3901e+06	2.43428e+06	3.87597e+06	2.78583e+06	3.83526e+06	2.72785e+06	2.57057e+06	5.28111e+06	3.58753e+06	3.78726e+06	3.42506e+06
				1.08831e+07	1.31244e+07	1.11273e+07	1.25123e+07	2.11277e+07	1.45135e+07	1.06826e+07	1.62077e+07	1.1958e+07	1.60472e+07	1.20668e+07	1.23821e+07	2.47226e+07	1.5382e+07	1.55816e+07	1.66313e+07
				2.92442e+06	3.70422e+06	3.11965e+06	3.42737e+06	6.00106e+06	4.232e+06	3.35154e+06	4.73167e+06	3.66881e+06	5.02884e+06	3.55872e+06	3.71763e+06	6.52299e+06	4.38402e+06	4.63374e+06	5.15484e+06
				1.78835e+07	2.27096e+07	1.92626e+07	2.19824e+07	4.02795e+07	2.58378e+07	1.92617e+07	3.08621e+07	2.17496e+07	3.11333e+07	2.16744e+07	2.25119e+07	4.65925e+07	2.88526e+07	2.92819e+07	3.10637e+07
		2,2',3,3',4',5,6'-Heptabromodiphenyl ether	21.4406	2.62017e+07	3.06598e+07	2.59314e+07	2.86864e+07	4.94165e+07	3.38382e+07	2.56093e+07	3.87975e+07	2.85439e+07	3.85113e+07	2.82191e+07	2.93931e+07	4.84872e+07	3.68758e+07	3.79907e+07	3.95648e+07
				7.91156e+06	9.68401e+06	8.17357e+06	9.0955e+06	1.71371e+07	1.0526e+07	7.87314e+06	1.3139e+07	9.16434e+06	1.30443e+07	8.96038e+06	9.82639e+06	1.97081e+07	1.17334e+07	1.19443e+07	1.33818e+07
				1.03708e+06	1.71457e+06	1.948e+06	2.06152e+06	3.67607e+06	2.52162e+06	1.86078e+06	3.02657e+06	2.35336e+06	3.04855e+06	2.05875e+06	2.20496e+06	3.48724e+06	2.76875e+06	3.11645e+06	3.01878e+06
				5.46745e+06	6.71853e+06	5.85324e+06	6.50812e+06	1.09235e+07	7.02352e+06	4.67246e+06	7.03853e+06	5.21295e+06	6.89778e+06	5.15938e+06	5.52423e+06	9.30946e+06	7.66167e+06	7.26145e+06	7.32771e+06
				768434	1.03943e+06	860023	1.04512e+06	2.04709e+06	1.25121e+06	936867	1.57658e+06	1.06538e+06	1.58538e+06	1.05388e+06	1.09992e+06	2.26142e+06	1.4151e+06	1.43077e+06	1.57796e+06
				1.50987e+06	1.80041e+06	1.31621e+06	1.51775e+06	3.66561e+06	2.51904e+06	1.77161e+06	2.55062e+06	1.81599e+06	2.5998e+06	1.72774e+06	1.86461e+06	2.35477e+06	2.70683e+06	2.60976e+06	2.58387e+06
				1.15063e+06	1.46144e+06	1.19302e+06	1.40536e+06	2.4118e+06	1.60964e+06	1.23235e+06	1.93988e+06	1.37308e+06	1.91058e+06	1.35233e+06	1.38733e+06	2.28348e+06	1.79712e+06	1.86366e+06	1.94543e+06
				3.16148e+06	2.83233e+06	3.01937e+06	3.63312e+06	5.69582e+06	3.47734e+06	2.05557e+06	4.41025e+06	2.54917e+06	3.61591e+06	2.74227e+06	2.96509e+06	6.9124e+06	3.60164e+06	3.9677e+06	3.91501e+06
				3.85506e+06	3.36386e+06	3.75952e+06	4.00342e+06	6.48069e+06	4.22015e+06	2.36914e+06	5.10339e+06	2.85195e+06	4.16234e+06	3.10522e+06	3.47701e+06	7.69473e+06	4.58761e+06	4.62855e+06	4.63002e+06
				1.85682e+06	2.62932e+06	971780	2.02565e+06	1.40168e+06	688501	927707	2.24212e+06	1.68848e+06	1.79718e+06	2.5767e+06	2.06497e+06	0	1.69666e+06	1.57343e+06	1.51848e+06
				3.88302e+06	2.38054e+06	1.84843e+06	1.59417e+06	1.47191e+06	991989	1.01159e+06	1.01789e+06	990978	906711	822131	1.24168e+06	0	1.43585e+06	1.30309e+06	1.23898e+06
				2.62551e+07	2.073e+07	1.72654e+07	1.66134e+07	1.64818e+07	1.67185e+07	1.40856e+07	1.58926e+07	1.48449e+07	1.52824e+07	1.50875e+07	1.51692e+07	5.02979e+07	1.65752e+07	1.61671e+07	1.55723e+07
				2.55796e+06	1.95879e+06	1.69743e+06	1.67401e+06	1.58629e+06	1.64875e+06	1.39447e+06	1.42948e+06	1.29056e+06	1.57187e+06	1.54467e+06	1.56755e+06	5.29405e+06	1.69642e+06	1.67727e+06	1.56598e+06
				4.95359e+06	4.17947e+06	3.6453e+06	3.59348e+06	3.55178e+06	3.78679e+06	3.41794e+06	3.63054e+06	3.4488e+06	3.52334e+06	3.70557e+06	3.41083e+06	9.64171e+06	3.6983e+06	3.86982e+06	3.5887e+06
				4.90998e+06	3.96901e+06	3.69149e+06	3.52613e+06	3.60629e+06	3.63618e+06	3.49574e+06	3.7778e+06	3.50772e+06	3.58952e+06	3.6078e+06	3.74283e+06	9.64088e+06	3.78305e+06	3.75473e+06	3.63226e+06
				1.08576e+06	2.53985e+06	0	234923	823830	0	105955	1.39469e+06	704743	1.63155e+06	1.38389e+06	398603	971456	675647	664744	775948
		Monensin	13.9567	3.30821e+06	4.53394e+06	85654.1	695787	2.64343e+06	39705.6	553221	3.55498e+06	2.03393e+06	4.73437e+06	4.02427e+06	1.3833e+06	2.77649e+06	1.88745e+06	1.94163e+06	2.04714e+06
				571195	1.22839e+06	12965.2	119813	360196	8909.17	44036.1	837568	304090	842099	746357	148840	455901	370397	372566	467303
		Pepsinostreptin	12.7104	1.41728e+07	2.483e+07	597666	4.27114e+06	1.06846e+07	806740	2.29395e+06	1.56398e+07	9.62316e+06	1.7633e+07	1.68291e+07	5.97385e+06	9.90388e+06	8.87459e+06	9.77135e+06	9.71939e+06
		PE(14:1(9Z)/P-16:0)	13.0695	1.56876e+07	2.84833e+07	641988	4.37495e+06	1.18829e+07	786683	2.52718e+06	1.6589e+07	9.88173e+06	1.83702e+07	1.8537e+07	5.89905e+06	1.14416e+07	9.34181e+06	1.0399e+07	1.0593e+07
		PA(10:0/22:0)	-7.1555	5.07261e+06	1.01623e+07	44078	1.36e+06	4.31858e+06	107319	596668	5.71876e+06	3.46271e+06	6.72466e+06	6.05969e+06	2.13221e+06	4.0456e+06	2.85226e+06	3.36295e+06	3.47488e+06
		PE(14:0/15:0)	3.35272	2.37458e+07	4.48083e+07	835216	6.32375e+06	1.75232e+07	1.09759e+06	3.59249e+06	2.67945e+07	1.48755e+07	3.04804e+07	2.88935e+07	9.27251e+06	1.70907e+07	1.3912e+07	1.5238e+07	1.57574e+07
				1.26253e+06	4.24837e+06	0	193541	231975	0	142001	2.13807e+06	1.17573e+06	1.84108e+06	1.92503e+06	149005	1.7655e+06	528639	1.17174e+06	1.6963e+06
				1.74945e+07	3.26587e+07	871955	5.82124e+06	1.40503e+07	1.13962e+06	3.16996e+06	2.11845e+07	1.26864e+07	2.3616e+07	2.23417e+07	7.69872e+06	1.44116e+07	1.10753e+07	1.26166e+07	1.30222e+07
		Eosin	6.1645	2.91587e+07	5.6905e+07	1.17469e+06	8.24423e+06	2.06174e+07	1.41231e+06	4.16765e+06	3.00757e+07	1.84887e+07	3.52999e+07	3.28886e+07	1.11178e+07	2.0988e+07	1.67043e+07	1.79847e+07	1.85231e+07
				1.02919e+07	1.91451e+07	2.43526e+06	6.59452e+06	6.61181e+06	2.39233e+06	3.61741e+06	8.598e+06	9.08707e+06	1.41776e+07	4.81342e+06	6.73935e+06	7.91584e+06	1.00422e+07	1.0205e+07	7.58633e+06
				1.83165e+07	2.70574e+07	3.04522e+06	9.2574e+06	1.45037e+07	3.50462e+06	6.30495e+06	1.74905e+07	1.34436e+07	1.85845e+07	1.77275e+07	1.06884e+07	1.94073e+07	1.27035e+07	1.46686e+07	1.48539e+07
		Vinaginsenoside R12	-12.5374	1.97515e+06	3.82159e+06	232344	341627	1.61077e+06	322843	291339	3.07627e+06	1.75899e+06	2.50418e+06	3.0364e+06	1.07517e+06	1.74316e+06	1.61309e+06	1.69083e+06	1.80924e+06
				6.11491e+06	7.68914e+06	1.62559e+06	2.9044e+06	4.50245e+06	1.65388e+06	2.30439e+06	4.97445e+06	4.34068e+06	5.69421e+06	5.80691e+06	3.53983e+06	5.74688e+06	4.61619e+06	4.1113e+06	4.29975e+06
		CE-108	22.2215	2.88399e+06	4.15227e+06	116286	997346	2.25404e+06	185784	610418	3.07587e+06	2.03811e+06	3.91578e+06	3.43659e+06	1.50162e+06	2.23459e+06	2.12103e+06	2.1435e+06	2.35375e+06
				4.5892e+06	7.06667e+06	179279	1.66581e+06	3.88266e+06	303534	914337	4.48979e+06	3.31858e+06	5.31421e+06	4.81207e+06	2.01431e+06	3.6366e+06	2.9981e+06	3.09154e+06	3.13644e+06
				5.76418e+06	6.7491e+06	1.77122e+06	4.73256e+06	5.63475e+06	1.86234e+06	3.29928e+06	8.09132e+06	5.27811e+06	7.57406e+06	6.93481e+06	5.3381e+06	6.80494e+06	5.09307e+06	7.13895e+06	6.52017e+06
				5.51086e+08	7.22138e+08	9.65635e+07	2.67482e+08	4.43835e+08	1.08071e+08	1.86857e+08	5.31185e+08	4.01239e+08	5.75906e+08	5.49681e+08	3.10411e+08	4.70505e+08	3.96421e+08	4.38672e+08	4.26284e+08
				1.02338e+06	728220	46252.3	152535	1.02964e+06	31256.6	259227	1.08396e+06	890016	1.06386e+06	1.33923e+06	555441	830669	485724	477153	625884
				9.4063e+06	1.05252e+07	1.50931e+06	4.38756e+06	7.5547e+06	1.37347e+06	2.80187e+06	8.79802e+06	6.60091e+06	8.87564e+06	8.84478e+06	4.57424e+06	7.90393e+06	6.20697e+06	6.79706e+06	6.44699e+06
				2.00213e+07	2.81186e+07	3.41766e+06	9.41617e+06	1.56505e+07	3.75993e+06	7.16639e+06	1.95307e+07	1.4422e+07	2.09603e+07	1.97814e+07	1.15321e+07	1.93918e+07	1.38227e+07	1.54413e+07	1.66458e+07
				1.03853e+08	1.41277e+08	1.78808e+07	4.97389e+07	8.01918e+07	1.92863e+07	3.27545e+07	9.68041e+07	7.20758e+07	1.03848e+08	9.93337e+07	5.55528e+07	8.71061e+07	7.54459e+07	7.93788e+07	7.55198e+07
				6.01999e+08	8.10839e+08	1.08183e+08	2.92603e+08	4.75626e+08	1.1517e+08	1.97504e+08	5.65669e+08	4.30011e+08	6.03888e+08	5.89539e+08	3.31002e+08	5.03349e+08	4.17625e+08	4.61481e+08	4.54629e+08
				6.92389e+07	8.74813e+07	1.21579e+07	3.22784e+07	5.25113e+07	1.2523e+07	1.97771e+07	6.03376e+07	4.51462e+07	6.4586e+07	6.12628e+07	3.42634e+07	5.32848e+07	4.52408e+07	4.78485e+07	4.69828e+07
				4.77361e+07	6.68342e+07	8.93314e+06	2.35192e+07	3.7604e+07	9.2574e+06	1.58903e+07	4.48931e+07	3.38273e+07	4.86076e+07	4.65207e+07	2.5878e+07	3.98433e+07	3.41214e+07	3.7804e+07	3.60297e+07
				1.06862e+07	1.45135e+07	1.71606e+06	4.8378e+06	7.72725e+06	1.85928e+06	3.28538e+06	9.45722e+06	7.16344e+06	1.00141e+07	9.92718e+06	5.5676e+06	7.7281e+06	6.9133e+06	7.68183e+06	7.33194e+06
				1.77792e+08	2.4187e+08	3.11767e+07	8.79832e+07	1.4132e+08	3.52869e+07	5.82576e+07	1.67389e+08	1.26219e+08	1.81067e+08	1.75656e+08	9.88787e+07	1.4938e+08	1.2447e+08	1.36571e+08	1.35435e+08
		Endosulfan	-14.9381	9.35999e+07	1.22072e+08	1.80462e+07	4.917e+07	7.47016e+07	1.91015e+07	3.26697e+07	8.60405e+07	6.83125e+07	9.30982e+07	9.09237e+07	5.17053e+07	8.05655e+07	6.70925e+07	7.36208e+07	7.39927e+07
		Beclomethasone	1.27844	9.09234e+07	1.17818e+08	1.72465e+07	4.53012e+07	7.42878e+07	1.89393e+07	3.18939e+07	8.51364e+07	6.7441e+07	9.22593e+07	9.02368e+07	5.20933e+07	8.08192e+07	6.52883e+07	7.30194e+07	7.21776e+07
				5.07607e+07	6.90762e+07	1.03529e+07	2.57391e+07	4.02785e+07	1.09869e+07	1.80676e+07	4.69033e+07	3.70051e+07	5.22097e+07	5.04445e+07	2.7455e+07	4.38724e+07	3.79289e+07	4.07373e+07	3.83065e+07
				2.67854e+07	3.15192e+07	6.26908e+06	1.48187e+07	2.23332e+07	6.69158e+06	1.1548e+07	2.62912e+07	2.12877e+07	2.79948e+07	2.71364e+07	1.78381e+07	2.45234e+07	2.08472e+07	2.37441e+07	2.40069e+07
		Doronine	-7.74762	1.56869e+07	1.7192e+07	3.87139e+06	9.38561e+06	1.38602e+07	4.53795e+06	7.99958e+06	1.6882e+07	1.37724e+07	1.83455e+07	1.67864e+07	1.1775e+07	1.54064e+07	1.36027e+07	1.48523e+07	1.51667e+07
				1.0217e+07	1.14992e+07	3.00779e+06	6.54855e+06	8.77226e+06	3.08684e+06	5.26641e+06	1.05967e+07	9.17212e+06	1.0574e+07	1.0859e+07	7.55772e+06	1.05175e+07	8.28481e+06	9.85627e+06	1.01049e+07
				1.17973e+07	1.26876e+07	2.8487e+06	6.27348e+06	8.46154e+06	2.96086e+06	4.26337e+06	8.46922e+06	8.03268e+06	8.75205e+06	8.99299e+06	5.91218e+06	1.12028e+07	7.44011e+06	8.9087e+06	8.36846e+06
				1.05234e+07	1.1266e+07	2.41542e+06	5.74832e+06	8.00649e+06	2.57211e+06	3.84492e+06	8.01425e+06	7.24011e+06	8.43045e+06	7.98955e+06	5.68733e+06	1.08139e+07	6.78955e+06	7.84153e+06	7.77783e+06
				9.19092e+07	1.10136e+08	2.04764e+07	5.10043e+07	7.59061e+07	2.24617e+07	3.73767e+07	9.05316e+07	7.36674e+07	9.7615e+07	9.51941e+07	5.95145e+07	8.1684e+07	7.02343e+07	7.97412e+07	7.85754e+07
		N-desmethyltoremifene	-15.6173	8.27839e+07	1.00464e+08	1.81633e+07	4.66873e+07	6.95107e+07	2.10327e+07	3.59411e+07	8.55442e+07	6.80458e+07	8.95714e+07	8.6438e+07	5.43575e+07	7.65131e+07	6.48705e+07	7.52045e+07	7.35771e+07
		Clobetasol	12.7536	2.80622e+07	3.61629e+07	5.862e+06	1.44274e+07	2.23446e+07	6.01912e+06	1.00376e+07	2.59763e+07	1.99832e+07	2.87329e+07	2.7924e+07	1.61209e+07	2.43986e+07	1.92427e+07	2.16818e+07	2.26659e+07
				1.57954e+07	1.85055e+07	3.88026e+06	9.90765e+06	1.46573e+07	4.77708e+06	8.59455e+06	1.69807e+07	1.48562e+07	1.86694e+07	1.84215e+07	1.23406e+07	1.57738e+07	1.37028e+07	1.68115e+07	1.5952e+07
				5.41544e+06	5.52457e+06	1.267e+06	3.25415e+06	4.36408e+06	1.52463e+06	2.72097e+06	5.22441e+06	4.45524e+06	5.78039e+06	5.70691e+06	4.17781e+06	4.72264e+06	4.22701e+06	5.06615e+06	5.18714e+06
				4.412e+06	4.74661e+06	1.32032e+06	2.60914e+06	4.00652e+06	1.45794e+06	2.3082e+06	4.43752e+06	4.37512e+06	4.36611e+06	4.81507e+06	3.59545e+06	4.98486e+06	3.73504e+06	4.42244e+06	4.14545e+06
		Propaquizafop	16.5789	1.86106e+06	2.81292e+06	461081	1.12256e+06	2.02755e+06	604686	1.02384e+06	2.4641e+06	1.91371e+06	2.59183e+06	2.20504e+06	1.09232e+06	547977	1.92853e+06	1.93504e+06	2.14161e+06
				1.59426e+07	1.9366e+07	4.07565e+06	9.93907e+06	1.34372e+07	4.37584e+06	5.93233e+06	1.31281e+07	1.14849e+07	1.38356e+07	1.30578e+07	9.43868e+06	9.68541e+06	1.25711e+07	1.38603e+07	1.29755e+07
		Azelastine	-1.90246	1.90232e+07	2.38605e+07	5.29106e+06	1.23492e+07	1.80233e+07	5.52029e+06	8.11818e+06	1.71641e+07	1.4831e+07	1.77646e+07	1.6691e+07	1.17404e+07	1.2111e+07	1.56879e+07	1.71082e+07	1.59601e+07
				3.76861e+06	4.36599e+06	1.12114e+06	2.57316e+06	2.99544e+06	1.25048e+06	1.63062e+06	2.87902e+06	2.52232e+06	2.8664e+06	2.70038e+06	2.23171e+06	3.11302e+06	3.14884e+06	3.07099e+06	3.00836e+06
				3.10558e+06	2.97747e+06	950984	1.9931e+06	2.55365e+06	1.19177e+06	1.74604e+06	3.21406e+06	2.79952e+06	2.95332e+06	2.84773e+06	2.34988e+06	3.68898e+06	2.38575e+06	2.97302e+06	2.9988e+06
				2.41475e+07	3.04449e+07	6.72711e+06	1.14882e+07	1.6945e+07	6.96372e+06	7.56402e+06	1.76738e+07	1.33841e+07	1.90586e+07	1.82716e+07	1.13908e+07	2.37471e+07	1.52004e+07	1.49116e+07	1.42491e+07
				4.78397e+06	6.36568e+06	1.25662e+06	2.76964e+06	3.93183e+06	1.39548e+06	2.25387e+06	5.18981e+06	4.45208e+06	5.01364e+06	5.54909e+06	3.50139e+06	4.61092e+06	4.16568e+06	4.41246e+06	5.05448e+06
				4.29044e+06	4.7931e+06	1.20554e+06	2.75855e+06	3.84915e+06	1.20516e+06	2.0237e+06	3.84099e+06	3.37746e+06	3.83868e+06	3.42954e+06	2.8016e+06	2.6014e+06	3.32452e+06	3.90285e+06	3.88431e+06
				3.14557e+06	2.72225e+06	960789	1.81313e+06	2.39454e+06	1.07296e+06	1.44399e+06	2.11084e+06	1.84181e+06	2.20384e+06	2.17942e+06	1.8259e+06	3.63693e+06	1.98993e+06	2.13792e+06	2.29627e+06
				4.89672e+06	9.40232e+06	2.50685e+06	5.2726e+06	5.11453e+06	1.91394e+06	3.03115e+06	7.92415e+06	5.9044e+06	5.69361e+06	6.31814e+06	2.39804e+06	6.45363e+06	4.93246e+06	4.23037e+06	4.83742e+06
				2.24837e+06	2.69298e+06	333974	1.02295e+06	1.52115e+06	336352	674067	2.21413e+06	1.97031e+06	2.19447e+06	2.21174e+06	1.27387e+06	1.67588e+06	1.39662e+06	1.82156e+06	1.90968e+06
				5.57397e+06	6.22289e+06	1.59484e+06	3.87077e+06	5.30982e+06	2.04563e+06	3.09558e+06	6.39599e+06	5.4522e+06	6.63852e+06	6.05095e+06	4.55e+06	5.21561e+06	4.77753e+06	5.82247e+06	5.86782e+06
				1.71523e+06	1.71758e+06	475771	1.78687e+06	1.17449e+06	930349	1.91748e+06	3.50198e+06	1.9164e+06	3.86716e+06	2.03422e+06	2.01969e+06	4.06595e+06	2.95359e+06	2.86788e+06	3.66394e+06
				1.75903e+07	2.33068e+07	3.06686e+06	8.37917e+06	9.04513e+06	3.09932e+06	4.51468e+06	1.16982e+07	1.1515e+07	1.78271e+07	1.53864e+07	7.56433e+06	1.20301e+07	1.16293e+07	1.32572e+07	1.08395e+07
				2.55093e+06	3.08995e+06	1.0546e+06	1.58849e+06	2.29663e+06	1.09134e+06	1.3945e+06	3.10343e+06	2.17023e+06	2.77273e+06	2.66931e+06	1.86189e+06	1.13554e+06	2.09914e+06	2.27357e+06	2.54651e+06
				1.82312e+06	1.71239e+06	439066	1.13435e+06	1.90405e+06	590716	1.06569e+06	1.59301e+06	1.77569e+06	1.55073e+06	2.04994e+06	1.65489e+06	2.06634e+06	1.52057e+06	1.64709e+06	2.00114e+06
				1.05032e+07	1.17473e+07	2.71905e+06	6.04578e+06	8.93818e+06	2.85935e+06	5.22603e+06	1.04387e+07	8.46469e+06	1.03746e+07	1.01929e+07	7.4611e+06	9.77824e+06	7.95501e+06	9.4885e+06	9.56032e+06
				5.08665e+06	5.76799e+06	1.45651e+06	3.17404e+06	3.89194e+06	1.68069e+06	2.70611e+06	4.95957e+06	4.37005e+06	4.95226e+06	5.08237e+06	3.91484e+06	4.92167e+06	4.053e+06	5.10335e+06	4.99684e+06
		Okenone	10.3209	2.62658e+06	2.62961e+06	891916	1.80209e+06	1.94085e+06	795566	1.15408e+06	1.89769e+06	1.78296e+06	1.82386e+06	1.92703e+06	1.48885e+06	3.6038e+06	1.99248e+06	2.0793e+06	1.97782e+06
				4.56386e+06	8.10097e+06	1.56402e+06	4.19367e+06	4.88053e+06	1.13394e+06	2.39227e+06	6.93559e+06	5.15547e+06	5.1419e+06	5.96948e+06	1.96258e+06	5.46992e+06	3.98076e+06	3.84838e+06	4.62492e+06
				3.1221e+06	2.88001e+06	875130	2.00202e+06	2.93666e+06	829823	1.69756e+06	2.98318e+06	2.60908e+06	3.40794e+06	3.12935e+06	2.13727e+06	3.22816e+06	2.91009e+06	2.58977e+06	2.90187e+06
				3.23571e+06	2.89932e+06	1.13182e+06	2.38223e+06	2.88277e+06	1.22664e+06	1.72806e+06	3.11722e+06	2.79647e+06	3.2299e+06	3.17299e+06	2.45343e+06	3.5354e+06	2.66352e+06	3.2602e+06	3.19111e+06
		Flumiclorac pentyl	7.40127	1.5346e+06	1.6891e+06	574013	999999	1.57162e+06	584379	911998	1.94686e+06	1.74892e+06	2.67574e+06	2.66043e+06	2.11096e+06	1.05428e+06	1.58407e+06	1.92133e+06	1.63008e+06
				1.6972e+06	1.9299e+06	436218	1.18536e+06	1.73846e+06	584783	821090	1.36232e+06	1.38526e+06	1.55276e+06	1.52463e+06	1.0548e+06	1.37868e+06	1.53657e+06	1.58624e+06	1.76779e+06
				4.33912e+06	5.64396e+06	1.12387e+06	2.23622e+06	3.34285e+06	1.02281e+06	1.45762e+06	3.91062e+06	2.62868e+06	3.86009e+06	3.79463e+06	2.24951e+06	4.18948e+06	2.84917e+06	2.7617e+06	2.80411e+06
				6.75598e+06	8.9862e+06	2.36277e+06	5.50745e+06	5.7546e+06	2.94131e+06	3.63598e+06	8.93256e+06	6.60252e+06	8.65202e+06	9.48776e+06	6.44462e+06	7.27756e+06	6.07614e+06	8.08903e+06	6.64016e+06
				1.46271e+06	1.26518e+06	202093	1.0841e+06	1.35555e+06	483156	728493	2.07188e+06	1.37043e+06	2.09897e+06	1.57731e+06	980325	1.55544e+06	712021	1.27155e+06	1.38477e+06
		Torulene	11.2256	1.95256e+06	1.6282e+06	468005	1.25312e+06	1.48618e+06	689976	845847	1.66099e+06	1.46113e+06	1.32767e+06	1.33992e+06	1.10261e+06	1.24528e+06	1.09968e+06	1.70314e+06	1.44902e+06
				2.03235e+06	1.76364e+06	648306	1.20334e+06	1.55872e+06	719963	1.11701e+06	2.03757e+06	1.98159e+06	1.96995e+06	2.13897e+06	1.68598e+06	1.60269e+06	1.60002e+06	1.99347e+06	2.11171e+06
		Annomuricin A	2.23914	2.27171e+06	1.60939e+06	669410	1.62833e+06	1.92568e+06	685870	1.30305e+06	1.5888e+06	2.12494e+06	2.0424e+06	2.0219e+06	1.88878e+06	2.44129e+06	1.80716e+06	2.16137e+06	2.248e+06
				2.30729e+06	3.35822e+06	813774	1.52306e+06	2.25277e+06	890630	1.15589e+06	2.58477e+06	1.94076e+06	2.79988e+06	2.40024e+06	1.49459e+06	2.1962e+06	1.92203e+06	2.1594e+06	2.03548e+06
				3.04409e+06	3.66662e+06	865581	1.86173e+06	2.30326e+06	972958	1.29718e+06	2.53791e+06	2.0795e+06	2.76442e+06	2.72693e+06	1.91893e+06	3.15389e+06	2.02082e+06	2.3682e+06	2.35222e+06
				1.59975e+06	689579	319296	1.09246e+06	883166	569441	988449	1.12897e+06	1.48625e+06	1.18198e+06	1.27323e+06	1.25523e+06	1.57838e+06	935395	1.35626e+06	1.38625e+06
				1.99015e+06	1.88093e+06	743176	1.395e+06	1.82872e+06	769940	1.38627e+06	2.17406e+06	2.1511e+06	1.98199e+06	2.23003e+06	1.73101e+06	2.25764e+06	1.95237e+06	2.43689e+06	2.44161e+06
				8.7296e+06	1.08703e+07	3.08192e+06	6.05028e+06	8.87202e+06	3.23825e+06	4.577e+06	8.05602e+06	6.83856e+06	8.22144e+06	8.42493e+06	5.51065e+06	7.46233e+06	7.35171e+06	7.91479e+06	7.29082e+06
				1.38847e+06	1.11311e+06	360037	797357	801816	330930	768522	1.54973e+06	927137	1.39282e+06	1.25247e+06	1.17066e+06	1.54475e+06	1.09289e+06	1.38005e+06	1.36591e+06
				1.38546e+06	1.31604e+06	382167	958024	1.18513e+06	341922	786713	1.45948e+06	1.2777e+06	1.77179e+06	1.50246e+06	1.24568e+06	1.71425e+06	1.06937e+06	1.14184e+06	1.59577e+06
				873921	794261	527232	588841	556417	277485	301076	454755	525672	642832	430254	464198	1.23801e+06	596752	467714	410609
				3.53077e+06	3.37258e+06	1.47101e+06	2.79069e+06	5.8982e+06	208339	1.8044e+06	3.31649e+06	3.27016e+06	4.12012e+06	3.31115e+06	1.8641e+06	5.77501e+06	2.32335e+06	1.85594e+06	1.7862e+06
				2.73765e+07	2.39682e+07	1.50225e+07	1.99905e+07	2.1082e+07	1.12975e+07	2.02474e+07	2.44878e+07	2.17834e+07	2.38246e+07	2.68515e+07	2.38298e+07	7.51553e+06	1.69697e+07	2.14083e+07	1.99675e+07
				1.59825e+07	1.36343e+07	8.60954e+06	1.13786e+07	1.11928e+07	5.97892e+06	1.04451e+07	1.31236e+07	1.2153e+07	1.24269e+07	1.39098e+07	1.27837e+07	4.17823e+06	9.24522e+06	1.1593e+07	1.08035e+07
				3.74082e+06	2.55362e+06	1.07335e+06	1.9363e+06	1.8328e+06	603057	835429	581495	579917	821360	1.08312e+06	838208	293278	1.13795e+06	961501	843195
				1.53292e+07	1.33592e+07	8.33245e+06	1.11443e+07	1.09471e+07	5.91249e+06	1.03233e+07	1.27683e+07	1.17822e+07	1.21092e+07	1.31972e+07	1.2317e+07	4.23735e+06	8.96608e+06	1.13078e+07	1.05435e+07
				1.0957e+07	2.9268e+07	1.1574e+07	1.36558e+07	9.60841e+06	8.29785e+06	7.45135e+06	2.1916e+07	1.85853e+07	1.76746e+07	1.53738e+07	1.64743e+07	3.56364e+07	1.63903e+07	1.8177e+07	1.90815e+07
				3.97235e+06	4.40988e+06	967068	2.91904e+06	8.98059e+06	29346.7	1.70792e+06	4.96996e+06	3.81576e+06	5.64813e+06	4.03351e+06	2.71494e+06	2.72805e+06	2.44424e+06	2.05721e+06	1.75255e+06
				1.9956e+06	6.64479e+06	1.33169e+06	1.74141e+06	1.47001e+06	450412	551643	2.77229e+06	1.76069e+06	1.77326e+06	617678	1.96205e+06	3.68101e+06	1.82126e+06	1.96102e+06	1.88519e+06
				3.70264e+06	3.10024e+06	1.46277e+06	1.45789e+06	2.10866e+06	767204	1.12517e+06	2.91043e+06	1.84645e+06	2.30033e+06	2.41668e+06	3.56971e+06	2.04709e+06	1.74444e+06	2.36148e+06	1.5401e+06
				1.20497e+07	3.14849e+07	6.66808e+06	1.04549e+07	7.56624e+06	3.16575e+06	2.98859e+06	1.53855e+07	9.12876e+06	1.05993e+07	9.16146e+06	9.98012e+06	2.6222e+07	1.10456e+07	1.00318e+07	9.07292e+06
				2.32266e+07	8.37158e+07	2.12342e+07	3.50398e+07	2.72022e+07	1.17576e+07	1.50146e+07	5.69464e+07	3.25823e+07	3.94809e+07	3.0516e+07	4.51687e+07	4.32767e+07	3.56305e+07	4.22964e+07	3.55967e+07
				3.71687e+08	9.70062e+08	2.1307e+08	3.14379e+08	2.36044e+08	1.06651e+08	1.15073e+08	4.75601e+08	3.10322e+08	3.53874e+08	2.94118e+08	3.29326e+08	8.05221e+08	3.50309e+08	3.31186e+08	2.98827e+08
		Octafluorocyclobutane	0.0436747	3.71301e+06	1.44854e+07	5.83884e+06	7.36964e+06	3.97527e+06	3.0898e+06	2.68287e+06	1.17399e+07	8.22508e+06	7.58381e+06	5.12849e+06	8.76946e+06	1.43114e+07	8.15435e+06	1.01486e+07	8.5341e+06
				2.35084e+07	8.37158e+07	2.13208e+07	3.53416e+07	2.72022e+07	1.17576e+07	1.4584e+07	5.79716e+07	3.33932e+07	4.01835e+07	3.01145e+07	4.59119e+07	4.32843e+07	3.70998e+07	4.18738e+07	3.58626e+07
		Tantalum	-22.9908	1.28787e+07	1.23313e+07	9.35818e+06	8.43582e+06	8.22e+06	7.42875e+06	1.32974e+07	1.17852e+07	1.02228e+07	1.26262e+07	1.1805e+07	1.11366e+07	1.56975e+07	8.59488e+06	9.83053e+06	8.96378e+06
				7.06078e+06	2.25848e+07	4.80198e+06	8.92529e+06	7.0388e+06	2.57818e+06	3.21839e+06	1.47488e+07	7.80249e+06	9.35217e+06	8.22099e+06	1.06929e+07	1.54551e+07	9.38343e+06	1.0142e+07	8.65645e+06
				49438.1	14931.7	0	15150.4	21383.1	156603	0	136256	10489.9	0	0	0	1.54655e+06	195210	116911	63525
				2.65887e+07	8.69108e+07	2.13287e+07	3.65742e+07	2.80484e+07	1.01992e+07	1.25572e+07	5.68542e+07	3.13965e+07	3.90124e+07	2.92531e+07	4.42736e+07	5.95037e+07	3.57668e+07	4.17367e+07	3.48959e+07
				5.57761e+06	4.06087e+06	4.1802e+06	3.76083e+06	2.9542e+06	2.48114e+06	2.70259e+06	3.28085e+06	3.16708e+06	2.57563e+06	2.51835e+06	3.49399e+06	8.28823e+06	3.1452e+06	2.22485e+06	2.59656e+06
				8.31706e+06	7.17196e+06	3.26504e+06	6.11466e+06	5.54761e+06	1.25135e+06	5.48431e+06	8.54034e+06	5.18978e+06	8.70541e+06	7.35187e+06	8.91654e+06	5.75853e+06	4.65801e+06	6.7018e+06	4.98098e+06
				3.03152e+06	2.87856e+06	1.55509e+06	2.6346e+06	2.54479e+06	986049	2.51077e+06	3.29377e+06	2.39189e+06	3.42253e+06	3.47729e+06	3.90465e+06	1.48195e+06	2.38952e+06	2.26511e+06	2.55572e+06
				2.75678e+07	3.15404e+07	6.52462e+06	2.0766e+07	2.86168e+07	4.53578e+06	1.31212e+07	4.16921e+07	2.61256e+07	3.59246e+07	3.11008e+07	3.80089e+07	2.34276e+07	2.55285e+07	2.72852e+07	2.53131e+07
				2.28774e+06	7.07085e+06	1.31943e+06	2.47925e+06	3.03544e+06	860931	1.18487e+06	3.65561e+06	2.93104e+06	3.40578e+06	2.38453e+06	2.85543e+06	4.01575e+06	2.12125e+06	3.26008e+06	2.04016e+06
				3.43013e+07	2.88448e+07	1.43339e+07	2.41019e+07	1.90388e+07	4.82098e+06	1.53722e+07	2.50123e+07	1.71826e+07	2.38392e+07	2.46597e+07	2.94385e+07	1.49045e+07	1.82779e+07	1.84369e+07	1.87454e+07
				3.65608e+07	6.1554e+07	1.35347e+07	2.75995e+07	2.70691e+07	9.27721e+06	2.81371e+07	4.17337e+07	3.15047e+07	3.68176e+07	2.7202e+07	4.22913e+07	3.03473e+07	2.77116e+07	3.05294e+07	2.73831e+07
				1.10762e+08	1.15832e+08	4.17108e+07	8.48728e+07	8.97817e+07	1.9776e+07	5.99888e+07	1.1246e+08	7.56369e+07	1.18168e+08	1.2508e+08	1.11144e+08	7.28451e+07	7.59369e+07	8.89251e+07	7.3523e+07
				3.43848e+06	7.53785e+06	6.75166e+06	7.5034e+06	5.13034e+06	2.46557e+06	3.99382e+06	7.59707e+06	5.60009e+06	7.85109e+06	6.30923e+06	8.2274e+06	1.11187e+07	6.25796e+06	6.98429e+06	6.44727e+06
				3.43889e+06	7.98008e+06	6.5821e+06	7.51381e+06	6.5193e+06	2.34073e+06	4.21797e+06	8.20406e+06	6.17431e+06	9.12178e+06	8.0117e+06	8.57016e+06	8.35075e+06	6.19413e+06	7.49612e+06	7.0394e+06
				2.90589e+07	8.31382e+07	2.19325e+07	3.66003e+07	2.75136e+07	1.08165e+07	1.25134e+07	5.60435e+07	3.13574e+07	3.84269e+07	2.92128e+07	4.41881e+07	4.49616e+07	3.60745e+07	4.18532e+07	3.5291e+07
				1.29881e+08	1.2927e+08	5.14615e+07	1.02157e+08	9.04081e+07	1.9776e+07	6.77518e+07	1.12901e+08	7.64455e+07	1.08441e+08	1.17881e+08	1.24708e+08	1.01178e+08	8.93824e+07	8.85141e+07	8.48069e+07
				5.24836e+07	3.10735e+07	1.36695e+07	2.75498e+07	3.36097e+07	3.4374e+06	1.10183e+07	2.80548e+07	2.48693e+07	1.74765e+07	4.02624e+07	9.19162e+06	4.63045e+07	2.23149e+07	2.09663e+07	1.85801e+07
				3.14717e+06	6.89834e+06	1.44634e+06	3.07523e+06	3.49673e+06	987940	1.80421e+06	4.49723e+06	2.89984e+06	3.37499e+06	3.31229e+06	3.67139e+06	3.7807e+06	2.1447e+06	3.30337e+06	2.92891e+06
		Perflutren	19.9355	2.36343e+07	1.50222e+07	6.10076e+06	9.32963e+06	1.58634e+07	3.77859e+06	1.08912e+07	1.86769e+07	1.39728e+07	1.64528e+07	9.89861e+06	1.36815e+07	2.51171e+07	1.30217e+07	1.38162e+07	9.1104e+06
				2.81653e+06	3.0244e+06	3.11183e+06	2.60322e+06	2.91984e+06	1.69018e+06	2.47448e+06	3.63076e+06	3.20968e+06	3.73232e+06	2.29351e+06	3.41487e+06	1.11017e+06	2.24032e+06	2.36246e+06	2.1591e+06
				1.84045e+07	3.56392e+07	1.72539e+07	2.00872e+07	1.87127e+07	9.24135e+06	1.16e+07	2.36256e+07	2.14773e+07	2.2315e+07	1.89321e+07	2.13798e+07	3.28346e+07	2.01965e+07	2.24384e+07	2.17416e+07
				2.73845e+07	3.16186e+07	6.49475e+06	2.09336e+07	2.84586e+07	4.43292e+06	1.32366e+07	4.18016e+07	2.61679e+07	3.5826e+07	3.07327e+07	3.79772e+07	3.12965e+07	2.5594e+07	2.69499e+07	2.5356e+07
				3.42228e+06	4.1723e+06	688091	820972	2.07541e+06	71274.9	84812.7	38792	471316	56367.4	33743.6	58570	1.96862e+07	105108	0	91142.2
				2.41265e+06	1.52893e+06	225234	292667	809875	1.03354e+06	926194	0	60668.9	128351	0	231594	9.711e+06	2.51213e+06	2.08088e+06	1.88862e+06
				2.40334e+06	1.71312e+06	1.5426e+06	2.48853e+06	1.27349e+06	997267	1.51143e+06	1.37185e+06	1.44826e+06	1.29324e+06	1.50836e+06	1.59356e+06	1.12535e+06	1.84484e+06	2.08528e+06	2.00722e+06
				1.33537e+06	681812	158597	39480.9	284276	426134	522364	0	0	47022	275002	195334	4.31406e+06	1.30921e+06	1.29847e+06	788135
				852269	1.66393e+06	142115	521819	1.44936e+06	1.06569e+06	1.03886e+06	1.33466e+06	1.64807e+06	1.03156e+06	998037	528259	1.00392e+06	1.30887e+06	1.15192e+06	1.02196e+06
				1.40745e+07	1.32419e+07	3.79295e+06	6.81311e+06	1.08444e+07	3.00384e+06	4.35182e+06	1.44039e+07	3.86506e+06	1.23542e+07	1.49867e+07	1.45259e+07	1.06112e+07	8.54191e+06	8.24296e+06	6.95268e+06
				1.22764e+06	2.01603e+06	2.2203e+06	2.93035e+06	1.91214e+06	2.23767e+06	1.64572e+06	2.46505e+06	2.27643e+06	1.57721e+06	2.77118e+06	1.89485e+06	44343.5	1.96805e+06	1.955e+06	1.323e+06
				3.71873e+07	4.75257e+07	1.52932e+07	2.20172e+07	2.18497e+07	9.5265e+06	1.11737e+07	2.59796e+07	2.09389e+07	2.75344e+07	2.18756e+07	2.63e+07	6.75899e+07	2.25855e+07	1.98207e+07	1.75221e+07
				8.69902e+06	1.13615e+07	2.19188e+06	5.6924e+06	1.21491e+07	6.75509e+06	8.40974e+06	1.06772e+07	1.26602e+07	6.70415e+06	1.05054e+07	5.99437e+06	1.37726e+07	1.12423e+07	9.64576e+06	1.00582e+07
				3.40587e+07	3.06648e+07	1.49012e+07	2.48836e+07	1.86249e+07	4.93677e+06	1.53641e+07	2.45542e+07	1.69729e+07	2.33418e+07	2.45036e+07	2.90844e+07	1.54534e+07	1.79823e+07	1.84329e+07	1.88188e+07
				5.12675e+06	2.75308e+06	7.77636e+06	6.22346e+06	4.45612e+06	4.59612e+06	5.75508e+06	4.16685e+06	4.16203e+06	5.55183e+06	3.04146e+06	4.20606e+06	9.77564e+06	4.18236e+06	3.67365e+06	3.77693e+06
				7.72634e+06	1.39971e+07	5.3723e+06	8.51531e+06	6.69465e+06	4.89119e+06	3.68331e+06	9.28875e+06	9.66659e+06	9.10389e+06	7.35146e+06	6.9531e+06	7.58275e+06	7.99681e+06	6.7849e+06	6.31854e+06
				2.36193e+06	1.22125e+06	1.4961e+06	2.29205e+06	3.90938e+06	723673	2.42342e+06	3.51695e+06	1.99896e+06	2.15539e+06	4.28738e+06	2.06256e+06	7.0679e+06	1.79051e+06	1.14915e+06	1.69686e+06
				2.4052e+07	3.47112e+07	3.02303e+06	1.10372e+07	2.75504e+07	5.61782e+06	1.29488e+07	2.38898e+07	2.40866e+07	1.60242e+07	2.61482e+07	1.42344e+07	2.29231e+07	2.11262e+07	2.12251e+07	2.0378e+07
				1.17128e+07	1.18113e+07	9.11315e+06	1.2771e+07	1.22294e+07	3.02872e+06	8.79452e+06	1.07787e+07	8.88137e+06	1.35744e+07	7.77828e+06	1.16772e+07	1.37002e+07	9.47924e+06	9.41698e+06	8.26164e+06
				9.23842e+06	9.54432e+06	3.5695e+06	6.28366e+06	7.75809e+06	1.76116e+06	3.4543e+06	7.73608e+06	7.53042e+06	7.70597e+06	9.18672e+06	5.28484e+06	1.04101e+07	6.61934e+06	6.05074e+06	5.38353e+06
		Quinclorac	-15.0217	4.3467e+07	4.89184e+07	1.07264e+07	2.79336e+07	5.91064e+07	1.58731e+07	8.72402e+06	6.22801e+07	3.38927e+07	3.1343e+07	4.62801e+07	2.49989e+07	4.72158e+07	4.3388e+07	4.36053e+07	4.01033e+07
				838323	654897	189301	19919.8	184668	390628	288853	0	13478.1	27003.5	0	318355	1.50075e+06	1.14612e+06	725878	734119
				2.89451e+06	4.8011e+06	477711	1.62327e+06	3.38349e+06	446596	1.28513e+06	2.91376e+06	2.57617e+06	1.90414e+06	4.17769e+06	2.04686e+06	1.03133e+06	2.4192e+06	2.87846e+06	1.36871e+06
				1.08593e+08	1.03211e+08	8.59267e+06	2.15771e+07	6.84373e+07	1.4129e+07	4.20381e+07	1.81376e+07	1.47319e+07	2.85548e+07	1.7149e+07	2.91837e+07	1.06924e+08	1.0278e+08	1.16755e+08	1.00541e+08
				1.92266e+06	3.44727e+06	205933	721227	2.99741e+06	258826	2.06005e+06	2.40537e+06	1.53243e+06	388651	3.85515e+06	1.77988e+06	636396	1.8289e+06	2.31918e+06	2.28969e+06
				5.02593e+06	830945	862787	1.25536e+06	1.61123e+06	615201	585947	1.05523e+06	993510	1.02035e+06	1.19512e+06	946518	1.02328e+06	1.19062e+06	1.10564e+06	644886
				2.27231e+06	1.91087e+06	935884	1.58846e+06	2.0315e+06	662699	1.26865e+06	1.76693e+06	2.38735e+06	3.77827e+06	1.54679e+06	4.01605e+06	1.30129e+06	1.76911e+06	2.20967e+06	2.12568e+06
				2.01888e+07	2.40107e+07	9.99322e+06	1.72714e+07	1.9814e+07	3.71469e+06	1.5308e+07	1.63908e+07	1.22484e+07	2.32529e+07	2.0139e+07	2.41156e+07	2.44794e+07	1.5505e+07	1.53419e+07	1.47774e+07
				2.08528e+07	1.6895e+07	2.78092e+06	5.99721e+06	1.06784e+07	4.96082e+06	8.0001e+06	1.45782e+06	1.82606e+06	4.85387e+06	2.6817e+06	5.38218e+06	2.8257e+07	1.91075e+07	1.93356e+07	1.72909e+07
				2.12542e+06	1.64471e+06	1.82219e+06	1.87218e+06	5.01262e+06	867654	2.29259e+06	2.58438e+06	2.19475e+06	2.80625e+06	3.24682e+06	2.04601e+06	2.25827e+06	1.93018e+06	1.69263e+06	2.09299e+06
				1.18992e+07	1.28322e+07	4.98826e+06	1.32614e+07	3.00052e+07	2.3226e+06	2.19477e+07	2.34408e+07	2.20508e+07	2.40488e+07	1.74166e+07	1.89074e+07	2.14036e+07	1.66961e+07	2.16852e+07	1.80831e+07
				1.61616e+06	1.33977e+06	545960	1.87891e+06	1.58193e+06	191117	800369	1.79583e+06	679077	2.03881e+06	1.70906e+06	1.65206e+06	590931	1.44322e+06	939425	1.00778e+06
				2.1815e+06	1.08879e+06	2.53188e+06	1.71399e+06	1.68562e+06	1.23646e+06	2.08718e+06	2.04121e+06	1.96787e+06	2.24746e+06	1.55656e+06	2.5045e+06	4.54541e+06	1.5702e+06	1.62687e+06	1.81743e+06
				2.29651e+06	1.0942e+06	2.49869e+06	1.63507e+06	1.87101e+06	1.24494e+06	2.1689e+06	2.14442e+06	1.99818e+06	2.32447e+06	1.74711e+06	2.59375e+06	4.66912e+06	1.66749e+06	1.66767e+06	1.86981e+06
				3.47223e+06	2.21948e+06	429398	851390	3.41922e+06	852307	1.29902e+06	677610	51490.1	789483	934501	209370	2.60953e+06	3.22089e+06	2.07999e+06	1.99698e+06
				2.83287e+06	4.72242e+06	442362	1.5429e+06	3.41917e+06	438794	1.29725e+06	2.77449e+06	2.60407e+06	1.90339e+06	4.23326e+06	2.03617e+06	981016	2.45082e+06	2.88425e+06	1.43274e+06
				3.4474e+06	1.18287e+06	695393	1.92177e+06	2.20785e+06	18535.8	1.33256e+06	0	0	0	2.30181e+06	588984	245167	491603	0	0
				790036	3.59036e+06	583733	1.54332e+06	547515	2.37007e+06	1.34045e+06	9.12398e+06	8.23697e+06	7.63753e+06	3.16181e+06	2.43809e+06	2.91548e+06	2.60463e+06	3.08938e+06	2.81468e+06
				913523	1.11186e+06	0	0	243234	65557.8	614473	0	0	144654	23397.8	237656	934319	874747	1.31763e+06	945385
				9.18376e+06	1.25553e+07	3.03e+06	1.00085e+07	2.82256e+07	1.33462e+06	1.67692e+07	1.86854e+07	1.72484e+07	2.15613e+07	1.3416e+07	1.53444e+07	1.17737e+07	1.24672e+07	1.79033e+07	1.41238e+07
				1.14917e+07	1.96375e+07	7.48748e+06	8.65545e+06	1.27544e+07	2.53629e+06	7.41563e+06	1.27015e+07	7.19642e+06	1.0646e+07	1.28865e+07	1.37793e+07	1.05782e+07	9.83563e+06	1.11996e+07	1.05327e+07
		Radon-222	-8.05861	1.41086e+06	1.79194e+06	3.13166e+06	2.74379e+06	1.81574e+06	1.40973e+06	1.76121e+06	2.14054e+06	2.16868e+06	2.56342e+06	2.28487e+06	2.33155e+06	3.25194e+06	3.2838e+06	1.612e+06	1.44717e+06
				4.67901e+07	4.2779e+07	6.69666e+06	2.16248e+07	4.84291e+07	4.554e+06	9.66373e+06	4.18249e+07	2.39792e+07	2.49479e+07	3.85402e+07	2.4373e+07	1.65882e+07	3.05797e+07	3.58046e+07	3.34233e+07
				2.60626e+07	5.32906e+07	1.78235e+07	4.95867e+07	4.4538e+07	2.95492e+06	2.04457e+07	4.91974e+07	3.40513e+07	6.27567e+07	5.66774e+07	4.42727e+07	3.35492e+07	3.39905e+07	3.38108e+07	3.11368e+07
				1.37e+07	2.15351e+07	1.60048e+07	1.73603e+07	2.81837e+07	4.70914e+06	9.25108e+06	3.31974e+07	1.91985e+07	1.33466e+07	1.09156e+07	1.57787e+07	3.31554e+07	2.36023e+07	2.34477e+07	2.04866e+07
				1.5405e+06	1.73292e+06	468765	1.70692e+06	5.48546e+06	201883	3.26198e+06	3.32426e+06	3.34608e+06	3.89094e+06	2.24468e+06	2.88544e+06	2.59572e+06	2.1434e+06	3.31504e+06	2.48583e+06
				1.37584e+08	2.6285e+08	9.81535e+07	2.41789e+08	2.17487e+08	4.35959e+07	1.2255e+08	2.62705e+08	1.95516e+08	3.24222e+08	2.8967e+08	2.36517e+08	1.63129e+08	1.76541e+08	1.8365e+08	1.65425e+08
				7.10108e+06	7.10025e+06	2.11837e+06	3.58353e+06	9.00287e+06	142391	2.81022e+06	7.59427e+06	6.37417e+06	5.97938e+06	5.71801e+06	5.55576e+06	6.0301e+06	6.20264e+06	5.88871e+06	4.91278e+06
				2.0671e+06	2.28081e+06	1.2986e+06	1.80591e+06	1.12308e+06	584331	2.31875e+06	3.03463e+06	1.27308e+06	1.92973e+06	751568	2.57625e+06	2.35928e+06	2.44833e+06	2.95116e+06	2.16203e+06
				1.2061e+07	1.67499e+07	5.58188e+06	1.30019e+07	1.77947e+07	2.15337e+06	1.50703e+07	2.05757e+07	1.44568e+07	2.04967e+07	2.20154e+07	1.57068e+07	1.24936e+07	1.42102e+07	1.79908e+07	1.5728e+07
				760981	48570.4	677086	350522	160656	356174	752674	318961	12866	164610	126066	245463	317773	652999	369898	553709
				1.93241e+06	5.77983e+06	2.78821e+06	6.17491e+06	6.09107e+06	920992	4.28395e+06	6.01691e+06	5.06807e+06	1.40838e+07	9.63057e+06	8.33751e+06	2.03621e+06	3.94578e+06	4.7997e+06	4.78676e+06
				773589	3.45412e+06	994383	3.6723e+06	1.60029e+06	0	4.19388e+06	8.00746e+06	6.47084e+06	1.38608e+07	6.45991e+06	9.93793e+06	1.93027e+06	3.23422e+06	6.52815e+06	5.15383e+06
				1.37794e+08	2.6078e+08	9.8202e+07	2.40651e+08	2.14886e+08	4.36374e+07	1.22979e+08	2.61124e+08	1.93403e+08	3.24245e+08	2.94016e+08	2.35814e+08	1.26945e+08	1.79871e+08	1.82276e+08	1.66746e+08
				5.09168e+06	9.22891e+06	3.062e+06	9.32473e+06	9.90466e+06	487754	4.42066e+06	1.06286e+07	7.55502e+06	1.30044e+07	9.97881e+06	8.57693e+06	6.9386e+06	6.39164e+06	6.51142e+06	6.15894e+06
		5,6-Dichloro-1,3-cyclohexadiene	-20.6882	2.87864e+06	4.5454e+06	1.07867e+06	1.80499e+06	3.89436e+06	284531	1.8845e+06	2.74358e+06	2.11117e+06	4.10157e+06	3.06759e+06	3.27364e+06	7.16499e+06	2.43977e+06	3.32372e+06	3.0417e+06
				1.34973e+07	1.59414e+07	4.95279e+06	8.53825e+06	1.35307e+07	1.6549e+06	9.61419e+06	8.77531e+06	4.48574e+06	1.39754e+07	1.01594e+07	8.58658e+06	1.81671e+07	1.27909e+07	1.49554e+07	1.4276e+07
				5.28697e+06	4.84614e+06	2.07928e+06	5.08669e+06	7.7146e+06	1.81883e+06	3.34041e+06	6.17541e+06	3.18523e+06	4.68077e+06	5.94525e+06	2.01118e+06	2.88529e+06	4.7003e+06	4.67891e+06	3.82894e+06
				2.04075e+06	5.91499e+06	2.85331e+06	6.22284e+06	6.20946e+06	920992	4.37384e+06	5.97024e+06	5.33983e+06	1.41263e+07	9.76411e+06	8.33184e+06	2.02658e+06	3.94578e+06	4.74919e+06	4.82631e+06
				5.43149e+06	4.91029e+06	2.13897e+06	5.15029e+06	7.96952e+06	1.99093e+06	3.36064e+06	6.09686e+06	3.26319e+06	4.7162e+06	6.00459e+06	2.07524e+06	2.93844e+06	4.79155e+06	4.77676e+06	4.01088e+06
				8.18759e+07	5.0213e+07	2.64923e+07	4.04891e+07	3.16788e+07	2.19915e+07	2.19199e+07	2.52301e+07	2.28274e+07	2.5142e+07	3.10435e+07	3.03656e+07	2.10409e+07	3.24831e+07	3.3247e+07	3.1971e+07
				4.04867e+07	3.10435e+07	2.04855e+07	2.49113e+07	1.8718e+07	1.34942e+07	1.05907e+07	1.23751e+07	1.14762e+07	1.20654e+07	1.87066e+07	1.51805e+07	2.26874e+07	1.85707e+07	1.74961e+07	1.621e+07
				2.33233e+07	2.5448e+07	1.5917e+07	2.08271e+07	1.87373e+07	6.79299e+06	1.72223e+07	2.02938e+07	1.78476e+07	2.08164e+07	2.36348e+07	2.08649e+07	2.12301e+07	1.90165e+07	2.00856e+07	1.79812e+07
				1.43572e+06	1.88598e+06	3.03693e+06	3.16888e+06	1.76731e+06	1.37172e+06	1.76568e+06	1.8132e+06	2.07737e+06	2.16932e+06	1.80304e+06	2.15984e+06	3.29025e+06	3.20636e+06	1.53411e+06	1.61978e+06
				2.80192e+07	2.04635e+07	1.36397e+07	1.76363e+07	1.24175e+07	9.28119e+06	7.35348e+06	8.50506e+06	8.82332e+06	8.40759e+06	1.19409e+07	1.05905e+07	1.66933e+07	1.15773e+07	1.30186e+07	9.95127e+06
				0	221502	0	0	255690	0	235286	474671	55533.9	146643	163826	84125.1	2.76176e+06	3.3272e+06	3.40523e+06	3.54393e+06
				49792	2.11175e+06	40202.2	0	1.05153e+06	0	295786	978988	638892	389855	565816	415512	6.7929e+06	7.31055e+06	8.30863e+06	7.02511e+06
				7.57586e+06	1.36264e+07	1.27795e+06	7.3742e+06	1.3746e+07	2.67797e+06	3.78219e+06	1.59148e+07	1.27761e+07	1.44773e+07	2.14656e+07	9.27534e+06	8.15525e+06	8.20701e+06	8.27267e+06	7.94945e+06
				2.64888e+06	3.75268e+06	2.78945e+06	4.33703e+06	2.96943e+06	1.6504e+06	2.33536e+06	4.86484e+06	4.48716e+06	7.70819e+06	7.42466e+06	3.78889e+06	2.91913e+06	3.18285e+06	3.61453e+06	3.13415e+06
				7.52045e+07	4.97058e+07	2.72922e+07	4.08551e+07	3.08953e+07	2.40206e+07	2.28853e+07	2.58074e+07	2.37398e+07	2.35666e+07	3.0426e+07	2.95498e+07	2.35433e+07	3.29464e+07	3.24064e+07	3.26189e+07
				9.07709e+06	1.5156e+07	7.46646e+06	1.47754e+07	1.51393e+07	1.00343e+06	1.28335e+07	1.21608e+07	9.80876e+06	1.37074e+07	2.29308e+07	2.07284e+07	7.31607e+06	1.41877e+07	2.37343e+07	2.05415e+07
				1.95833e+07	8.24664e+06	9.0737e+06	1.11476e+07	1.26708e+07	5.16011e+06	8.78412e+06	9.00177e+06	8.44798e+06	1.01114e+07	1.20229e+07	7.51761e+06	1.15341e+07	9.13856e+06	1.07496e+07	8.356e+06
				2.62235e+07	2.85954e+07	1.95074e+07	2.69719e+07	2.35824e+07	1.20342e+07	2.42224e+07	2.66727e+07	2.56984e+07	2.78608e+07	3.15555e+07	3.04076e+07	3.21875e+07	2.34713e+07	2.68542e+07	2.57758e+07
				1.1318e+07	5.60063e+06	3.83947e+06	5.71135e+06	7.23125e+06	2.26455e+06	6.0254e+06	6.02108e+06	5.33555e+06	6.14536e+06	6.18951e+06	5.47568e+06	5.44944e+06	6.58742e+06	6.64009e+06	5.37865e+06
				1.02466e+07	2.38066e+07	7.29375e+06	1.3571e+07	1.57829e+07	2.84807e+06	1.63322e+07	2.11678e+07	1.68134e+07	2.9956e+07	2.51683e+07	1.61095e+07	1.51311e+07	1.64942e+07	1.55631e+07	1.38013e+07
				1.95953e+06	2.67244e+06	2.38134e+06	2.39275e+06	989112	2.30154e+06	1.11321e+06	5.13788e+06	4.95634e+06	3.45151e+06	1.59535e+06	2.79009e+06	6.43798e+06	3.30645e+06	2.12582e+06	2.47812e+06
				371602	3.85119e+06	359783	1.4608e+06	2.51835e+06	0	2.53417e+06	6.48633e+06	4.9331e+06	5.50838e+06	4.89633e+06	3.50007e+06	2.20808e+06	2.69257e+06	2.97097e+06	1.99225e+06
				4.08661e+07	3.14142e+07	1.23809e+07	2.24945e+07	1.98978e+07	7.57442e+06	1.9346e+07	2.99113e+07	2.22081e+07	2.56397e+07	2.72578e+07	2.5105e+07	2.99442e+07	2.13671e+07	2.43632e+07	2.27987e+07
				111144	1.2127e+07	0	1.93293e+06	179531	2.78613e+06	0	3.3429e+07	7.51397e+07	2.20469e+07	2.24792e+06	2.60349e+06	4.74622e+07	1.95193e+07	1.82796e+07	2.52322e+07
				1.35392e+07	6.47102e+06	8.42938e+06	9.66126e+06	8.81344e+06	5.87841e+06	5.20863e+06	4.81719e+06	6.84384e+06	5.26509e+06	6.63554e+06	6.01661e+06	1.44343e+06	9.32857e+06	9.83839e+06	9.27226e+06
				7.688e+06	9.00426e+06	5.3488e+06	5.6491e+06	7.11123e+06	4.03508e+06	3.01664e+06	5.96015e+06	5.72832e+06	8.76855e+06	7.62559e+06	3.34239e+06	6.55845e+06	5.60461e+06	4.59001e+06	4.28139e+06
		3-Iodo-L-tyrosine	-18.558	1.26112e+07	2.26572e+07	6.6433e+06	1.21205e+07	1.64297e+07	2.74117e+06	1.37814e+07	2.1903e+07	1.45372e+07	2.43864e+07	1.88678e+07	1.67889e+07	1.82884e+07	1.38726e+07	1.57364e+07	1.32443e+07
				2.82069e+07	2.76719e+07	3.0078e+07	3.48049e+07	1.64776e+07	6.08734e+06	2.17443e+07	2.83964e+07	2.10817e+07	4.91071e+07	2.07497e+07	5.12939e+07	2.7434e+07	2.5415e+07	2.60816e+07	2.46116e+07
				1.15508e+07	1.96769e+07	7.60294e+06	8.66648e+06	1.28876e+07	2.63751e+06	7.49738e+06	1.25379e+07	7.21855e+06	1.06335e+07	1.26023e+07	1.37767e+07	1.07893e+07	9.72894e+06	1.10921e+07	1.08754e+07
				1.45507e+07	1.06388e+07	4.27765e+06	6.15108e+06	5.21495e+06	2.03737e+06	2.06282e+06	3.49248e+06	2.65052e+06	3.88634e+06	5.31838e+06	4.50433e+06	3.05828e+07	4.60489e+06	4.39621e+06	3.46925e+06
				1.92951e+08	2.67703e+08	1.29352e+08	1.72788e+08	2.11689e+08	5.94464e+07	1.99596e+08	2.67063e+08	2.122e+08	3.09548e+08	2.7849e+08	2.12094e+08	2.99631e+08	2.06657e+08	1.92443e+08	1.84023e+08
				4.52162e+06	5.58263e+06	3.15059e+06	5.04093e+06	4.21531e+06	1.41591e+06	2.60811e+06	6.8426e+06	5.91782e+06	7.13563e+06	5.86449e+06	6.5517e+06	8.00007e+06	5.0402e+06	4.45349e+06	4.03602e+06
				254639	1.27472e+06	60868.5	368782	1.15846e+06	0	845651	2.6419e+06	477670	2.37972e+06	2.5064e+06	1.21835e+06	621331	941852	485218	807394
				6.0554e+07	7.9935e+07	3.32103e+07	4.70665e+07	6.59247e+07	1.37061e+07	5.63505e+07	7.12854e+07	5.52706e+07	8.14811e+07	7.82867e+07	5.39981e+07	7.67388e+07	5.60417e+07	5.44377e+07	5.00429e+07
				1.04479e+07	2.4262e+07	7.32585e+06	1.3857e+07	1.57829e+07	2.84807e+06	1.62123e+07	2.15111e+07	1.70562e+07	2.9956e+07	2.51683e+07	1.58664e+07	1.51311e+07	1.61424e+07	1.56769e+07	1.39681e+07
				9.41768e+06	1.40367e+07	2.87583e+06	8.21834e+06	2.18273e+07	1.42038e+06	1.41086e+07	1.69662e+07	1.15959e+07	2.11027e+07	2.1879e+07	9.64545e+06	1.30719e+07	1.09312e+07	1.17515e+07	1.07189e+07
				2.80771e+07	1.90485e+07	1.9022e+07	2.29384e+07	2.03183e+07	1.56194e+07	1.8378e+07	1.54224e+07	1.38851e+07	1.51555e+07	2.04953e+07	1.82807e+07	4.48348e+06	2.1259e+07	2.04767e+07	2.20109e+07
				4.2098e+06	7.8059e+06	4.97042e+06	5.82074e+06	3.41347e+06	3.36489e+06	3.60798e+06	8.90476e+06	7.4454e+06	6.85343e+06	5.87106e+06	6.1496e+06	8.60944e+06	5.85118e+06	5.69441e+06	5.38042e+06
				2.24542e+08	1.54924e+08	1.47584e+08	1.76447e+08	1.52277e+08	1.0877e+08	1.34552e+08	1.12438e+08	1.08746e+08	1.11544e+08	1.53605e+08	1.40675e+08	4.68198e+07	1.55956e+08	1.60075e+08	1.62754e+08
				2.84009e+08	1.94256e+08	1.79625e+08	2.21796e+08	2.00262e+08	1.37073e+08	1.75805e+08	1.46453e+08	1.4309e+08	1.48419e+08	1.98241e+08	1.85161e+08	4.79784e+07	2.04032e+08	2.0754e+08	2.11692e+08
				1.36561e+08	9.665e+07	8.56246e+07	1.07209e+08	9.42659e+07	6.60999e+07	8.39378e+07	7.01099e+07	6.97863e+07	6.91623e+07	9.39913e+07	8.72129e+07	2.90236e+07	9.92432e+07	1.01529e+08	9.91964e+07
				2.21294e+07	2.8856e+07	7.83423e+06	1.63824e+07	2.6764e+07	7.62359e+06	1.52873e+07	2.46786e+07	2.69458e+07	2.16877e+07	2.55833e+07	1.26705e+07	1.76149e+07	2.06616e+07	2.26161e+07	1.8577e+07
				3.68976e+07	6.441e+07	3.77726e+07	4.3463e+07	2.86077e+07	3.51692e+07	2.32349e+07	8.60076e+07	8.33978e+07	7.05727e+07	4.63452e+07	5.07451e+07	4.42425e+07	5.57584e+07	5.20723e+07	4.58153e+07
				1.05894e+07	1.8269e+07	1.0175e+07	1.30943e+07	8.6874e+06	6.46913e+06	7.24154e+06	1.97658e+07	1.60358e+07	1.77741e+07	1.61257e+07	1.56081e+07	1.69248e+07	1.37422e+07	1.43523e+07	1.13413e+07
				6.44683e+06	8.82957e+06	2.94582e+06	5.87525e+06	6.12517e+06	539830	8.71085e+06	1.0651e+07	4.89305e+06	1.23646e+07	1.3123e+07	9.60558e+06	6.73331e+06	4.9946e+06	7.11497e+06	5.8994e+06
				736051	2.65823e+07	1.81363e+06	7.21055e+06	2.43678e+06	9.38912e+06	1.4207e+06	4.92368e+07	5.57699e+07	4.03871e+07	1.22606e+07	1.2602e+07	4.27562e+07	1.98738e+07	2.16254e+07	2.48626e+07
				1.54696e+07	1.09577e+07	4.4631e+06	6.3671e+06	5.49199e+06	2.03737e+06	2.11054e+06	3.48958e+06	2.62165e+06	3.88634e+06	5.41802e+06	4.5023e+06	3.05828e+07	4.89859e+06	4.34496e+06	3.39787e+06
				1.39331e+07	8.29489e+06	7.40954e+06	9.25472e+06	1.14947e+07	4.43934e+06	1.19681e+07	1.51713e+07	1.14602e+07	1.32163e+07	1.45802e+07	6.78791e+06	8.57735e+06	9.3049e+06	1.05455e+07	1.01241e+07
				9.56959e+06	1.36708e+07	4.65443e+06	1.25333e+07	3.97273e+07	3.29421e+06	1.49197e+07	2.09965e+07	1.83653e+07	2.57478e+07	2.95606e+07	1.49094e+07	1.72089e+07	1.87027e+07	1.67628e+07	1.57159e+07
				1.05389e+06	6.81597e+06	1.90551e+06	4.93216e+06	1.39612e+06	121229	2.61486e+06	7.98689e+06	6.79888e+06	6.59967e+06	1.04578e+07	8.12481e+06	3.82249e+06	5.03702e+06	8.90945e+06	6.598e+06
				3.61865e+06	7.11705e+06	3.76959e+06	3.76553e+06	1.75955e+06	2.55296e+06	1.2109e+06	5.71443e+06	5.26846e+06	5.37092e+06	3.44826e+06	4.11246e+06	4.88023e+06	5.52925e+06	3.36148e+06	3.16469e+06
				1.33875e+07	1.54578e+07	1.64552e+07	1.26495e+07	1.10938e+07	9.84978e+06	1.2163e+07	1.01586e+07	9.66088e+06	1.20194e+07	8.96551e+06	1.31211e+07	1.8268e+07	1.27806e+07	1.23109e+07	1.29854e+07
				2.14457e+07	2.85359e+07	7.65044e+06	1.6143e+07	2.70437e+07	7.60193e+06	1.53818e+07	2.46786e+07	2.67994e+07	2.15193e+07	2.55833e+07	1.25655e+07	1.74764e+07	2.10348e+07	2.25843e+07	1.88707e+07
				2.14457e+07	2.88042e+07	7.65044e+06	1.6143e+07	2.68203e+07	7.60193e+06	1.52297e+07	2.55013e+07	2.74454e+07	2.18126e+07	2.59715e+07	1.27316e+07	2.06057e+07	2.06616e+07	2.26731e+07	1.86292e+07
				5.98426e+06	8.5693e+06	5.46652e+06	6.77173e+06	3.26141e+06	4.02601e+06	3.84456e+06	1.19641e+07	1.06159e+07	8.98219e+06	7.45376e+06	9.78463e+06	1.10868e+07	8.47047e+06	7.66023e+06	6.65477e+06
				1.79632e+07	1.2352e+07	8.42647e+06	1.65487e+07	2.72811e+07	2.97749e+06	2.37153e+07	1.58453e+07	1.00352e+07	2.03923e+07	2.68711e+07	1.10218e+07	1.88544e+07	1.77986e+07	1.49957e+07	1.37353e+07
		Dichlobenil	15.0398	1.30765e+07	1.20141e+07	3.53357e+06	7.73543e+06	1.12549e+07	2.80637e+06	4.27292e+06	1.30591e+07	3.98551e+06	1.13446e+07	8.97561e+06	1.28083e+07	1.04164e+07	8.10747e+06	7.41606e+06	6.33962e+06
				0	734863	0	0	1.50687e+06	948401	1.14023e+06	2.52532e+06	1.68136e+06	2.95972e+06	1.82547e+06	830108	597972	267721	1.41957e+06	925693
				1.04203e+07	2.3384e+07	7.23195e+06	1.3371e+07	1.56649e+07	2.85924e+06	1.62647e+07	2.08326e+07	1.66266e+07	2.97687e+07	2.47812e+07	1.5924e+07	1.52893e+07	1.58733e+07	1.53814e+07	1.36105e+07
				2.58692e+07	2.51503e+07	1.9179e+07	2.67972e+07	2.05102e+07	1.19364e+07	2.36307e+07	2.5477e+07	2.53428e+07	2.64841e+07	2.9785e+07	2.90978e+07	2.56066e+07	2.31198e+07	2.63819e+07	2.50386e+07
				1.26124e+07	8.1562e+06	4.10151e+06	6.62349e+06	8.34238e+06	2.46668e+06	7.78751e+06	7.88131e+06	4.74422e+06	8.3053e+06	6.11595e+06	6.58893e+06	6.15238e+06	6.42884e+06	6.22987e+06	6.36461e+06
				1.99782e+07	8.01774e+06	9.02295e+06	1.10979e+07	1.2877e+07	5.14167e+06	8.74792e+06	8.81279e+06	8.45618e+06	9.73907e+06	8.48173e+06	7.24003e+06	1.15666e+07	9.24858e+06	1.07676e+07	8.43962e+06
				2.19893e+06	5.54908e+06	1.83469e+06	4.71766e+06	4.60049e+06	1.10246e+06	2.97985e+06	9.45452e+06	4.45124e+06	5.83458e+06	5.00786e+06	3.77991e+06	4.5765e+06	4.55515e+06	4.11528e+06	3.5062e+06
				8.97401e+06	1.44526e+07	7.48082e+06	1.46975e+07	1.50948e+07	1.00409e+06	1.29179e+07	1.22101e+07	9.99934e+06	1.37193e+07	2.28016e+07	2.07583e+07	9.28436e+06	1.43545e+07	2.35216e+07	2.07127e+07
				0	1.03844e+07	334423	2.60515e+06	0	3.72519e+06	14315.4	1.89708e+07	2.35482e+07	1.60388e+07	3.6374e+06	5.20624e+06	1.6974e+07	7.97291e+06	9.51051e+06	1.04428e+07
				112329	1.97037e+06	346978	427507	107364	469741	56513.5	2.74319e+06	2.45371e+06	2.88332e+06	729904	1.00876e+06	2.43752e+06	977874	1.46446e+06	1.49888e+06
				1.39834e+07	8.24122e+06	7.41963e+06	9.25472e+06	1.10729e+07	4.44224e+06	1.19132e+07	1.52179e+07	1.13822e+07	1.32163e+07	1.45218e+07	6.80337e+06	1.01048e+07	9.5274e+06	1.04706e+07	1.0245e+07
		Nornitrogen mustard	-4.39003	1.36212e+07	1.74471e+07	1.09159e+07	1.2827e+07	7.00357e+06	9.09347e+06	6.78638e+06	1.39761e+07	1.70797e+07	1.49792e+07	1.07672e+07	1.10071e+07	1.89914e+07	1.15225e+07	1.20611e+07	1.06374e+07
				9.37382e+06	1.22345e+07	2.66965e+06	7.97105e+06	2.17248e+07	1.35406e+06	1.40011e+07	1.61734e+07	1.10446e+07	2.09817e+07	2.14468e+07	8.9741e+06	1.57836e+07	1.0789e+07	1.1239e+07	1.05372e+07
				9.33808e+06	1.34553e+07	4.66077e+06	1.23647e+07	3.93595e+07	3.20633e+06	1.52068e+07	1.92583e+07	1.80465e+07	2.55896e+07	2.9487e+07	1.49434e+07	2.03274e+07	1.82964e+07	1.64158e+07	1.54135e+07
				2.33521e+07	3.31073e+07	1.05103e+07	2.34724e+07	4.42693e+07	6.40541e+06	2.64009e+07	4.17529e+07	3.3644e+07	5.2209e+07	4.61699e+07	3.23785e+07	3.08761e+07	3.04345e+07	2.97991e+07	2.74027e+07
				5.55563e+06	6.01802e+06	1.88939e+06	4.28807e+06	6.56786e+06	873991	4.90504e+06	6.02934e+06	3.15009e+06	6.73387e+06	6.08737e+06	3.63363e+06	3.02185e+06	3.38723e+06	3.74452e+06	4.01568e+06
		Tos-Phe-CH2Cl	15.6844	1.6138e+06	2.32751e+06	775543	1.85016e+06	1.25236e+06	77735.1	3.34152e+06	3.0946e+06	1.44944e+06	3.98619e+06	4.76025e+06	3.93535e+06	2.17317e+06	1.2285e+06	1.84818e+06	1.64608e+06
				3.64224e+06	2.54076e+06	2.03756e+06	5.32711e+06	1.5253e+07	0	1.02975e+07	4.18076e+06	3.67059e+06	9.15735e+06	1.01083e+07	4.75423e+06	5.87795e+06	6.95115e+06	5.36731e+06	4.57651e+06
				1.81345e+06	1.00256e+06	590874	879173	3.9265e+06	0	3.77815e+06	3.1291e+06	1.70225e+06	2.92799e+06	4.07323e+06	1.33373e+06	1.81289e+06	2.08991e+06	1.7306e+06	1.39757e+06
				1.02632e+07	2.29508e+07	7.09627e+06	1.3371e+07	1.59162e+07	2.75144e+06	1.62837e+07	2.08975e+07	1.62935e+07	3.01203e+07	2.48287e+07	1.61715e+07	1.86673e+07	1.59688e+07	1.5009e+07	1.34097e+07
		Tetrafluoroethylene	8.12634	1.62388e+07	2.61503e+07	1.59416e+07	1.88185e+07	1.05944e+07	1.19481e+07	1.20136e+07	3.56357e+07	2.92332e+07	3.02353e+07	2.25985e+07	2.42549e+07	2.82253e+07	2.26527e+07	2.21476e+07	1.95116e+07
				3.96202e+07	8.68876e+07	2.80769e+07	4.69143e+07	2.72042e+07	1.46087e+07	3.30676e+07	7.14868e+07	6.43965e+07	6.06627e+07	6.46084e+07	6.16447e+07	5.23273e+07	5.00198e+07	6.05887e+07	6.24943e+07
				3.65729e+06	8.13245e+07	6.9477e+06	2.50766e+07	4.65786e+06	2.94457e+07	3.1538e+06	1.52531e+08	1.8505e+08	1.31724e+08	3.48115e+07	3.98146e+07	1.35752e+08	6.1931e+07	6.94784e+07	8.41304e+07
				2.8452e+07	2.76368e+07	3.08112e+07	3.47335e+07	1.60683e+07	5.92117e+06	2.15305e+07	2.85223e+07	2.05319e+07	4.96068e+07	2.03734e+07	5.17189e+07	3.18068e+07	2.50052e+07	2.59043e+07	2.38868e+07
				1.71068e+08	2.74627e+08	1.05951e+08	1.49525e+08	8.28796e+07	6.58104e+07	7.8087e+07	2.27288e+08	2.03012e+08	1.96241e+08	1.99317e+08	1.80816e+08	2.67874e+08	1.56742e+08	1.92463e+08	1.88793e+08
				3.46261e+07	5.15772e+07	2.56667e+07	4.27026e+07	5.5831e+07	8.3278e+06	3.55454e+07	8.02591e+07	5.56009e+07	9.92213e+07	1.01432e+08	5.08978e+07	4.07066e+07	5.54912e+07	4.93398e+07	4.57825e+07
				6.3986e+06	8.84184e+06	3.05704e+06	5.76392e+06	6.14423e+06	452880	8.75577e+06	1.07054e+07	4.78069e+06	1.2378e+07	1.29544e+07	9.54663e+06	8.40041e+06	5.05921e+06	7.01213e+06	5.92167e+06
				2.30617e+06	2.02936e+06	1.01104e+06	2.11263e+06	6.13969e+06	285392	5.5968e+06	3.32477e+06	2.0278e+06	5.23475e+06	6.39695e+06	1.91733e+06	3.79973e+06	3.01268e+06	2.82036e+06	2.87263e+06
		2,3,7,8-Tetrachlorodibenzofuran	0.243314	6.62894e+06	4.74052e+06	3.2547e+06	5.87507e+06	7.59972e+06	1.23675e+06	7.12816e+06	9.09846e+06	3.85927e+06	1.24066e+07	1.15791e+07	6.40243e+06	4.95528e+06	5.22402e+06	5.08308e+06	4.3511e+06
				1.35415e+07	2.1478e+07	8.35677e+06	1.08632e+07	3.73794e+06	5.45874e+06	5.01784e+06	1.58973e+07	1.47036e+07	1.47686e+07	1.42847e+07	1.1993e+07	2.46797e+07	1.23549e+07	1.41333e+07	1.29787e+07
				2.57906e+06	2.30113e+07	1.64635e+06	557194	1.61125e+07	232340	118681	2.00878e+06	0	273720	106211	8.12304e+07	1.01701e+07	1.07978e+07	1.09442e+07	1.03454e+07
		Disodium malate	-18.2118	5.17812e+07	1.11147e+08	7.48095e+07	8.8342e+07	4.21204e+07	5.78905e+07	6.14497e+07	1.77362e+08	1.6417e+08	1.39358e+08	1.10568e+08	1.28686e+08	1.32915e+08	1.14071e+08	1.14122e+08	1.03222e+08
				1.40024e+07	8.27015e+06	7.47487e+06	9.24645e+06	1.10821e+07	4.49321e+06	1.186e+07	1.49958e+07	1.14625e+07	1.32385e+07	1.44844e+07	6.81267e+06	8.28714e+06	9.37115e+06	1.05921e+07	1.01573e+07
				1.58311e+07	2.84321e+07	1.94944e+07	2.15961e+07	1.06599e+07	1.37285e+07	1.51256e+07	3.77217e+07	3.52156e+07	3.10174e+07	2.45528e+07	2.90112e+07	3.23395e+07	2.75715e+07	2.50678e+07	2.28784e+07
				2.38513e+06	982662	360031	1.14435e+06	2.17043e+06	0	3.24712e+06	2.10751e+06	640171	2.08071e+06	4.82343e+06	1.22427e+06	1.02049e+06	1.35418e+06	1.88661e+06	1.76256e+06
				4.25322e+06	5.96091e+06	8.97782e+06	1.04604e+07	6.05433e+06	3.26971e+06	9.39158e+06	2.58583e+07	1.43073e+07	1.05264e+07	1.04912e+07	1.72794e+07	6.96925e+06	6.00205e+06	5.65466e+06	5.80766e+06
				2.57226e+07	2.61908e+07	2.98187e+07	3.47052e+07	1.65353e+07	5.89783e+06	2.23886e+07	2.90001e+07	2.17971e+07	4.96068e+07	2.0637e+07	5.17003e+07	2.04753e+07	2.58365e+07	2.58959e+07	2.47229e+07
				8.7417e+06	2.08153e+07	6.51945e+06	1.34175e+07	2.27684e+07	4.02314e+06	1.60742e+07	1.98073e+07	1.80416e+07	2.89105e+07	2.22255e+07	2.44944e+07	1.44728e+07	1.91609e+07	1.7911e+07	1.63063e+07
		2-Bromo-1H-indole-3-carboxaldehyde	-1.16101	1.09732e+07	2.0045e+07	1.35191e+07	1.5853e+07	8.78385e+06	1.03004e+07	1.30156e+07	2.92634e+07	2.86891e+07	2.37217e+07	1.99209e+07	2.21918e+07	2.01609e+07	1.98457e+07	1.9449e+07	1.90847e+07
				7.40666e+06	6.42043e+06	2.26097e+06	5.3641e+06	2.94492e+07	1.30944e+06	1.13909e+07	1.12858e+07	6.97307e+06	2.03203e+07	2.27664e+07	5.16454e+06	1.07213e+07	9.73106e+06	8.80738e+06	8.39069e+06
				1.61127e+07	2.84212e+07	1.3389e+07	1.49847e+07	1.11505e+07	1.06088e+07	1.09372e+07	1.52453e+07	1.28482e+07	1.51376e+07	1.52404e+07	1.97555e+07	1.14799e+07	1.5372e+07	1.6442e+07	1.5955e+07
				4.15076e+06	1.25487e+07	3.90479e+06	7.99964e+06	1.40199e+07	345333	9.09385e+06	1.09974e+07	8.60079e+06	1.08727e+07	1.59025e+07	1.21746e+07	1.56059e+07	1.32748e+07	1.11018e+07	1.11533e+07
				1.85512e+07	4.34268e+07	1.43119e+07	3.17395e+07	4.77216e+07	879092	3.30701e+07	3.7026e+07	2.9431e+07	3.98755e+07	5.36668e+07	4.01635e+07	5.86353e+07	4.68625e+07	4.14185e+07	3.97489e+07
				6.49146e+06	2.16005e+07	9.67096e+06	1.43644e+07	1.09977e+07	2.81912e+06	1.5674e+07	5.09769e+07	3.39943e+07	4.56048e+07	3.3836e+07	3.20084e+07	4.69173e+07	2.36217e+07	1.90602e+07	1.85524e+07
				1.38577e+06	5.42551e+07	4.18686e+06	1.98724e+07	4.81072e+06	4.50898e+06	3.17309e+06	1.9182e+08	1.47553e+08	1.89545e+08	3.66995e+07	4.09812e+07	6.73727e+07	5.65094e+07	4.32222e+07	4.57359e+07
				5.93823e+06	6.0659e+06	1.92472e+06	4.27461e+06	6.63483e+06	875092	4.8416e+06	6.02934e+06	3.19635e+06	6.73959e+06	6.08737e+06	3.63414e+06	2.46034e+06	3.46724e+06	3.70713e+06	4.06201e+06
				1.69015e+07	1.06116e+07	6.80494e+06	8.52042e+06	8.67531e+06	2.93131e+06	1.1295e+07	6.55791e+06	8.15835e+06	9.605e+06	1.15288e+07	8.49577e+06	1.06567e+07	8.72048e+06	7.3077e+06	6.81272e+06
				298307	555604	62707.7	56270.5	418241	32063.4	99277.9	2.83383e+06	4.21713e+06	1.85996e+06	218312	231294	951171	991246	778886	1.00056e+06
				1.48113e+07	1.31687e+07	4.27617e+06	1.07417e+07	1.80035e+07	3.91665e+06	1.23698e+07	1.65141e+07	1.30122e+07	1.86533e+07	2.14609e+07	1.14026e+07	1.72825e+07	1.38762e+07	1.33758e+07	1.28038e+07
				2.1919e+07	5.48558e+07	1.2231e+07	3.27721e+07	1.81234e+07	6.54487e+06	1.84491e+07	4.84229e+07	3.79187e+07	5.03213e+07	3.48992e+07	2.40826e+07	1.86851e+07	3.13462e+07	2.51254e+07	2.32177e+07
				1.77344e+06	2.21277e+06	1.20184e+06	1.83488e+06	1.08047e+06	566611	2.31666e+06	3.06058e+06	1.26411e+06	1.88687e+06	758469	2.53377e+06	2.48439e+06	2.43598e+06	2.81452e+06	2.09304e+06
				1.25096e+07	1.82312e+07	2.15891e+07	2.39199e+07	6.80055e+06	1.83099e+07	1.57802e+07	1.36416e+07	1.13416e+07	1.08824e+07	2.16024e+07	2.24018e+07	3.04098e+07	1.55905e+07	2.54174e+07	2.50286e+07
				0	1.25135e+06	0	520700	144544	2.06875e+06	70296.8	1.15394e+07	1.87809e+07	3.96041e+06	0	0	8.1674e+06	6.33162e+06	5.58157e+06	4.8336e+06
		SWEP	20.5487	984333	3.93433e+06	685994	1.71085e+06	1.28204e+06	3.5212e+06	940598	1.09638e+07	1.19727e+07	5.74686e+06	1.74428e+06	3.75238e+06	2.69918e+06	4.80139e+06	3.70435e+06	2.84412e+06
				536949	1.80535e+06	97435.9	1.85923e+06	3.25296e+06	2.88761e+06	288192	2.28919e+07	4.36054e+07	1.00069e+07	1.05279e+06	6.29484e+06	6.77326e+06	1.05863e+07	1.11651e+07	9.22996e+06
				525876	1.631e+07	3.69794e+06	9.47111e+06	1.60213e+06	2.60762e+07	1.65414e+06	5.8559e+07	6.58877e+07	3.56647e+07	9.62117e+06	1.78367e+07	1.71574e+07	2.41621e+07	2.78076e+07	2.27876e+07
				0	0	0	0	0	80743.7	0	1.69073e+06	7.73343e+06	50971.5	0	0	2.16589e+06	2.28456e+06	3.49494e+06	1.96876e+06
				1.30346e+06	2.944e+06	1.15561e+06	927145	8.27498e+06	155469	1.29664e+06	3.66195e+06	3.49495e+06	5.17253e+06	4.33306e+06	1.64377e+06	2.06278e+06	3.4066e+06	1.95149e+06	2.22353e+06
				0	912604	0	1.07365e+06	0	1.93518e+06	86496.5	1.37042e+07	2.81482e+07	5.87681e+06	547232	1.02341e+06	2.77683e+06	7.09213e+06	7.42363e+06	5.3598e+06
				0	6.58806e+06	567007	2.39078e+06	528644	624032	236640	2.64046e+07	1.81572e+07	2.63736e+07	5.3336e+06	5.36196e+06	6.90752e+06	7.79223e+06	5.90141e+06	5.45254e+06
				1.08141e+06	6.49518e+06	2.01313e+06	2.55657e+06	5.864e+06	1.02874e+06	2.31982e+06	3.93687e+06	2.89454e+06	4.46616e+06	5.06488e+06	3.8878e+06	4.61774e+06	5.01103e+06	3.57676e+06	3.0546e+06
				8.81669e+06	2.0115e+07	6.70564e+06	1.32052e+07	2.24028e+07	4.0782e+06	1.57325e+07	1.97402e+07	1.76867e+07	2.85563e+07	2.24937e+07	2.41084e+07	1.4715e+07	1.86076e+07	1.79193e+07	1.60188e+07
				6.12759e+06	1.41483e+06	2.01925e+06	2.39337e+06	2.18799e+06	796892	2.72725e+06	3.40757e+06	2.40552e+06	4.06543e+06	2.99448e+06	2.06638e+06	5.25985e+06	1.96855e+06	1.91292e+06	2.60987e+06
				1.60501e+07	1.82096e+07	8.80542e+06	8.60155e+06	8.019e+06	4.62032e+06	4.3306e+06	7.92428e+06	6.25248e+06	7.66442e+06	6.17383e+06	9.54372e+06	2.7853e+07	8.671e+06	7.40124e+06	6.44948e+06
				5.35475e+06	4.7702e+06	8.71283e+06	8.80041e+06	6.67198e+06	1.51328e+06	6.97967e+06	5.69172e+06	3.2996e+06	7.98594e+06	9.18939e+06	5.5303e+06	6.1837e+06	5.07816e+06	6.18763e+06	6.57388e+06
				5.62714e+06	7.82459e+06	1.87244e+06	6.52351e+06	2.31794e+06	2.20046e+06	4.89304e+06	8.59039e+06	5.60532e+06	7.21018e+06	4.0481e+06	7.72135e+06	5.6071e+06	6.03972e+06	4.67912e+06	4.27865e+06
				1.00348e+07	7.11502e+06	1.07707e+07	2.11492e+07	1.45544e+07	3.80221e+06	9.40551e+06	1.24214e+07	7.79152e+06	9.78324e+06	1.06248e+07	6.37101e+06	1.37311e+07	1.14646e+07	1.07247e+07	8.97063e+06
				1.3702e+06	2.8718e+06	1.51396e+06	1.25419e+06	1.05802e+06	1.93669e+06	1.6318e+06	3.48064e+06	1.87737e+06	2.92144e+06	3.23173e+06	2.46024e+06	2.5654e+06	2.51776e+06	1.6628e+06	2.39954e+06
				2.24069e+06	4.67485e+06	2.51521e+06	3.76299e+06	4.73984e+06	1.63525e+06	7.50589e+06	6.60815e+06	4.54121e+06	9.09921e+06	8.02497e+06	4.72597e+06	7.49825e+06	4.55567e+06	4.05211e+06	3.03121e+06
				0	0	0	0	574879	677379	0	4.28364e+06	9.60684e+06	1.84917e+06	0	1.58278e+06	602630	2.27e+06	2.55063e+06	2.0135e+06
		Cisplatin	-1.16702	6.30992e+06	2.26255e+06	2.34336e+06	4.37302e+06	6.94819e+06	725519	3.61786e+06	3.78085e+06	2.9959e+06	4.63699e+06	4.2383e+06	2.72996e+06	3.74611e+06	3.41928e+06	2.91523e+06	3.05875e+06
				0	3.30091e+06	143071	1.09461e+06	412052	970218	0	1.78412e+07	1.57005e+07	1.34656e+07	4.91114e+06	1.06801e+06	1.53754e+06	4.98118e+06	4.69003e+06	3.87846e+06
				5.74902e+06	7.8664e+06	4.24792e+06	6.67636e+06	4.28699e+06	2.20046e+06	4.97335e+06	8.35141e+06	5.54048e+06	7.06336e+06	4.38816e+06	7.71928e+06	6.60085e+06	6.13533e+06	4.73461e+06	4.32712e+06
				2.47497e+06	5.38953e+06	634584	1.52726e+06	5.31661e+06	297499	2.70665e+06	1.92791e+06	587169	927741	3.95142e+06	2.41993e+06	1.23056e+06	3.41786e+06	2.74395e+06	2.48686e+06
		N-Carbamoyl glucuronide lorcaserin	-9.2853	3.3812e+06	2.16518e+06	1.81753e+06	3.51908e+06	4.03251e+06	1.21099e+06	4.51773e+06	2.37741e+06	1.47971e+06	3.54158e+06	4.11704e+06	2.35332e+06	2.37357e+06	2.47557e+06	3.18974e+06	2.37914e+06
				1.08162e+06	2.3675e+06	824474	1.21477e+06	1.69443e+06	410167	2.82253e+06	2.71125e+06	970445	4.67426e+06	4.27354e+06	3.16625e+06	2.48613e+06	1.1923e+06	1.89948e+06	1.84783e+06
				5.2064e+06	4.4779e+06	7.02791e+06	1.47159e+07	1.02276e+07	1.95356e+06	6.71958e+06	8.12414e+06	5.62018e+06	7.80816e+06	6.50233e+06	6.00358e+06	8.9259e+06	7.63236e+06	6.43673e+06	7.53633e+06
				5.7989e+06	7.60214e+06	4.74487e+06	5.36803e+06	5.85062e+06	4.68483e+06	7.19812e+06	4.52612e+06	4.02092e+06	5.16119e+06	6.43943e+06	4.37709e+06	6.99767e+06	5.81408e+06	5.18679e+06	4.75198e+06
				2.24895e+06	4.63059e+06	2.579e+06	3.81437e+06	4.70251e+06	1.71025e+06	7.59246e+06	6.60289e+06	4.62552e+06	9.14871e+06	8.22499e+06	4.74828e+06	6.23022e+06	4.70418e+06	4.00821e+06	3.00445e+06
				9.45832e+06	3.36014e+06	649054	1.156e+06	2.10143e+06	390060	3.02706e+06	1.50966e+06	2.36672e+06	1.19158e+06	2.04065e+06	1.5358e+06	1.42758e+06	1.86575e+06	1.9515e+06	2.24592e+06
				6.12986e+06	1.37753e+07	4.42347e+06	5.03618e+06	1.26419e+07	3.59151e+06	3.02741e+06	1.0025e+07	9.3551e+06	1.18438e+07	1.29912e+07	1.06583e+07	1.81225e+07	1.09745e+07	8.74957e+06	9.93373e+06
				5.35442e+06	5.03162e+06	2.05354e+06	2.99236e+06	3.36957e+06	1.42702e+06	2.2833e+06	6.75328e+06	6.10612e+06	6.33175e+06	3.71899e+06	5.49681e+06	5.02176e+06	3.62527e+06	3.83577e+06	3.44048e+06
				1.84869e+06	1.84425e+06	683218	1.42732e+06	616314	872013	1.73131e+06	2.2451e+06	3.20664e+06	1.02304e+06	2.30295e+06	3.56349e+06	2.80754e+06	1.16017e+06	2.88105e+06	2.61453e+06
				2.17282e+07	2.45016e+07	1.28837e+07	1.89529e+07	1.45121e+07	8.15808e+06	9.98253e+06	2.26337e+07	1.91092e+07	1.95441e+07	1.5445e+07	1.92146e+07	2.0789e+07	1.813e+07	1.62333e+07	1.45151e+07
				1.62883e+08	1.13918e+08	8.25799e+07	1.70705e+08	2.02798e+08	1.0895e+07	8.50231e+07	1.39065e+08	8.22727e+07	1.45783e+08	1.84186e+08	1.13028e+08	1.30507e+08	1.09456e+08	9.57857e+07	9.41294e+07
				2.26556e+06	5.56027e+06	1.0656e+06	1.71285e+06	855637	402750	965619	2.00528e+06	1.36251e+06	2.41161e+06	868423	3.49868e+06	2.06365e+06	2.24893e+06	2.01952e+06	1.55957e+06
				2.03628e+07	9.91447e+06	7.02844e+06	1.29552e+07	7.41556e+06	1.25374e+06	5.36701e+06	1.09649e+07	4.86396e+06	6.37898e+06	8.82419e+06	9.75699e+06	1.03853e+07	8.8921e+06	8.48999e+06	6.07005e+06
		trans-1,4-Dichlorobutene	-14.6369	8.73453e+06	2.43468e+07	6.49158e+06	7.41292e+06	6.97587e+06	2.4805e+06	5.8864e+06	1.09435e+07	7.55154e+06	1.17343e+07	9.515e+06	1.55625e+07	1.09931e+07	1.10698e+07	1.01922e+07	9.19135e+06
				1.73605e+07	2.10358e+07	7.8792e+06	1.66472e+07	2.03553e+07	2.17321e+06	7.99063e+06	1.17957e+07	6.25341e+06	1.15809e+07	1.38714e+07	1.03925e+07	1.49099e+07	1.17859e+07	9.79333e+06	8.59189e+06
				9.62699e+06	2.38831e+07	1.14226e+07	7.78478e+06	8.55557e+06	3.16158e+06	8.10359e+06	6.03667e+06	4.8485e+06	6.97757e+06	6.31333e+06	1.5573e+07	1.10253e+07	1.08128e+07	7.80602e+06	1.01092e+07
				3.94389e+06	1.98759e+07	2.35537e+06	1.18107e+06	1.60934e+07	892191	482386	2.468e+06	346072	716135	468779	8.44154e+07	4.12907e+06	8.52999e+06	1.0483e+07	8.96965e+06
				1.88216e+07	1.58303e+07	6.70397e+06	1.25539e+07	1.1349e+07	4.30183e+06	1.09784e+07	1.99445e+07	1.36429e+07	1.38653e+07	1.57591e+07	2.03892e+07	1.93361e+07	1.22611e+07	1.52301e+07	1.34072e+07
				7.34013e+06	4.67959e+06	4.65053e+06	4.10183e+06	3.84652e+06	1.43888e+06	3.8703e+06	3.07168e+06	1.87013e+06	3.06612e+06	3.83813e+06	6.10898e+06	5.26852e+06	3.17453e+06	3.96454e+06	3.67135e+06
				4.62996e+06	6.30725e+06	2.98591e+06	8.03383e+06	8.3937e+06	882430	1.97126e+07	3.32971e+06	5.54381e+06	1.07026e+07	9.84603e+06	8.60278e+06	8.6463e+06	4.48178e+06	4.95166e+06	4.02965e+06
				7.43711e+06	4.65261e+06	4.64568e+06	4.13507e+06	3.84652e+06	1.43888e+06	3.79043e+06	3.07168e+06	1.86812e+06	3.06612e+06	3.83813e+06	6.10642e+06	4.40306e+06	3.36901e+06	3.99683e+06	3.67135e+06
				6.27214e+07	1.13501e+08	5.72193e+07	5.46419e+07	1.19133e+08	3.94195e+07	5.9529e+07	1.64809e+08	1.68067e+08	1.82544e+08	2.18441e+08	7.07106e+07	1.12059e+08	1.14094e+08	1.06771e+08	1.07927e+08
				1.70564e+06	5.03718e+06	3.43237e+06	2.41644e+06	1.78815e+06	2.5741e+06	2.22606e+06	2.15098e+06	2.15839e+06	2.0849e+06	1.68325e+06	3.31286e+06	3.87148e+06	3.00886e+06	2.83741e+06	2.69957e+06
				1.72423e+07	1.99598e+07	7.62049e+06	1.64335e+07	1.99664e+07	2.11928e+06	7.84951e+06	1.16918e+07	6.01171e+06	1.147e+07	1.4047e+07	1.01722e+07	1.23373e+07	1.13805e+07	9.84529e+06	8.42876e+06
				1.03324e+08	2.10937e+08	6.37344e+07	1.31671e+08	1.26332e+08	2.86352e+07	6.885e+07	1.22202e+08	1.1025e+08	1.37535e+08	1.51833e+08	1.12263e+08	1.63316e+08	1.10658e+08	1.11782e+08	1.09441e+08
				3.05085e+06	4.45832e+06	1.17587e+06	1.59446e+06	1.55902e+06	604563	927138	3.24093e+06	4.41733e+06	2.0271e+06	2.18711e+06	2.98702e+06	5.4505e+06	2.26333e+06	2.13943e+06	2.64167e+06
				5.90806e+06	1.37326e+07	4.08167e+06	4.6436e+06	1.27085e+07	3.5087e+06	2.72411e+06	1.00497e+07	9.1276e+06	1.19176e+07	1.27641e+07	1.0594e+07	1.77256e+07	1.11165e+07	8.65445e+06	9.94798e+06
				1.99171e+06	3.35155e+06	457299	1.50837e+06	948058	240239	863250	3.40301e+06	3.44145e+06	2.24472e+06	2.21711e+06	2.93295e+06	1.75311e+06	2.0171e+06	2.52701e+06	2.30958e+06
				2.94757e+06	4.346e+06	1.21966e+06	1.63653e+06	1.55902e+06	604563	928077	3.22176e+06	4.46908e+06	2.02869e+06	2.14437e+06	2.97397e+06	5.27364e+06	2.22457e+06	2.11528e+06	2.66767e+06
				2.80099e+06	4.06445e+06	3.12136e+06	1.63131e+06	3.37466e+06	1.60517e+06	1.88247e+06	2.39428e+06	2.81253e+06	3.47176e+06	4.31412e+06	1.9437e+06	3.24312e+06	3.50244e+06	2.40905e+06	2.78977e+06
				1.01886e+07	1.69963e+07	6.14344e+06	1.10104e+07	1.13254e+07	2.55467e+06	5.47197e+06	9.03441e+06	9.2294e+06	1.11017e+07	1.3066e+07	9.41579e+06	1.99355e+07	9.73757e+06	8.19729e+06	8.38639e+06
				4.39681e+06	2.86938e+06	1.10663e+06	2.32383e+06	2.54809e+06	570171	1.58243e+06	2.92572e+06	1.64505e+06	2.23167e+06	2.6569e+06	2.75559e+06	3.88028e+06	2.38672e+06	2.11935e+06	1.83524e+06
				3.82673e+06	9.12079e+06	1.87893e+06	6.03291e+06	7.21665e+06	921023	2.06764e+06	6.44551e+06	3.60466e+06	8.51521e+06	5.0623e+06	5.10489e+06	4.81593e+06	5.79077e+06	3.51432e+06	4.06789e+06
				5.51226e+06	7.61465e+06	4.64294e+06	5.09696e+06	5.23917e+06	4.6694e+06	6.72458e+06	4.1596e+06	3.80275e+06	4.99341e+06	5.50512e+06	4.27038e+06	8.29785e+06	5.58994e+06	4.73745e+06	4.80206e+06
				3.16926e+07	1.93195e+07	1.00952e+07	1.59706e+07	1.77795e+07	5.97629e+06	1.41437e+07	2.51835e+07	1.83427e+07	1.82914e+07	2.67036e+07	2.20895e+07	2.36959e+07	1.91583e+07	1.87278e+07	1.69408e+07
				2.75512e+06	4.08827e+06	3.12447e+06	1.59915e+06	3.44243e+06	1.58654e+06	1.88351e+06	2.39979e+06	2.87464e+06	3.47176e+06	4.19156e+06	1.98596e+06	3.87015e+06	3.5522e+06	2.381e+06	2.856e+06
				1.10243e+07	1.32131e+07	1.13763e+07	1.58371e+07	1.42443e+07	8.79642e+06	1.13038e+07	1.2451e+07	1.22418e+07	1.38368e+07	1.06101e+07	1.14229e+07	2.18075e+07	1.56005e+07	1.12788e+07	1.18016e+07
				1.8195e+07	2.10255e+07	7.00281e+06	1.34887e+07	2.35781e+07	3.25484e+06	1.92415e+07	2.427e+07	1.86651e+07	2.52961e+07	2.94338e+07	2.03223e+07	1.35154e+07	1.65839e+07	2.09486e+07	2.02811e+07
				3.18214e+07	1.95289e+07	9.77207e+06	1.63031e+07	1.83452e+07	6.10751e+06	1.45958e+07	2.53938e+07	1.87559e+07	1.86663e+07	2.62371e+07	2.24075e+07	2.36539e+07	1.98124e+07	1.85795e+07	1.73174e+07
				3.55841e+07	3.52231e+07	1.18885e+07	2.14255e+07	3.10509e+07	5.38306e+06	1.71132e+07	3.28275e+07	2.40478e+07	2.85213e+07	3.39835e+07	2.71247e+07	2.0285e+07	2.55347e+07	2.86804e+07	2.82897e+07
				2.749e+06	3.33503e+06	4.04128e+06	1.63308e+06	5.60779e+06	4.68804e+06	4.14376e+06	5.35426e+06	6.43675e+06	5.98279e+06	5.74329e+06	2.57741e+06	5.96187e+06	4.70386e+06	3.95928e+06	4.3657e+06
		2-Bromomaleylacetate	-19.5472	2.43764e+06	1.54113e+06	1.19702e+06	1.95722e+06	2.67066e+06	508399	3.17938e+06	2.64179e+06	1.82305e+06	2.44354e+06	1.9665e+06	3.06449e+06	2.40485e+06	1.82147e+06	1.64755e+06	1.86527e+06
				2.22398e+07	2.22709e+07	1.0857e+07	1.63132e+07	1.84443e+07	6.74119e+06	1.33331e+07	1.58447e+07	1.45202e+07	1.71227e+07	2.04001e+07	1.65259e+07	1.4806e+07	1.47486e+07	1.5824e+07	1.50553e+07
				8.9987e+06	6.9852e+06	5.75187e+06	6.03617e+06	7.60175e+06	5.98748e+06	4.71546e+06	6.9412e+06	7.39623e+06	7.92295e+06	7.1114e+06	5.49785e+06	7.95332e+06	7.25025e+06	6.67216e+06	6.62549e+06
				2.79596e+06	3.40284e+06	3.93848e+06	1.60594e+06	5.78938e+06	4.68804e+06	4.11642e+06	5.43642e+06	6.55521e+06	5.99015e+06	5.65045e+06	2.58964e+06	6.8885e+06	4.78166e+06	3.96516e+06	4.46983e+06
				8.24252e+06	1.10142e+07	4.35974e+06	8.52787e+06	9.25695e+06	2.44249e+06	6.37604e+06	7.6223e+06	5.42223e+06	1.04571e+07	1.00703e+07	1.00138e+07	8.2123e+06	7.3979e+06	7.08509e+06	7.30516e+06
		Sodium nitroprusside dihydrate	21.4371	2.79596e+06	3.40284e+06	3.97854e+06	1.65861e+06	5.60779e+06	4.68804e+06	4.22368e+06	5.4412e+06	6.35977e+06	6.03308e+06	5.78927e+06	2.58964e+06	6.01788e+06	4.64996e+06	3.96102e+06	4.42917e+06
		1-Hydroxy-2-methyl-2-butenyl 4-diphosphate	-13.7855	5.05701e+06	4.55356e+06	903358	2.36093e+06	2.64126e+06	1.41036e+06	1.37211e+06	6.10867e+06	5.18102e+06	5.48731e+06	3.61901e+06	4.9794e+06	2.46861e+06	2.93171e+06	3.06785e+06	2.54315e+06
				3.95715e+07	4.12913e+07	2.23215e+07	2.7888e+07	3.31537e+07	1.06172e+07	2.47122e+07	3.5146e+07	2.73732e+07	3.47816e+07	3.19451e+07	3.27381e+07	4.58232e+07	2.85339e+07	2.79443e+07	2.57163e+07
				2.6718e+07	2.38459e+07	1.18107e+07	2.31885e+07	2.58958e+07	5.82251e+06	2.16973e+07	3.29821e+07	2.07159e+07	3.13548e+07	2.64145e+07	3.31703e+07	3.17137e+07	2.19916e+07	2.12703e+07	2.23886e+07
				2.21438e+07	2.25375e+07	1.1065e+07	1.63831e+07	1.86388e+07	6.8213e+06	1.3503e+07	1.56631e+07	1.46829e+07	1.72452e+07	1.99875e+07	1.66619e+07	1.50486e+07	1.50409e+07	1.58644e+07	1.53618e+07
				8.95498e+06	6.99033e+06	5.75089e+06	6.01034e+06	7.71301e+06	6.02426e+06	4.73219e+06	6.94111e+06	7.29797e+06	7.8209e+06	7.27926e+06	5.53235e+06	8.08229e+06	7.45372e+06	6.47238e+06	6.69595e+06
				7.48723e+06	7.0201e+06	2.13333e+06	5.99347e+06	6.00377e+06	1.7673e+06	2.03075e+06	3.39842e+06	2.46803e+06	3.74479e+06	5.42487e+06	2.67373e+06	5.7689e+06	4.90756e+06	4.69085e+06	4.72314e+06
				509105	361578	510426	259910	375991	450765	784096	872022	546059	1.19077e+06	696088	868104	617770	573671	558512	393833
				2.09094e+06	2.00471e+06	853251	1.32406e+06	1.76361e+06	177406	1.84828e+06	2.59367e+06	1.84653e+06	2.59767e+06	2.23402e+06	2.66728e+06	1.59952e+06	1.67766e+06	1.87975e+06	1.92545e+06
				8.46771e+06	7.07331e+06	5.84477e+06	6.00856e+06	7.55185e+06	5.96974e+06	4.74834e+06	6.4872e+06	7.09243e+06	7.54897e+06	6.92055e+06	5.57369e+06	9.42988e+06	7.32714e+06	6.52353e+06	6.60067e+06
				2.55137e+06	2.54117e+06	1.05475e+06	1.73266e+06	2.15074e+06	864143	2.43413e+06	2.1426e+06	1.66167e+06	2.78381e+06	3.24592e+06	2.34988e+06	2.97779e+06	1.57151e+06	1.83061e+06	2.15048e+06
				698431	636808	674850	569489	805499	314317	1.06133e+06	1.22655e+06	1.08175e+06	1.06543e+06	950825	1.03017e+06	1.06893e+06	722887	881375	703040
		Mersalyl acid	-2.84356	8.10474e+06	8.16778e+06	2.34203e+06	6.5924e+06	6.47086e+06	1.60796e+06	3.10668e+06	3.2353e+06	2.76925e+06	4.16984e+06	5.27473e+06	3.14789e+06	5.52886e+06	4.73018e+06	5.40148e+06	5.40109e+06
				2.45887e+07	2.62616e+07	1.00346e+07	1.9078e+07	2.21713e+07	4.55413e+06	1.29942e+07	1.75814e+07	1.50311e+07	1.8811e+07	2.143e+07	1.76412e+07	2.09878e+07	1.76916e+07	1.87256e+07	1.87256e+07
				6.75552e+06	7.25927e+06	3.91909e+06	4.96297e+06	6.77326e+06	1.18786e+06	7.17634e+06	1.03192e+07	7.11534e+06	9.74863e+06	8.3129e+06	1.0007e+07	6.71897e+06	6.05495e+06	6.79689e+06	6.27523e+06
				1.99074e+06	1.7843e+06	828940	895738	1.96631e+06	221674	1.9934e+06	2.7913e+06	2.10711e+06	2.80249e+06	2.48457e+06	2.873e+06	1.57612e+06	1.30263e+06	1.89662e+06	1.75861e+06
				3.14681e+06	3.30878e+06	1.32524e+06	2.06525e+06	3.16328e+06	407883	3.50456e+06	4.7846e+06	3.55509e+06	4.5229e+06	4.21882e+06	4.66801e+06	2.58495e+06	2.81008e+06	3.51391e+06	3.52763e+06
				4.78555e+06	4.47094e+06	1.99643e+06	2.96321e+06	4.31151e+06	608866	3.32976e+06	4.89757e+06	3.63523e+06	4.94548e+06	4.83015e+06	4.99661e+06	4.1041e+06	3.4598e+06	4.21822e+06	4.19558e+06
		3b,8b-Dihydroxy-6b-(3-chloro-2-hydroxy-2-methylbutanoyloxy)-7(11)-eremophilen-12,8-olide	19.4088	2.24831e+06	1.75929e+06	1.40402e+06	1.98239e+06	1.55979e+06	1.27342e+06	814324	927642	861767	1.0627e+06	1.28131e+06	1.10646e+06	2.59124e+06	1.42695e+06	1.19384e+06	1.27739e+06
				5.23045e+06	5.06833e+06	2.14367e+06	3.26231e+06	5.22067e+06	576448	4.47284e+06	6.55203e+06	4.60255e+06	6.14953e+06	5.61459e+06	6.82364e+06	4.68306e+06	4.01761e+06	4.20789e+06	4.50947e+06
				1.09772e+07	1.03507e+07	3.32849e+06	7.61249e+06	9.58192e+06	1.62603e+06	4.99631e+06	6.15227e+06	5.18606e+06	7.16464e+06	8.91348e+06	6.33874e+06	8.17055e+06	6.88596e+06	7.25408e+06	7.52155e+06
				3.69367e+07	3.947e+07	1.48849e+07	2.75974e+07	3.07489e+07	7.89443e+06	1.59402e+07	2.30864e+07	1.97819e+07	2.52661e+07	3.01689e+07	2.36233e+07	3.25254e+07	2.49494e+07	2.64805e+07	2.61821e+07
				2.06185e+07	2.17917e+07	7.77659e+06	1.69485e+07	1.60277e+07	4.75824e+06	6.76069e+06	9.87598e+06	8.42084e+06	1.10296e+07	1.49104e+07	9.8764e+06	1.53987e+07	1.34626e+07	1.37489e+07	1.40379e+07
				968701	888312	468453	650526	1.15275e+06	41410.8	1.49634e+06	1.86565e+06	1.31512e+06	1.80324e+06	1.28237e+06	1.7859e+06	848311	828632	1.12115e+06	1.05322e+06
				7.76051e+06	7.6487e+06	3.05523e+06	5.0646e+06	6.90248e+06	1.0087e+06	4.69142e+06	6.96893e+06	6.05079e+06	7.57397e+06	7.73169e+06	7.20113e+06	6.57891e+06	5.6619e+06	6.65345e+06	6.46519e+06
				1.65915e+06	1.54581e+06	477027	1.23952e+06	1.14142e+06	421612	567435	726498	736638	1.22478e+06	1.14324e+06	1.08813e+06	1.12464e+06	1.00181e+06	1.08399e+06	803507
				1.10479e+07	1.13268e+07	4.24491e+06	7.40963e+06	9.11769e+06	1.51872e+06	5.83269e+06	8.86659e+06	7.19839e+06	8.85061e+06	9.66473e+06	8.42784e+06	8.60804e+06	7.79101e+06	8.10654e+06	8.87924e+06
				979408	842906	875243	839895	1.0509e+06	403635	1.15682e+06	1.2298e+06	1.16356e+06	1.15832e+06	1.17105e+06	1.13838e+06	1.22878e+06	1.08236e+06	840397	1.3095e+06
		Phosphoramide mustard	7.8402	8.19849e+06	1.07223e+07	4.21544e+06	8.11475e+06	9.0868e+06	2.46155e+06	6.2998e+06	7.77695e+06	5.01696e+06	9.99906e+06	9.31553e+06	9.49147e+06	9.68078e+06	7.23291e+06	6.86276e+06	7.13637e+06
				1.4499e+07	1.34725e+07	5.89686e+06	9.21835e+06	1.24092e+07	1.78717e+06	1.11926e+07	1.44308e+07	1.10158e+07	1.53378e+07	1.55159e+07	1.43794e+07	1.03696e+07	1.06323e+07	1.13765e+07	1.15478e+07
		Hexafluronium	1.91456	1.46166e+06	1.40588e+06	1.03832e+06	1.25434e+06	1.58102e+06	739112	1.53278e+06	1.54922e+06	1.504e+06	1.53274e+06	1.37498e+06	1.80724e+06	1.98757e+06	1.54945e+06	1.45302e+06	1.53544e+06
				1.52775e+06	1.11024e+06	673523	885047	1.4353e+06	495604	1.15929e+06	1.47542e+06	1.28826e+06	1.73057e+06	1.39886e+06	1.64106e+06	1.2213e+06	1.09005e+06	1.29969e+06	1.17334e+06
				6.69572e+06	6.81964e+06	1.96206e+06	5.26992e+06	5.477e+06	1.20249e+06	1.62862e+06	2.83928e+06	2.65141e+06	3.49593e+06	4.23791e+06	2.9504e+06	3.73932e+06	3.43144e+06	4.28526e+06	4.63644e+06
				4.09533e+06	4.01741e+06	1.18821e+06	3.37659e+06	2.6431e+06	756166	859847	1.52122e+06	1.27155e+06	1.66298e+06	2.39534e+06	1.18709e+06	2.18814e+06	2.18076e+06	2.46432e+06	2.50823e+06
				2.55452e+06	2.30819e+06	2.20836e+06	2.24388e+06	2.63534e+06	1.31294e+06	3.13178e+06	3.38669e+06	2.81377e+06	3.06084e+06	2.813e+06	3.12208e+06	3.36125e+06	2.59085e+06	2.53757e+06	2.48219e+06
				1.17701e+07	1.2405e+07	4.09875e+06	9.29872e+06	9.33395e+06	2.07095e+06	4.17341e+06	6.52522e+06	5.36621e+06	6.60341e+06	8.54411e+06	6.30482e+06	8.22336e+06	7.26042e+06	8.04566e+06	8.49659e+06
		8-Methyl-3-hentriacontene	-23.2761	2.11367e+06	1.97018e+06	1.66224e+06	1.65103e+06	2.03945e+06	1.10138e+06	1.86257e+06	2.10627e+06	1.66375e+06	1.87321e+06	1.74836e+06	2.08535e+06	2.95354e+06	1.97439e+06	1.66001e+06	1.75695e+06
		Lolitrem K	0.130494	2.01881e+06	1.8621e+06	648268	1.05713e+06	1.78683e+06	371806	1.24606e+06	1.7064e+06	1.35188e+06	1.88302e+06	1.69533e+06	1.57689e+06	1.37889e+06	1.2772e+06	1.52938e+06	1.52762e+06
				2.02996e+06	1.80812e+06	1.36715e+06	1.84559e+06	1.92902e+06	1.38937e+06	1.1275e+06	1.24849e+06	1.08152e+06	1.45525e+06	1.40671e+06	1.21306e+06	2.48421e+06	1.97377e+06	1.51241e+06	1.5576e+06
		PM-Toxin A	-15.4123	1.65191e+06	1.24556e+06	983053	1.39726e+06	1.40955e+06	812759	786130	901769	626150	613235	891504	775785	1.53349e+06	847837	1.15709e+06	1.05448e+06
		SR 141716	23.8987	917044	1.17985e+06	463737	499072	1.09917e+06	85460.6	1.7997e+06	1.87753e+06	1.51994e+06	1.79249e+06	1.82344e+06	1.90468e+06	921849	934028	1.16259e+06	1.2323e+06
				2.06681e+06	2.18069e+06	603501	1.39427e+06	1.64921e+06	496592	991918	1.36338e+06	1.31888e+06	1.57103e+06	1.76962e+06	1.45587e+06	1.43851e+06	1.47785e+06	1.6053e+06	1.64661e+06
				7.45261e+06	7.0626e+06	2.17603e+06	5.97382e+06	5.94108e+06	1.78969e+06	2.02897e+06	3.40078e+06	2.45284e+06	3.75274e+06	5.5543e+06	2.7443e+06	4.98752e+06	5.00546e+06	4.68111e+06	4.805e+06
				1.66911e+06	1.81772e+06	639914	1.19986e+06	1.36776e+06	464805	1.01131e+06	1.42692e+06	1.25554e+06	1.56969e+06	1.93054e+06	1.50532e+06	1.19831e+06	1.13569e+06	1.49964e+06	1.51482e+06
				1.11908e+06	1.18955e+06	1.46605e+06	1.27261e+06	1.29099e+06	1.38576e+06	2.32212e+06	2.13066e+06	2.00279e+06	2.00455e+06	1.3463e+06	2.40951e+06	2.1321e+06	1.12043e+06	1.19218e+06	1.53244e+06
				2.25374e+06	1.73144e+06	1.41948e+06	1.98591e+06	1.5602e+06	1.29644e+06	814324	927642	861767	1.06326e+06	1.28131e+06	1.10577e+06	2.57547e+06	1.43944e+06	1.21919e+06	1.27973e+06
				2.2184e+06	1.81839e+06	1.01764e+06	1.2727e+06	2.06542e+06	956251	2.72409e+06	2.9105e+06	1.8954e+06	3.42904e+06	3.49301e+06	2.98336e+06	2.69361e+06	1.51277e+06	1.82757e+06	1.584e+06
				4.10745e+06	3.72794e+06	1.18397e+06	3.55856e+06	2.44306e+06	1.05915e+06	1.09432e+06	1.06253e+06	998424	1.28045e+06	1.81347e+06	1.01227e+06	2.15229e+06	2.03295e+06	1.83841e+06	1.76924e+06
				3.11251e+07	3.20586e+07	1.48833e+07	2.55587e+07	2.23214e+07	1.12924e+07	1.28065e+07	1.73491e+07	1.57015e+07	1.86794e+07	2.17632e+07	1.59266e+07	2.57849e+07	1.97112e+07	1.87998e+07	1.97218e+07
				2.30121e+06	2.25725e+06	803646	1.57215e+06	1.8859e+06	679782	888741	1.40338e+06	1.27548e+06	1.94755e+06	2.60846e+06	1.59557e+06	1.7147e+06	1.52177e+06	1.90642e+06	1.87323e+06
				2.32122e+06	2.48074e+06	1.03905e+06	1.65366e+06	2.35477e+06	641714	1.54058e+06	2.22986e+06	1.82546e+06	2.16275e+06	2.4925e+06	2.01535e+06	1.74289e+06	1.91951e+06	1.95075e+06	2.08726e+06
				4.58639e+06	3.91519e+06	1.02533e+06	3.71735e+06	2.77018e+06	917902	798631	1.30317e+06	1.03887e+06	1.40773e+06	2.19955e+06	1.27116e+06	2.09392e+06	2.16013e+06	2.25788e+06	2.28865e+06
				2.62175e+06	2.46955e+06	2.10102e+06	2.63594e+06	2.44891e+06	1.62724e+06	1.62805e+06	1.76389e+06	1.4094e+06	1.88962e+06	1.82543e+06	2.17256e+06	2.69397e+06	2.18138e+06	1.92452e+06	2.06547e+06
				1.72834e+06	2.05707e+06	569302	1.30935e+06	1.73863e+06	176713	913355	1.07785e+06	1.32739e+06	1.65977e+06	1.9937e+06	1.4553e+06	1.0737e+06	1.23821e+06	1.60023e+06	1.78316e+06
				1.44209e+06	1.38064e+06	393191	1.0811e+06	1.39569e+06	331522	434633	909953	857015	965597	1.30791e+06	802377	941213	1.027e+06	1.07372e+06	1.19553e+06
				4.2744e+06	4.02346e+06	3.73027e+06	3.11078e+06	4.59324e+06	2.60013e+06	4.22831e+06	4.84858e+06	4.05139e+06	4.23785e+06	4.35746e+06	4.47684e+06	5.98712e+06	4.03026e+06	3.7984e+06	4.10548e+06
				1.67811e+06	1.46842e+06	890525	1.55449e+06	1.44632e+06	1.14608e+06	726225	970702	601283	1.14249e+06	934747	763885	1.5315e+06	1.35334e+06	1.02351e+06	1.18731e+06
		N-[(4E,8E)-1,3-dihydroxyoctadeca-4,8-dien-2-yl]hexadecanamide	-17.3208	1.57113e+06	1.41493e+06	375409	1.67889e+06	955328	510371	69175.1	239237	257964	224510	734573	233834	647774	925640	761967	603991
				2.6484e+06	2.48189e+06	2.1526e+06	2.64788e+06	2.42407e+06	1.7108e+06	1.6618e+06	1.81402e+06	1.45314e+06	1.91626e+06	1.7882e+06	2.20389e+06	3.11602e+06	2.25534e+06	1.94401e+06	2.09865e+06
				3.43019e+07	3.9348e+07	1.44019e+07	2.84783e+07	2.5801e+07	1.18517e+07	1.15969e+07	1.69075e+07	1.37039e+07	1.82127e+07	2.25826e+07	1.91399e+07	2.52528e+07	2.18522e+07	2.22166e+07	2.17532e+07
				4.99369e+06	4.90149e+06	4.37609e+06	4.83258e+06	4.95294e+06	3.40785e+06	4.05479e+06	4.47654e+06	3.79004e+06	4.51651e+06	4.27486e+06	4.93566e+06	7.07208e+06	5.0876e+06	4.26395e+06	4.57898e+06
