# Supplementary material for: A Multi-Omics Integration Analysis Reveals That Mori Fructus Polysaccharide Ameliorates Liver Injury via Regulating Liver Metabolic Function Through Inhibiting Lipid Metabolism, Enhancing Glycolysis, and Promoting Amino Acid Utilization
Source: Antioxidants (Basel). 2026 Apr 1;15(4):443. doi: 10.3390/antiox15040443 (PMC13113487; doi:10.3390/antiox15040443)
Supplement: Supplementary file 1 [file antioxidants-15-00443-s001.zip › Supplementary Materials/Table S5 Metabolomics data of liver under the postive ion mode.xlsx]

## Sheet: Sheet1
MS2 name	MS2 score	MS1 name	MS1 ppm	rt	mz	ALD_1	ALD_2	ALD_3	ALD_4	ALD_5	ALD_6	MFP_1_1	MFP_1_2	MFP_1_3	MFP_1_4	MFP_1_5	MFP_1_6	QC1	QC2	QC3	QC4
Lys Val Thr Lys	0.999083			555.656	475.325	2.56459e+07	5.12224e+07	2.62838e+07	2.38674e+07	3.39527e+07	2.53824e+07	2.31164e+07	2.99641e+07	2.3783e+07	4.10132e+07	2.79784e+07	2.54011e+07	5.89895e+07	3.24182e+07	4.45496e+07	3.05679e+07
Dexamethasone	0.99906			451.191	393.209	1.22421e+08	5.17014e+06	1.3544e+08	8.55172e+07	3.23133e+07	1.65468e+07	8.36381e+06	1.5869e+08	7.51486e+07	2.41587e+07	1.21224e+07	1.58552e+08	2.77348e+07	4.95886e+07	6.0584e+07	6.26193e+07
Kanzonol K	0.996981			856.302	437.194	2.99141e+08	3.02856e+08	2.62549e+08	2.89285e+08	2.81405e+08	2.51147e+08	2.57106e+08	4.70069e+08	2.79814e+08	4.10254e+08	3.42576e+08	3.38493e+08	3.42873e+08	3.00531e+08	3.34501e+08	3.305e+08
[(1aS,2aR,3S,5R,6S,7aR)-3-acetyloxy-5-hydroxy-2a,7a-dimethyl-5-propan-2-yl-2,3,4,5a,6,7-hexahydro-1aH-azuleno[6,7-b]oxiren-6-yl] 4-hydroxybenzoate	0.996065			856.035	415.211	1.85573e+08	1.82501e+08	1.44882e+08	1.68123e+08	1.57811e+08	1.27153e+08	1.26042e+08	2.90429e+08	1.42622e+08	2.35537e+08	1.8785e+08	1.87443e+08	2.34737e+08	1.7321e+08	1.87809e+08	1.78127e+08
26,26,26,27,27,27-hexafluoro-1alpha,25-dihydroxyvitamin D3 / 26,26,26,27,27,27-hexafluoro-1alpha,25-dihydroxycholecalciferol	0.995192			496.43	525.288	5.83156e+07	1.4746e+06	6.2499e+07	3.78643e+07	1.15615e+07	2.92991e+06	1.96566e+06	7.65259e+07	3.50777e+07	1.01809e+07	3.62305e+06	7.21009e+07	1.33706e+07	2.54655e+07	2.70748e+07	2.98374e+07
Citronellyl beta-sophoroside	0.991966			483.897	481.262	8.48508e+07	2.3078e+06	9.33074e+07	5.57675e+07	2.11786e+07	1.06641e+07	2.76834e+06	1.14313e+08	4.9623e+07	1.76854e+07	4.91081e+06	1.05748e+08	1.82691e+07	3.50719e+07	4.00223e+07	4.17881e+07
PA(18:0/18:2(9Z,12Z))	0.990306			532.764	701.492	1.33129e+08	1.50894e+08	1.37517e+08	1.55153e+08	2.18202e+08	1.45576e+08	1.05554e+08	1.45623e+08	1.17351e+08	1.5506e+08	1.18483e+08	1.24279e+08	2.44287e+08	1.66923e+08	1.55375e+08	1.56646e+08
Macamide B	0.989149			1301.77	346.31	5.16348e+07	6.71388e+07	8.92051e+07	6.05808e+07	6.76744e+07	5.50234e+07	5.47286e+07	7.03334e+07	7.46027e+07	6.16411e+07	5.68872e+07	7.7425e+07	3.94864e+07	7.56814e+07	7.60572e+07	7.3084e+07
PS(18:0/20:3(8Z,11Z,14Z))	0.989044			545.567	814.575	3.24016e+07	6.1757e+07	4.4428e+07	4.33762e+07	8.31097e+07	4.48954e+07	3.41294e+07	6.11573e+07	4.05948e+07	5.43819e+07	3.98434e+07	4.4501e+07	9.79685e+07	5.96399e+07	6.07086e+07	5.32728e+07
Gln Leu Lys	0.979688			452.029	388.253	1.65472e+08	4.10158e+06	1.32629e+08	7.33414e+07	2.54914e+07	4.68497e+06	1.62338e+06	7.19293e+07	3.31474e+07	1.00818e+07	2.50735e+06	6.88543e+07	6.36283e+07	3.38759e+07	3.25427e+07	2.91537e+07
Glu Lys Tyr Asn	0.976412			1209.42	553.257	9.94444e+07	9.83558e+07	4.48389e+07	2.91722e+07	1.13966e+07	9.88392e+06	1.18637e+07	1.56765e+07	1.13345e+07	1.76287e+07	1.96597e+07	1.93947e+07	6.72329e+07	1.44487e+07	1.55447e+07	1.12701e+07
Choline	0.972931			51.0344	104.107	1.18518e+09	6.67899e+08	4.12087e+08	8.67402e+08	1.03893e+09	3.33833e+08	5.6997e+08	8.93627e+08	8.49886e+08	7.19711e+08	1.06112e+09	6.31284e+08	8.79955e+08	7.75142e+08	7.91929e+08	7.90137e+08
Phosphoric acid	0.971305			56.6264	98.9855	1.1021e+08	1.87432e+08	1.02329e+08	1.4543e+08	1.94583e+08	5.08299e+07	2.05029e+08	2.31033e+08	2.2554e+08	2.62588e+08	2.59904e+08	2.00588e+08	1.1976e+08	1.88345e+08	2.02495e+08	1.8599e+08
Melleolide M	0.96391			856.465	453.166	1.50535e+08	1.44944e+08	1.29782e+08	1.33052e+08	1.29562e+08	1.20954e+08	1.27496e+08	1.97762e+08	1.29919e+08	1.77416e+08	1.55983e+08	1.51908e+08	1.87076e+08	1.31031e+08	1.48667e+08	1.48358e+08
4-Amino-2-methylenebutanoic acid	0.957293			56.3609	116.068	2.20498e+08	1.64652e+08	1.44471e+08	1.71655e+08	1.57864e+08	7.65823e+07	1.76716e+08	2.25527e+08	1.65804e+08	1.86411e+08	1.63208e+08	2.83317e+08	1.96298e+08	1.573e+08	1.70377e+08	1.63776e+08
Diphenylamine	0.952824			894.003	170.096	1.67033e+07	1.53604e+07	1.49735e+07	1.44347e+07	1.4574e+07	1.35899e+07	1.28667e+07	1.25219e+07	1.36225e+07	1.29075e+07	1.25507e+07	1.29692e+07	9.25657e+07	1.41701e+07	1.3673e+07	1.32026e+07
D-Glutamine	0.941038			51.7952	147.077	2.95359e+08	5.13705e+08	2.28044e+08	4.09831e+08	4.53505e+08	1.11686e+08	2.77117e+08	4.41267e+08	3.98974e+08	4.71349e+08	4.42131e+08	4.26509e+08	3.70904e+08	4.07986e+08	3.74809e+08	3.67957e+08
Octadecanamide	0.930464			1302.4	284.295	2.55827e+09	2.74284e+09	2.83885e+09	1.87672e+09	2.48862e+09	2.12935e+09	2.04227e+09	3.06441e+09	2.55981e+09	2.69868e+09	2.60288e+09	2.41114e+09	7.79375e+08	2.63621e+09	2.63473e+09	2.59988e+09
Betaine	0.899738			55.6205	118.086	4.32194e+09	4.22555e+09	2.48837e+09	5.01911e+09	3.36888e+09	1.09163e+09	2.97347e+09	2.80269e+09	2.33209e+09	2.90742e+09	2.71853e+09	3.93754e+09	4.18212e+09	3.5613e+09	3.59477e+09	3.38175e+09
Myxalamid D	0.888949			965.293	374.267	2.74319e+07	2.87695e+07	1.38516e+07	2.35719e+07	3.91004e+07	8.11418e+06	2.51909e+07	3.60559e+07	2.42596e+07	3.46569e+07	3.46522e+07	3.26309e+07	2.67038e+07	3.36912e+07	3.42828e+07	3.71279e+07
13Z-Docosenamide	0.886557			1377.44	338.342	1.19952e+09	2.72613e+09	1.00348e+09	1.32668e+09	1.23302e+09	1.03251e+09	1.13415e+09	1.97232e+09	9.85992e+08	1.68466e+09	1.28965e+09	2.65944e+09	1.70174e+09	2.60036e+09	2.59103e+09	2.772e+09
Cholesterol	0.880137			1472.7	369.351	1.28246e+08	1.7894e+08	2.87575e+08	1.04851e+08	1.3135e+08	1.65529e+08	1.79881e+08	7.97609e+07	1.62173e+08	1.10411e+08	1.60463e+08	1.99166e+08	751785	3.44727e+07	3.89522e+07	1.06844e+08
Tridemorph	0.88007			1308.36	298.311	2.34168e+08	2.6542e+08	2.85219e+08	2.25941e+08	2.59028e+08	2.32061e+08	2.22813e+08	3.41543e+08	2.87319e+08	3.1566e+08	2.8996e+08	2.72094e+08	8.10716e+07	2.83008e+08	3.02355e+08	2.9903e+08
Niacinamide	0.878426			62.6507	123.055	1.4621e+09	1.67686e+09	8.21966e+08	1.21028e+09	1.67407e+09	3.35514e+08	1.17967e+09	1.74842e+09	1.39507e+09	1.75055e+09	2.28617e+09	1.39307e+09	1.26161e+09	1.30186e+09	1.44988e+09	1.50995e+09
N-Hexadecanoylpyrrolidine	0.868788			1337.64	310.31	5.55598e+08	6.14765e+08	6.17453e+08	4.85512e+08	5.01422e+08	5.14898e+08	4.85551e+08	7.18518e+08	6.2143e+08	6.46109e+08	6.45864e+08	5.97904e+08	3.20348e+08	6.01092e+08	6.56717e+08	6.1149e+08
L-Carnitine	0.861946			52.5957	162.112	5.8739e+08	9.21897e+08	4.95179e+08	6.37539e+08	8.03875e+08	2.0778e+08	4.73385e+08	7.40341e+08	6.21978e+08	7.72809e+08	7.07235e+08	6.42666e+08	7.35424e+08	6.61455e+08	6.66371e+08	6.77433e+08
(4E,8E,10E-d18:3)sphingosine	0.852174			707.099	296.256	1.9144e+07	1.67728e+07	8.62285e+06	1.33323e+07	1.38231e+07	6.01424e+06	9.27126e+06	1.06584e+07	1.03591e+07	1.49593e+07	1.85542e+07	1.86009e+07	2.02435e+07	1.68622e+07	1.70155e+07	1.50192e+07
N,N-dimethyl-Safingol	0.836449			853.408	330.337	3.60692e+08	3.47156e+08	1.86778e+08	3.34148e+08	2.70251e+08	1.44786e+08	2.46118e+08	3.15134e+08	3.02122e+08	3.29021e+08	4.28447e+08	4.77445e+08	3.83908e+08	3.43154e+08	3.58368e+08	3.46925e+08
2-aminoheptadecane-1,3-diol	0.824177			739.136	288.289	4.65948e+07	4.91086e+07	3.36461e+07	4.72957e+07	1.96273e+07	2.18289e+07	2.27734e+07	3.08293e+07	2.77907e+07	2.76413e+07	2.28357e+07	4.76068e+07	4.13813e+07	3.44201e+07	3.42603e+07	3.50659e+07
Hypoxanthine	0.823318			63.4768	137.046	1.68614e+09	1.9813e+09	9.45911e+08	1.57112e+09	2.09916e+09	4.19226e+08	1.53945e+09	2.13915e+09	1.8351e+09	2.13669e+09	2.73855e+09	1.84743e+09	1.32828e+09	1.72053e+09	1.88672e+09	1.92156e+09
Vitamin A	0.815071			1198.32	269.226	2.44394e+08	3.03353e+08	1.51527e+08	2.3256e+08	8.66878e+07	2.22062e+07	4.67645e+07	7.24831e+07	5.89048e+07	8.89547e+07	2.25233e+08	1.65051e+08	1.57132e+08	9.22184e+07	1.05541e+08	8.94143e+07
Capsiamide	0.809403			1207.3	270.276	1.18849e+08	1.49256e+08	1.26012e+08	1.41006e+08	1.29365e+08	1.15682e+08	1.10043e+08	1.53147e+08	1.37784e+08	1.40505e+08	1.63162e+08	1.58213e+08	1.31091e+08	1.48464e+08	1.5366e+08	1.50566e+08
L-Tyrosine	0.798316			67.6233	182.081	1.42731e+08	1.45831e+08	6.48876e+07	1.13492e+08	1.14989e+08	3.29539e+07	9.3369e+07	1.63846e+08	1.24666e+08	1.43227e+08	1.19743e+08	1.88229e+08	7.97627e+07	1.125e+08	1.1682e+08	1.22392e+08
Palmitic amide	0.788861			1170.01	256.263	9.00037e+07	1.2446e+08	8.28976e+07	1.15776e+08	1.26876e+08	1.04846e+08	1.00479e+08	1.5174e+08	1.0993e+08	1.1331e+08	1.14241e+08	1.1623e+08	1.18005e+08	1.26092e+08	1.3276e+08	1.3163e+08
13-L-Hydroperoxylinoleic acid	0.752963			1471.98	295.227	1.22018e+07	1.35347e+07	1.44794e+07	9.37669e+06	9.59439e+06	1.95491e+07	1.70527e+08	1.00004e+08	8.53242e+07	4.27505e+07	2.39421e+07	1.31255e+07	7.87609e+06	1.31344e+07	1.19615e+07	1.59876e+08
LysoPC(18:1(9Z))	0.750329			987.496	522.354	1.29138e+08	1.52978e+08	5.617e+07	8.36647e+07	1.30685e+08	2.39497e+07	8.18609e+07	9.86493e+07	7.40528e+07	1.38817e+08	1.68249e+08	1.14821e+08	9.92999e+07	9.85237e+07	9.92289e+07	1.03475e+08
Oleamide	0.744903			1196.6	282.279	5.5641e+07	1.67593e+08	9.36762e+07	2.44819e+08	2.51637e+08	8.77996e+07	1.4799e+08	1.69569e+08	5.87639e+07	1.06649e+08	1.52603e+08	1.07786e+08	1.46541e+08	1.5273e+08	1.71146e+08	1.60793e+08
LysoPC(18:2(9Z,12Z))	0.744591			909.907	520.339	1.8839e+08	2.62463e+08	8.43105e+07	1.91011e+08	2.50011e+08	4.29288e+07	1.7652e+08	1.83558e+08	1.28783e+08	2.75618e+08	3.30111e+08	2.40705e+08	1.77731e+08	1.81529e+08	1.87138e+08	1.86066e+08
2-oxo-nonadecanoic acid	0.743054			1202.06	313.273	6.74208e+07	1.10406e+08	5.96292e+07	7.93287e+07	6.82566e+07	7.37883e+07	7.79239e+07	7.23276e+07	4.98961e+07	6.46577e+07	9.44323e+07	7.97234e+07	8.01123e+07	7.50923e+07	7.77813e+07	7.67646e+07
(Z)-docos-13-enamide	0.741572			1454.14	338.341	1.43545e+08	1.65666e+08	1.51974e+08	1.56797e+08	1.70867e+08	1.56549e+08	1.58587e+08	2.18784e+08	1.76037e+08	1.98342e+08	1.98257e+08	1.86768e+08	1.82929e+08	1.94034e+08	2.07811e+08	1.97788e+08
(-)-Epigallocatechin	0.696078			62.7851	307.082	1.51055e+08	2.53254e+08	1.00619e+08	2.04553e+08	5.67287e+08	3.88142e+07	4.35506e+08	3.89419e+08	3.63538e+08	4.76056e+08	2.71919e+08	3.13472e+08	1.94752e+08	3.41517e+08	3.27274e+08	3.0181e+08
L-Phenylalanine	0.687467			249.97	166.086	1.26627e+07	9.1404e+06	7.72871e+06	6.05793e+06	5.46972e+06	3.2094e+06	3.01351e+06	1.02272e+08	7.34384e+07	7.5334e+07	3.80297e+06	1.10396e+07	6.72907e+07	6.96707e+06	5.09577e+06	6.05925e+06
Met Ile Val Arg	0.686421			960.052	518.322	2.00128e+08	2.69447e+08	1.01109e+08	1.67945e+08	2.65618e+08	3.63702e+07	1.0328e+08	1.6452e+08	1.58088e+08	2.1948e+08	2.36381e+08	2.13777e+08	1.63472e+08	1.8149e+08	1.64129e+08	1.83648e+08
N-(14-Methylhexadecanoyl)pyrrolidine	0.675087			1399.88	324.326	6.5333e+07	8.02764e+07	9.04151e+07	8.23962e+07	6.14711e+07	8.1819e+07	6.94553e+07	1.07122e+08	8.42449e+07	9.32338e+07	9.00141e+07	8.10933e+07	7.93091e+07	9.14973e+07	9.35354e+07	9.33162e+07
LysoPE(16:0/0:0)	0.673737			954.88	454.293	9.81953e+07	1.66124e+08	7.99313e+07	8.66988e+07	1.39689e+08	2.95362e+07	7.20247e+07	1.13411e+08	1.07577e+08	1.48948e+08	1.55585e+08	1.36526e+08	1.01826e+08	9.88555e+07	1.10575e+08	1.08852e+08
LysoPE(18:1(9Z)/0:0)	0.669829			984.26	480.308	2.23604e+07	3.53488e+07	1.39337e+07	1.55e+07	2.46031e+07	6.04962e+06	1.90802e+07	2.59526e+07	2.03522e+07	4.08362e+07	3.66955e+07	2.8508e+07	2.27926e+07	2.24622e+07	2.46458e+07	2.44676e+07
Sphinganine	0.661362			779.52	302.305	3.33269e+08	3.31927e+08	1.59649e+08	3.06009e+08	2.38812e+08	1.20169e+08	2.14749e+08	2.50277e+08	2.77217e+08	2.52899e+08	3.94169e+08	4.2104e+08	3.40057e+08	2.90742e+08	2.92005e+08	3.00082e+08
PC(22:5(7Z,10Z,13Z,16Z,19Z)/16:1(9Z))	0.644704			1296.65	806.568	0	793700	2.21212e+08	1.96675e+09	1.80508e+09	8.67024e+08	3.7367e+08	1.21086e+09	1.3565e+09	3.53158e+08	1.28431e+09	1.38427e+09	390200	1.56496e+09	1.9955e+08	1.43636e+09
LysoPC(20:4(5Z,8Z,11Z,14Z))	0.635656			915.033	544.341	3.56393e+08	4.35903e+08	1.39352e+08	3.41976e+08	5.2824e+08	6.89946e+07	2.7371e+08	3.33268e+08	2.77873e+08	4.48753e+08	5.28642e+08	5.15709e+08	3.06286e+08	3.1763e+08	3.16157e+08	3.22183e+08
2-acetyl-1-alkyl-sn-glycero-3-phosphocholine	0.634986			1070.46	524.372	6.93848e+08	8.68797e+08	3.39409e+08	4.64534e+08	7.20361e+08	1.31702e+08	4.82377e+08	6.80172e+08	6.02992e+08	7.81076e+08	7.67791e+08	7.56508e+08	5.64015e+08	5.97781e+08	6.71401e+08	5.90929e+08
PC(20:4(5Z,8Z,11Z,14Z)/20:4(8Z,11Z,14Z,17Z))	0.629647			1271.82	830.566	0	35839.3	3.21949e+07	2.08833e+08	2.06797e+08	3.29181e+08	3.66737e+08	2.28013e+08	2.1849e+08	3.1114e+08	1.73837e+08	2.9722e+08	0	1.98357e+08	5.09699e+08	2.23254e+08
Proline betaine	0.629372			56.8661	144.094	2.12182e+08	1.70648e+08	5.93944e+07	1.14375e+08	6.44285e+07	2.55722e+07	8.51258e+07	8.95499e+07	6.79804e+07	1.09744e+08	7.5679e+07	1.23953e+08	1.68928e+08	1.26418e+08	1.41174e+08	1.26395e+08
Ala Leu Lys Thr	0.618788			469.352	432.281	1.81862e+08	3.53485e+06	1.33015e+08	7.08728e+07	2.23124e+07	1.11535e+07	1.29264e+06	7.28215e+07	3.09622e+07	8.10679e+06	2.67378e+06	6.88599e+07	6.25879e+07	3.24691e+07	2.98578e+07	2.91426e+07
3,3,5-triiodo-L-thyronine-beta-D-glucuronoside	0.617929			67.306	132.094	8.48085e+08	3.10696e+09	4.02118e+08	8.44471e+08	7.96428e+08	3.42946e+08	8.75322e+08	1.08748e+09	7.91657e+08	9.29953e+08	7.88515e+08	1.40335e+09	8.32393e+08	8.82733e+08	9.78178e+08	9.54188e+08
LysoPC(16:0)	0.585247			960.052	496.34	7.34712e+08	9.95971e+08	4.04147e+08	6.14228e+08	9.82578e+08	1.54246e+08	3.94771e+08	6.23635e+08	5.96536e+08	8.15681e+08	8.72994e+08	7.96726e+08	6.21147e+08	6.60748e+08	6.20075e+08	6.80873e+08
Racemethionine	0.554776			63.7852	150.058	1.60708e+08	1.26415e+08	7.62438e+07	1.02677e+08	1.21288e+08	3.64404e+07	1.05081e+08	1.39592e+08	1.00271e+08	1.17066e+08	1.03558e+08	1.85539e+08	9.0643e+07	1.01238e+08	1.07426e+08	1.09637e+08
Xestoaminol C	0.5424			709.507	230.248	8.88109e+07	8.59431e+07	4.13535e+07	4.7021e+07	7.7996e+07	3.31133e+07	5.6332e+07	6.64232e+07	4.41364e+07	6.82434e+07	6.41319e+07	5.43687e+07	1.15379e+08	1.07345e+08	1.04942e+08	1.0541e+08
Eicosanoyl-EA	0.537491			879.77	356.352	6.03442e+07	5.4653e+07	2.70332e+07	5.99823e+07	4.69798e+07	2.19702e+07	4.25486e+07	4.77114e+07	5.29411e+07	5.20823e+07	8.21245e+07	9.32204e+07	5.70001e+07	4.63842e+07	5.23831e+07	5.39647e+07
LysoPE(0:0/18:0)	0.535728			1063.97	482.323	1.20257e+08	1.8924e+08	9.47758e+07	8.75808e+07	1.12007e+08	3.14548e+07	9.49614e+07	1.20964e+08	1.18643e+08	1.68554e+08	1.73454e+08	1.49036e+08	1.14155e+08	1.05797e+08	1.1417e+08	1.11738e+08
Bis (2-hydroxypropyl) amine	0.510794			54.1268	134.117	6.27961e+08	6.16784e+08	5.01425e+08	8.72013e+08	5.36255e+08	3.24271e+08	6.41823e+08	6.84552e+08	6.7587e+08	7.45903e+08	7.80488e+08	1.10477e+09	7.61779e+08	6.17148e+08	6.69527e+08	6.13048e+08
LysoPE(18:2(9Z,12Z)/0:0)	0.382766			913.851	478.295	2.97603e+07	4.16026e+07	2.21474e+07	2.85738e+07	3.79123e+07	1.12554e+07	4.05207e+07	3.65701e+07	2.2482e+07	5.31661e+07	4.48756e+07	5.10013e+07	3.14161e+07	3.62456e+07	3.63551e+07	3.67971e+07
LysoPE(22:6(4Z,7Z,10Z,13Z,16Z,19Z)/0:0)	0.325661			916.643	526.292	7.12874e+07	7.78695e+07	4.94333e+07	5.42451e+07	7.72567e+07	1.35018e+07	3.94274e+07	6.21503e+07	6.97569e+07	8.65497e+07	1.09055e+08	5.51246e+07	5.19876e+07	5.1238e+07	5.26509e+07	5.41741e+07
5,6(R)-Lipoxin A4-d5	0.32136			532.663	340.26	1.22879e+08	1.54956e+08	1.55439e+08	1.77707e+08	2.81861e+08	1.95208e+08	1.5643e+08	2.30081e+08	1.79982e+08	2.36918e+08	1.75386e+08	1.82502e+08	1.98753e+08	2.27838e+08	2.34467e+08	2.42273e+08
				432.546	344.228	1.21725e+08	6.0509e+06	8.60316e+07	4.63656e+07	1.22069e+07	6.73084e+06	4.00568e+06	4.93101e+07	2.16109e+07	6.71282e+06	4.19863e+06	4.52305e+07	4.86593e+07	2.36237e+07	1.53141e+07	2.02494e+07
				1548.68	116.972	1.50454e+07	1.75179e+07	1.72535e+07	1.80399e+07	1.81662e+07	1.84193e+07	1.93283e+07	1.80143e+07	1.44232e+07	1.86324e+07	1.99819e+07	1.91188e+07	1.33399e+07	1.83918e+07	1.85509e+07	1.89068e+07
				1547.62	234.947	6.58189e+06	6.05491e+06	6.29071e+06	7.02421e+06	6.51604e+06	6.59848e+06	6.90807e+06	6.87388e+06	6.82055e+06	8.65673e+06	7.09335e+06	7.44241e+06	4.84911e+06	7.03867e+06	6.98908e+06	6.51597e+06
				1547.54	159.969	1.14927e+08	1.13338e+08	1.06435e+08	1.11007e+08	1.04917e+08	1.09836e+08	1.10686e+08	1.08353e+08	1.04776e+08	1.11921e+08	1.11952e+08	1.12236e+08	1.02533e+08	1.10874e+08	1.08817e+08	1.0955e+08
		Tebufenpyrad	24.8119	1546.43	334.871	3.76451e+06	4.36319e+06	4.28828e+06	4.33614e+06	4.69456e+06	4.59728e+06	5.30437e+06	4.86415e+06	4.35254e+06	5.38436e+06	5.63489e+06	5.0418e+06	2.5047e+06	4.82596e+06	4.38323e+06	4.76751e+06
				1546.31	131.974	1.61906e+08	1.72819e+08	1.66441e+08	1.72374e+08	1.69855e+08	1.70737e+08	1.80085e+08	1.70423e+08	1.75389e+08	1.81581e+08	1.80933e+08	1.80988e+08	1.38953e+08	1.68854e+08	1.68231e+08	1.76375e+08
				1545.14	176.972	3.15294e+07	3.35522e+07	3.68564e+07	4.08704e+07	4.0384e+07	4.05944e+07	3.96987e+07	3.90737e+07	3.5169e+07	3.75193e+07	3.70532e+07	3.77216e+07	2.03956e+07	4.17678e+07	3.94369e+07	3.98276e+07
				1543.9	267.901	6.037e+06	5.62623e+06	5.52163e+06	5.28771e+06	4.17578e+06	4.6579e+06	3.45568e+06	3.45228e+06	3.43784e+06	3.2752e+06	3.5105e+06	3.1696e+06	6.67621e+06	4.29582e+06	2.92656e+06	2.73939e+06
				1543.79	158.961	2.83285e+08	3.30711e+08	3.67255e+08	3.93544e+08	3.98418e+08	4.2378e+08	3.98447e+08	3.84929e+08	3.94442e+08	4.07944e+08	3.97881e+08	4.05811e+08	1.59719e+08	4.16107e+08	4.05253e+08	4.01445e+08
				1541.33	304.891	1.56081e+07	1.64768e+07	2.05291e+07	2.23652e+07	2.12195e+07	2.32614e+07	2.34588e+07	2.30083e+07	2.42191e+07	2.40964e+07	2.37608e+07	2.33242e+07	1.18362e+07	2.25658e+07	2.28304e+07	2.44693e+07
				1541.26	130.966	2.53091e+08	3.03505e+08	3.12096e+08	3.45449e+08	3.48014e+08	3.77466e+08	3.69923e+08	3.55162e+08	3.58272e+08	3.65348e+08	3.59255e+08	3.5039e+08	1.73695e+08	3.674e+08	3.65732e+08	3.54791e+08
				1540.79	303.883	7.37739e+06	9.00976e+06	1.10124e+07	1.08855e+07	1.2167e+07	1.30726e+07	1.19399e+07	1.21727e+07	1.1751e+07	1.13363e+07	1.12945e+07	1.21859e+07	3.12045e+06	1.19343e+07	1.19291e+07	1.22387e+07
				1539.87	276.896	7.57228e+07	8.01539e+07	9.07146e+07	9.42197e+07	9.10517e+07	9.48149e+07	9.45799e+07	9.41915e+07	9.79424e+07	9.87032e+07	9.73987e+07	9.93764e+07	5.43002e+07	9.372e+07	9.34748e+07	9.75183e+07
				1538.74	275.888	1.69039e+07	2.16487e+07	2.233e+07	2.5878e+07	2.56657e+07	2.70331e+07	2.57435e+07	2.64655e+07	2.48141e+07	2.69338e+07	2.57759e+07	2.60621e+07	9.24106e+06	2.52417e+07	2.69506e+07	2.57528e+07
				1535.89	72.9377	4.10412e+07	4.20261e+07	4.04546e+07	4.22611e+07	4.16085e+07	4.33697e+07	4.49496e+07	4.36731e+07	4.96618e+07	4.5362e+07	4.55627e+07	4.64927e+07	3.03493e+07	4.50569e+07	4.42282e+07	4.42673e+07
				1534.93	217.997	3.93088e+06	2.85031e+06	3.9974e+06	5.13844e+06	4.33028e+06	6.37454e+06	3.69623e+06	4.44584e+06	4.46619e+06	3.70793e+06	3.0812e+06	3.65207e+06	2.72996e+06	4.96192e+06	3.53277e+06	3.78197e+06
		Tetrachlorohydroquinone	12.0406	1533.77	248.901	6.26659e+06	6.69525e+06	7.41244e+06	7.89112e+06	8.43004e+06	8.25497e+06	8.76576e+06	7.78303e+06	8.45248e+06	8.04546e+06	8.69886e+06	8.94887e+06	4.60878e+06	7.86998e+06	8.56481e+06	7.73855e+06
				1533.56	294.863	1.25019e+07	1.36271e+07	1.59837e+07	1.68562e+07	1.66904e+07	1.77982e+07	1.60869e+07	1.52737e+07	1.55214e+07	1.59833e+07	1.53636e+07	1.55294e+07	7.30626e+06	1.7125e+07	1.68732e+07	1.59708e+07
				1533.48	114.965	6.60491e+07	7.08318e+07	7.08673e+07	7.59038e+07	7.41156e+07	7.62652e+07	7.72772e+07	7.56346e+07	7.53328e+07	8.07773e+07	7.77891e+07	7.79352e+07	5.0027e+07	7.5978e+07	7.38919e+07	7.4104e+07
				1532.16	171.993	2.65102e+08	2.83325e+08	3.43894e+08	3.67916e+08	3.69631e+08	3.91646e+08	3.99829e+08	3.8422e+08	3.81179e+08	4.03434e+08	3.9027e+08	3.95805e+08	1.72139e+08	3.81473e+08	3.81964e+08	3.95796e+08
				1532.05	297.917	5.23317e+06	6.01677e+06	7.43617e+06	7.03726e+06	7.21227e+06	7.27246e+06	7.51617e+06	7.95327e+06	8.19672e+06	7.64073e+06	7.65716e+06	7.967e+06	3.75557e+06	7.21026e+06	6.30444e+06	8.14436e+06
				1531.11	242.891	1.03199e+07	1.03476e+07	1.19515e+07	1.21383e+07	1.27613e+07	1.32733e+07	1.32714e+07	1.27779e+07	1.32246e+07	1.42829e+07	1.37503e+07	1.2956e+07	7.58488e+06	1.24547e+07	1.26667e+07	1.36247e+07
				1530.87	299.913	4.43096e+07	4.56573e+07	5.30651e+07	5.58407e+07	5.8612e+07	6.149e+07	6.3593e+07	6.18074e+07	6.31925e+07	6.19157e+07	5.90594e+07	6.31788e+07	3.25504e+07	5.85741e+07	6.03208e+07	6.22099e+07
				1530.8	113.964	2.24268e+09	2.25838e+09	2.3199e+09	2.4109e+09	2.37803e+09	2.46403e+09	2.5226e+09	2.49933e+09	2.53743e+09	2.62168e+09	2.59582e+09	2.49681e+09	1.90617e+09	2.42741e+09	2.47365e+09	2.45503e+09
				1530.27	305.899	1.4345e+07	1.2857e+07	1.30141e+07	1.30143e+07	1.27748e+07	1.28569e+07	1.24849e+07	1.2104e+07	1.26887e+07	1.36516e+07	1.18713e+07	1.3816e+07	1.39243e+07	1.26934e+07	1.20721e+07	1.33023e+07
				1529.82	287.889	7.18031e+07	6.59744e+07	6.84102e+07	7.01506e+07	6.759e+07	6.8113e+07	7.12836e+07	6.91849e+07	7.04974e+07	7.36625e+07	6.93917e+07	7.27674e+07	6.83318e+07	7.00688e+07	6.60938e+07	6.82514e+07
				1529.74	197.98	1.09883e+07	9.47427e+06	1.00991e+07	9.02284e+06	9.11451e+06	9.9293e+06	1.15778e+07	1.05951e+07	1.0848e+07	1.3121e+07	1.1492e+07	1.11648e+07	8.30896e+06	1.07392e+07	8.87851e+06	1.04312e+07
				1529.69	219.927	7.80024e+06	8.54304e+06	1.01919e+07	1.05358e+07	1.1974e+07	1.09603e+07	1.43845e+07	1.30964e+07	1.46044e+07	1.43893e+07	1.54645e+07	1.39812e+07	4.64466e+06	1.21562e+07	1.32496e+07	1.31506e+07
				1529.37	199.975	1.62528e+08	1.5749e+08	1.65316e+08	1.762e+08	1.73375e+08	1.79668e+08	1.88131e+08	1.88183e+08	1.96843e+08	1.94774e+08	1.93793e+08	1.9645e+08	1.45909e+08	1.78057e+08	1.77034e+08	1.88757e+08
				1528.26	128.951	3.29616e+08	3.48551e+08	3.79428e+08	3.95325e+08	3.85147e+08	4.13783e+08	4.26476e+08	4.11234e+08	4.143e+08	4.16696e+08	4.06104e+08	4.04364e+08	2.63773e+08	4.01628e+08	3.90432e+08	4.0775e+08
				1528.06	241.001	6.30016e+06	6.30235e+06	6.88679e+06	6.68165e+06	6.94588e+06	7.12106e+06	8.60961e+06	6.91905e+06	7.71713e+06	7.67824e+06	7.84152e+06	7.29916e+06	6.77583e+06	7.38522e+06	6.72784e+06	8.08852e+06
		Selenite	9.07771	1527.09	127.967	2.96415e+07	3.1868e+07	3.61581e+07	3.74357e+07	3.8458e+07	3.74378e+07	3.874e+07	3.5517e+07	3.70388e+07	3.89819e+07	3.68723e+07	3.78764e+07	2.19622e+07	3.65418e+07	3.49798e+07	3.77907e+07
				1526.87	137.987	2.01657e+08	1.98005e+08	2.32456e+08	2.41891e+08	2.3841e+08	2.47036e+08	2.55399e+08	2.46343e+08	2.60257e+08	2.53522e+08	2.45953e+08	2.50276e+08	1.64457e+08	2.42716e+08	2.36564e+08	2.48671e+08
		trans-3-Chloroacrylic acid	24.6849	1526.8	107.518	2.3348e+07	2.25107e+07	2.30533e+07	2.52515e+07	2.26605e+07	2.53334e+07	2.63834e+07	2.56468e+07	2.64528e+07	2.64727e+07	2.69554e+07	2.59556e+07	2.11127e+07	2.54774e+07	2.70187e+07	2.54589e+07
				1526.8	169.977	1.05904e+08	9.55405e+07	1.18946e+08	1.23556e+08	1.25292e+08	1.29996e+08	1.33103e+08	1.28867e+08	1.26653e+08	1.37077e+08	1.2823e+08	1.30131e+08	8.57252e+07	1.29319e+08	1.26345e+08	1.31416e+08
		Bis(m-methanethiolato)tetranitrosyldiiron	-3.85289	1526.01	326.919	4.86268e+06	4.15636e+06	3.57952e+06	3.54543e+06	3.9702e+06	3.48998e+06	3.55013e+06	3.0802e+06	4.02132e+06	4.04595e+06	3.48211e+06	4.69982e+06	4.06628e+06	3.44359e+06	3.67221e+06	4.38789e+06
				1525.78	328.915	3.85242e+07	3.37577e+07	3.64526e+07	3.6557e+07	3.7675e+07	3.59759e+07	3.7449e+07	3.78136e+07	4.07459e+07	3.66226e+07	3.53926e+07	3.68906e+07	3.84041e+07	3.64036e+07	3.46155e+07	3.8089e+07
				1525.71	77.9993	6.9873e+07	7.27484e+07	7.57744e+07	7.56863e+07	7.46974e+07	7.60776e+07	8.08196e+07	7.96913e+07	7.96932e+07	8.28528e+07	7.94796e+07	8.02736e+07	6.16175e+07	7.68567e+07	7.65951e+07	7.87734e+07
				1525.58	98.5124	2.9362e+09	2.99496e+09	3.13694e+09	3.32208e+09	3.22875e+09	3.34154e+09	3.47473e+09	3262501296	3.18913e+09	3.53759e+09	3.50303e+09	3.45575e+09	2.55644e+09	3.32824e+09	3.32279e+09	3.38932e+09
				1525.57	182.985	8.49007e+08	7.42596e+08	8.45548e+08	8.94147e+08	8.59376e+08	8.68474e+08	9.14109e+08	8.42894e+08	8.16728e+08	8.96927e+08	8.97574e+08	8.8182e+08	8.01192e+08	8.54416e+08	8.50332e+08	8.79587e+08
				1525.56	97.5148	1.99236e+08	2.01473e+08	2.07676e+08	2.18358e+08	2.14612e+08	2.26371e+08	2.33923e+08	2.27632e+08	2.2065e+08	2.35006e+08	2.29424e+08	2.27285e+08	1.70355e+08	2.26344e+08	2.23737e+08	2.26612e+08
				1525.19	259.894	1.8851e+07	2.06388e+07	1.9508e+07	2.16889e+07	1.97832e+07	2.02953e+07	2.0243e+07	1.90691e+07	2.00781e+07	2.18038e+07	2.09196e+07	2.18389e+07	1.85292e+07	2.09808e+07	2.0126e+07	1.98605e+07
				1524.64	152.995	1.97522e+08	1.74963e+08	2.05512e+08	2.11206e+08	2.12367e+08	2.09381e+08	2.22976e+08	2.11639e+08	2.22109e+08	2.18475e+08	2.25346e+08	2.19791e+08	1.71259e+08	2.07589e+08	2.04267e+08	2.14888e+08
				1524.54	155.993	1.28807e+08	1.15663e+08	1.35865e+08	1.39872e+08	1.37683e+08	1.39613e+08	1.45971e+08	1.45242e+08	1.47297e+08	1.49336e+08	1.4309e+08	1.46725e+08	1.09426e+08	1.36476e+08	1.31931e+08	1.4294e+08
				1524.51	154.99	2.83918e+09	2.5539e+09	3.01261e+09	3.13361e+09	3.04593e+09	3.04829e+09	3.2011e+09	3.16757e+09	3.15332e+09	3.21569e+09	3.19064e+09	3.2034e+09	2.51999e+09	3.01704e+09	2.99758e+09	3.12021e+09
				1524.27	318.885	1.39592e+07	1.29119e+07	1.34675e+07	1.26688e+07	1.2659e+07	1.27162e+07	1.2306e+07	1.20784e+07	1.19728e+07	1.19011e+07	1.21167e+07	1.2022e+07	1.12913e+07	1.23792e+07	1.14073e+07	1.17465e+07
				1524.21	88.5095	3.14024e+07	3.09193e+07	3.43213e+07	3.44902e+07	3.49764e+07	3.63103e+07	4.06446e+07	3.687e+07	4.0074e+07	3.9186e+07	3.90729e+07	4.04039e+07	2.91448e+07	3.63491e+07	3.74335e+07	3.75546e+07
				1523.8	89.5072	5.23541e+08	4.99661e+08	5.23351e+08	5.87915e+08	5.89646e+08	5.91938e+08	6.43345e+08	6.0834e+08	6.11164e+08	6.45238e+08	6.27276e+08	6.31516e+08	4.88262e+08	6.06731e+08	6.04951e+08	6.08622e+08
				1522.97	172.956	1.61919e+08	1.58136e+08	1.74472e+08	1.73788e+08	1.74762e+08	1.78264e+08	1.5958e+08	1.58158e+08	1.60527e+08	1.61415e+08	1.6036e+08	1.59501e+08	1.35498e+08	1.71719e+08	1.58799e+08	1.6005e+08
				1522.92	289.885	4.95916e+06	5.00042e+06	4.80341e+06	3.68551e+06	4.78879e+06	4.59346e+06	3.09892e+06	3.11537e+06	3.38825e+06	3.69745e+06	3.27634e+06	3.14059e+06	5.80013e+06	3.80379e+06	4.21496e+06	2.64189e+06
				1521.72	213.981	1.78883e+07	1.75607e+07	1.94576e+07	1.73925e+07	1.79484e+07	1.85784e+07	1.72453e+07	1.74653e+07	1.68505e+07	1.74248e+07	1.65697e+07	1.74157e+07	1.47323e+07	1.69402e+07	1.76259e+07	1.75226e+07
				1521.69	109.023	1.76188e+08	1.69592e+08	1.87064e+08	1.89149e+08	1.90382e+08	1.99998e+08	2.08612e+08	1.92196e+08	1.97985e+08	2.06028e+08	2.09436e+08	2.01673e+08	1.70603e+08	1.89141e+08	1.90377e+08	2.0037e+08
				1521.59	110.02	2.72224e+09	2.51147e+09	2.82107e+09	2.86525e+09	2.8496e+09	2.82479e+09	2.94795e+09	2.85123e+09	2.90928e+09	2.92633e+09	2.93895e+09	2.89942e+09	2.52084e+09	2.705e+09	2.79099e+09	2.86315e+09
		Pyrophosphate	17.5825	1521.56	174.954	5.65894e+07	5.85292e+07	6.24283e+07	6.03418e+07	5.61371e+07	6.09357e+07	5.16027e+07	5.55121e+07	5.40669e+07	5.38364e+07	5.59962e+07	5.25832e+07	5.42498e+07	5.95698e+07	5.61645e+07	5.38738e+07
				1521.48	170.966	6.97722e+06	9.39901e+06	7.54944e+06	8.26155e+06	5.4747e+06	7.51117e+06	7.73796e+06	7.20414e+06	6.21218e+06	8.04732e+06	7.71957e+06	9.80389e+06	5.85379e+06	7.20936e+06	7.56822e+06	7.33894e+06
				1520.61	241.883	2.27849e+07	2.37163e+07	2.35583e+07	2.40247e+07	2.29895e+07	2.72921e+07	3.00216e+07	2.75951e+07	2.43654e+07	2.69598e+07	3.00531e+07	2.75862e+07	1.72419e+07	2.45701e+07	2.83508e+07	2.52346e+07
				1519.24	196.012	4.48595e+07	3.99512e+07	4.61787e+07	4.86891e+07	4.95761e+07	4.9224e+07	5.18468e+07	5.18006e+07	4.70245e+07	4.98749e+07	4.77624e+07	5.11919e+07	4.67724e+07	4.66145e+07	4.50468e+07	5.22794e+07
				1519.19	247.931	6.04675e+06	5.4444e+06	4.43975e+06	6.19243e+06	5.34906e+06	4.86309e+06	3.4299e+06	5.84204e+06	4.36188e+06	5.04073e+06	5.21044e+06	4.59555e+06	6.33525e+06	5.37446e+06	5.47791e+06	4.97649e+06
				1518.99	282.91	5.37125e+07	5.75983e+07	5.81465e+07	6.32278e+07	6.33841e+07	6.62711e+07	6.70432e+07	6.82881e+07	6.87412e+07	6.60309e+07	6.57594e+07	6.56267e+07	4.16272e+07	6.18612e+07	6.44576e+07	6.75244e+07
				1515.17	254.915	1.70861e+07	1.79253e+07	1.8764e+07	1.90346e+07	1.93983e+07	2.04672e+07	2.06089e+07	2.03042e+07	2.12146e+07	2.15075e+07	1.87754e+07	1.99937e+07	1.22885e+07	1.91989e+07	1.95383e+07	1.91305e+07
				1515.1	271.916	1.61219e+07	1.307e+07	1.22696e+07	1.29928e+07	1.20762e+07	1.17222e+07	1.12556e+07	1.08405e+07	1.06184e+07	9.98182e+06	1.05682e+07	1.15474e+07	1.61214e+07	1.10707e+07	1.21834e+07	1.05621e+07
				1514.95	143.025	4.88768e+07	4.88409e+07	4.74223e+07	4.68816e+07	4.65426e+07	4.60267e+07	4.18178e+07	4.28475e+07	4.04324e+07	4.09624e+07	4.28895e+07	4.30314e+07	5.8213e+07	4.28693e+07	4.27267e+07	4.11861e+07
				1514.93	168.001	5.09567e+07	4.20265e+07	4.60609e+07	4.55741e+07	4.54411e+07	4.41174e+07	4.37284e+07	4.87839e+07	4.66067e+07	4.39906e+07	4.37204e+07	4.55941e+07	5.55895e+07	4.28423e+07	4.4793e+07	4.64869e+07
				1514.7	215.98	8.27185e+06	8.73424e+06	7.25753e+06	6.32267e+06	7.67199e+06	6.9667e+06	7.17299e+06	7.1568e+06	7.08953e+06	6.91333e+06	6.37602e+06	7.34936e+06	7.37722e+06	7.24835e+06	5.89797e+06	6.98162e+06
				1513.77	149.988	2.50396e+07	2.20928e+07	2.18754e+07	2.28911e+07	1.95512e+07	2.13157e+07	1.90292e+07	1.79051e+07	1.93081e+07	1.94241e+07	1.80017e+07	1.87575e+07	3.01155e+07	1.91886e+07	1.89685e+07	1.75787e+07
		Cacodylate	-11.1844	1513.77	139.003	1.56116e+08	1.43371e+08	1.55372e+08	1.58361e+08	1.54097e+08	1.62779e+08	1.60046e+08	1.63422e+08	1.60817e+08	1.64423e+08	1.62373e+08	1.62385e+08	1.43488e+08	1.52392e+08	1.52894e+08	1.60362e+08
				1513.05	432.763	0	0	68855.7	0	157037	380582	3.34065e+06	2.33671e+06	3.241e+06	3.35472e+06	2.85368e+06	2.8879e+06	0	8.84986e+06	3.67494e+06	3.34796e+06
				1512.81	406.747	0	0	0	0	9.70424e+06	1.40319e+07	5.23326e+06	478347	1.59467e+06	2.83598e+06	1.09587e+06	3.73221e+06	0	4.16745e+06	252289	2.55463e+06
				1512.58	266.901	8.58108e+06	8.68996e+06	9.17045e+06	7.85117e+06	7.52381e+06	9.90646e+06	8.65223e+06	8.5976e+06	8.9814e+06	8.75748e+06	8.591e+06	9.32534e+06	4.44433e+06	7.04105e+06	7.67648e+06	7.74443e+06
				1512.5	312.942	5.88011e+06	3.8644e+06	3.17111e+06	3.12922e+06	2.94589e+06	3.05889e+06	1.81608e+06	2.61926e+06	2.5298e+06	2.65388e+06	2.19377e+06	2.74725e+06	5.62134e+06	3.37894e+06	2.4191e+06	2.49337e+06
				1512.35	249.913	1.74208e+06	1.55843e+06	1.54453e+06	1.70607e+06	1.15978e+06	1.74491e+06	1.0666e+06	968609	973442	752455	1.53511e+06	834247	1.09074e+06	1.24357e+06	1.43022e+06	1.45215e+06
		Teczene	-11.7033	1512.31	261.894	3.209e+06	2.93405e+06	3.05677e+06	2.26565e+06	1.84565e+06	2.10176e+06	1.49018e+06	1.50852e+06	1.57965e+06	1.58683e+06	1.67217e+06	1.40198e+06	5.09354e+06	2.10125e+06	1.26966e+06	1.44526e+06
		Methanearsonous acid	-15.588	1511.73	124.976	3.14147e+07	2.67225e+07	2.73747e+07	2.95806e+07	2.38935e+07	2.87229e+07	2.2978e+07	2.6243e+07	2.3389e+07	2.3607e+07	2.61898e+07	2.58476e+07	3.38059e+07	2.84294e+07	2.7967e+07	2.19348e+07
				1511.1	183.996	4.86556e+07	5.13218e+07	5.10605e+07	5.20401e+07	5.25337e+07	6.05354e+07	5.35776e+07	5.54754e+07	5.33761e+07	7.01831e+07	5.69137e+07	5.65747e+07	5.38965e+07	5.11527e+07	5.59401e+07	5.35533e+07
		Chlorothalonil	14.5062	1511.07	266.922	5.13718e+06	5.65982e+06	6.32027e+06	4.50399e+06	4.33983e+06	7.53095e+06	5.90576e+06	5.86208e+06	6.08206e+06	5.82192e+06	6.8245e+06	7.10129e+06	2.56396e+06	5.96578e+06	4.97037e+06	5.17251e+06
				1511.03	153.994	3.07399e+07	2.42095e+07	2.29529e+07	2.43055e+07	2.1978e+07	2.25813e+07	2.22681e+07	2.20839e+07	2.3075e+07	2.34598e+07	2.01111e+07	2.28006e+07	2.83661e+07	2.1284e+07	2.17258e+07	2.03061e+07
				1510.66	117.96	4.16318e+07	3.81555e+07	3.64244e+07	3.54288e+07	3.47152e+07	3.54942e+07	2.99282e+07	3.03464e+07	3.0646e+07	3.22595e+07	3.0008e+07	2.90882e+07	4.83418e+07	3.47412e+07	3.24318e+07	3.09214e+07
				1510.28	165.983	2.3021e+07	1.79488e+07	1.94267e+07	1.78106e+07	1.73416e+07	2.00731e+07	1.72124e+07	1.68821e+07	1.4768e+07	1.64054e+07	1.64221e+07	1.87302e+07	2.58558e+07	1.9527e+07	1.92595e+07	1.48742e+07
		Bis(chloromethyl) ether	-7.42392	1510.24	115.965	1.10145e+08	9.93925e+07	9.05112e+07	8.4862e+07	8.02135e+07	8.58487e+07	7.67006e+07	7.58912e+07	7.66369e+07	7.82151e+07	7.39615e+07	7.68047e+07	1.16622e+08	8.52713e+07	7.81962e+07	7.4995e+07
				1510.01	284.91	1.41033e+07	1.23582e+07	1.45583e+07	1.32506e+07	1.33849e+07	1.20197e+07	1.28015e+07	1.43315e+07	1.19766e+07	1.48319e+07	1.34813e+07	1.32284e+07	1.08979e+07	1.18434e+07	1.25146e+07	1.3026e+07
		2,4-Dibromophenol	5.28802	1509.86	252.912	893897	1.45768e+06	1.67334e+06	1.23646e+06	2.17015e+06	1.64686e+06	1.99958e+06	1.63072e+06	1.19882e+06	1.82876e+06	1.40315e+06	1.19625e+06	277755	1.92926e+06	1.06043e+06	1.61381e+06
				1509.85	156.991	2.25624e+08	1.76685e+08	1.85678e+08	1.7491e+08	1.69125e+08	1.65824e+08	1.57783e+08	1.66376e+08	1.53095e+08	1.6874e+08	1.66931e+08	1.64105e+08	2.36837e+08	1.69053e+08	1.58806e+08	1.60818e+08
		Quercetin 3-O-beta-D-glucosyl-(1->2)-beta-D-glucoside	15.7639	1509.8	627.534	0	0	0	0	0	29082.1	2.92305e+06	2.06771e+06	3.97602e+06	2.80226e+06	3.02411e+06	3.87844e+06	0	144578	4.32458e+06	3.7678e+06
				1509.73	125.986	1.01248e+08	8.98063e+07	9.14191e+07	8.67416e+07	8.07535e+07	8.10323e+07	7.66505e+07	7.55392e+07	7.37012e+07	7.95266e+07	7.5337e+07	7.75439e+07	9.49325e+07	8.27425e+07	7.82245e+07	7.76323e+07
				1509.73	286.903	3.65323e+06	3.10608e+06	4.39029e+06	4.26775e+06	4.20735e+06	4.54227e+06	3.77371e+06	4.11695e+06	4.51761e+06	4.68735e+06	4.92506e+06	4.60368e+06	3.06978e+06	3.80076e+06	4.05372e+06	4.96127e+06
				1509.72	123.04	8.90678e+07	6.45612e+07	7.46956e+07	7.87074e+07	6.74207e+07	8.11237e+07	6.3659e+07	8.19506e+07	6.3403e+07	7.91832e+07	7.973e+07	8.40523e+07	7.51197e+07	6.34971e+07	7.8951e+07	7.0065e+07
				1509.7	140.984	7.87182e+07	6.78952e+07	6.68348e+07	6.11318e+07	6.20498e+07	6.05615e+07	5.55224e+07	5.4643e+07	5.42081e+07	5.74582e+07	5.27425e+07	5.56395e+07	9.28949e+07	6.10628e+07	5.67377e+07	5.54511e+07
				1508.98	99.5127	4.12741e+08	4.21885e+08	3.61525e+08	3.29846e+08	3.1525e+08	3.2086e+08	2.75689e+08	2.71627e+08	2.79729e+08	2.70306e+08	2.70443e+08	2.78205e+08	4.72929e+08	3.13588e+08	2.90981e+08	2.66651e+08
				1508.98	100.51	1.64893e+08	1.6178e+08	1.40304e+08	1.3152e+08	1.25244e+08	1.20483e+08	1.0546e+08	1.06761e+08	1.03314e+08	1.02577e+08	1.07058e+08	1.08145e+08	1.81302e+08	1.27068e+08	1.13794e+08	1.01198e+08
				1508.83	160.981	1.10058e+07	8.63222e+06	9.53837e+06	9.84243e+06	8.52803e+06	9.2986e+06	8.25274e+06	9.22448e+06	8.39205e+06	9.48649e+06	9.92277e+06	9.2682e+06	1.31173e+07	9.27008e+06	9.10858e+06	9.23603e+06
				1508.72	70.0128	1.68648e+07	1.68958e+07	1.64361e+07	1.54151e+07	1.59271e+07	1.67427e+07	1.55722e+07	1.4664e+07	1.47736e+07	1.47243e+07	1.43001e+07	1.6297e+07	1.7828e+07	1.60989e+07	1.7109e+07	1.51933e+07
				1508.72	90.5259	3.37254e+08	3.30784e+08	3.35981e+08	3.24498e+08	3.11425e+08	3.22677e+08	3.0444e+08	3.0502e+08	3.04589e+08	3.02992e+08	2.9793e+08	3.12605e+08	3.27526e+08	3.2582e+08	3.14692e+08	2.97115e+08
		Potassium iodide	17.7967	1508.61	167.013	1.31436e+08	1.08434e+08	1.30397e+08	1.13854e+08	1.08386e+08	1.09333e+08	1.00775e+08	1.03992e+08	9.70505e+07	1.10196e+08	1.05957e+08	1.04191e+08	1.27075e+08	1.0984e+08	1.05711e+08	1.05254e+08
		2-Chloroethanol	3.96876	1508.57	81.5211	1.07798e+08	1.04766e+08	1.04627e+08	1.02086e+08	1.0326e+08	1.01103e+08	1.03007e+08	1.00682e+08	1.00337e+08	1.00553e+08	1.03983e+08	1.04216e+08	1.0836e+08	1.0809e+08	9.85743e+07	9.9868e+07
				1508.57	139.988	1.4321e+09	1.20489e+09	1.19609e+09	1.09796e+09	1.08946e+09	1.09418e+09	1.00353e+09	1.00723e+09	9.57103e+08	1.04131e+09	1.00161e+09	1.00001e+09	1.6803e+09	1.09826e+09	1.03881e+09	9.80041e+08
		Arsonoacetate	-10.135	1508.57	184.985	2.30246e+08	1.84042e+08	1.95648e+08	1.74418e+08	1.74331e+08	1.72183e+08	1.52817e+08	1.52181e+08	1.52472e+08	1.62653e+08	1.53936e+08	1.52942e+08	2.75956e+08	1.65239e+08	1.60579e+08	1.53595e+08
				1508.53	82.5377	9.95546e+07	9.46384e+07	8.88849e+07	9.17943e+07	8.32578e+07	8.98269e+07	8.69165e+07	8.90067e+07	8.3033e+07	8.56579e+07	8.38799e+07	8.77141e+07	8.43724e+07	9.16182e+07	8.95262e+07	7.78638e+07
				1508.53	141.979	6.09482e+08	5.19129e+08	5.1207e+08	4.87194e+08	4.69788e+08	4.80964e+08	4.29075e+08	4.15391e+08	3.91732e+08	4.15961e+08	4.24829e+08	4.12767e+08	7.08217e+08	4.60075e+08	4.4187e+08	3.95125e+08
				1508.53	143.981	8.02611e+07	6.55611e+07	6.4907e+07	6.05485e+07	5.94595e+07	5.52231e+07	5.20487e+07	5.25286e+07	4.92012e+07	5.55994e+07	5.30307e+07	5.16328e+07	9.63517e+07	5.48682e+07	5.37393e+07	5.06376e+07
				1508.53	181.01	1.10541e+08	9.0164e+07	9.4412e+07	8.53472e+07	8.23173e+07	8.494e+07	8.16618e+07	8.17838e+07	7.42604e+07	8.19512e+07	8.31689e+07	8.03199e+07	1.29139e+08	8.56608e+07	8.01532e+07	7.69637e+07
				1508.53	83.5364	1.25467e+07	1.16572e+07	1.30432e+07	1.2579e+07	1.26555e+07	1.19455e+07	1.01445e+07	1.15684e+07	1.22697e+07	1.24976e+07	9.86327e+06	1.17335e+07	1.44603e+07	1.28855e+07	1.15255e+07	1.0285e+07
				1508.53	186.981	8.72154e+07	7.01269e+07	7.45203e+07	6.92708e+07	6.71079e+07	6.27061e+07	5.9657e+07	5.50541e+07	5.67659e+07	6.10063e+07	5.96254e+07	5.93568e+07	1.09945e+08	6.54089e+07	6.11515e+07	6.07137e+07
				1508.48	91.5051	5.37574e+07	4.72016e+07	4.64928e+07	4.10392e+07	3.88599e+07	3.80027e+07	3.79797e+07	3.86377e+07	3.97043e+07	3.71345e+07	3.8042e+07	4.15137e+07	5.91465e+07	4.3336e+07	4.03438e+07	3.31515e+07
				1508.48	102.036	6.28355e+08	5.38566e+08	6.4176e+08	5.94563e+08	5.75164e+08	5.85066e+08	5.90808e+08	5.93514e+08	5.80251e+08	6.20264e+08	6.18371e+08	6.12949e+08	6.31707e+08	6.02484e+08	6.17775e+08	5.92888e+08
				1508.47	111.02	2.33479e+09	1.87273e+09	2.09085e+09	1.93092e+09	1.83365e+09	1.86215e+09	1.72828e+09	1.75846e+09	1.71089e+09	1.75557e+09	1.80814e+09	1.76983e+09	2.7826e+09	1.86065e+09	1.84812e+09	1.72931e+09
				1508.47	112.018	9.21471e+08	7.31829e+08	8.1228e+08	7.7276e+08	7.31397e+08	7.32761e+08	6.77204e+08	7.00666e+08	6.81754e+08	6.94151e+08	7.16765e+08	6.99667e+08	1.10204e+09	7.31989e+08	7.37964e+08	6.65015e+08
				1508.47	113.017	1.37852e+08	1.11973e+08	1.17238e+08	1.12272e+08	1.08437e+08	1.04641e+08	1.00276e+08	1.00094e+08	9.64884e+07	1.02332e+08	1.07336e+08	1.03968e+08	1.6402e+08	1.0774e+08	1.08112e+08	9.73576e+07
				1508.44	226.009	1.03109e+07	7.4382e+06	8.85424e+06	8.47165e+06	7.13115e+06	7.11842e+06	6.2631e+06	6.08868e+06	6.88942e+06	7.09332e+06	7.14154e+06	6.92023e+06	1.48855e+07	7.33386e+06	6.81732e+06	6.64666e+06
				1508.43	238.943	1.08292e+07	9.40861e+06	1.03647e+07	1.0914e+07	1.03686e+07	1.26859e+07	1.17376e+07	1.29019e+07	1.21954e+07	1.52413e+07	1.36974e+07	1.38635e+07	6.09038e+06	1.27481e+07	1.40358e+07	1.31152e+07
				1508.43	92.5152	7.50694e+06	7.18599e+06	6.78089e+06	5.93441e+06	4.18977e+06	7.48301e+06	6.11973e+06	6.47308e+06	4.73324e+06	5.54011e+06	5.62649e+06	6.30798e+06	8.81142e+06	6.03777e+06	4.50909e+06	5.96405e+06
				1508.43	94.0458	2.39144e+08	1.98365e+08	2.22328e+08	2.21832e+08	2.05871e+08	2.14277e+08	2.19541e+08	2.33079e+08	2.14974e+08	2.1056e+08	2.29569e+08	2.30233e+08	2.24832e+08	2.19399e+08	2.38818e+08	2.01857e+08
				1508.43	122.547	4.17607e+07	3.40565e+07	4.3726e+07	3.97267e+07	4.20184e+07	3.85531e+07	3.9192e+07	4.30605e+07	4.2791e+07	4.12535e+07	4.46037e+07	4.12957e+07	4.39305e+07	3.90925e+07	4.07444e+07	4.17847e+07
				1508.42	95.045	3.53674e+07	2.59609e+07	3.10854e+07	3.10334e+07	2.9334e+07	3.13064e+07	3.05814e+07	3.45358e+07	3.06642e+07	3.11976e+07	3.2552e+07	3.31205e+07	3.27934e+07	3.38933e+07	3.53977e+07	2.8682e+07
				1508.42	255.939	5.10785e+06	5.06182e+06	5.59099e+06	4.30679e+06	4.41377e+06	4.44729e+06	2.28282e+06	3.75707e+06	3.45281e+06	4.29369e+06	3.47549e+06	3.47547e+06	3.48748e+06	4.62795e+06	4.37417e+06	3.39606e+06
				1508.27	185.992	1.12549e+07	9.75775e+06	1.02262e+07	9.02958e+06	9.0706e+06	8.50362e+06	7.2332e+06	7.57784e+06	7.47626e+06	8.77924e+06	7.66442e+06	6.9177e+06	1.50917e+07	8.87019e+06	7.2646e+06	6.9937e+06
				1507.63	186	1.1457e+07	9.98542e+06	1.05881e+07	9.47649e+06	9.32737e+06	8.97156e+06	7.62456e+06	7.53167e+06	7.6604e+06	8.47586e+06	7.79401e+06	7.11209e+06	1.51031e+07	8.79772e+06	7.52253e+06	7.12806e+06
				1507.63	225.029	5.8772e+06	3.36401e+06	6.70814e+06	6.14194e+06	4.24889e+06	5.66403e+06	5.9596e+06	6.15709e+06	5.47803e+06	5.99836e+06	6.09822e+06	5.93411e+06	5.34616e+06	5.30691e+06	6.23131e+06	5.47009e+06
				1507.3	256.915	2.30951e+07	2.20881e+07	2.63179e+07	2.38745e+07	2.07325e+07	2.28526e+07	2.37831e+07	2.23952e+07	2.27902e+07	2.5569e+07	2.23361e+07	2.47722e+07	1.78895e+07	2.24063e+07	2.44102e+07	2.16093e+07
				1507.3	279.965	2.26313e+06	2.01155e+06	1.61264e+06	2.99291e+06	631543	2.62015e+06	1.84451e+06	2.57933e+06	3.02165e+06	3.02574e+06	3.02865e+06	2.75667e+06	1.18218e+06	2.40475e+06	2.39282e+06	2.79372e+06
				1507.29	403.763	470008	414173	281994	256775	243056	2.23862e+06	5.46309e+06	3.89562e+06	3.2141e+06	1.35562e+06	2.45432e+06	3.67025e+06	138987	4.09871e+06	5.93587e+06	2.05286e+06
				1507.27	181.992	1.51995e+07	1.16734e+07	1.10253e+07	7.80433e+06	9.89931e+06	9.23661e+06	6.6919e+06	6.1046e+06	7.72972e+06	8.21755e+06	7.28043e+06	5.45634e+06	1.55545e+07	8.42626e+06	8.82626e+06	6.59207e+06
		2,5-Dichloro-4-oxohex-2-enedioate	4.50472	1507.27	228.007	3.83618e+06	2.26329e+06	2.77292e+06	2.31023e+06	2.60639e+06	2.31628e+06	1.37742e+06	2.50218e+06	2.43563e+06	1.9225e+06	2.33649e+06	1.42749e+06	4.62164e+06	2.7657e+06	1.69178e+06	2.34517e+06
		Sulcozole	11.3662	1507.27	398.761	0	0	0	0	1.52874e+07	1.78916e+07	7.02006e+06	0	487640	6.21459e+06	92124.9	8.80634e+06	0	5.04476e+06	384905	4.92059e+06
				1507.26	189.005	1.45999e+07	1.1579e+07	1.00481e+07	1.00291e+07	9.26576e+06	8.8636e+06	8.261e+06	9.1609e+06	8.4814e+06	8.29368e+06	8.04513e+06	8.6139e+06	1.66054e+07	1.05624e+07	8.56784e+06	8.42859e+06
				1507.24	151.048	5.12707e+07	4.6614e+07	4.50924e+07	4.38467e+07	3.90716e+07	4.21399e+07	3.74619e+07	3.88097e+07	4.02517e+07	3.99285e+07	3.8547e+07	3.95901e+07	4.91168e+07	4.25827e+07	4.08874e+07	3.72156e+07
				1507.24	314.937	5.42596e+06	3.82823e+06	5.64936e+06	3.59573e+06	3.62215e+06	3.62687e+06	2.49842e+06	2.94885e+06	2.19965e+06	2.41514e+06	2.63109e+06	2.99054e+06	5.53513e+06	2.94054e+06	3.17465e+06	3.01542e+06
				1507.23	257.915	1.17964e+06	2.10402e+06	1.74069e+06	1.59682e+06	1.64006e+06	659768	1.78665e+06	1.13232e+06	1.98468e+06	1.79447e+06	2.02216e+06	2.17895e+06	219864	1.77249e+06	1.67798e+06	2.3375e+06
				1507.23	265.89	1.98694e+06	1.76572e+06	1.75135e+06	1.11081e+06	681641	909433	632427	331219	777152	559133	256373	351098	2.87418e+06	664140	593309	559090
		Oxychlordane	16.4742	1507.17	424.776	0	0	0	0	0	0	4.8926e+06	4.38735e+06	4.70487e+06	4.95044e+06	5.33984e+06	5.83153e+06	0	1.234e+07	6.80855e+06	6.22502e+06
				1507.16	306.913	6.68118e+06	5.43993e+06	5.73335e+06	4.52113e+06	4.44384e+06	3.79497e+06	3.44429e+06	3.04872e+06	2.6046e+06	4.01406e+06	1.99731e+06	2.53363e+06	9.65182e+06	4.08763e+06	2.91423e+06	3.56935e+06
				1507.16	331.93	1.99758e+06	2.5493e+06	1.88458e+06	2.06156e+06	1.39152e+06	2.38973e+06	1.69139e+06	2.34861e+06	1.41697e+06	1.75761e+06	1.86853e+06	1.59604e+06	2.21015e+06	1.77791e+06	1.76987e+06	1.53672e+06
		Selete	6.31832	1507.15	145.982	2.67602e+07	2.17016e+07	2.03444e+07	1.95696e+07	1.89299e+07	1.78901e+07	1.59979e+07	1.63473e+07	1.5522e+07	1.57393e+07	1.37071e+07	1.57966e+07	3.13725e+07	1.67584e+07	1.52175e+07	1.63875e+07
				1507.14	250.943	4.38877e+06	3.85254e+06	4.2744e+06	4.40813e+06	3.84609e+06	5.51329e+06	5.80271e+06	5.56339e+06	5.70887e+06	5.2044e+06	4.59511e+06	5.71183e+06	449746	3.35533e+06	5.66225e+06	3.7348e+06
				1507.14	273.917	6.20584e+06	5.80934e+06	5.15053e+06	4.34944e+06	4.87055e+06	4.0665e+06	3.35756e+06	3.73983e+06	3.62129e+06	4.82265e+06	3.07802e+06	4.39641e+06	6.70409e+06	4.43663e+06	3.96954e+06	3.83762e+06
				1507.13	104.012	1.71384e+07	1.62754e+07	1.739e+07	1.92305e+07	1.53101e+07	1.52167e+07	1.47675e+07	1.58755e+07	1.68831e+07	1.65006e+07	1.68179e+07	1.62218e+07	2.03206e+07	1.46907e+07	1.81912e+07	1.53133e+07
				1507.13	422.764	0	405996	795121	1.07221e+07	2.23156e+06	4.00761e+06	2.5813e+06	4.24634e+06	3.68915e+06	4.05425e+06	4.72269e+06	5.91941e+06	0	5.24021e+06	6.20511e+06	4.31015e+06
				1507.12	909.545	0	0	0	0	0	0	1.46366e+06	1.20484e+06	2.55417e+06	1.96999e+06	1.4686e+06	2.02602e+06	109508	0	2.47031e+06	2.45758e+06
				1506.67	162.907	3.45729e+06	2.70563e+06	3.20805e+06	3.18265e+06	2.78755e+06	3.42944e+06	4.37024e+06	6.004e+06	4.16603e+06	6.22774e+06	3.79135e+06	5.80168e+06	1.52413e+06	3.79827e+06	4.73335e+06	5.06127e+06
				1506.03	337.172	101471	458527	720298	1.59617e+06	9.35412e+06	9.9638e+06	4.52818e+06	3.27405e+06	3.30164e+06	5.18706e+06	2.95459e+06	5.83532e+06	1.61206e+07	3.48794e+06	2.86722e+06	5.18631e+06
				1504.62	332.873	2.84166e+06	1.78849e+06	1.60466e+06	1.42448e+06	832374	2.68165e+06	2.23822e+06	1.59746e+06	1.83727e+06	861364	1.15577e+06	1.9212e+06	2.08582e+06	1.32683e+06	1.61253e+06	913671
				1504.53	233.912	611276	377349	293422	0	433254	469774	0	416662	0	277150	955187	389632	519030	0	807746	721330
				1504.53	269.867	1.17295e+06	1.44398e+06	590266	1.09467e+06	903510	1.62447e+06	1.65822e+06	1.40919e+06	1.23506e+06	973194	1.40928e+06	1.72297e+06	410086	1.09645e+06	1.78709e+06	1.36005e+06
		4-Chloromethandienone	-23.3009	1504.12	335.879	2.86629e+06	1.33278e+06	1.1049e+06	1.76307e+06	843081	2.0291e+06	2.34519e+06	1.71465e+06	2.05066e+06	736344	732073	1.65498e+06	298810	1.5616e+06	1.37887e+06	520160
				1503.6	260.927	2.20205e+06	6.0154e+06	5.13542e+06	1.77874e+06	3.9837e+06	1.74783e+06	3.58228e+06	2.3125e+06	2.96559e+06	5.31414e+06	2.78091e+06	2.23649e+06	2.54225e+06	1.93738e+06	2.97198e+06	4.57814e+06
				1503.6	362.899	5.26852e+06	1.43319e+07	1.386e+07	5.09541e+06	1.03225e+07	4.23544e+06	1.20737e+07	3.7622e+06	9.99461e+06	1.01936e+07	2.50315e+06	3.60566e+06	2.69134e+06	6.55714e+06	2.58515e+06	8.7451e+06
				1503.45	345.908	880840	3.76117e+06	2.95438e+06	684700	2.27734e+06	1.20946e+06	2.04986e+06	1.25839e+06	1.58506e+06	3.21057e+06	1.46353e+06	839114	1.21996e+06	900781	1.49743e+06	3.54991e+06
				1503.43	447.877	2.46555e+06	9.67467e+06	7.70721e+06	2.55525e+06	6.07513e+06	2.12322e+06	7.17118e+06	1.57992e+06	5.83243e+06	6.51365e+06	841287	1.68343e+06	1.37857e+06	3.0506e+06	969373	5.21248e+06
				1503.43	532.854	1.68603e+06	6.96951e+06	5.83936e+06	1.29264e+06	3.91431e+06	1.06331e+06	4.68424e+06	751356	4.06939e+06	4012604	611012	905250	967346	1.96701e+06	630538	2.74146e+06
				1503.4	192.944	7.86044e+06	1.68113e+07	1.44531e+07	6.5885e+06	1.13313e+07	6.48725e+06	1.52083e+07	5.52936e+06	1.11168e+07	1.05752e+07	4.76232e+06	6.00141e+06	4.19544e+06	8.1393e+06	4.63162e+06	9.92973e+06
		12-O-Tetradecanoylphorbol 13-acetate	-2.39247	1503.39	617.831	830390	4.67627e+06	4.12891e+06	523558	2.47706e+06	530022	2.68472e+06	519972	2.12483e+06	2.37997e+06	86113	297004	381277	1.01307e+06	91428.7	1.91977e+06
				1503.38	293.895	2.2911e+06	5.02535e+06	4.7973e+06	1.93032e+06	3.23007e+06	1.53238e+06	3.77777e+06	1.20742e+06	3.14027e+06	3.31332e+06	1.11424e+06	1.11507e+06	2.15129e+06	1.59514e+06	1.18717e+06	2.43064e+06
				1503.38	378.872	1.1765e+06	4.93113e+06	4.00727e+06	1.25116e+06	3.11383e+06	1.49527e+06	3.51057e+06	535340	2.79598e+06	2.73904e+06	773755	899617	894207	1.17232e+06	525256	2.51596e+06
		Oxazepam glucuronide	13.3011	1503.38	463.85	1.27094e+06	4.01806e+06	3.09232e+06	724667	2.17281e+06	828849	3.01969e+06	430719	1.89066e+06	2.15757e+06	323251	698366	617414	1.39706e+06	302532	2.15626e+06
				1503.38	702.811	447591	3.09567e+06	2.64412e+06	149625	1.5839e+06	580355	2.2805e+06	377768	1.43077e+06	1.49771e+06	0	0	223151	553762	0	1.25719e+06
				1503.38	107.967	4.19727e+07	7.91e+07	7.45568e+07	3.48424e+07	5.9436e+07	3.38778e+07	7.29542e+07	3.45234e+07	6.04344e+07	6.39903e+07	3.11834e+07	3.79927e+07	3.23556e+07	4.15406e+07	3.37632e+07	5.79847e+07
		Bromoxynil	4.15867	1503.38	277.921	6.09281e+06	1.45684e+07	1.09176e+07	4.40101e+06	9.05956e+06	4.57807e+06	1.1272e+07	3.50633e+06	8.31884e+06	8.50032e+06	2.60303e+06	4.03219e+06	3.28944e+06	5.06658e+06	3.29922e+06	7.03237e+06
				1503.38	548.828	610173	3.49403e+06	2.96464e+06	561078	1.88189e+06	660565	2.14038e+06	510159	1.59227e+06	1.86419e+06	237412	461736	414130	684679	0	1.4928e+06
				1503.35	208.918	1.41357e+06	3.81642e+06	3.39004e+06	1.21749e+06	2.46166e+06	1.40095e+06	3.42892e+06	837963	2.56786e+06	2.19149e+06	409207	1.16349e+06	0	1.49178e+06	900961	1.88583e+06
				1502.01	144.982	2.56899e+08	2.31946e+08	1.89815e+08	2.04219e+08	1.82039e+08	1.87353e+08	1.58778e+08	1.6061e+08	1.61812e+08	1.65358e+08	1.68377e+08	1.6534e+08	3.50982e+08	1.76386e+08	1.71871e+08	1.73973e+08
				1502.01	146.98	1.16274e+08	1.04002e+08	8.66958e+07	9.38772e+07	8.51695e+07	8.71335e+07	7.48692e+07	7.54995e+07	7.47374e+07	7.72293e+07	7.84487e+07	7.52817e+07	1.60151e+08	8.16512e+07	7.8216e+07	7.84715e+07
		{4-[2,3-dioxo-3-(2,4,6-trihydroxy-3-methoxyphenyl)propyl]-2-methoxyphenyl}oxidanesulfonic acid	7.47821	1500.73	429.37	4.89423e+07	7.65122e+07	1.16631e+08	2.9941e+07	2.45104e+07	7.27787e+07	5.43704e+07	3.16329e+07	4.81794e+07	4.17845e+07	6.92514e+07	4.52205e+07	2.81726e+06	1.36001e+07	1.84302e+07	3.57715e+07
				1500.58	430.38	4.43923e+07	6.08301e+07	8.90178e+07	2.98611e+07	2.99177e+07	7.55602e+07	4.58536e+07	3.43507e+07	4.37784e+07	3.85747e+07	5.79491e+07	3.88805e+07	123519	1.72997e+07	2.00493e+07	3.79948e+07
				1500.54	208.169	7.06436e+06	6.23562e+06	4.80562e+06	5.8531e+06	5.51489e+06	6.29636e+06	5.5833e+06	5.71925e+06	5.71845e+06	4.80997e+06	5.48103e+06	5.0901e+06	5.08805e+06	5.30393e+06	6.09496e+06	5.89644e+06
				1500.08	210.185	1.38599e+07	1.20485e+07	1.13968e+07	1.2337e+07	1.13418e+07	1.36319e+07	1.12866e+07	1.30077e+07	1.23622e+07	1.20053e+07	1.18175e+07	1.27555e+07	1.18509e+07	1.25593e+07	1.3187e+07	1.17373e+07
		3-Hydroxy-L-glutamate	3.8686	1499.44	164.137	7.29044e+07	7.09368e+07	6.70222e+07	6.42102e+07	6.35587e+07	6.16687e+07	5.96746e+07	6.15311e+07	6.12069e+07	6.76632e+07	5.73634e+07	5.85863e+07	6.37874e+07	6.09719e+07	5.99944e+07	6.5652e+07
		Bicalutamide	-0.10455	1499.36	431.381	1.61134e+07	1.93226e+07	2.74099e+07	1.08782e+07	1.09458e+07	2.32982e+07	1.44028e+07	1.07373e+07	1.21219e+07	1.19949e+07	1.77245e+07	1.12871e+07	1.21825e+07	6.99886e+06	6.69429e+06	1.11255e+07
				1496.83	673.504	2.69702e+06	1.94377e+06	2.6759e+06	3.79415e+06	2.32336e+06	1.55187e+06	2.34528e+06	1.91586e+06	3.4422e+06	2.50307e+06	2.90739e+06	3.29034e+06	182033	1.88819e+06	3.76371e+06	3.27621e+06
				1490.02	268.219	0	0	26958.6	0	0	0	1.09934e+07	6.73518e+06	8.16751e+06	2.44259e+06	2.39276e+06	1.35746e+06	0	73137.6	1.41841e+07	3.88776e+06
				1489.96	524.458	0	1.78278e+06	36723.4	0	0	25586	7.00627e+07	4.31819e+07	5.49534e+07	1.15122e+07	1.52581e+07	8.25315e+06	0	0	9.61167e+07	2.4265e+07
				1488.46	394.346	4.30236e+07	3.86798e+07	3.13902e+07	6.44812e+07	3.98851e+07	4.40941e+07	1.5106e+08	7.78372e+07	4.82918e+07	7.03379e+07	5.06415e+07	1.76629e+08	6.28991e+07	7.20227e+07	7.5394e+07	7.46226e+07
				1486.18	393.339	3.8112e+06	3.26472e+06	3.07397e+06	4.19316e+06	814144	1.64641e+06	7.51106e+06	2.84321e+06	671474	3.60303e+06	1.4706e+06	7.04267e+06	4.6869e+06	2.07607e+06	3.1243e+06	2.57065e+06
				1486	395.356	2.92956e+07	2.50779e+07	2.45392e+07	3.12845e+07	2.98456e+07	4.75303e+07	4.88029e+07	2.69346e+07	2.38778e+07	2.50783e+07	2.37457e+07	5.71305e+07	2.39228e+07	3.58773e+07	2.93822e+07	2.94324e+07
		2-O-(alpha-D-Mannosyl)-D-glycerate	2.54543	1477.92	269.226	794932	1.87227e+06	2.50237e+06	3.36233e+06	3.95346e+06	6.73763e+06	1.18779e+08	3.56181e+07	5.63583e+07	1.6302e+07	2.06374e+07	1.77999e+07	68359.9	3.12919e+06	9.88196e+07	2.25701e+07
				1474.02	893.717	6.34924e+06	7.04495e+06	8.65169e+06	7.93291e+06	9.70222e+06	1.2308e+07	2.14802e+07	1.73885e+07	1.87397e+07	1.76958e+07	1.70617e+07	1.97738e+07	4.82328e+06	6.32467e+06	8.77013e+06	1.83332e+07
		Genipin 1-beta-gentiobioside	-22.7456	1473.96	551.502	434952	5.39585e+06	1.59362e+06	1.92619e+06	3.36309e+06	4.68542e+06	5.95791e+06	3.22368e+06	4.39549e+06	4.82514e+06	7.25007e+06	6.005e+06	163591	1.20304e+06	1.54672e+06	4.9076e+06
		Epigallocatechin-(4beta->8)-epicatechin-3-O-gallate ester	-8.91031	1473.59	747.625	3.50815e+07	2.28197e+07	1.63421e+07	7.1647e+06	3.77495e+06	5.07639e+06	5.69744e+06	5.9632e+06	1.20654e+07	1.15719e+07	1.35951e+07	1.33211e+07	1.32544e+07	1.94236e+06	84337.2	2.0259e+06
		Delphinidin 3-O-(6-O-malonyl)-beta-glucoside-3'-O-beta-glucoside	12.5528	1473.45	714.587	1.56775e+06	2.39041e+06	4.11473e+06	2.53959e+06	3.65027e+06	5.97057e+06	1.49098e+08	8.53129e+07	8.64384e+07	4.55511e+07	2.6895e+07	1.39555e+07	138489	3.72798e+06	6.36417e+06	1.19047e+08
		2',6'-Digalloyliriflophenone 3-C-glucoside	17.6477	1473.43	713.584	3.99804e+06	5.61953e+06	8.83152e+06	6.00531e+06	7.07366e+06	1.20291e+07	3.01253e+08	1.71022e+08	1.75911e+08	9.19637e+07	5.31923e+07	2.75469e+07	1.27898e+06	8.26993e+06	1.30069e+07	2.40742e+08
		3'-Azido-3'-deoxy-5'- O-beta-D-glucopyranuronosylthymidine	22.5005	1472.88	444.383	3.23297e+07	5.76483e+07	7.14014e+07	2.39554e+07	4.43207e+07	5.33082e+07	4.50468e+07	2.15889e+07	3.96764e+07	2.81277e+07	3.89294e+07	4.18045e+07	463870	1.20882e+07	1.24098e+07	3.16314e+07
		Sulfazecin	4.42016	1472.84	397.383	4.45011e+07	6.98412e+07	9.94867e+07	6.83373e+07	9.56752e+07	1.85252e+08	1.31556e+08	7.88297e+07	7.539e+07	5.08847e+07	4.46408e+07	4.99774e+07	3.15818e+07	9.68896e+07	4.41633e+07	1.04041e+08
				1472.7	715.591	1.26447e+06	1.91811e+06	1.79787e+06	969036	2.4603e+06	6.18947e+06	4.1221e+07	2.31901e+07	2.40361e+07	1.33525e+07	1.02578e+07	9.7737e+06	87659.3	4.60527e+06	4.54955e+06	3.23585e+07
				1472.64	203.179	8.63787e+06	1.12121e+07	1.43018e+07	7.63109e+06	6.49862e+06	9.25968e+06	6.85043e+06	4.80857e+06	6.4548e+06	6.06322e+06	6.42496e+06	7.57519e+06	4.64066e+06	3.12184e+06	3.62594e+06	4.96427e+06
		6-Deoxy-6-sulfo-D-glucono-1,5-lactone	-1.52542	1472.64	243.211	1.97064e+06	2.85531e+06	4.66328e+06	2.2701e+06	2.0418e+06	3.77852e+06	2.97438e+06	1.44058e+06	2.05324e+06	1.93457e+06	1.87389e+06	2.72895e+06	136484	762391	385840	2.02122e+06
		6-({3-[(6-{[(2-carboxyacetyl)oxy]methyl}-3,4,5-trihydroxyoxan-2-yl)oxy]-5-hydroxy-2-(4-hydroxyphenyl)-4-oxo-4H-chromen-7-yl}oxy)-3,4,5-trihydroxyoxane-2-carboxylic acid	15.9799	1472.26	711.569	7.1037e+06	1.31503e+07	2.08703e+07	1.21703e+07	1.3531e+07	1.73564e+07	661533	601269	974982	540439	2.32243e+06	6.62178e+06	2.20766e+06	4.54851e+06	8.19989e+06	463357
		Styraxin	-5.58619	1472.19	371.358	5.12693e+06	7.34817e+06	1.15505e+07	3.94439e+06	4.80679e+06	7.26359e+06	1.06189e+07	5.078e+06	8.2417e+06	6.27972e+06	6.91639e+06	1.004e+07	864990	7.14307e+06	8.87298e+06	8.70129e+06
		Dimethylenetriurea	2.06231	1472.16	205.195	2.99992e+06	3.67397e+06	5.34946e+06	3.05045e+06	2.08243e+06	3.55008e+06	2.6675e+06	1.2564e+06	2.08371e+06	1.69012e+06	2.37178e+06	3.51397e+06	590690	663905	434694	2.13346e+06
				1472.16	370.357	3.7697e+07	5.41907e+07	8.54417e+07	3.00648e+07	3.93074e+07	5.03582e+07	6.27384e+07	3.7183e+07	5.61834e+07	5.42822e+07	5.23214e+07	6.94436e+07	253236	3.10989e+07	3.77403e+07	4.7878e+07
		Graticin	-21.0979	1472.16	445.386	9.75124e+06	1.8094e+07	2.30136e+07	7.33204e+06	1.3973e+07	1.61578e+07	1.4079e+07	6.65708e+06	1.28126e+07	8.79465e+06	1.20255e+07	1.29789e+07	53170.9	3.8997e+06	3.98807e+06	9.9265e+06
		CGS 7181	9.03237	1471.92	407.366	8.81185e+06	1.1466e+07	1.7934e+07	9.09836e+06	6.8645e+06	9.55309e+06	1.20032e+07	6.20707e+06	7.49511e+06	5.77244e+06	9.33259e+06	1.42283e+07	4.72699e+06	3.62102e+06	540917	9.88627e+06
		3-Sulfocatechol	-9.16792	1471.68	191.179	6.4717e+06	8.24239e+06	1.03161e+07	5.79437e+06	4.55264e+06	6.04505e+06	6.6729e+06	3.91641e+06	4.87508e+06	4.03006e+06	5.2059e+06	8.00411e+06	3.36799e+06	2.39632e+06	2.5091e+06	5.40627e+06
				1471.55	599.502	299625	4.69699e+06	3.49912e+06	2.02019e+06	840309	2.03153e+06	5.48431e+06	3.26379e+06	7.24959e+06	6.87479e+06	6.4771e+06	1.50062e+07	155901	416523	2.10949e+06	2.56323e+06
		norsertraline	0.236932	1471.5	293.21	1.31604e+07	1.45536e+07	1.97225e+07	1.11379e+07	8.26692e+06	1.32058e+07	1.2981e+06	526196	394162	404224	41839.2	538470	1.29095e+07	5.42586e+06	2.02304e+06	539977
				1470.23	462.35	1.20913e+06	2.34905e+06	4.56708e+06	841106	2.42854e+06	3.75498e+06	3.63116e+06	1.79933e+06	3.35036e+06	2.44736e+06	3.13979e+06	4.38385e+06	1.80751e+06	640877	935092	2.66359e+06
		Cyclic GMP-AMP	4.43521	1466.28	675.422	1.16297e+07	1.69218e+07	1.59023e+07	1.49443e+07	1.36004e+07	1.62604e+07	2.20235e+07	2.55385e+07	2.72999e+07	3.2446e+07	4.05619e+07	4.89879e+07	6.44471e+06	9.20397e+06	1.64455e+07	2.09618e+07
				1465.36	653.441	9.6738e+06	1.09306e+07	8.83715e+06	1.06179e+07	7.57679e+06	7.25264e+06	7.1364e+06	9.17215e+06	8.17709e+06	1.18569e+07	1.13696e+07	1.34099e+07	7.19363e+06	6.75736e+06	8.06713e+06	8.60575e+06
				1452.91	386.35	9.02423e+06	4.12457e+07	1.34489e+07	1.50953e+06	3.13697e+07	1.30068e+07	1.19953e+07	3.80721e+06	5.53073e+06	4.11002e+06	1.54169e+06	1.56599e+06	96274.9	1.78366e+06	41160.7	4.06729e+06
		Macrozamin	2.9966	1452.8	385.345	3.16084e+07	1.42682e+08	4.85732e+07	7.83538e+06	1.04696e+08	4.33538e+07	4.21024e+07	1.44341e+07	1.86399e+07	1.58504e+07	6.42992e+06	7.83611e+06	2.44243e+06	7.66888e+06	2.35066e+06	1.39982e+07
				1447.67	477.343	1.04508e+07	6.63177e+06	1.60139e+07	9.89441e+06	1.16601e+07	1.54186e+07	1.33745e+07	9.11064e+06	1.22519e+07	5.24566e+06	9.23233e+06	1.43051e+07	0	1.41468e+07	6.00971e+06	1.30196e+07
				1447.03	476.346	4.87251e+07	2.96231e+07	6.46116e+07	4.28582e+07	4.55854e+07	6.19263e+07	5.55069e+07	3.69244e+07	4.94971e+07	2.19003e+07	3.72255e+07	5.97594e+07	0	5.65252e+07	2.49201e+07	4.94306e+07
		m-Trigallic acid	19.604	1447	475.345	1.36676e+08	8.26278e+07	1.79978e+08	1.20185e+08	1.33656e+08	1.79647e+08	1.61691e+08	1.093e+08	1.43325e+08	6.37557e+07	1.07452e+08	1.68487e+08	0	1.61979e+08	7.16678e+07	1.44749e+08
				1439.77	536.165	0	1.45779e+07	9.15164e+06	1.21899e+07	1.2895e+07	1.11226e+07	1.26965e+07	1.79439e+07	1.21453e+07	1.262e+07	1.17752e+07	1.25444e+07	349344	9.27122e+06	9.5271e+06	1.545e+07
		Protopine	-7.98339	1436.74	354.373	1.80436e+08	2.02929e+08	1.79899e+08	1.8575e+08	2.09637e+08	2.13236e+08	2.05472e+08	3.01598e+08	2.38355e+08	2.63623e+08	2.5003e+08	2.65392e+08	2.06998e+08	2.46344e+08	2.7025e+08	2.58886e+08
		Phenolsulfonphthalein	-21.3134	1436.74	355.376	4.37449e+07	4.92405e+07	4.23927e+07	4.59076e+07	5.07926e+07	5.3365e+07	5.09213e+07	7.51657e+07	5.79934e+07	6.71236e+07	6.17294e+07	6.61559e+07	4.92366e+07	6.02953e+07	6.66235e+07	6.32127e+07
				1434.48	425.34	9.38788e+06	1.12774e+07	9.6133e+06	8.57399e+06	8.91495e+06	8.96296e+06	5.57657e+06	1.09806e+07	9.38656e+06	9.44203e+06	9.30126e+06	7.67224e+06	1.07424e+07	9.39397e+06	9.95749e+06	8.74375e+06
		Xanthommatin	-13.4888	1434.3	424.334	3.08498e+07	3.83266e+07	2.90342e+07	2.77986e+07	2.81262e+07	2.74715e+07	2.07354e+07	3.63115e+07	3.02952e+07	3.08589e+07	3.2972e+07	2.60511e+07	2.61709e+07	2.94567e+07	3.30325e+07	3.09724e+07
				1423.73	671.488	6.21199e+06	6.36633e+06	3.65675e+06	4.96494e+06	2.84889e+06	1.39604e+06	1.91055e+06	4.59019e+06	2.60288e+06	4.4083e+06	5.00069e+06	4.34589e+06	1.18051e+06	4.01767e+06	4.98828e+06	4.88744e+06
				1415.77	610.182	3.11368e+06	1.89928e+07	354627	0	1.55841e+07	1.8477e+07	1.66178e+07	1.95509e+07	2.63111e+07	1.80631e+07	2.2098e+07	1.69095e+07	5.93337e+06	2.02861e+07	1.83007e+07	1.8874e+07
				1414.02	663.454	1.29331e+07	6.34712e+06	9.80392e+06	1.91e+08	9.1213e+07	1.72392e+08	1.68368e+08	1.78826e+08	1.21608e+08	1.66049e+08	1.12415e+08	1.13448e+08	1.33754e+08	1.329e+08	1.11315e+08	1.20288e+08
				1413.35	664.456	5.29123e+06	2.85768e+06	4.08095e+06	9.26161e+07	4.46615e+07	8.41611e+07	8.09983e+07	8.72453e+07	5.67948e+07	7.85835e+07	5.50052e+07	5.59362e+07	6.40029e+07	6.44908e+07	5.18973e+07	6.00826e+07
				1406.46	388.356	3.72214e+07	4.14307e+07	3.95856e+07	3.8675e+07	3.50964e+07	4.00065e+07	3.52718e+07	4.65045e+07	4.47827e+07	4.42685e+07	4.6653e+07	4.34506e+07	3.61345e+07	4.5958e+07	4.49515e+07	4.4272e+07
				1406.45	389.36	1.02715e+07	1.08196e+07	1.11692e+07	1.01752e+07	9.27635e+06	1.12248e+07	1.04698e+07	1.28055e+07	1.25977e+07	1.21493e+07	1.27918e+07	1.24664e+07	1.02917e+07	1.21574e+07	1.1906e+07	1.21297e+07
				1401.32	312.326	1.93402e+09	2.23586e+09	2.34781e+09	1.90393e+09	2.02332e+09	2.20134e+09	1.81265e+09	2.64255e+09	2.32357e+09	2.34321e+09	2.40646e+09	2.21261e+09	2.10005e+09	2.3077e+09	2.32214e+09	2.43715e+09
				1401.2	78.0805	3.38373e+06	4.03035e+06	4.11666e+06	3.2655e+06	3.67378e+06	4.08656e+06	3.23153e+06	4.7759e+06	4.22564e+06	4.31722e+06	4.48736e+06	4.23063e+06	3.529e+06	4.29669e+06	3.9935e+06	4.51126e+06
		Albendazole-beta-hydroxysulphone	-14.1047	1401.19	314.332	4.32807e+07	4.78955e+07	4.96952e+07	4.30581e+07	4.42269e+07	4.81806e+07	4.28827e+07	6.26743e+07	5.60099e+07	5.68418e+07	5.36857e+07	5.00418e+07	4.47686e+07	5.46784e+07	5.58919e+07	5.64023e+07
		Baicalein 5,6,7-trimethyl ether	17.624	1401.18	313.329	4.26084e+08	4.93429e+08	5.04408e+08	4.32295e+08	4.51598e+08	5.00793e+08	4.13283e+08	6.04996e+08	5.41827e+08	5.40726e+08	5.36711e+08	5.0607e+08	4.67231e+08	5.2982e+08	5.38012e+08	5.55688e+08
				1401.18	623.645	1.04121e+07	1.29615e+07	1.83867e+07	1.0702e+07	8.94333e+06	1.30807e+07	8.73182e+06	1.82387e+07	1.33383e+07	1.18293e+07	1.4002e+07	1.21888e+07	1.13796e+07	1.37418e+07	1.46885e+07	1.44417e+07
				1401.18	624.647	5.04903e+06	6.60766e+06	6.98204e+06	4.8208e+06	4.27533e+06	4.96286e+06	4.15587e+06	8.05216e+06	6.44854e+06	5.96215e+06	7.14751e+06	5.72863e+06	5.04294e+06	6.35403e+06	6.15041e+06	6.85466e+06
				1399.9	689.509	1.17132e+07	1.36279e+07	6.56415e+06	8.91855e+06	6.76608e+06	3.84011e+06	5.68384e+06	1.00954e+07	4.29974e+06	8.50889e+06	9.68437e+06	7.0239e+06	8.88288e+06	9.05534e+06	8.16717e+06	7.88444e+06
		2,3-Dehydro-UWM6	-15.7177	1399.86	325.329	9.66728e+06	1.0783e+07	1.67939e+07	1.58567e+07	1.3994e+07	1.66607e+07	1.46294e+07	1.71429e+07	1.52215e+07	1.77818e+07	1.39719e+07	1.6216e+07	1.68482e+07	1.67176e+07	1.79343e+07	1.92396e+07
				1399.86	689.499	1.17766e+07	1.18503e+07	5.17919e+06	7.89496e+06	5.80651e+06	2.34769e+06	5.68452e+06	1.00918e+07	4.30325e+06	8.56924e+06	9.67581e+06	7.02365e+06	8.66519e+06	7.97887e+06	8.06671e+06	7.88327e+06
		1-Hydroxyrutacridone epoxide	21.4181	1398.58	340.357	1.01201e+08	1.94246e+08	1.17222e+08	1.05131e+08	1.09217e+08	1.13428e+08	1.1103e+08	1.57182e+08	1.24156e+08	1.47941e+08	1.31269e+08	1.97645e+08	1.16337e+08	1.5446e+08	2.0379e+08	2.09505e+08
		Asparenomycin A	5.56351	1398.58	341.361	2.20185e+07	2.46275e+07	2.69454e+07	2.07519e+07	2.28079e+07	2.52613e+07	2.52298e+07	3.37291e+07	3.0664e+07	3.23392e+07	2.72671e+07	2.65145e+07	2.32519e+07	2.90732e+07	2.82719e+07	2.99381e+07
		4-Demethylpremithramycinone	-13.8283	1395.92	401.337	3.96895e+06	4.47142e+06	6.82162e+06	5.21417e+06	4.88124e+06	6.01425e+06	4.07622e+06	5.92879e+06	5.72361e+06	5.39158e+06	6.25679e+06	5.14612e+06	3.3417e+06	5.22269e+06	5.44954e+06	5.52705e+06
		1,2,3,4,6,7,8-Heptachlorodibenzofuran	10.1471	1387.92	410.318	7.87412e+07	7.95428e+07	7.73529e+07	6.4773e+07	5.29412e+07	6.59228e+07	4.7342e+07	6.76537e+07	5.33288e+07	5.74074e+07	5.69339e+07	3.67142e+07	6.11813e+07	7.32215e+07	6.18491e+07	5.60093e+07
				1386.73	411.321	2.49086e+07	2.68668e+07	2.6019e+07	2.41731e+07	1.52907e+07	1.63971e+07	1.44392e+07	2.06503e+07	1.68256e+07	1.65407e+07	1.59331e+07	1.07951e+07	1.53442e+07	2.5142e+07	1.85875e+07	1.66357e+07
		Thiamine(1+) Diphosphate(1-)	-19.4981	1386.73	425.305	5.86472e+06	7.67508e+06	8.09205e+06	7.93227e+06	5.29441e+06	8.44927e+06	1.12911e+07	1.37752e+07	1.19294e+07	1.19497e+07	1.30606e+07	8.84056e+06	2.30863e+06	8.86924e+06	1.10092e+07	1.23051e+07
				1386.58	409.312	4.08117e+07	2.35245e+07	2.53522e+07	1.56825e+07	1.87386e+07	1.65861e+07	1.71925e+07	3.12631e+07	2.34672e+07	2.66143e+07	2.96335e+07	2.34621e+07	1.11262e+07	2.22698e+07	2.97261e+07	2.57811e+07
				1382.6	374.341	3.58147e+07	5.21857e+07	7.26237e+07	6.21798e+07	5.35226e+07	5.73058e+07	4.35525e+07	6.01462e+07	6.5995e+07	5.64114e+07	5.79393e+07	7.67175e+07	4.43131e+07	7.18572e+07	6.77378e+07	7.41325e+07
		Secologate	-8.37375	1382.58	375.344	9.91963e+06	1.31558e+07	1.8353e+07	1.58015e+07	1.2869e+07	1.43035e+07	1.04858e+07	1.5273e+07	1.76203e+07	1.44379e+07	1.45115e+07	1.97553e+07	1.13223e+07	1.79723e+07	1.73509e+07	1.9547e+07
				1380.68	416.364	1.95696e+07	1.73161e+07	3.34695e+07	8.52252e+06	8.63627e+06	1.56458e+07	1.20993e+07	8.77162e+06	1.14042e+07	7.85912e+06	1.76782e+07	9.12073e+06	0	3.54001e+06	4.11034e+06	1.07548e+07
		[2,6-dihydroxy-3-(3-phenylpropanoyl)phenyl]oxidanesulfonic acid	23.1456	1377.44	339.345	2.97737e+08	6.92957e+08	2.46432e+08	3.37191e+08	3.14063e+08	2.62026e+08	2.7862e+08	4.89095e+08	2.45517e+08	4.27967e+08	3.28056e+08	6.74642e+08	4.28635e+08	6.60388e+08	6.51073e+08	6.90357e+08
		(5,6-dihydroxy-7-methoxy-2,2-dimethyl-3,4-dihydro-2H-1-benzopyran-4-yl)oxidanesulfonic acid	-8.99424	1377.43	321.314	2.28734e+07	5.22681e+07	1.87748e+07	2.43757e+07	2.27268e+07	1.89412e+07	1.97629e+07	3.70838e+07	1.68416e+07	3.0839e+07	2.55683e+07	5.23658e+07	3.12639e+07	4.80081e+07	4.7494e+07	5.16445e+07
		{2-methoxy-4-[(5-oxooxolan-2-yl)methyl]phenyl}oxidanesulfonic acid	-9.90204	1376.58	303.304	1.99005e+06	6.07907e+06	2.04844e+06	2.77375e+06	1.88031e+06	1.92597e+06	1.87185e+06	3.27763e+06	1.82212e+06	2.60956e+06	2.35603e+06	6.29783e+06	3.19348e+06	5.52149e+06	5.10525e+06	5.27942e+06
		Boc-Asn-OPhNO2	2.46723	1372.69	354.335	4.71293e+06	4.4005e+06	5.95781e+06	4.58724e+06	4.36829e+06	5.95219e+06	5.16147e+06	7.91178e+06	8.56237e+06	5.92483e+06	6.94219e+06	5.98863e+06	2.97038e+06	6.04636e+06	6.76514e+06	6.62317e+06
				1366.16	268.221	5.54987e+07	6.0201e+07	3.90359e+07	5.06935e+07	4.86772e+07	1.08039e+07	1.2945e+07	2.72647e+07	1.82624e+07	2.09252e+07	4.49001e+07	3.86708e+07	3.35567e+07	3.23636e+07	3.60696e+07	3.24919e+07
		Fraxin	-0.94117	1366.09	371.315	3.98543e+06	3.69396e+06	3.59436e+06	3.4261e+06	1.97092e+06	2.8716e+06	2.44575e+06	1.93237e+06	1.93935e+06	1.79717e+06	2.06031e+06	2.28123e+06	2.06985e+07	1.81347e+06	943079	1.23027e+06
				1364.75	279.16	8.39136e+06	8.47472e+06	1.01257e+07	8.00122e+06	5.8316e+06	8.68395e+06	6.69682e+06	9.55566e+06	7.61115e+06	8.78829e+06	9.57586e+06	8.89943e+06	0	8.96637e+06	8.28892e+06	7.40202e+06
		Permethrin	-24.8744	1364.06	392.285	1.14201e+07	1.47679e+07	1.42811e+07	1.34454e+07	9.25216e+06	1.41639e+07	1.25351e+07	1.50517e+07	1.30134e+07	1.2963e+07	1.66884e+07	1.39632e+07	6.3804e+06	1.4666e+07	1.42886e+07	1.40113e+07
				1364.06	391.284	4.78693e+07	5.7314e+07	5.96376e+07	5.28877e+07	3.93527e+07	5.48841e+07	4.83229e+07	5.87443e+07	4.96943e+07	5.18009e+07	6.49378e+07	5.64194e+07	2.53238e+07	5.76175e+07	6.01748e+07	5.55505e+07
				1356.12	622.314	5.39546e+06	5.69542e+06	2.88497e+06	4.13398e+06	2.79229e+06	2.5239e+06	4.79601e+06	3.22916e+06	2.7624e+06	3.01544e+06	4.12552e+06	3.89076e+06	1.85206e+06	5.3875e+06	5.23319e+06	4.6384e+06
		Sceptrin	5.83814	1355.94	621.311	1.71756e+07	1.55547e+07	8.35809e+06	1.21049e+07	9.30938e+06	9.03619e+06	1.25809e+07	9.19157e+06	7.74011e+06	9.56259e+06	1.37529e+07	1.11304e+07	7.00262e+06	1.65279e+07	1.65913e+07	1.3731e+07
		Lomefloxacin	-3.71855	1355.57	352.354	2.63281e+07	3.19782e+07	2.32057e+07	2.23258e+07	2.45583e+07	2.69656e+07	2.79255e+07	3.90921e+07	3.34824e+07	3.46658e+07	3.55184e+07	3.62808e+07	2.29808e+07	3.08234e+07	3.28771e+07	3.19372e+07
		4-Demethylpremithramycinone	-4.02186	1355.43	401.341	7.97921e+06	8.15008e+06	3.91165e+06	7.18486e+06	6.58797e+06	978477	6.46996e+06	6.31647e+06	3.41653e+06	5.57845e+06	1.47882e+07	9.30837e+06	2.67914e+06	6.82137e+06	7.14085e+06	6.32672e+06
				1354.52	719.428	6.21927e+06	5.22426e+06	3.93332e+06	2.70124e+06	784662	2.61928e+06	2.11442e+06	1.44863e+06	2.50529e+06	2.07807e+06	3.80678e+06	3.16829e+06	0	1.43265e+06	1.75918e+06	1.55876e+06
				1352.39	698.498	1.64564e+07	1.72128e+07	1.1986e+07	6.5359e+06	4.06176e+06	6.95103e+06	6.70163e+06	5.97001e+06	8.42331e+06	6.83815e+06	1.19909e+07	9.21719e+06	0	5.49102e+06	4.71145e+06	6.24468e+06
		Apigenin	-9.21884	1349	271.242	757819	451026	4.12925e+06	4.7376e+06	2.3461e+06	1.41099e+06	1.9498e+06	1.51405e+06	2.75614e+06	478041	857334	68431	0	3.43614e+06	1.48369e+06	1.37507e+06
		Chlorophenol red	-9.68063	1345.51	424.27	2.62393e+07	2.52445e+07	1.72145e+07	1.71257e+07	1.55278e+07	1.06378e+07	1.1723e+07	1.46383e+07	1.20587e+07	1.55349e+07	1.43879e+07	1.40978e+07	7.60009e+06	1.59133e+07	1.53046e+07	1.41554e+07
				1345.12	423.251	1.10382e+08	1.00059e+08	6.36234e+07	6.58152e+07	5.54106e+07	3.65169e+07	4.35592e+07	5.98517e+07	4.96787e+07	6.24429e+07	5.93487e+07	5.82798e+07	4.21365e+07	6.08817e+07	5.83116e+07	5.77966e+07
				1345.06	425.245	4.03125e+07	3.76307e+07	2.67726e+07	2.47914e+07	2.12805e+07	1.28136e+07	1.58339e+07	2.37449e+07	1.76731e+07	2.31093e+07	2.10959e+07	2.11673e+07	1.85988e+07	2.20873e+07	2.16778e+07	2.19306e+07
				1344.62	243.002	8.77179e+07	8.16939e+07	6.26919e+07	5.51507e+07	4.07575e+07	4.57819e+07	4.36371e+07	4.2375e+07	4.03834e+07	3.91242e+07	4.14326e+07	3.67494e+07	9.56292e+07	4.52838e+07	4.36734e+07	4.10488e+07
				1344.22	201.976	7.96519e+08	7.20325e+08	5.78754e+08	4.86826e+08	4.0606e+08	4.1753e+08	3.56932e+08	3.70151e+08	3.63662e+08	3.48661e+08	3.53888e+08	3.62773e+08	8.2998e+08	4.2697e+08	3.78115e+08	3.50509e+08
				1343.95	203.971	3.34609e+08	2.90955e+08	2.36831e+08	1.92562e+08	1.63879e+08	1.71774e+08	1.42871e+08	1.51412e+08	1.47427e+08	1.42451e+08	1.40672e+08	1.48718e+08	3.31405e+08	1.6236e+08	1.47965e+08	1.33053e+08
				1343.16	101.509	4.36207e+07	3.68357e+07	2.9309e+07	2.55328e+07	2.16938e+07	2.19122e+07	1.63186e+07	1.51602e+07	1.42125e+07	1.47307e+07	1.41471e+07	1.30268e+07	3.32042e+07	2.29494e+07	1.7292e+07	1.38794e+07
		Dichloran	-4.17154	1343.1	208.021	3.37899e+07	2.78724e+07	2.33815e+07	1.93276e+07	1.77885e+07	1.83655e+07	1.17525e+07	1.44142e+07	1.21305e+07	1.36312e+07	1.46492e+07	1.28583e+07	3.00494e+07	1.93442e+07	1.65759e+07	1.31338e+07
				1343.07	100.51	3.30531e+08	2.78871e+08	2.2767e+08	1.90236e+08	1.73652e+08	1.71795e+08	1.10694e+08	1.12506e+08	1.04759e+08	1.04796e+08	1.11315e+08	1.07685e+08	2.67514e+08	1.65981e+08	1.24632e+08	1.14854e+08
				1343.07	140.991	1.80311e+08	1.47703e+08	1.22532e+08	1.07078e+08	9.31713e+07	9.91257e+07	6.99998e+07	6.33784e+07	7.16013e+07	6.58264e+07	7.06017e+07	6.59797e+07	1.57666e+08	8.7954e+07	7.81156e+07	7.3293e+07
				1343.07	141.983	1.61207e+09	1.39321e+09	1.09832e+09	9.87818e+08	8.38038e+08	8.82101e+08	6.55539e+08	6.42592e+08	6.24985e+08	6.49013e+08	6.52183e+08	6.24963e+08	1.64993e+09	8.70182e+08	7.31859e+08	6.88582e+08
				1342.95	132.531	3.22975e+08	2.51461e+08	2.17366e+08	2.06194e+08	2.01516e+08	1.92836e+08	1.55331e+08	1.51057e+08	1.50364e+08	1.38732e+08	1.47849e+08	1.56446e+08	3.32594e+08	1.87726e+08	1.58748e+08	1.57955e+08
				1342.94	99.5126	8.60718e+08	6.81978e+08	5.77114e+08	4.93507e+08	4.55837e+08	4.42588e+08	2.89849e+08	2.91645e+08	2.77559e+08	2.83747e+08	2.96895e+08	2.82932e+08	7.66847e+08	4.34283e+08	3.444e+08	2.94768e+08
				1342.94	111.02	8.50528e+09	6.93203e+09	5.9532e+09	5.39952e+09	5.47639e+09	5.09821e+09	3.88857e+09	3.61535e+09	3.52492e+09	3.53791e+09	3.63981e+09	3.60665e+09	8.15429e+09	4.90484e+09	4.07084e+09	3.71145e+09
				1342.94	113.017	4.92998e+08	4.06084e+08	3.52649e+08	3.18074e+08	3.23959e+08	2.90746e+08	2.25005e+08	2.14249e+08	2.12401e+08	2.04966e+08	2.11852e+08	2.05975e+08	4.8536e+08	2.86771e+08	2.38564e+08	2.17919e+08
				1342.94	131.533	8.50269e+08	7.01868e+08	6.04638e+08	5.24854e+08	5.40282e+08	5.03428e+08	3.88725e+08	3.68105e+08	3.69927e+08	3.59331e+08	3.7391e+08	3.88045e+08	8.68128e+08	4.57371e+08	3.83339e+08	4.03657e+08
				1342.94	143.981	2.34425e+08	1.92424e+08	1.56275e+08	1.26985e+08	1.14692e+08	1.17412e+08	8.02942e+07	8.02655e+07	8.05951e+07	8.00944e+07	8.45625e+07	7.87563e+07	2.30756e+08	1.12283e+08	9.30449e+07	8.57455e+07
				1342.81	211.01	2.29474e+07	1.68692e+07	1.71202e+07	1.40908e+07	1.20629e+07	1.39547e+07	1.01827e+07	8.97405e+06	9.93418e+06	9.06617e+06	8.98708e+06	8.65782e+06	1.85376e+07	1.30827e+07	1.09141e+07	8.24197e+06
				1342.8	165.991	1.08536e+08	8.11583e+07	7.37121e+07	6.3845e+07	5.88875e+07	5.61916e+07	4.072e+07	3.8743e+07	4.20815e+07	3.93413e+07	4.00896e+07	3.90747e+07	1.11001e+08	5.77612e+07	4.78677e+07	3.97984e+07
				1342.74	207.017	4.50657e+08	3.55212e+08	3.1433e+08	2.82301e+08	2.48324e+08	2.48774e+08	1.89022e+08	1.85701e+08	1.87939e+08	1.80112e+08	1.77842e+08	1.89271e+08	4.49896e+08	2.46637e+08	2.13574e+08	1.92122e+08
				1342.68	209.013	1.75675e+08	1.41844e+08	1.25539e+08	1.12966e+08	1.05278e+08	9.86865e+07	7.7277e+07	7.68266e+07	7.44553e+07	7.20804e+07	7.33711e+07	7.4219e+07	1.66071e+08	1.00194e+08	8.91836e+07	7.83685e+07
				1342.59	120.026	2.73017e+08	2.14058e+08	1.89625e+08	1.78644e+08	1.91014e+08	1.93633e+08	1.36929e+08	1.37985e+08	1.34368e+08	1.28563e+08	1.26743e+08	1.28704e+08	3.09482e+08	1.7533e+08	1.46914e+08	1.42683e+08
				1342.59	91.5051	1.74879e+08	1.49358e+08	1.22411e+08	1.10483e+08	1.08852e+08	9.74232e+07	7.49051e+07	7.55822e+07	7.32003e+07	6.71005e+07	7.10915e+07	7.19337e+07	1.72342e+08	9.84481e+07	8.03212e+07	7.22175e+07
				1342.59	181.014	4.04601e+08	3.40258e+08	2.82792e+08	2.42401e+08	2.1397e+08	2.18351e+08	1.70483e+08	1.7636e+08	1.65981e+08	1.68595e+08	1.68667e+08	1.71347e+08	3.88301e+08	2.10308e+08	1.82048e+08	1.70776e+08
				1342.56	139.988	3.98901e+09	3.37869e+09	2.65516e+09	2.40427e+09	2.18581e+09	2.15272e+09	1.67829e+09	1.56459e+09	1.62942e+09	1.5681e+09	1.62337e+09	1.51526e+09	4.09989e+09	2.15012e+09	1.83595e+09	1.63642e+09
				1342.36	112.018	3.20527e+09	2.67344e+09	2.25169e+09	2.09168e+09	2.18667e+09	1.92256e+09	1.49215e+09	1.42179e+09	1.39176e+09	1.39634e+09	1.42489e+09	1.444e+09	3.29143e+09	1.93929e+09	1.60292e+09	1.46409e+09
				1341.76	121.023	1.08203e+08	8.71746e+07	7.20217e+07	7.31941e+07	7.11848e+07	7.48503e+07	5.14488e+07	5.26933e+07	4.79135e+07	5.1144e+07	4.84186e+07	4.91958e+07	1.63272e+08	6.46496e+07	5.8015e+07	5.60689e+07
				1341.17	205.969	4.26811e+07	3.77916e+07	3.21286e+07	2.44098e+07	1.76095e+07	2.10637e+07	1.54432e+07	1.58057e+07	1.54795e+07	1.65238e+07	1.78285e+07	1.70869e+07	3.87789e+07	1.90971e+07	1.74985e+07	1.63641e+07
		Hydroxysanguirine	-8.43301	1341.02	348.325	9.35081e+06	9.44313e+06	9.7829e+06	8.29534e+06	5.93034e+06	9.19564e+06	9.01322e+06	1.29272e+07	9.47499e+06	1.03299e+07	1.15337e+07	9.7797e+06	5.04628e+06	9.88445e+06	1.09442e+07	1.04776e+07
		Famphur	-21.3516	1339.93	326.342	2.9169e+08	3.04252e+08	3.22841e+08	2.69839e+08	2.72745e+08	3.04736e+08	3.08541e+08	4.37628e+08	3.84303e+08	4.03176e+08	3.80612e+08	3.58458e+08	1.96587e+08	3.46763e+08	3.7486e+08	3.62611e+08
		Hinokitiol glucoside	-12.0671	1339.93	327.345	6.4559e+07	6.65869e+07	6.91391e+07	5.9008e+07	6.31908e+07	6.66792e+07	7.0598e+07	9.83999e+07	8.68573e+07	9.38405e+07	8.2966e+07	8.1942e+07	4.15441e+07	7.77409e+07	8.60383e+07	8.08831e+07
		Mannopine	17.3521	1337.36	311.314	1.12694e+08	1.26266e+08	1.25376e+08	1.0078e+08	1.04924e+08	1.06915e+08	1.05666e+08	1.5497e+08	1.35996e+08	1.40456e+08	1.36626e+08	1.30318e+08	6.16534e+07	1.30733e+08	1.4153e+08	1.30308e+08
		3,4,5-trihydroxy-6-{[2-(2,3,4-trihydroxyphenyl)acetyl]oxy}oxane-2-carboxylic acid	-21.0792	1321.88	361.271	1.57947e+07	1.77699e+07	1.97112e+07	2.62703e+07	3.05877e+07	1.80084e+07	2.57398e+07	2.87317e+07	2.50153e+07	3.00797e+07	2.58878e+07	2.38429e+07	8.69055e+06	2.96626e+07	2.93163e+07	2.69463e+07
		Nitrovin	-11.2663	1321.51	361.285	1.58284e+07	1.77091e+07	1.93365e+07	2.48996e+07	2.83502e+07	1.77261e+07	2.25181e+07	2.68117e+07	2.3438e+07	2.90046e+07	2.40998e+07	2.29138e+07	8.69125e+06	2.75822e+07	2.81424e+07	2.63697e+07
				1320.51	360.326	6.11537e+07	7.39651e+07	7.08907e+07	5.90835e+07	5.53349e+07	5.83661e+07	6.23971e+07	8.18151e+07	6.94993e+07	7.90269e+07	7.21399e+07	6.83546e+07	3.932e+07	7.39946e+07	7.82631e+07	7.00976e+07
		Acalyphin	14.1611	1320.45	361.329	1.58357e+07	1.7891e+07	1.78278e+07	1.54696e+07	1.47926e+07	1.46598e+07	1.64204e+07	2.18879e+07	1.83898e+07	2.1502e+07	1.84903e+07	1.746e+07	8.69203e+06	1.98975e+07	1.98117e+07	1.89576e+07
				1318.58	372.326	6.09558e+06	8.54166e+06	1.11523e+07	8.93854e+06	7.88515e+06	6.82334e+06	7.62078e+06	8.82441e+06	9.53983e+06	8.00809e+06	7.92606e+06	1.04183e+07	5.0973e+06	9.69912e+06	1.16367e+07	9.54201e+06
		Austrobailign 1	-9.42337	1313.68	383.367	2.30596e+06	2.2443e+07	2.88761e+07	2.35467e+07	1.63782e+07	1.60603e+07	1.14405e+07	1.98863e+07	1.15841e+07	3.27467e+07	1.98083e+07	2.17095e+07	163807	2.52876e+07	3.38618e+07	6.36315e+06
		2-(1,3-dihydroxy-4-oxocyclohexa-2,5-dien-1-yl)-5-hydroxy-3,6,7-trimethoxy-4H-chromen-4-one	0.295722	1313.53	377.324	7.84062e+06	8.84717e+06	1.01822e+07	8.03825e+06	6.74839e+06	6.69201e+06	6.37252e+06	8.55307e+06	7.13125e+06	7.46286e+06	8.08926e+06	6.81748e+06	2.80713e+06	7.76044e+06	7.93656e+06	7.05267e+06
				1313.06	376.32	2.16591e+07	2.52951e+07	3.07701e+07	2.13697e+07	1.67982e+07	1.94117e+07	1.63071e+07	2.42041e+07	1.88409e+07	2.11359e+07	2.21412e+07	1.79815e+07	1.28777e+07	2.20113e+07	2.34395e+07	2.06854e+07
		1-Pyrenylsulfate	-23.1041	1308.16	299.314	4.72955e+07	5.52262e+07	5.78997e+07	4.58114e+07	5.21937e+07	4.7723e+07	4.38384e+07	6.9626e+07	5.65147e+07	6.43937e+07	5.84355e+07	5.396e+07	1.61296e+07	5.98394e+07	6.00237e+07	5.9014e+07
		Gravacridonetriol glucoside	5.1496	1307.39	520.508	0	1.55373e+07	4.3247e+07	2.73472e+07	1.67781e+07	1.48954e+07	9.42397e+06	1.22693e+07	7.00348e+06	1.34702e+07	1.08498e+07	1.25998e+07	0	1.81778e+07	2.69937e+07	4.91198e+06
		6-Thioinosinic acid	-4.3452	1302.4	285.298	5.09403e+08	5.55314e+08	5.62362e+08	3.87476e+08	5.21491e+08	4.35924e+08	4.17729e+08	6.07635e+08	5.17406e+08	5.3449e+08	5.25539e+08	4.89183e+08	1.41834e+08	5.3507e+08	5.44305e+08	5.24132e+08
		Arborinine	-3.78388	1301.99	286.301	4.60957e+07	5.05914e+07	4.91877e+07	3.61488e+07	4.67657e+07	3.73698e+07	3.36739e+07	5.47976e+07	4.09922e+07	4.003e+07	4.43639e+07	4.12074e+07	3.92678e+06	4.53128e+07	4.62347e+07	4.49419e+07
		meta-O-Dealkylated flecainide lactam	11.952	1301.76	347.313	1.32912e+07	1.69049e+07	2.24059e+07	1.69849e+07	1.71703e+07	1.35289e+07	1.41481e+07	1.67351e+07	1.73305e+07	1.57835e+07	1.41507e+07	1.849e+07	8.73594e+06	1.88789e+07	1.92036e+07	1.74163e+07
				1301.73	71.0729	6.98038e+06	7.34747e+06	6.41012e+06	3.52865e+06	4.76792e+06	4.05618e+06	3.94188e+06	5.74651e+06	4.71363e+06	4.96587e+06	4.78519e+06	4.39464e+06	4.74101e+08	5.19808e+06	4.8475e+06	4.73533e+06
				1299.34	267.268	1.1296e+06	2.55665e+06	938785	1.18116e+06	1.07041e+06	1.06608e+06	1.26919e+06	1.48164e+06	1.40904e+06	1.1716e+06	1.69791e+06	1.51567e+06	0	1.45553e+06	1.22639e+06	1.43776e+06
		{[4-(7-methoxy-2-oxo-2H-chromen-6-yl)-2-oxobut-3-en-1-yl]oxy}sulfonic acid	-11.5434	1299.06	341.303	8.48588e+06	1.55399e+07	7.88783e+06	9.12217e+06	1.00068e+07	8.76666e+06	1.5564e+07	1.25274e+07	8.95546e+06	1.39646e+07	1.5142e+07	1.45106e+07	6.52511e+06	1.4553e+07	1.22514e+07	1.1472e+07
		Coumeroic acid	6.55655	1298.49	359.312	4.86573e+06	8.82591e+06	4.50901e+06	6.44357e+06	6.00996e+06	6.99092e+06	7.75256e+06	8.0094e+06	4.91427e+06	8.97662e+06	1.00242e+07	8.95983e+06	0	8.02093e+06	7.81404e+06	8.74124e+06
		10-Hydroxydihydrosanguirine	-9.2642	1297.61	350.341	3.11883e+07	3.391e+07	2.71846e+07	2.06319e+07	2.86145e+07	2.68139e+07	2.7236e+07	3.83784e+07	3.17956e+07	3.39862e+07	3.06782e+07	2.94172e+07	1.0983e+07	2.90734e+07	3.19603e+07	3.08432e+07
				1286.99	334.31	2.20384e+07	2.28827e+07	2.15291e+07	1.27811e+07	1.6683e+07	1.59794e+07	1.64649e+07	2.17641e+07	1.77124e+07	2.30187e+07	1.79174e+07	1.81097e+07	1.07093e+07	1.8382e+07	1.94237e+07	1.72814e+07
				1286.54	390.336	8.72469e+06	9.46303e+06	6.03505e+06	1.69812e+07	4.23589e+07	3.74159e+07	2.54633e+07	2.97603e+07	3.18783e+07	3.68064e+07	2.32554e+07	3.25511e+07	4.17086e+06	3.15213e+07	2.80002e+07	2.98258e+07
				1274.7	831.571	0	0	1.26275e+07	1.05326e+08	1.16053e+08	1.7417e+08	1.73388e+08	1.18891e+08	1.01752e+08	1.43671e+08	7.70596e+07	1.32444e+08	0	8.92368e+07	2.89664e+08	1.14722e+08
		N2-Citryl-N6-acetyl-N6-hydroxy-L-lysine	0.75225	1273.14	379.339	1.26031e+07	1.56324e+07	1.57157e+07	9.54588e+06	1.00945e+07	1.47806e+07	1.12285e+07	1.5558e+07	1.31095e+07	1.62469e+07	1.28211e+07	1.17316e+07	9.26226e+06	1.22052e+07	1.49265e+07	1.32879e+07
				1272.89	378.336	4.99057e+07	6.34106e+07	6.17081e+07	3.85926e+07	4.10143e+07	5.84062e+07	4.45199e+07	6.26002e+07	5.08709e+07	6.1282e+07	5.1483e+07	4.90874e+07	3.78201e+07	4.91557e+07	5.72264e+07	5.14867e+07
		Fluoroacetyl-CoA	-24.0822	1266.06	828.549	0	160723	1.06365e+08	1.91438e+08	5.28963e+08	3.28418e+07	1.51298e+07	1.77342e+08	2.54999e+08	1.84775e+07	2.38967e+08	2.44233e+08	76358.3	2.71701e+08	1.17949e+07	1.96924e+08
				1266.06	829.555	0	23914.2	5.24597e+07	9.26685e+07	2.64334e+08	1.07124e+07	3.98853e+06	5.99478e+07	1.27847e+08	5.9421e+06	1.1875e+08	1.2452e+08	0	1.36176e+08	5.75729e+06	9.72578e+07
				1264.91	92.0597	36592.7	0	4.91261e+06	8.81681e+06	2.62038e+07	324872	0	5.86449e+06	1.22578e+07	367464	1.14711e+07	8.14521e+06	0	1.29645e+07	0	9.61894e+06
				1264.05	371.101	8.69985e+06	1.15097e+07	1.05467e+07	6.42457e+06	4.17804e+06	5.8722e+06	2.39697e+06	2.99352e+06	2.80881e+06	3.39349e+06	2.47074e+06	2.52354e+06	8.6517e+06	5.05692e+06	3.22908e+06	2.37302e+06
		(2E)-Butenoyl-CoA	-1.89581	1259.4	832.582	0	0	2.5427e+06	2.822e+07	1.80386e+07	3.48176e+07	2.93988e+08	3.34225e+08	2.58589e+08	3.64992e+08	2.03817e+08	2.6756e+08	0	2.6289e+08	3.42205e+08	3.04739e+08
				1257.79	754.535	0	20925.8	5.57348e+06	5.21783e+07	2.19864e+07	3.37702e+07	9.07448e+07	4.16764e+07	4.09296e+07	4.20541e+07	2.41794e+07	3.3884e+07	0	5.74126e+07	3.99871e+07	3.89673e+07
		Cefacetrile sodium	-22.1764	1257.06	362.305	2.97201e+07	4.13188e+07	3.84902e+07	2.9161e+07	2.24914e+07	3.33157e+07	2.44174e+07	3.47034e+07	2.97037e+07	3.40542e+07	2.89277e+07	2.86698e+07	2.73885e+07	2.79801e+07	3.18108e+07	3.01024e+07
				1256.86	363.308	8.11108e+06	1.06279e+07	1.04414e+07	7.01531e+06	5.23969e+06	7.89062e+06	5.69828e+06	8.43264e+06	7.25585e+06	9.38681e+06	7.36428e+06	7.23403e+06	7.41135e+06	7.03344e+06	7.83405e+06	7.80373e+06
				1254.11	244.19	2.59354e+07	8.53196e+07	1.04001e+07	3.15961e+07	1.47942e+07	4.16155e+06	1.14552e+07	1.32549e+07	1.05035e+07	1.74272e+07	7.29968e+06	1.87209e+07	2.11663e+07	2.22314e+07	2.52198e+07	2.34418e+07
				1253.82	181.159	5.46804e+06	1.76358e+07	1.94515e+06	5.78996e+06	2.47642e+06	585236	2.16401e+06	2.21586e+06	2.28308e+06	3.25793e+06	1.23194e+06	3.63597e+06	3.43587e+06	4.15635e+06	4.06674e+06	4.1211e+06
		Nitazoxanide	17.8532	1251.27	308.295	1.48188e+08	1.61924e+08	1.42258e+08	9.72185e+07	1.07325e+08	1.24388e+08	9.89028e+07	1.45886e+08	1.23517e+08	1.28494e+08	1.23842e+08	1.19029e+08	9.72036e+07	1.23748e+08	1.35042e+08	1.21124e+08
		Indicaxanthin	11.6532	1251.27	309.297	3.29559e+07	3.41968e+07	3.04848e+07	2.03804e+07	2.38618e+07	2.56562e+07	2.06281e+07	3.09575e+07	2.65184e+07	2.68753e+07	2.54694e+07	2.50494e+07	2.14292e+07	2.53144e+07	2.77009e+07	2.65445e+07
				1248.74	228.195	6.77108e+07	2.23501e+08	2.797e+07	8.25619e+07	4.02159e+07	1.18345e+07	3.16794e+07	3.35229e+07	3.00461e+07	4.53841e+07	2.14581e+07	4.93488e+07	5.61155e+07	5.75037e+07	6.37447e+07	6.09117e+07
				1248.57	229.199	8.61528e+06	3.06006e+07	3.71107e+06	1.05463e+07	4.31886e+06	1.27358e+06	4.09061e+06	4.4934e+06	3.92616e+06	6.24037e+06	2.4114e+06	6.90724e+06	7.15627e+06	8.3528e+06	8.22024e+06	7.94486e+06
				1245.2	173.132	1.65422e+07	5.78869e+07	7.80104e+06	1.88957e+07	8.57821e+06	2.37935e+06	6.55515e+06	6.35162e+06	6.74405e+06	9.75644e+06	4.46429e+06	1.10655e+07	1.39837e+07	1.31872e+07	1.4506e+07	1.39241e+07
				1244.66	209.153	1.72722e+07	6.12421e+07	7.00078e+06	2.10164e+07	9.92228e+06	2.34758e+06	7.49924e+06	7.57316e+06	7.72331e+06	1.17382e+07	5.06153e+06	1.29021e+07	1.57742e+07	1.45228e+07	1.72187e+07	1.5566e+07
				1244.63	191.143	1.10636e+07	4.04037e+07	5.28881e+06	1.47046e+07	6.18099e+06	1.96223e+06	5.06012e+06	5.02602e+06	4.70065e+06	7.54582e+06	2.74372e+06	7.59274e+06	1.06685e+07	9.95378e+06	1.06256e+07	1.00485e+07
				1244.62	208.169	1.64258e+07	4.72128e+07	8.04094e+06	1.90204e+07	1.11122e+07	5.16609e+06	8.94788e+06	9.1232e+06	8.84883e+06	1.19779e+07	6.24402e+06	1.18073e+07	1.41868e+07	1.40715e+07	1.57235e+07	1.42517e+07
				1244.47	226.177	5.65264e+07	1.78383e+08	2.94077e+07	6.95784e+07	3.49929e+07	1.82389e+07	3.33548e+07	3.24208e+07	3.06628e+07	4.15887e+07	2.33733e+07	4.41949e+07	5.24375e+07	5.23305e+07	5.43338e+07	5.23334e+07
		7,8-Didemethyl-8-hydroxy-5-deazariboflavin	-22.8431	1240.63	364.321	2.05578e+07	2.41655e+07	2.38119e+07	1.98205e+07	1.48017e+07	2.06859e+07	1.69917e+07	2.24721e+07	1.99609e+07	2.05428e+07	1.88976e+07	1.63704e+07	2.03003e+07	1.91175e+07	2.09606e+07	1.98068e+07
				1240.53	282.221	1.23446e+08	1.14089e+08	9.13476e+07	1.28356e+08	8.23849e+07	1.02617e+08	2.89021e+08	2.00515e+08	1.22714e+08	1.59222e+08	1.37955e+08	3.19926e+08	1.39813e+08	1.4792e+08	1.62219e+08	1.60658e+08
		Niflumic acid	-2.99334	1240.53	283.224	2.66626e+07	2.47036e+07	1.94455e+07	2.65754e+07	1.68428e+07	2.15118e+07	5.98669e+07	4.21407e+07	2.54399e+07	3.23936e+07	2.90376e+07	6.70372e+07	2.95517e+07	3.02195e+07	3.41427e+07	3.32845e+07
		Prusin	-3.80346	1231.2	296.294	7.90783e+06	8.77589e+06	9.02485e+06	6.94402e+06	7.81798e+06	8.0563e+06	8.23957e+06	1.08534e+07	9.02718e+06	9.80509e+06	9.51004e+06	9.31906e+06	7.17736e+06	9.02166e+06	1.0018e+07	1.0216e+07
		3,4,5-trihydroxy-6-(4-methoxy-1-benzofuran-5-carbonyloxy)oxane-2-carboxylic acid	-12.1669	1229.94	369.297	4.17785e+07	4.47569e+07	4.03055e+07	2.96529e+07	2.23946e+07	2.77012e+07	2.52066e+07	2.36154e+07	2.3523e+07	2.60806e+07	2.45304e+07	2.55126e+07	4.47118e+07	2.39304e+07	2.51541e+07	2.41948e+07
		[2,6-dihydroxy-4-({[2,3,5-trihydroxy-6-(hydroxymethyl)oxan-4-yl]oxy}carbonyl)phenyl]oxidanesulfonic acid	-8.75472	1228.6	413.324	4.27632e+07	4.52974e+07	4.13953e+07	3.60767e+07	3.00479e+07	3.33908e+07	3.24318e+07	3.32762e+07	3.08524e+07	3.37763e+07	3.22416e+07	3.31125e+07	5.06457e+07	3.20519e+07	3.26214e+07	3.10463e+07
		Bis(3-azidopyridinium)-1,10-decane perchlorate	-19.8966	1227.88	452.394	1.616e+07	1.56342e+07	1.39787e+07	1.47562e+07	1.29527e+07	1.30684e+07	1.03883e+07	9.98028e+06	1.04409e+07	1.10354e+07	1.00348e+07	1.0342e+07	2.69348e+07	1.16452e+07	1.14658e+07	1.02809e+07
				1227.28	458.352	1.00062e+07	1.12447e+07	9.72065e+06	9.42429e+06	8.41406e+06	8.41096e+06	8.69889e+06	8.10948e+06	8.33695e+06	8.50764e+06	8.37554e+06	8.99682e+06	9.24044e+06	8.702e+06	8.64179e+06	8.80731e+06
		FMN	-5.32451	1227.27	457.349	3.89904e+07	4.09689e+07	3.87729e+07	3.59697e+07	3.20576e+07	3.33215e+07	3.43504e+07	3.07375e+07	3.15093e+07	3.4179e+07	3.24928e+07	3.33414e+07	4.98754e+07	3.16644e+07	3.3071e+07	3.03126e+07
				1224.71	501.375	1.92478e+07	2.14449e+07	2.13613e+07	2.0287e+07	1.89831e+07	1.87862e+07	1.9578e+07	1.94846e+07	1.9056e+07	1.95127e+07	1.9062e+07	2.04838e+07	2.62629e+07	1.92945e+07	2.03886e+07	1.95471e+07
		Sodium folite	-17.5449	1224.68	496.42	1.86028e+07	1.74505e+07	1.62035e+07	1.57942e+07	1.38908e+07	1.41933e+07	1.17932e+07	1.18401e+07	1.19229e+07	1.23714e+07	1.11786e+07	1.16171e+07	2.67777e+07	1.34977e+07	1.26318e+07	1.16857e+07
				1223.46	317.232	2.23041e+07	4.16264e+07	2.92326e+07	2.81536e+07	4.7484e+07	3.70101e+07	2.86432e+07	4.12046e+07	1.55707e+07	2.34383e+07	3.4242e+07	2.78279e+07	2.9561e+07	3.57263e+07	4.03282e+07	3.86536e+07
		3,5,6,7-tetrahydroxy-2-(2,3,4-trihydroxyphenyl)-4H-chromen-4-one	-2.22076	1223.46	335.243	1.30584e+07	2.46831e+07	1.82555e+07	1.78583e+07	3.00971e+07	2.31431e+07	1.74971e+07	2.64597e+07	9.21806e+06	1.46498e+07	2.20703e+07	1.74906e+07	1.71823e+07	2.20021e+07	2.57409e+07	2.46984e+07
				1223.41	246.134	2.36628e+06	4.36877e+06	3.07769e+06	2.52797e+06	5.1538e+06	3.51707e+06	2.95089e+06	4.17474e+06	1.54416e+06	2.18805e+06	3.4607e+06	2.65577e+06	2.85363e+06	4.12062e+06	3.9754e+06	4.05475e+06
				1223.38	318.236	3.65267e+06	6.36855e+06	4.96675e+06	4.19726e+06	8.27065e+06	5.60125e+06	4.71511e+06	6.47366e+06	2.19856e+06	3.92821e+06	5.39318e+06	4.23224e+06	4.86922e+06	5.88741e+06	5.82262e+06	6.53802e+06
		N-Acetyl-D-glucosamine 6-phosphate	4.54278	1223.37	302.196	2.91575e+06	5.66659e+06	4.07116e+06	4.31288e+06	6.48994e+06	5.13396e+06	4.37698e+06	6.16196e+06	2.29288e+06	3.26894e+06	4.45576e+06	3.90452e+06	4.26165e+06	5.12495e+06	6.31393e+06	5.7027e+06
				1223.37	319.229	1.24168e+06	2.19604e+06	1.51933e+06	1.66189e+06	2.55985e+06	1.86067e+06	1.51972e+06	2.09808e+06	716473	1.11908e+06	1.5388e+06	1.54856e+06	1.65588e+06	1.42282e+06	2.04208e+06	2.13323e+06
				1223.37	358.26	1.60621e+07	2.62688e+07	2.03816e+07	1.69946e+07	2.92262e+07	2.15163e+07	1.72178e+07	2.67706e+07	1.02748e+07	1.42918e+07	2.09497e+07	1.78843e+07	1.9246e+07	2.0627e+07	2.52251e+07	2.45059e+07
		3,4,5-trihydroxy-6-(6-hydroxy-2H-1,3-benzodioxole-5-carbonyloxy)oxane-2-carboxylic acid	-0.357838	1223.36	359.262	3.16054e+06	5.42176e+06	4.2895e+06	3.5715e+06	6.05132e+06	4.73546e+06	3.75584e+06	5.6239e+06	2.19241e+06	2.75017e+06	4.46086e+06	3.70406e+06	3.84203e+06	4.07262e+06	4.98036e+06	5.41446e+06
		Trifluralin	10.4218	1222.06	336.29	2.91128e+08	3.2948e+08	3.60117e+08	2.55684e+08	2.17124e+08	3.0173e+08	1.9091e+08	3.0713e+08	2.57912e+08	2.45347e+08	2.57743e+08	2.4275e+08	2.94763e+08	2.61223e+08	2.76849e+08	2.62437e+08
		2,3-Dioxo-6-nitro-7-sulfamoylbenzo[f]quinoxaline	10.4758	1222.06	337.291	7.25459e+07	8.05548e+07	8.84903e+07	6.32242e+07	5.22372e+07	7.14947e+07	4.68987e+07	7.2481e+07	6.05854e+07	6.09825e+07	6.19514e+07	5.64312e+07	7.12597e+07	6.23123e+07	6.61822e+07	6.29091e+07
				1218.14	584.473	1.02435e+07	1.0326e+07	9.75723e+06	9.29436e+06	9.37877e+06	9.06404e+06	7.32868e+06	7.79169e+06	7.55847e+06	7.37743e+06	7.10245e+06	7.36205e+06	1.45154e+07	8.19382e+06	8.24647e+06	8.12709e+06
				1216.67	659.286	2.63927e+07	4.28705e+07	2.1065e+07	2.0525e+07	2.11018e+07	8.91372e+06	1.95239e+07	1.49778e+07	8.81738e+06	1.39987e+07	9.39616e+06	1.74299e+07	3.97721e+07	2.74035e+07	2.84714e+07	2.42884e+07
				1215.41	654.331	1.97419e+07	3.25316e+07	1.14261e+07	1.36684e+07	1.6897e+07	5.74929e+06	1.33589e+07	9.86763e+06	5.57468e+06	8.82182e+06	5.35404e+06	1.16743e+07	3.89799e+07	1.85986e+07	1.872e+07	1.56659e+07
				1215.39	637.304	6.25641e+07	1.0981e+08	4.15604e+07	3.86174e+07	5.79736e+07	2.02444e+07	5.30694e+07	3.98527e+07	2.42065e+07	3.61818e+07	2.33484e+07	4.62736e+07	9.1417e+07	7.18173e+07	7.80735e+07	7.10075e+07
				1215.37	628.499	6.21665e+06	5.76889e+06	6.13044e+06	6.06254e+06	5.78778e+06	5.31649e+06	4.97032e+06	4.67945e+06	4.79068e+06	4.85148e+06	4.31591e+06	5.17071e+06	8.74516e+06	5.06634e+06	4.18774e+06	4.79258e+06
				1215.37	638.308	2.07949e+07	3.98417e+07	1.45336e+07	1.36646e+07	2.05205e+07	7.304e+06	1.95939e+07	1.45775e+07	8.2917e+06	1.36546e+07	8.276e+06	1.61255e+07	3.26836e+07	2.53808e+07	2.80665e+07	2.5676e+07
				1215.37	655.334	6.85922e+06	1.1438e+07	4.06891e+06	4.611e+06	5.31045e+06	1.80752e+06	4.25748e+06	3.2325e+06	1.9018e+06	3.13523e+06	2.05629e+06	4.03454e+06	1.37314e+07	5.89718e+06	6.95082e+06	5.31284e+06
				1210.12	569.23	3.4494e+07	2.79799e+07	1.73356e+07	1.20905e+07	5.90467e+06	4.30041e+06	5.24669e+06	7.0141e+06	5.20017e+06	7.22449e+06	8.35725e+06	8.65827e+06	2.05151e+07	6.21e+06	6.62177e+06	5.54457e+06
				1210.12	576.333	1.11451e+07	8.12823e+06	8.49744e+06	4.75016e+06	3.01293e+06	3.08458e+06	2.28675e+06	2.70247e+06	3.41406e+06	4.02833e+06	4.6262e+06	5.35517e+06	2.43462e+06	3.50141e+06	2.76358e+06	2.80773e+06
		Morfamquat	18.8242	1210.11	540.512	6.27486e+07	4.94985e+07	2.84476e+07	4.93968e+07	4.32724e+07	1.96079e+07	3.16356e+07	3.37019e+07	3.53395e+07	4.33053e+07	5.65748e+07	6.05495e+07	4.6543e+07	4.57161e+07	4.72918e+07	4.50267e+07
				1210.09	532.28	1.99161e+07	1.47366e+07	1.14165e+07	8.67938e+06	5.59393e+06	3.77591e+06	4.33573e+06	4.65298e+06	4.48387e+06	6.16644e+06	6.35125e+06	5.97348e+06	1.14568e+07	5.18819e+06	5.703e+06	4.6841e+06
		2-hydroxy-3-[4-(sulfooxy)phenyl]propanoic acid	-2.99583	1210.08	263.236	4.99765e+06	7.30316e+06	2.54401e+06	2.48057e+06	1.99196e+06	949797	3.83888e+06	5.10746e+06	3.88743e+06	5.52046e+06	3.84038e+06	3.09277e+06	3.85295e+06	3.42676e+06	3.16887e+06	2.87417e+06
				1209.38	554.258	3.60782e+07	3.53745e+07	1.6568e+07	1.07518e+07	3.81968e+06	3.79507e+06	3.74065e+06	5.39426e+06	3.33871e+06	5.93009e+06	7.3016e+06	6.62506e+06	2.62872e+07	5.0058e+06	5.24967e+06	4.35855e+06
		Cleistanthin A	23.0343	1208.85	541.535	2.24517e+07	1.7757e+07	8.07294e+06	1.71243e+07	1.47323e+07	6.10313e+06	1.04692e+07	1.20188e+07	1.24294e+07	1.50427e+07	1.92537e+07	2.2119e+07	1.47726e+07	1.73018e+07	1.71615e+07	1.59482e+07
		Myxochelin C	-24.2259	1208.79	540.528	6.31999e+07	5.0063e+07	2.4268e+07	4.77436e+07	4.35906e+07	1.87514e+07	3.1094e+07	3.34915e+07	3.44506e+07	4.16161e+07	5.41644e+07	5.85753e+07	4.20389e+07	4.43172e+07	4.66403e+07	4.35432e+07
				1208.78	531.29	5.31325e+07	4.02715e+07	3.28651e+07	2.67276e+07	1.64909e+07	1.18491e+07	1.31319e+07	1.6748e+07	1.48444e+07	1.94678e+07	2.01717e+07	2.07015e+07	3.28427e+07	1.77438e+07	1.75027e+07	1.60863e+07
		2-Methylaminoadenosine	-1.26347	1208.77	297.289	1.55325e+06	1.53674e+06	446763	1.77626e+06	4.04336e+06	96155.2	1.86353e+06	2.19937e+06	1.73096e+06	2.8832e+06	3.75507e+06	1.99675e+06	2.61244e+06	2.9223e+06	3.15841e+06	3.89249e+06
		(+)-Medicarpin	-23.1479	1207.35	271.281	2.01375e+07	2.2572e+07	2.06057e+07	2.35476e+07	2.21073e+07	2.07662e+07	1.82178e+07	2.60649e+07	2.41241e+07	2.34533e+07	2.56894e+07	2.53688e+07	2.12033e+07	2.56431e+07	2.6339e+07	2.54427e+07
		Bay-K-8644	-11.3526	1206.13	357.3	3.19646e+06	1.44339e+07	2.68554e+06	2.12064e+06	1.47354e+06	1.0773e+06	7.33757e+06	1.23597e+07	8.28231e+06	1.2347e+07	5.27762e+06	5.27518e+06	7.85488e+06	8.25326e+06	7.58782e+06	6.83983e+06
		Evoxanthidine	5.60198	1205.58	270.261	1.27761e+08	1.55706e+08	1.21666e+08	1.49219e+08	1.2685e+08	1.12456e+08	1.09791e+08	1.5134e+08	1.35564e+08	1.39169e+08	1.61933e+08	1.56665e+08	1.27616e+08	1.46406e+08	1.53438e+08	1.49069e+08
				1202.14	239.234	8.47133e+06	1.42589e+07	7.91621e+06	9.53494e+06	8.7929e+06	9.04139e+06	9.19488e+06	8.38685e+06	5.95606e+06	7.08282e+06	1.10313e+07	9.80768e+06	1.04584e+07	9.46926e+06	9.83509e+06	9.02895e+06
				1202.14	331.283	2.73443e+07	4.45499e+07	2.41802e+07	3.14557e+07	2.93451e+07	3.09111e+07	3.31734e+07	3.15461e+07	2.2504e+07	2.6612e+07	3.9312e+07	3.32267e+07	3.33727e+07	3.3679e+07	3.4663e+07	3.226e+07
		N'-Hydroxyneosaxitoxin	-16.873	1202.08	332.287	5.12455e+06	9.63817e+06	5.01127e+06	6.57658e+06	6.22502e+06	6.40428e+06	6.41905e+06	6.21189e+06	4.39844e+06	5.11908e+06	7.9704e+06	6.60236e+06	6.72316e+06	6.70688e+06	6.90509e+06	6.45651e+06
		Crotoxyphos	-3.09756	1201.89	315.277	1.36951e+06	2.27635e+06	1.34136e+06	1.12607e+06	475573	598788	1.26639e+06	699638	448149	217638	982761	936133	1.79877e+06	1.27986e+06	437205	663809
				1200.5	265.252	2.89635e+06	1.27231e+07	4.18179e+06	7.97273e+06	7.89435e+06	2.28665e+06	7.48061e+06	9.87664e+06	4.99414e+06	8.62943e+06	5.65205e+06	4.66106e+06	7.78854e+06	7.96152e+06	6.72356e+06	7.07284e+06
				1199.43	353.268	6.55621e+06	7.435e+06	9.94448e+06	7.84169e+06	5.08836e+06	8.10602e+06	4.52896e+06	7.34922e+06	5.73628e+06	6.54189e+06	6.69682e+06	5.08226e+06	7.30948e+06	6.68646e+06	7.52761e+06	6.96818e+06
		3-(2-Carboxyethenyl)-cis,cis-mucote	0.655396	1199.36	213.164	3.1906e+06	4.45743e+06	2.02537e+06	3.38344e+06	497294	0	0	618316	185302	808517	2.97369e+06	2.4653e+06	1.79809e+06	257553	942536	859586
				1199.28	303.232	3.46904e+06	5.95313e+06	3.23192e+06	5.72239e+06	1.55877e+06	261138	1.26529e+06	2.85013e+06	2.41261e+06	3.56764e+06	9.416e+06	6.81738e+06	790552	1.51017e+06	2.17129e+06	3.24888e+06
		Fosfomycin calcium	-5.95834	1198.24	177.127	3.31013e+07	3.99058e+07	5.20349e+07	4.10984e+07	3.42396e+07	3.51487e+07	3.0707e+07	4.32767e+07	3.74291e+07	3.85822e+07	3.55907e+07	3.09608e+07	3.38518e+07	3.65597e+07	3.98195e+07	3.77306e+07
		Polyvidone	12.6555	1198.14	178.131	3.25618e+06	4.28366e+06	6.0632e+06	4.51677e+06	4.43995e+06	4.29763e+06	3.55828e+06	4.97545e+06	4.37549e+06	4.84809e+06	4.06176e+06	3.91858e+06	4.09756e+06	3.97621e+06	4.1905e+06	4.1961e+06
				1198.1	201.163	4.9642e+06	5.78505e+06	3.21466e+06	4.09885e+06	1.59319e+06	249671	992915	1.13703e+06	831990	1.50091e+06	3.72978e+06	2.76707e+06	3.13442e+06	1.49429e+06	1.84826e+06	1.50021e+06
				1197.9	305.247	4.15178e+07	4.75453e+07	2.8662e+07	3.01216e+07	3.67533e+07	9.02486e+06	3.07106e+07	3.131e+07	2.94825e+07	5.4472e+07	3.74849e+07	4.30403e+07	2.59864e+07	2.97577e+07	3.09503e+07	2.83823e+07
		3'-Methoxyfukiic acid	-23.3357	1196.81	287.235	5.19013e+06	5.95189e+06	3.79279e+06	3.6975e+06	3.91403e+06	763273	3.24467e+06	3.59692e+06	2.81884e+06	6.31333e+06	4.23356e+06	5.21046e+06	5.97276e+06	3.10148e+06	2.65383e+06	2.22794e+06
		(4-ethenyl-2-hydroxy-6-methoxyphenyl)oxidanesulfonic acid	16.9133	1196.72	247.241	571722	2.3587e+06	990435	2.59823e+06	1.72873e+06	645473	1.62361e+06	2.30001e+06	931330	1.65729e+06	1.72643e+06	931444	1.79528e+06	1.6145e+06	1.95719e+06	1.46741e+06
				1196.6	283.282	1.08351e+07	3.42948e+07	1.8857e+07	4.89414e+07	4.8977e+07	1.70814e+07	2.72353e+07	3.24559e+07	1.12464e+07	2.01889e+07	2.96892e+07	1.96594e+07	2.94933e+07	3.01351e+07	3.16565e+07	2.97678e+07
				1191.79	306.269	1.85894e+07	1.96134e+07	1.60209e+07	1.46258e+07	1.67951e+07	1.1327e+07	1.36318e+07	1.81011e+07	1.3912e+07	1.9213e+07	1.75128e+07	1.76523e+07	1.63114e+07	1.52011e+07	1.68156e+07	1.4756e+07
				1188.96	552.403	1.36879e+06	2.2133e+06	418353	597059	1.16205e+06	38266.3	492850	1.44806e+06	1.2263e+06	1.87723e+06	1.60224e+06	1.32676e+06	1.30051e+06	1.41233e+06	1.31197e+06	1.17826e+06
		D-Erythroascorbic acid 1'-a-D-glucoside	-1.86616	1186.2	309.245	1.28696e+07	1.26051e+07	1.01599e+07	1.21485e+07	7.64846e+06	1.08479e+07	7.6631e+06	1.53373e+07	1.10167e+07	1.0246e+07	1.07833e+07	8.86335e+06	1.14087e+07	1.04651e+07	1.16004e+07	1.12141e+07
				1182.85	584.56	8.78739e+06	7.60347e+06	3.97095e+06	9.61457e+06	6.39699e+06	3.41023e+06	6.24403e+06	5.90342e+06	7.11165e+06	7.44107e+06	1.10281e+07	1.21225e+07	7.50135e+06	8.2496e+06	8.71243e+06	8.56506e+06
		Diclobutrazol	11.547	1182.44	329.248	3.3549e+07	4.01159e+07	2.10918e+07	2.70869e+07	2.57061e+07	6.59988e+06	2.41016e+07	3.23939e+07	2.24381e+07	2.81155e+07	2.51763e+07	2.47285e+07	2.54504e+07	2.41181e+07	2.31487e+07	2.28504e+07
		4-(N-Maleimido)benzyltrimethylammonium iodide	6.88222	1182.41	373.211	1.13778e+07	1.44479e+07	6.22405e+06	8.16621e+06	5.97863e+06	1.03351e+06	6.76533e+06	8.25726e+06	5.95229e+06	7.78633e+06	7.29336e+06	6.72907e+06	8.01241e+06	6.36948e+06	6.89797e+06	5.36522e+06
		Fluazifop	10.1631	1181.28	328.266	2.87268e+07	2.8063e+07	2.69525e+07	2.70384e+07	2.42064e+07	2.22105e+07	2.23342e+07	2.1962e+07	2.12717e+07	2.22609e+07	2.14449e+07	2.02617e+07	8.9328e+07	2.26785e+07	2.23714e+07	2.04223e+07
				1181.13	304.229	7.61249e+06	7.62931e+06	7.1679e+06	7.00627e+06	5.98716e+06	6.09518e+06	5.5817e+06	6.01768e+06	5.33402e+06	5.51582e+06	5.54978e+06	5.80289e+06	2.34678e+07	6.19839e+06	5.55595e+06	5.00874e+06
				1181.09	286.219	8.43388e+06	8.61566e+06	8.12449e+06	7.42987e+06	6.47639e+06	6.27451e+06	6.24911e+06	6.18986e+06	6.02301e+06	6.17998e+06	5.76773e+06	5.66952e+06	2.56811e+07	6.46904e+06	6.08308e+06	5.30139e+06
		Lulicozole	-10.4958	1172.89	355.281	4.08341e+07	4.22216e+07	4.26097e+07	3.48488e+07	3.1667e+07	3.15412e+07	3.19705e+07	2.93389e+07	2.97387e+07	2.98702e+07	3.17382e+07	2.99545e+07	4.15278e+07	3.06505e+07	3.11558e+07	2.98221e+07
				1171.94	400.311	9.27492e+06	9.54975e+06	9.89489e+06	8.78766e+06	8.39318e+06	8.84958e+06	8.87207e+06	8.80154e+06	8.25314e+06	8.61689e+06	9.25237e+06	8.30218e+06	9.9255e+06	7.97615e+06	9.04794e+06	8.47468e+06
		Methylscopolamine	22.3852	1171.84	399.307	4.15619e+07	4.56314e+07	4.53967e+07	4.2017e+07	3.97956e+07	4.13589e+07	4.24277e+07	4.10885e+07	3.87138e+07	4.05493e+07	4.28804e+07	4.06043e+07	4.48186e+07	3.99021e+07	4.12749e+07	4.00834e+07
		N-Acetoxy-IQ	-2.81798	1170.11	257.267	1.5438e+07	2.13582e+07	1.36837e+07	1.89274e+07	2.04709e+07	1.74471e+07	1.6317e+07	2.54318e+07	1.85576e+07	1.88243e+07	1.90495e+07	1.90069e+07	1.96408e+07	2.09599e+07	2.24686e+07	2.10766e+07
		3,4,5-trihydroxy-6-({3-oxo-3-[(3,4,5,6-tetrahydroxyoxan-2-yl)methoxy]propanoyl}oxy)oxane-2-carboxylic acid	-0.237615	1170.11	443.333	4.39046e+07	4.71559e+07	4.66261e+07	4.21331e+07	4.08212e+07	4.18974e+07	4.30965e+07	4.02879e+07	3.979e+07	4.07506e+07	4.11549e+07	4.06506e+07	4.36716e+07	4.14462e+07	4.18166e+07	4.1079e+07
				1170.01	444.337	9.67445e+06	1.074e+07	1.04765e+07	1.09013e+07	1.04711e+07	1.02525e+07	1.1207e+07	1.04633e+07	1.02325e+07	1.07264e+07	1.06263e+07	1.03413e+07	1.16273e+07	1.06256e+07	1.06213e+07	1.05166e+07
		2-Methylaminoadenosine	-6.3734	1169.62	297.288	1.32944e+06	1.42889e+06	952685	1.13157e+06	1.29577e+06	1.03704e+06	1.03326e+06	1.66969e+06	1.20377e+06	1.10247e+06	1.21581e+06	1.11336e+06	1.22672e+06	1.18292e+06	1.22641e+06	1.33707e+06
		Sodium picosulfate	-21.9566	1168.3	482.404	2.25111e+07	2.19252e+07	2.11321e+07	1.94094e+07	1.92311e+07	1.95556e+07	1.60797e+07	1.55025e+07	1.55227e+07	1.55864e+07	1.53996e+07	1.52729e+07	3.02765e+07	1.86816e+07	1.69059e+07	1.58928e+07
				1167.76	487.36	2.09787e+07	2.31218e+07	2.40068e+07	2.25322e+07	2.22465e+07	2.31473e+07	2.36768e+07	2.3902e+07	2.31899e+07	2.38105e+07	2.28209e+07	2.21747e+07	2.31172e+07	2.25486e+07	2.34864e+07	2.31179e+07
				1164.98	531.386	1.05437e+07	1.26346e+07	1.24688e+07	1.34916e+07	1.31788e+07	1.33929e+07	1.39848e+07	1.43056e+07	1.39814e+07	1.37838e+07	1.38658e+07	1.39623e+07	1.21159e+07	1.23591e+07	1.45471e+07	1.31582e+07
		m-Hydroxydiphenyldimercury(1+)	-6.49899	1161.48	575.414	8.43146e+06	9.74004e+06	1.00292e+07	9.41131e+06	9.42631e+06	9.16509e+06	9.919e+06	1.03896e+07	9.24062e+06	1.03951e+07	1.02788e+07	9.91658e+06	7.81513e+06	9.1783e+06	1.01123e+07	9.94874e+06
		dTDP-D-mycaminose	18.9957	1161.48	576.416	1.94814e+06	2.58661e+06	2.90744e+06	2.75318e+06	2.54874e+06	2.60424e+06	3.14187e+06	3.36332e+06	2.53586e+06	3.3509e+06	3.06188e+06	2.64501e+06	2.03936e+06	2.66274e+06	2.74128e+06	2.82845e+06
				1161.36	570.458	1.4908e+07	1.42339e+07	1.38861e+07	1.28886e+07	1.27855e+07	1.19672e+07	1.15301e+07	1.16353e+07	1.05201e+07	1.13112e+07	1.12307e+07	1.11172e+07	1.81962e+07	1.26863e+07	1.19887e+07	1.09972e+07
		(+)-2,7-Dideoxypancratistatin	-1.60825	1160.52	294.279	6.38948e+06	7.15098e+06	6.30462e+06	5.89134e+06	7.59041e+06	6.61127e+06	7.08195e+06	9.21574e+06	7.7999e+06	8.58616e+06	8.38424e+06	8.34956e+06	7.1592e+06	7.95549e+06	8.12459e+06	8.59093e+06
				1157.99	614.482	9.59001e+06	1.00196e+07	9.69451e+06	8.91004e+06	9.06636e+06	7.84886e+06	7.97243e+06	7.38336e+06	6.69907e+06	7.77004e+06	7.43843e+06	7.38587e+06	1.1393e+07	8.56181e+06	8.14197e+06	6.92559e+06
				1157.9	619.438	4.58058e+06	5.2491e+06	5.61681e+06	5.58264e+06	6.43109e+06	5.84775e+06	6.30032e+06	6.51656e+06	5.7766e+06	6.76348e+06	6.83456e+06	6.60528e+06	4.93235e+06	5.99634e+06	7.04677e+06	6.63959e+06
				1155.16	658.51	5.01768e+06	5.74777e+06	5.32926e+06	5.16485e+06	5.24932e+06	4.82611e+06	4.54371e+06	4.59207e+06	3.77462e+06	4.17894e+06	4.18299e+06	3.87948e+06	6.8482e+06	5.24934e+06	4.80351e+06	4.06484e+06
				1147.76	427.304	5.08815e+06	5.77496e+06	3.46333e+06	8.60875e+06	4.33433e+06	1.97327e+06	3.9952e+06	4.67967e+06	3.66482e+06	4.19161e+06	6.89322e+06	6.44864e+06	1.80649e+07	4.97698e+06	6.80639e+06	4.19277e+06
		Phenyl 5-phospho-alpha-D-ribofuranoside	-4.18897	1145.22	307.212	1.62339e+06	3.52316e+06	2.65366e+06	2.23483e+06	4.29396e+06	3.15709e+06	1.88838e+06	3.00209e+06	1.19619e+06	1.76302e+06	2.66232e+06	1.92832e+06	2.60698e+06	2.88099e+06	3.10372e+06	3.3649e+06
				1144.85	289.201	2.69297e+06	5.58773e+06	3.63095e+06	3.22093e+06	6.81852e+06	4.6156e+06	3.28987e+06	4.66633e+06	1.80716e+06	2.09208e+06	4.33213e+06	3.11406e+06	3.92815e+06	4.54404e+06	4.58185e+06	4.75045e+06
				1143.46	512.501	2.37171e+07	2.03465e+07	9.65087e+06	2.03841e+07	2.35674e+07	7.87596e+06	1.43974e+07	1.85865e+07	1.47049e+07	2.28035e+07	2.08037e+07	2.35123e+07	1.7764e+07	2.12568e+07	2.27163e+07	2.09298e+07
				1142.17	303.232	4.26019e+06	5.89558e+06	2.2963e+06	4.81621e+06	5.0468e+06	1.05651e+06	4.59537e+06	7.94411e+06	3.81333e+06	6.98322e+06	4.74573e+06	7.12012e+06	3.02859e+06	4.12015e+06	4.55824e+06	4.97426e+06
				1135.58	322.273	1.81408e+07	2.14696e+07	2.11e+07	1.81582e+07	1.77228e+07	2.34729e+07	1.74784e+07	2.58896e+07	2.21615e+07	2.20786e+07	2.18966e+07	2.09877e+07	2.09511e+07	2.11832e+07	2.38091e+07	2.18716e+07
		Sulfoquinovose	-18.6323	1135.54	245.222	2.59685e+06	8.1508e+06	2.46193e+06	2.58299e+06	2.38366e+06	1.62008e+06	8.88125e+06	1.04737e+07	7.68331e+06	1.379e+07	6.71586e+06	6.48038e+06	4.72893e+06	6.54291e+06	6.80137e+06	6.45876e+06
				1135.41	264.24	926230	4.17941e+06	841899	949106	909163	455094	4.06231e+06	5.11152e+06	3.27735e+06	6.52848e+06	3.25235e+06	2.91358e+06	2.19514e+06	2.93188e+06	3.31225e+06	2.86591e+06
		1-(2,3,4,6-tetrahydroxyphenyl)-3-(2,3,4-trihydroxyphenyl)propane-1,2-dione	8.54725	1135.37	337.262	4.36382e+06	1.87889e+07	4.89584e+06	5.47769e+06	6.50543e+06	5.91519e+06	1.8495e+07	2.57421e+07	1.57213e+07	2.86074e+07	1.39107e+07	1.44735e+07	1.071e+07	1.59145e+07	1.65093e+07	1.51166e+07
		Leucodelphinidin	9.25544	1135.31	323.277	3.77458e+06	4.0022e+06	4.22697e+06	3.45832e+06	3.40649e+06	4.60625e+06	3.23521e+06	5.31856e+06	4.28566e+06	4.19337e+06	4.23353e+06	3.78528e+06	3.92425e+06	4.12339e+06	4.63579e+06	4.14029e+06
		2-hydroxy-3-[4-(sulfooxy)phenyl]propanoic acid	-2.95808	1134.94	263.237	8.11051e+06	2.25302e+07	7.23632e+06	9.77203e+06	9.05075e+06	5.01205e+06	2.35731e+07	2.78776e+07	1.96399e+07	3.39833e+07	1.75416e+07	1.74713e+07	1.42606e+07	1.86435e+07	1.90123e+07	1.76841e+07
		Luteolin	-24.9268	1132.5	287.236	806305	2.47787e+06	462833	1.12816e+06	1.2058e+06	0	1.44737e+06	1.94916e+06	1.82006e+06	3.6397e+06	2.17448e+06	2.93512e+06	901284	1.40158e+06	1.4899e+06	1.30638e+06
				1131.34	392.313	8.12361e+06	3.11402e+07	4.63679e+06	2.34671e+07	4.85977e+06	1.50979e+06	3.90353e+06	4.75916e+06	5.78572e+06	6.28542e+06	9.01117e+06	1.95629e+07	3.8479e+06	9.85474e+06	1.56178e+07	9.16799e+06
				1131.21	393.316	1.9554e+06	7.74589e+06	1.11018e+06	5.22533e+06	1.06765e+06	228365	557851	715340	1.05151e+06	1.25506e+06	1.84176e+06	4.24387e+06	2.77804e+09	2.52004e+06	3.62709e+06	1.96909e+06
				1125.49	425.214	2.73936e+07	2.89659e+07	2.6906e+07	2.96332e+07	1.96007e+07	1.79236e+07	1.50873e+07	1.55292e+07	1.30359e+07	1.34128e+07	1.7695e+07	1.99274e+07	7.55076e+07	1.91334e+07	1.88786e+07	1.47236e+07
		Phaseolic acid	9.76991	1125.17	297.24	6.25439e+06	6.29954e+06	6.52655e+06	4.39913e+06	2.76848e+06	2.71592e+06	2.69801e+06	2.88192e+06	2.66468e+06	2.54972e+06	3.34567e+06	2.88254e+06	3.89683e+06	2.75715e+06	3.82394e+06	2.59859e+06
		Ditalimfos	-0.792285	1123.67	300.29	8.58537e+06	7.43516e+06	4.61957e+06	5.1629e+06	7.80081e+06	2.75875e+06	5.06712e+06	5.50514e+06	3.7022e+06	7.15121e+06	7.79857e+06	7.26168e+06	6.42168e+06	5.72061e+06	6.31603e+06	6.04917e+06
				1123.31	341.265	2.64342e+07	2.46626e+07	2.54483e+07	2.15633e+07	1.86893e+07	1.80107e+07	1.8034e+07	1.87833e+07	1.85963e+07	1.94907e+07	1.98422e+07	2.08466e+07	3.41422e+07	1.86715e+07	2.04073e+07	1.92731e+07
				1122.66	280.263	1.24305e+07	1.74706e+07	1.14856e+07	2.0968e+07	2.29191e+07	1.12447e+07	1.48695e+07	2.06027e+07	1.16384e+07	1.46132e+07	1.73146e+07	1.50335e+07	1.71513e+07	1.64045e+07	1.73432e+07	1.78822e+07
				1122.66	281.264	2.59642e+06	3.2256e+06	2.03179e+06	3.73094e+06	4.80641e+06	1.92379e+06	3.18458e+06	4.58808e+06	2.53139e+06	3.22979e+06	3.17904e+06	3.29004e+06	3.62172e+06	3.61122e+06	3.69477e+06	3.42225e+06
		2-O-Feruloylhydroxycitric acid	-19.731	1116.17	385.291	1.96536e+07	2.05035e+07	2.02099e+07	1.98168e+07	1.77328e+07	1.75188e+07	1.97187e+07	2.05609e+07	1.82465e+07	2.08071e+07	1.97944e+07	2.05844e+07	3.55746e+07	1.98902e+07	1.97481e+07	1.99506e+07
		Diethylstilbestrol diphosphate	3.3245	1111.24	429.319	1.83058e+07	1.84107e+07	1.85008e+07	1.90285e+07	1.82224e+07	1.75882e+07	1.85533e+07	1.91438e+07	1.91925e+07	1.91669e+07	1.92678e+07	1.98197e+07	3.16887e+07	1.92696e+07	1.92976e+07	1.92645e+07
				1105.99	517.371	6.08223e+06	5.68432e+06	6.38098e+06	5.87503e+06	6.38084e+06	6.53801e+06	6.54859e+06	7.31637e+06	6.59997e+06	6.72921e+06	6.96819e+06	7.35606e+06	1.01226e+07	6.95818e+06	6.85572e+06	7.03364e+06
				1099.27	479.269	3.39937e+06	2.44922e+06	1.40995e+06	7.60182e+06	4.94734e+06	7.59778e+06	1.94174e+07	1.07546e+07	5.34436e+06	8.87103e+06	5.68451e+06	2.01581e+07	3.42312e+06	9.08388e+06	8.79957e+06	8.29986e+06
		5-Amino-6-(5'-phosphoribosylamino)uracil	23	1090.53	355.226	6.156e+06	6.54973e+06	5.70054e+06	5.78935e+06	5.94376e+06	6.05632e+06	4.81097e+06	8.63957e+06	6.39801e+06	6.60132e+06	6.32231e+06	5.41819e+06	5.99523e+06	5.90604e+06	6.75494e+06	6.2702e+06
				1088.72	269.257	3.32858e+07	2.90014e+07	1.75172e+07	1.18251e+07	8.74055e+06	1.69247e+06	4.03148e+06	4.98095e+06	3.43238e+06	5.58309e+06	6.66703e+06	4.58724e+06	1.4595e+07	6.90359e+06	8.9963e+06	7.65535e+06
				1084.94	226.159	4.89974e+07	5.22627e+07	4.54084e+07	3.72602e+07	3.72769e+07	4.49897e+07	6.07573e+07	7.73904e+07	6.04295e+07	5.45096e+07	5.96802e+07	7.99866e+07	5.40727e+07	5.45011e+07	5.82929e+07	5.68195e+07
				1084.89	227.162	7.9505e+06	8.59392e+06	7.95077e+06	5.78652e+06	6.44526e+06	7.40239e+06	1.00955e+07	1.34281e+07	1.02981e+07	9.48233e+06	1.062e+07	1.37751e+07	9.31506e+06	9.16905e+06	1.0122e+07	9.79918e+06
		Coumestrol	-0.00618659	1080.44	269.228	3.61159e+07	3.08408e+07	2.06366e+07	1.32796e+07	9.17186e+06	1.93098e+06	3.9913e+06	5.15689e+06	3.41259e+06	5.49475e+06	7.09346e+06	4.76998e+06	1.61665e+07	6.98587e+06	9.22042e+06	7.61138e+06
		6-Mercaptopurine ribonucleoside 5'-diphosphate	-0.670497	1077.01	445.258	2.02777e+07	1.92816e+07	1.16158e+07	1.63831e+07	1.83167e+07	3.61405e+06	1.95964e+06	8.55925e+06	4.27361e+06	5.06217e+06	1.22134e+07	1.11077e+07	9.96768e+06	9.73941e+06	1.0841e+07	8.97238e+06
		3-oxobrimonidine	12.907	1070.46	311.161	2.27667e+07	2.6337e+07	1.17159e+07	1.25245e+07	1.46184e+07	3.01429e+06	1.01841e+07	1.25419e+07	1.13725e+07	1.25406e+07	1.45787e+07	1.2042e+07	1.98805e+07	1.23949e+07	1.40674e+07	1.06806e+07
				1070.46	312.159	7.78555e+06	8.30171e+06	3.90417e+06	4.60448e+06	5.27696e+06	944631	3.37528e+06	4.62499e+06	3.73446e+06	4.79375e+06	4.49669e+06	5.2622e+06	6.91184e+06	4.0977e+06	4.89272e+06	3.95528e+06
				1070.46	320.168	2.19529e+07	2.47691e+07	9.77327e+06	1.20998e+07	1.50362e+07	2.54493e+06	9.55149e+06	1.4054e+07	1.25486e+07	1.57733e+07	1.4544e+07	1.51757e+07	1.6418e+07	1.40681e+07	1.49205e+07	1.25438e+07
				1070.46	321.166	7.64689e+06	8.68529e+06	3.41097e+06	4.3549e+06	5.7634e+06	1.33556e+06	3.4834e+06	4.91211e+06	4.75907e+06	4.98078e+06	4.73758e+06	5.66118e+06	5.78101e+06	4.78882e+06	5.35033e+06	4.38182e+06
				1070.46	525.374	2.04326e+08	2.65546e+08	9.87938e+07	1.40595e+08	2.14828e+08	3.80246e+07	1.43169e+08	1.97929e+08	1.8075e+08	2.35137e+08	2.33372e+08	2.27366e+08	1.73032e+08	1.78594e+08	1.99201e+08	1.77836e+08
				1070.46	546.352	1.87108e+08	2.40173e+08	7.65981e+07	1.3058e+08	1.9441e+08	3.37291e+07	1.28649e+08	1.81667e+08	1.5763e+08	2.06934e+08	2.12079e+08	1.96711e+08	1.22615e+08	1.63086e+08	1.80569e+08	1.57008e+08
		dTDP-L-mycarose	-16.2676	1070.46	547.355	5.32864e+07	6.97489e+07	2.19537e+07	3.68375e+07	5.78093e+07	1.0065e+07	3.7621e+07	5.32686e+07	4.73367e+07	6.21509e+07	6.04784e+07	5.90128e+07	3.58195e+07	4.745e+07	5.39965e+07	4.57275e+07
				1070.46	562.327	1.37223e+07	2.02973e+07	5.00728e+06	1.12088e+07	1.95875e+07	2.60409e+06	1.27528e+07	1.81618e+07	1.61894e+07	2.0137e+07	2.028e+07	2.0684e+07	9.03213e+06	1.46474e+07	1.76054e+07	1.54818e+07
				1069.17	526.371	3.73435e+07	5.04232e+07	1.92823e+07	2.36577e+07	3.92516e+07	6.42059e+06	2.62512e+07	3.79771e+07	3.02501e+07	4.57741e+07	4.38122e+07	4.23252e+07	3.23998e+07	3.33772e+07	3.79392e+07	3.30933e+07
				1065.28	265.252	1.98819e+07	6.766e+06	1.48982e+06	3.45507e+07	9.66365e+06	1.22878e+06	657729	632895	549420	415415	526495	670287	4.29928e+06	3.72265e+06	3.79893e+06	3.71613e+06
		2-Aminoadenosine	-1.67957	1065.17	283.263	2.32567e+07	7.52993e+06	1.92735e+06	3.53152e+07	9.64848e+06	1.52451e+06	768604	682754	557381	549746	847117	855694	5.93754e+06	3.75392e+06	4.17315e+06	4.00317e+06
				1063.97	483.327	3.01214e+07	4.81315e+07	2.3737e+07	2.20495e+07	2.82054e+07	7.72255e+06	2.43536e+07	3.15574e+07	3.04015e+07	4.34205e+07	4.40599e+07	3.79303e+07	2.90735e+07	2.74835e+07	2.98787e+07	2.80717e+07
				1063.97	504.306	1.93157e+07	3.25318e+07	1.64246e+07	1.55085e+07	1.8119e+07	4.94029e+06	1.49742e+07	2.05096e+07	1.97867e+07	2.65278e+07	2.8255e+07	2.3006e+07	2.00412e+07	1.68039e+07	1.94779e+07	1.75712e+07
				1063.1	290.138	4.06444e+06	6.95479e+06	3.0405e+06	1.87399e+06	2.76111e+06	895345	1.9673e+06	2.63482e+06	2.40164e+06	3.20892e+06	3.78302e+06	3.28817e+06	4.24189e+06	2.30521e+06	2.46389e+06	2.43438e+06
				1062.7	505.309	3.34408e+06	7.68656e+06	2.03183e+06	3.65596e+06	4.05182e+06	856840	2.70578e+06	4.64679e+06	4.53145e+06	6.29768e+06	5.59502e+06	5.5688e+06	5.04366e+06	4.08344e+06	2.16904e+06	4.28794e+06
				1052.23	280.163	2.96164e+06	2.67665e+06	3.10234e+06	2.97955e+06	2.77114e+06	2.94908e+06	2.75533e+06	2.46709e+06	2.55441e+06	2.87711e+06	2.80399e+06	2.65715e+06	8.28716e+06	2.57173e+06	2.64005e+06	2.90943e+06
				1052.22	149.023	1.58267e+08	1.65645e+08	1.69867e+08	1.7043e+08	1.6736e+08	1.68204e+08	1.64984e+08	1.67912e+08	1.63945e+08	1.70253e+08	1.63378e+08	1.68795e+08	3.32285e+08	1.77451e+08	1.71769e+08	1.66283e+08
				1052.22	205.086	1.29769e+07	1.32541e+07	1.281e+07	1.41686e+07	1.32926e+07	1.28013e+07	1.23988e+07	1.27063e+07	1.24131e+07	1.30681e+07	1.2599e+07	1.30468e+07	2.69863e+07	1.36793e+07	1.26235e+07	1.22933e+07
				1052.01	279.161	1.75017e+07	1.76065e+07	1.7841e+07	1.81996e+07	1.80708e+07	1.79673e+07	1.7651e+07	1.76345e+07	1.68257e+07	1.80335e+07	1.62931e+07	1.79592e+07	4.30353e+07	1.95935e+07	1.75235e+07	1.75617e+07
		5,6-Dichloro-1,3-cyclohexadiene	6.46395	1051.62	150.026	1.21747e+07	1.35431e+07	1.33875e+07	1.35706e+07	1.31881e+07	1.3069e+07	1.32575e+07	1.32778e+07	1.29752e+07	1.36279e+07	1.31771e+07	1.33975e+07	2.93696e+07	1.48544e+07	1.33787e+07	1.36136e+07
				1051.03	383.203	1.57655e+07	1.45539e+07	1.15332e+07	1.52501e+07	2.01637e+07	2.12215e+07	1.96681e+07	2.03421e+07	1.93462e+07	2.08519e+07	2.04882e+07	2.13584e+07	7.20819e+07	2.14715e+07	1.70618e+07	2.01851e+07
		Azacozole	-8.93996	1051	301.145	1.66027e+07	1.7679e+07	1.77281e+07	1.45553e+07	1.15848e+07	9.76314e+06	1.11678e+07	1.23401e+07	1.13238e+07	1.39754e+07	1.19373e+07	1.18726e+07	2.87652e+07	1.24309e+07	1.32317e+07	1.19943e+07
				1049.84	302.167	2.82086e+06	3.62972e+06	3.66176e+06	2.92643e+06	3.3047e+06	2.3418e+06	2.73475e+06	3.42553e+06	2.18695e+06	2.60317e+06	3.34817e+06	2.75572e+06	4.21718e+06	2.70001e+06	3.03942e+06	3.04851e+06
				1048.99	302.179	2.82212e+06	3.60684e+06	3.6642e+06	3.16296e+06	3.44453e+06	2.32076e+06	2.90038e+06	3.70111e+06	2.2775e+06	2.81189e+06	3.59695e+06	3.05078e+06	4.21894e+06	2.83739e+06	3.13738e+06	3.31555e+06
				1023.88	281.177	3.49462e+06	3.3192e+06	3.01852e+06	3.12665e+06	2.32582e+06	2.25602e+06	2.12162e+06	2.33339e+06	2.28947e+06	1.88826e+06	2.10588e+06	1.92135e+06	3.5944e+06	1.90411e+06	2.51353e+06	1.9151e+06
				1021.23	421.233	3.7307e+06	3.40995e+06	2.44304e+06	2.7611e+06	3.14377e+06	3.98804e+06	3.41192e+06	3.38965e+06	3.60628e+06	3.32272e+06	3.57207e+06	3.29775e+06	1.73867e+07	3.76473e+06	3.54468e+06	3.25549e+06
				1019.8	262.143	3.08813e+06	3.54105e+06	3.88741e+06	3.84409e+06	4.3135e+06	3.77645e+06	4.02779e+06	4.22713e+06	3.75876e+06	3.70789e+06	3.56966e+06	3.48076e+06	2.43133e+06	3.91189e+06	4.09274e+06	3.53717e+06
				1019.67	277.18	7.43468e+06	9.7921e+06	1.05159e+07	9.59259e+06	1.10317e+07	8.74142e+06	9.61903e+06	9.95855e+06	9.01382e+06	9.5271e+06	8.81817e+06	9.16333e+06	6.56748e+06	1.03963e+07	1.0474e+07	8.53652e+06
				1014.26	510.356	1.46801e+07	2.11984e+07	6.56452e+06	1.037e+07	1.216e+07	2.52581e+06	9.78221e+06	1.51835e+07	1.4345e+07	2.29927e+07	1.91914e+07	1.70071e+07	1.48572e+07	1.34612e+07	1.58236e+07	1.54422e+07
				987.582	523.358	3.71974e+07	3.91806e+07	1.43617e+07	2.36891e+07	3.52543e+07	6.81698e+06	2.30684e+07	2.74907e+07	2.03885e+07	3.8276e+07	4.58402e+07	3.03593e+07	2.90075e+07	2.66263e+07	2.85255e+07	2.87527e+07
		Ethalfluralin	10.2206	965.39	334.274	1.6478e+07	1.77451e+07	8.10763e+06	1.33849e+07	2.79825e+07	7.03343e+06	1.59623e+07	2.25584e+07	1.3586e+07	2.34684e+07	2.15677e+07	2.14064e+07	2.20739e+07	2.28021e+07	2.06339e+07	2.31294e+07
		6-Methoxytaxifolin	-24.311	965.272	335.277	3.96521e+06	3.89313e+06	1.41284e+06	3.3326e+06	5.98986e+06	1.05181e+06	3.06821e+06	4.54182e+06	2.58136e+06	5.01577e+06	4.20147e+06	4.3967e+06	9.50966e+06	4.29066e+06	3.98691e+06	5.04967e+06
				961.335	306.151	1.59713e+07	2.04788e+07	8.96488e+06	1.16046e+07	1.62923e+07	2.71329e+06	6.18112e+06	8.24701e+06	8.28741e+06	1.08612e+07	1.21347e+07	1.14794e+07	1.42201e+07	1.14748e+07	9.37876e+06	9.35102e+06
				961.234	297.147	1.58947e+07	1.71876e+07	8.33767e+06	1.23866e+07	1.49337e+07	3.04283e+06	6.95641e+06	9.4016e+06	8.43365e+06	1.01131e+07	1.13648e+07	1.06885e+07	1.33894e+07	1.07449e+07	9.53713e+06	9.69472e+06
				960.054	298.141	5.00015e+06	6.01139e+06	3.39861e+06	4.12168e+06	5.48329e+06	1.05526e+06	2.37215e+06	3.33082e+06	2.92863e+06	3.89258e+06	3.92596e+06	4.14149e+06	5.22916e+06	3.2146e+06	3.15153e+06	3.26217e+06
				960.054	288.16	3.22057e+06	4.47523e+06	2.53502e+06	3.30957e+06	5.17514e+06	1.07625e+06	2.69203e+06	4.11875e+06	3.43464e+06	4.65275e+06	4.79576e+06	4.99266e+06	2.97472e+06	3.25389e+06	3.05368e+06	3.47168e+06
		Mometasone	11.1224	960.054	428.373	7.49413e+06	2.07902e+07	1.63384e+06	6.2371e+06	6.44602e+06	1.04033e+06	4.10323e+06	5.03187e+06	3.25503e+06	7.66655e+06	4.63098e+06	5.93349e+06	4.70347e+06	5.53412e+06	5.52117e+06	5.64531e+06
				960.052	289.176	4.45644e+06	5.12544e+06	2.63983e+06	3.98008e+06	5.52704e+06	1.39551e+06	2.75352e+06	3.91661e+06	3.99122e+06	5.15287e+06	5.17759e+06	5.17185e+06	4.11347e+06	4.58146e+06	4.6108e+06	4.62524e+06
		3,4,5-trihydroxy-6-{3,4,8,9,10-pentahydroxy-6-oxo-6H-benzo[c]chromene-1-carbonyloxy}oxane-2-carboxylic acid	6.34699	960.052	497.343	1.92736e+08	2.66647e+08	1.07504e+08	1.63541e+08	2.6751e+08	4.05053e+07	1.06567e+08	1.69192e+08	1.60507e+08	2.17635e+08	2.35013e+08	2.14194e+08	1.66013e+08	1.78236e+08	1.66334e+08	1.82743e+08
				960.052	519.325	5.29263e+07	7.19487e+07	2.64156e+07	4.23203e+07	7.00728e+07	8.79403e+06	2.74532e+07	4.32506e+07	4.14124e+07	5.88624e+07	6.20322e+07	5.58187e+07	4.23059e+07	4.91799e+07	4.19796e+07	4.80481e+07
				960.048	498.336	3.59247e+07	4.94899e+07	2.01218e+07	2.93086e+07	4.83431e+07	4.80421e+06	1.94168e+07	2.92874e+07	2.91142e+07	4.01752e+07	4.35768e+07	3.85311e+07	2.93463e+07	3.22296e+07	3.06323e+07	3.16312e+07
		O-Carbamoyladenylate	-21.9895	956.107	391.245	7.57121e+06	7.95009e+06	3.29212e+06	7.32756e+06	1.21957e+07	2.61165e+06	6.91618e+06	1.0545e+07	5.96218e+06	1.19631e+07	1.06514e+07	9.85011e+06	8.29209e+06	1.05736e+07	1.10613e+07	1.18584e+07
		1-(5'-Phosphoribosyl)-5-amino-4-(N-succinocarboxamide)-imidazole	12.5335	954.872	455.296	2.16504e+07	3.88545e+07	1.7727e+07	1.98901e+07	3.28596e+07	6.77553e+06	1.75218e+07	2.71262e+07	2.55643e+07	3.47458e+07	3.58524e+07	3.25164e+07	2.33194e+07	2.36043e+07	2.57503e+07	2.62142e+07
		Nedocromil	-4.63099	946.898	372.346	1.30671e+07	7.27865e+06	1.73586e+06	4.33546e+06	1.06844e+07	911952	4.3912e+06	8.17405e+06	4.37999e+06	9.87831e+06	6.79537e+06	3.50203e+06	8.33696e+06	8.16336e+06	8.05911e+06	8.37394e+06
		Bicuculline	-20.6519	937.601	368.352	1.09657e+07	1.24485e+07	4.56013e+06	1.36226e+07	5.94914e+06	2.17552e+06	3.97242e+06	1.31812e+07	7.87283e+06	1.06118e+07	1.03382e+07	1.54747e+07	1.18864e+07	1.1045e+07	1.14406e+07	1.1364e+07
				931.297	328.218	2.16613e+06	2.80725e+06	4.10137e+06	3.00149e+06	3.08174e+06	2.79729e+06	2.56498e+06	3.70118e+06	3.48874e+06	2.46273e+06	2.67823e+06	3.1926e+06	3.01425e+06	3.18469e+06	3.4003e+06	3.32739e+06
		Dapdiamide B	-8.67775	931.076	315.342	2.01974e+06	1.32082e+06	395751	1.24022e+06	1.27125e+06	416719	898471	1.09698e+06	601144	1.60852e+06	1.30349e+06	937146	2.73234e+06	2.32752e+06	2.0245e+06	2.10017e+06
		Tridihexethyl iodide	-20.3936	928.452	446.419	1.16394e+07	1.26812e+07	6.11414e+06	1.07284e+07	8.94499e+06	4.05888e+06	7.40408e+06	1.09443e+07	8.84967e+06	1.22102e+07	1.40928e+07	1.67863e+07	1.26617e+07	1.14001e+07	1.17327e+07	1.16051e+07
		Flavanone 7-O-beta-D-glucoside	-12.7073	927.022	403.397	1.65431e+07	1.80054e+07	7.86064e+06	1.59173e+07	1.25993e+07	6.32539e+06	1.08801e+07	1.49985e+07	1.43533e+07	1.60251e+07	2.13575e+07	2.28448e+07	1.785e+07	1.66989e+07	1.72905e+07	1.66049e+07
		Halomon	-16.1569	926.973	402.394	6.26467e+07	6.92128e+07	3.21298e+07	6.04223e+07	4.90291e+07	2.49318e+07	4.20258e+07	5.86016e+07	5.53538e+07	6.19506e+07	8.52898e+07	8.88419e+07	6.83388e+07	6.68651e+07	6.9309e+07	6.4031e+07
				926.529	424.376	5.72766e+06	6.99612e+06	3.99001e+06	7.14528e+06	3.64779e+06	3.08076e+06	6.33331e+06	9.82997e+06	1.01721e+07	8.74613e+06	1.2321e+07	1.54277e+07	5.98886e+06	8.35527e+06	1.2277e+07	1.08373e+07
		Deoxyviolaceinic acid	-5.65343	924.422	358.367	1.42098e+08	1.51227e+08	7.66847e+07	1.43621e+08	1.15914e+08	5.90374e+07	1.01345e+08	1.27548e+08	1.15631e+08	1.40897e+08	1.79522e+08	1.78675e+08	1.65585e+08	1.56987e+08	1.51853e+08	1.44581e+08
		Miraxanthin-I	-7.81224	924.415	359.371	3.29148e+07	3.43303e+07	1.7256e+07	3.25079e+07	2.69197e+07	1.32399e+07	2.45623e+07	3.14156e+07	2.75098e+07	3.34755e+07	4.3552e+07	4.26485e+07	3.90186e+07	3.6691e+07	3.7807e+07	3.54222e+07
				923.112	200.2	9.44067e+06	1.47822e+07	1.34818e+07	1.60407e+07	1.4726e+07	1.40607e+07	1.55768e+07	1.70538e+07	1.47697e+07	1.56937e+07	1.56117e+07	1.59946e+07	8.83932e+06	1.60954e+07	1.68385e+07	1.62645e+07
				916.82	527.295	2.16532e+07	2.34105e+07	1.44634e+07	1.61519e+07	2.33036e+07	3.83498e+06	1.15066e+07	1.81225e+07	2.08134e+07	2.59821e+07	3.32441e+07	1.65314e+07	1.53686e+07	1.50029e+07	1.51814e+07	1.57291e+07
				916.521	503.295	3.23913e+07	4.17618e+07	2.68814e+07	3.08017e+07	4.759e+07	8.16984e+06	3.26219e+07	4.14299e+07	3.30045e+07	5.14565e+07	5.10501e+07	4.82205e+07	3.23189e+07	3.28181e+07	3.40144e+07	3.48805e+07
				916.442	502.293	1.18266e+08	1.52537e+08	9.53855e+07	1.11151e+08	1.7301e+08	3.01109e+07	1.22778e+08	1.55596e+08	1.22253e+08	1.91735e+08	1.89582e+08	1.74165e+08	1.19901e+08	1.21465e+08	1.28639e+08	1.26051e+08
				915.327	568.339	9.58555e+07	9.66244e+07	3.38992e+07	8.06021e+07	1.03218e+08	1.50026e+07	3.64286e+07	5.2997e+07	6.03795e+07	7.89114e+07	1.27415e+08	7.50459e+07	5.64905e+07	5.82997e+07	5.5874e+07	5.86052e+07
				915.126	569.343	3.22835e+07	3.29485e+07	1.09999e+07	2.64375e+07	3.44403e+07	4.84575e+06	1.22095e+07	1.82421e+07	2.03784e+07	2.58973e+07	4.25533e+07	2.46084e+07	1.94397e+07	1.92008e+07	1.84546e+07	1.89608e+07
		dTDP-3-methyl-4-oxo-2,6-dideoxy-L-allose	-11.2605	915.033	545.342	1.13334e+08	1.36793e+08	4.41748e+07	1.08452e+08	1.62484e+08	2.09985e+07	8.15445e+07	9.92203e+07	8.36266e+07	1.35537e+08	1.61113e+08	1.54545e+08	9.5389e+07	9.60739e+07	9.49286e+07	9.59397e+07
		CDP-glucose	-5.25466	914.794	566.321	9.35863e+07	1.08203e+08	3.07151e+07	8.55014e+07	1.30641e+08	1.49631e+07	6.21047e+07	7.74916e+07	6.23706e+07	1.08323e+08	1.273e+08	1.24351e+08	7.62793e+07	7.43875e+07	7.31832e+07	7.48559e+07
				914.453	590.32	2.49028e+07	2.56948e+07	7.33634e+06	1.97958e+07	2.60885e+07	3.05686e+06	8.48401e+06	1.34255e+07	1.38225e+07	1.91975e+07	3.27664e+07	1.92054e+07	1.47484e+07	1.48942e+07	1.33587e+07	1.52403e+07
				912.87	591.325	8.24622e+06	8.56029e+06	2.15865e+06	6.66687e+06	7.70619e+06	712064	2.22539e+06	3.92451e+06	4.16794e+06	5.89607e+06	9.6769e+06	5.10801e+06	4.46764e+06	4.23492e+06	4.04909e+06	4.66086e+06
		2,6-Dichloro-4'-biphenylol	-18.5574	911.173	240.1	4.44091e+06	4.77946e+06	1.605e+06	3.65727e+06	3.67329e+06	1.13248e+06	2.2443e+06	2.8596e+06	2.20809e+06	3.30281e+06	4.14155e+06	3.99435e+06	3.44868e+06	2.94945e+06	2.89335e+06	2.81376e+06
				911.075	197.097	2.03678e+06	2.09624e+06	3.7175e+06	2.68813e+06	8.85509e+06	2.82476e+06	2.84736e+06	9.1578e+06	1.70833e+06	3.98112e+06	1.37317e+06	3.20603e+06	6.15461e+06	4.25254e+06	4.42826e+06	3.92982e+06
		Pemirolast	14.8848	909.534	229.221	4.71558e+06	4.46624e+06	3.96863e+06	3.85907e+06	3.74433e+06	4.07964e+06	3.68763e+06	3.81903e+06	3.67835e+06	3.8727e+06	3.98739e+06	3.45613e+06	6.4637e+06	3.81313e+06	3.68796e+06	3.9356e+06
				909.389	542.322	4.19569e+07	5.57072e+07	1.59185e+07	3.72897e+07	5.2852e+07	8.83689e+06	3.20661e+07	3.83647e+07	2.53886e+07	6.13253e+07	7.4979e+07	5.01481e+07	3.75439e+07	3.67539e+07	3.8967e+07	3.81688e+07
				908.944	521.343	5.77505e+07	7.53627e+07	2.39214e+07	5.41201e+07	6.82086e+07	1.31031e+07	4.71305e+07	5.29342e+07	3.64059e+07	7.53406e+07	9.18524e+07	6.97513e+07	5.20235e+07	4.77956e+07	4.99095e+07	5.3626e+07
		(6-carboxy-3,4,5-trihydroxyoxan-2-yl)[4-(2H-chromen-2-ylidene)cyclohexa-2,5-dien-1-ylidene]oxidanium	-23.603	884.885	400.372	1.65707e+07	4.16451e+07	5.82646e+06	1.51429e+07	1.46167e+07	5.29241e+06	1.14872e+07	1.20303e+07	1.36181e+07	1.54822e+07	1.97799e+07	2.28232e+07	1.52937e+07	1.44238e+07	1.51518e+07	1.47652e+07
		Melibiitol	-4.78743	877.116	345.318	2.81524e+06	1.84043e+06	983692	1.32348e+06	2.87429e+06	697632	1.09298e+06	2.1699e+06	1.15052e+06	2.38737e+06	1.52049e+06	940317	2.22212e+06	2.00343e+06	2.09265e+06	1.81811e+06
				877.019	344.314	1.44826e+07	9.38934e+06	4.34006e+06	7.61094e+06	1.46478e+07	3.60358e+06	6.18253e+06	1.07959e+07	6.22573e+06	1.27656e+07	8.78034e+06	5.66273e+06	1.12836e+07	9.69008e+06	1.00558e+07	9.70746e+06
				867.798	449.346	3.09233e+06	3.3726e+06	439386	2.08754e+06	2.09045e+06	203803	1.57231e+06	1.66655e+06	1.09279e+06	2.16316e+06	1.57035e+06	1.99457e+06	1.81217e+06	1.4255e+06	1.84145e+06	1.71373e+06
				867.741	448.342	1.1325e+07	1.21441e+07	1.7858e+06	8.01139e+06	7.09975e+06	1.06432e+06	5.40608e+06	6.97507e+06	4.29815e+06	7.14824e+06	6.59265e+06	7.29674e+06	6.26762e+06	5.86991e+06	6.82878e+06	6.62446e+06
				864.24	265.268	7.00419e+06	4.41355e+06	3.36861e+06	4.8892e+06	4.42095e+06	2.47162e+06	3.89596e+06	3.62956e+06	2.70896e+06	4.43662e+06	5.73876e+06	5.87902e+06	4.20874e+06	4.07301e+06	4.26867e+06	4.61881e+06
		3-hydroxy-2-[4-hydroxy-3-(sulfooxy)phenyl]-5-sulfino-3,4-dihydro-2H-1-benzopyran-7-olate	4.42309	858.907	418.389	2.51176e+07	2.93234e+07	1.16645e+07	2.62837e+07	2.10821e+07	9.62254e+06	1.93161e+07	2.37817e+07	2.29212e+07	2.64141e+07	3.8296e+07	3.91236e+07	2.93317e+07	2.42808e+07	2.6763e+07	2.6932e+07
		6-{[3,5-dihydroxy-2-(3-methoxyphenyl)-5H-chromen-7-yl]oxy}-3,4,5-trihydroxyoxane-2-carboxylic acid	15.3423	858.904	462.413	3.54295e+06	3.72086e+06	1.87779e+06	3.30427e+06	2.70858e+06	1.2697e+06	2.5279e+06	2.66507e+06	2.8722e+06	3.12483e+06	4.90162e+06	5.06316e+06	4.23519e+06	3.11269e+06	3.31923e+06	3.36403e+06
		Letrozole	-1.23937	858.588	286.31	2.33513e+07	1.64163e+07	6.35254e+06	1.29207e+07	1.70997e+07	4.69637e+06	1.11071e+07	1.44172e+07	1.02195e+07	1.57538e+07	1.82266e+07	1.39088e+07	2.68658e+07	2.35732e+07	2.47031e+07	2.41352e+07
		{[(4E)-5-(4-methoxyphenyl)-3-oxopent-4-en-1-yl]oxy}sulfonic acid	9.85187	857.594	287.31	6.13035e+06	3.87392e+06	1.75933e+06	3.26152e+06	3.95532e+06	1.47268e+06	3.08726e+06	3.45774e+06	2.62653e+06	4.12719e+06	4.24709e+06	3.7281e+06	5.32738e+06	4.80154e+06	5.62372e+06	5.28676e+06
				856.312	454.17	3.98316e+07	3.83223e+07	3.3967e+07	3.58364e+07	3.53369e+07	3.21102e+07	3.39169e+07	5.24466e+07	3.52298e+07	4.70125e+07	4.17946e+07	4.1216e+07	4.96562e+07	3.55983e+07	4.0371e+07	3.94281e+07
		9-Bromo-17beta-hydroxy-17-methylandrost-4-ene-3,11-dione	15.8257	856.311	396.344	1.56e+07	1.80808e+07	7.84218e+06	1.9013e+07	1.43578e+07	6.59806e+06	1.61293e+07	1.85235e+07	2.00141e+07	2.05393e+07	3.06118e+07	3.00365e+07	1.89132e+07	1.80858e+07	2.23389e+07	2.21945e+07
				856.302	438.197	7.88537e+07	8.00497e+07	6.87173e+07	7.55582e+07	7.32293e+07	6.71011e+07	6.84537e+07	1.24842e+08	7.4376e+07	1.08259e+08	8.93714e+07	8.86706e+07	9.05757e+07	7.99294e+07	8.74837e+07	8.71164e+07
				856.302	439.199	1.17528e+07	1.30314e+07	1.04475e+07	1.25e+07	1.22574e+07	1.05012e+07	1.11508e+07	2.00179e+07	1.20101e+07	1.69112e+07	1.44313e+07	1.43483e+07	1.48279e+07	1.32545e+07	1.39363e+07	1.33426e+07
		N-[(5-Hydroxy-2-pyridinyl)methyl]adenosine	20.7485	856.282	375.366	3.64933e+07	3.74214e+07	1.8375e+07	3.65554e+07	2.74163e+07	1.28829e+07	2.49187e+07	3.32883e+07	3.17668e+07	3.43367e+07	4.54511e+07	4.6956e+07	3.94235e+07	3.33716e+07	3.75512e+07	3.59348e+07
		Violaceinic acid	-15.2569	856.271	374.363	1.52427e+08	1.59043e+08	7.68639e+07	1.54196e+08	1.17932e+08	5.73543e+07	1.05789e+08	1.40914e+08	1.30628e+08	1.47401e+08	1.99774e+08	2.00803e+08	1.6491e+08	1.39984e+08	1.55588e+08	1.50418e+08
				856.25	455.165	8.3403e+06	7.22011e+06	6.62511e+06	6.44878e+06	7.29024e+06	6.52341e+06	6.52167e+06	1.12594e+07	7.21345e+06	9.89109e+06	7.82654e+06	8.16139e+06	1.08711e+07	7.64119e+06	9.17169e+06	8.41914e+06
				856.181	119.086	4.57914e+07	4.59747e+07	3.6949e+07	4.15523e+07	3.89566e+07	3.09994e+07	3.02304e+07	6.83535e+07	3.31969e+07	5.44363e+07	4.49834e+07	4.54849e+07	5.38722e+07	4.29839e+07	4.44377e+07	4.18901e+07
				856.181	135.081	1.00864e+07	1.00867e+07	7.52473e+06	9.35944e+06	8.40524e+06	6.47895e+06	6.66094e+06	1.43923e+07	7.07853e+06	1.12925e+07	9.72691e+06	9.7977e+06	1.22301e+07	8.63061e+06	9.72684e+06	8.82802e+06
				856.181	416.214	4.91515e+07	4.88921e+07	3.86501e+07	4.41586e+07	4.21499e+07	3.35618e+07	3.28439e+07	7.74926e+07	3.71607e+07	6.18436e+07	4.98142e+07	4.90598e+07	6.16091e+07	4.62325e+07	4.93828e+07	4.59565e+07
				856.035	281.14	6.90083e+06	6.76746e+06	5.03913e+06	5.88443e+06	5.43461e+06	4.13677e+06	3.82091e+06	9.42615e+06	4.35426e+06	7.03285e+06	5.42411e+06	5.79839e+06	9.6904e+06	5.80367e+06	6.15646e+06	5.49361e+06
				854.991	432.238	1.65714e+07	1.42946e+07	1.08474e+07	1.2898e+07	1.2118e+07	9.29562e+06	7.77843e+06	1.985e+07	8.74606e+06	1.32594e+07	1.07723e+07	9.97512e+06	2.87692e+07	1.2252e+07	1.32813e+07	1.12192e+07
		Samaderin A	2.52069	853.408	331.34	7.97329e+07	7.60203e+07	3.96261e+07	7.35519e+07	5.79429e+07	3.06402e+07	5.43755e+07	7.03867e+07	6.61176e+07	7.32955e+07	9.49547e+07	1.06275e+08	8.50835e+07	7.62986e+07	7.94884e+07	7.87526e+07
		Ciprofloxacin	-19.991	853.299	332.342	8.61614e+06	8.56604e+06	4.27556e+06	8.34883e+06	6.36885e+06	3.20102e+06	4.92027e+06	7.2953e+06	7.17105e+06	7.54061e+06	1.0054e+07	1.20683e+07	9.89357e+06	7.56102e+06	8.50321e+06	7.99501e+06
				840.243	387.192	2.09621e+06	4.12075e+06	1.15031e+06	1.59482e+06	2.16336e+06	1.01643e+06	2.04227e+06	1.60772e+06	1.11722e+06	1.46391e+06	1.15561e+06	1.90562e+06	3.28811e+06	2.70948e+06	2.72679e+06	2.51474e+06
				838.849	409.171	2.3254e+06	4.75128e+06	2.20903e+06	2.54419e+06	3.40376e+06	2.3368e+06	3.11028e+06	2.5134e+06	2.20103e+06	2.39756e+06	1.97695e+06	2.70919e+06	2.92056e+06	3.77601e+06	3.78549e+06	3.46682e+06
		2,4-Dihydroxy-7,8-dimethoxy-2H-1,4-benzoxazin-3(4H)-one 2-glucoside	-22.9612	824.598	404.336	3.14999e+06	4.07977e+06	1.57655e+06	1.97215e+06	2.23001e+06	662278	1.76471e+06	2.2437e+06	1.88798e+06	2.68463e+06	3.13681e+06	3.08712e+06	5.42264e+06	4.54895e+06	4.32165e+06	4.17521e+06
		2-(3-Carboxy-3-(methylammonio)propyl)-L-histidine	-21.9325	817.881	272.294	2.1676e+07	1.82863e+07	9.40548e+06	1.62751e+07	1.0638e+07	9.01942e+06	9.77297e+06	7.8716e+06	8.58946e+06	7.17855e+06	8.90605e+06	7.7025e+06	2.03386e+07	1.17162e+07	1.08853e+07	1.13902e+07
		Hippeastrine	-23.9631	812.998	316.32	2.1026e+07	2.39223e+07	1.54877e+07	2.1475e+07	8.79141e+06	1.05084e+07	9.82453e+06	1.40445e+07	1.2003e+07	1.19376e+07	1.01224e+07	2.31391e+07	1.89073e+07	1.52818e+07	1.58153e+07	1.51426e+07
				811.347	389.192	4.30346e+06	4.44273e+06	2.38159e+06	4.57394e+06	8.0993e+06	944503	472250	1.33163e+06	1.1279e+06	1.10972e+06	3.63824e+06	2.77289e+06	2.34353e+06	2.33901e+06	2.57385e+06	2.22293e+06
		(+)-2,7-Dideoxypancratistatin	-1.49698	795.835	294.279	3.46817e+06	4.30945e+06	4.3956e+06	4.31565e+06	4.83003e+06	4.66258e+06	5.2134e+06	4.57411e+06	4.83224e+06	4.7766e+06	4.73025e+06	4.4581e+06	8.47831e+06	5.09318e+06	4.55134e+06	4.468e+06
				795.805	450.321	1.65169e+06	3.34263e+06	1.56365e+06	4.05226e+06	5.23721e+06	726392	5.04205e+06	3.11086e+06	2.54658e+06	7.2469e+06	6.60161e+06	1.64888e+06	3.39765e+06	2.59437e+06	2.66143e+06	2.9117e+06
		Calcium L-aspartate	-20.2482	786.202	172.169	9.20709e+06	1.08826e+07	9.99264e+06	9.94524e+06	1.15604e+07	1.06647e+07	9.97175e+06	1.16601e+07	9.15995e+06	9.87687e+06	1.01636e+07	9.3069e+06	6.68991e+06	1.03638e+07	1.01666e+07	9.85745e+06
		Formothion	15.8113	784.316	258.279	3.44547e+07	2.94596e+07	9.53807e+06	1.90716e+07	2.80153e+07	6.394e+06	1.7002e+07	2.48801e+07	1.81487e+07	2.61479e+07	2.90041e+07	2.10228e+07	4.26328e+07	3.66938e+07	3.67612e+07	3.67101e+07
		Capensinidin	0.749141	784.311	346.331	1.04439e+08	1.06494e+08	4.29077e+07	9.53702e+07	8.53734e+07	3.71291e+07	7.24538e+07	8.0107e+07	9.06369e+07	9.57096e+07	1.3489e+08	1.35668e+08	1.17025e+08	1.02189e+08	9.91519e+07	9.63926e+07
		Xanthurenate-8-O-beta-D-glucoside	-4.87771	784.309	368.313	1.34731e+07	1.42187e+07	5.32342e+06	1.46345e+07	1.07855e+07	4.72324e+06	1.38138e+07	1.62476e+07	1.92854e+07	1.98e+07	3.07261e+07	3.16522e+07	1.25953e+07	1.73633e+07	1.92836e+07	2.03193e+07
		Aucubin	-7.67878	784.304	347.334	2.24369e+07	2.29448e+07	9.42636e+06	2.07942e+07	1.87681e+07	7.80215e+06	1.56204e+07	1.68963e+07	1.95184e+07	2.08667e+07	2.89661e+07	3.0279e+07	2.61054e+07	2.32537e+07	2.20984e+07	2.07781e+07
		Wyerone	19.3052	783.688	259.282	5.81359e+06	5.10244e+06	1.44383e+06	2.91499e+06	4.77972e+06	1.03841e+06	2.49696e+06	3.83106e+06	2.97572e+06	4.61696e+06	4.42568e+06	3.51716e+06	6.8095e+06	6.06282e+06	6.21744e+06	6.19697e+06
		{2-methoxy-4-[(5-oxooxolan-2-yl)methyl]phenyl}oxidanesulfonic acid	2.46296	779.353	303.308	6.73846e+07	6.72757e+07	3.23399e+07	6.34354e+07	4.91577e+07	2.48864e+07	4.40586e+07	5.14458e+07	5.63715e+07	5.19642e+07	8.16455e+07	8.44375e+07	7.00452e+07	6.03137e+07	5.88548e+07	6.16965e+07
		(R)-5-Diphosphomevalote	21.8351	778.02	309.131	4.77588e+06	5.32612e+06	2.27933e+06	3.50311e+06	2.08346e+06	3.77905e+06	4.18409e+06	2.37875e+06	3.82061e+06	3.07952e+06	3.21469e+06	4.41753e+06	1.22019e+07	2.45882e+06	2.84664e+06	2.30167e+06
				775.521	353.156	2.94378e+06	2.20399e+06	774007	1.0148e+06	453030	1.01514e+06	982058	500190	972780	706201	712378	1.21124e+06	5.52996e+06	538136	619625	570195
		Mevinphos	-23.1891	758.904	225.15	3.276e+06	3.2344e+06	3.05948e+06	2.51219e+06	2.96363e+06	2.71851e+06	2.54214e+06	2.66399e+06	2.4839e+06	2.41901e+06	2.55569e+06	2.27723e+06	2.78771e+06	2.71547e+06	2.49589e+06	2.53748e+06
		Lycoricidine	-2.00413	752.85	292.263	3.44815e+06	4.41499e+06	4.3952e+06	4.2734e+06	4.14639e+06	4.12269e+06	4.17049e+06	3.99769e+06	4.18448e+06	3.97415e+06	4.27985e+06	4.2361e+06	5.06907e+06	4.14785e+06	4.07728e+06	4.10588e+06
				747.88	304.284	1.32683e+07	1.51846e+07	6.03412e+06	1.04901e+07	6.97796e+06	4.36334e+06	5.87359e+06	5.01601e+06	6.33013e+06	4.52683e+06	6.81294e+06	4.41621e+06	1.48118e+07	8.44484e+06	8.6836e+06	8.23141e+06
		Prolyl-Gamma-glutamate	-15.8319	743.666	244.263	4.75355e+07	3.87661e+07	1.83705e+07	3.23459e+07	2.38598e+07	1.81149e+07	2.32869e+07	1.68946e+07	1.95931e+07	1.5498e+07	2.20477e+07	1.79774e+07	4.29641e+07	2.14705e+07	2.26153e+07	2.20853e+07
				739.314	289.293	8.12923e+06	8.60252e+06	5.95825e+06	8.18963e+06	2.91308e+06	3.86423e+06	4.12512e+06	5.74481e+06	5.07695e+06	5.13587e+06	3.5146e+06	8.61485e+06	7.27248e+06	5.59089e+06	6.0797e+06	6.3689e+06
				729.385	228.195	1.0856e+07	1.37446e+07	1.00484e+07	9.50132e+06	9.64749e+06	7.65315e+06	7.96803e+06	6.57348e+06	8.05574e+06	8.35115e+06	8.17317e+06	7.70282e+06	1.3286e+07	8.22653e+06	7.67825e+06	9.25397e+06
				729.243	250.178	4.19066e+07	6.48946e+07	4.4483e+07	4.68142e+07	4.25948e+07	3.57212e+07	3.88616e+07	3.83049e+07	3.91478e+07	4.04465e+07	3.88077e+07	4.06215e+07	4.63187e+07	4.39123e+07	4.16458e+07	4.1987e+07
				728.926	251.181	5.01819e+06	8.73776e+06	5.35788e+06	5.59639e+06	5.1733e+06	5.00632e+06	5.39862e+06	5.10591e+06	5.52806e+06	5.42119e+06	5.43364e+06	5.13894e+06	5.81061e+06	6.0116e+06	5.10589e+06	4.85711e+06
				717.592	406.352	8.9931e+06	7.36874e+06	3.95355e+06	5.80023e+06	6.66657e+06	3.69081e+06	6.61804e+06	5.46041e+06	5.52749e+06	7.88234e+06	9.13249e+06	1.25067e+07	8.86165e+06	8.35812e+06	8.46907e+06	8.60521e+06
		Antirrhinoside	-20.1612	715.311	363.329	1.05367e+07	8.72266e+06	4.10839e+06	6.88141e+06	6.59595e+06	3.38053e+06	7.35978e+06	7.10371e+06	6.86605e+06	9.01509e+06	9.43051e+06	1.31408e+07	9.91476e+06	9.76701e+06	9.54592e+06	9.8358e+06
				715.308	362.326	4.78302e+07	4.00117e+07	2.16222e+07	3.11247e+07	3.53686e+07	1.87557e+07	3.51376e+07	3.33238e+07	3.14624e+07	4.12436e+07	4.33441e+07	5.94442e+07	4.4789e+07	4.49653e+07	4.50825e+07	4.63241e+07
				715.274	267.066	3.49149e+06	3.43041e+06	3.26214e+06	3.32204e+06	3.42503e+06	3.27835e+06	3.44517e+06	3.51012e+06	3.53425e+06	3.35412e+06	3.64198e+06	3.474e+06	4.51569e+06	3.47442e+06	3.41742e+06	3.41551e+06
		cis-3,4-Leucopelargonidin	-19.2874	714.124	291.27	3.02404e+06	3.70889e+06	2.54811e+06	2.76431e+06	3.28937e+06	1.19831e+06	3.02429e+06	3.04082e+06	3.1008e+06	3.44928e+06	4.52375e+06	2.17976e+06	5.88775e+06	5.37117e+06	5.38593e+06	5.54746e+06
				714.12	290.269	1.80977e+07	2.27163e+07	1.49489e+07	1.66273e+07	1.98709e+07	9.10586e+06	1.85314e+07	1.87901e+07	1.87108e+07	2.16166e+07	2.73247e+07	1.48277e+07	3.48423e+07	3.2405e+07	3.15942e+07	3.53111e+07
				711.804	320.306	4.8563e+06	3.48022e+06	1.47825e+06	2.54727e+06	2.77412e+06	1.72794e+06	2.54628e+06	2.91666e+06	2.41331e+06	3.24659e+06	2.79819e+06	4.24341e+06	4.5895e+06	3.58642e+06	3.41552e+06	3.72832e+06
		Lettowianthine	-5.45465	710.754	318.3	2.44315e+08	2.09289e+08	1.16434e+08	1.58957e+08	1.8285e+08	9.6136e+07	1.47388e+08	1.63042e+08	1.42919e+08	1.79249e+08	1.91214e+08	2.30066e+08	2.32316e+08	2.02308e+08	1.97747e+08	2.03723e+08
		{[3-(6,7-dimethoxy-2H-1,3-benzodioxol-5-yl)prop-2-en-1-yl]oxy}sulfonic acid	-11.1275	710.754	319.304	4.83658e+07	4.08725e+07	2.27105e+07	3.10417e+07	3.65819e+07	1.85685e+07	2.93713e+07	3.24848e+07	2.82744e+07	3.64027e+07	3.88202e+07	4.68633e+07	4.72295e+07	4.10389e+07	4.00855e+07	4.18596e+07
		Cellobiono-1,5-lactone	-8.86139	710.69	341.285	5.80953e+06	4.64238e+06	2.378e+06	3.90566e+06	4.7097e+06	2.0457e+06	4.69751e+06	6.13616e+06	4.67268e+06	7.19615e+06	8.17898e+06	1.04914e+07	5.65084e+06	6.35948e+06	7.80065e+06	8.82879e+06
		Asulam	10.5733	709.523	231.251	1.36116e+07	1.33818e+07	5.23843e+06	6.05488e+06	1.01844e+07	3.99165e+06	8.61329e+06	1.02293e+07	5.73669e+06	8.84705e+06	7.98393e+06	6.98781e+06	1.74561e+07	1.39022e+07	1.6419e+07	1.63298e+07
		Isovalerylglutamic acid	-9.36902	708.386	232.251	609010	563639	310487	360665	608288	155265	347823	93114.9	238571	528655	269217	396174	372532	740843	827517	615948
		DHAP(8:0)	-9.55055	706.21	297.258	2.61134e+06	2.92882e+06	1.26498e+06	1.93713e+06	2.04464e+06	990641	1.5194e+06	1.63736e+06	2.05223e+06	2.38893e+06	3.04192e+06	3.28718e+06	3.24428e+06	2.987e+06	2.60648e+06	2.99147e+06
				706.105	274.274	5.72948e+08	5.46388e+08	3.0437e+08	4.47099e+08	4.45688e+08	2.61069e+08	3.68002e+08	4.1e+08	3.8415e+08	4.64379e+08	5.71125e+08	5.92831e+08	6.54077e+08	5.24666e+08	5.0525e+08	5.1717e+08
		Phloretin	4.39013	706.104	275.277	1.02087e+08	9.61675e+07	5.31861e+07	7.96669e+07	7.90485e+07	4.68527e+07	6.67115e+07	7.35695e+07	7.0016e+07	8.34216e+07	1.00733e+08	1.03807e+08	1.13409e+08	9.33669e+07	9.03881e+07	9.17668e+07
		L-Tyrosine methyl ester 4-sulfate	-20.0672	706.102	276.28	8.29395e+06	7.80851e+06	3.6929e+06	6.62038e+06	4.2468e+06	3.50434e+06	5.02711e+06	5.72486e+06	5.41904e+06	6.42387e+06	8.2649e+06	7.69083e+06	8.70842e+06	7.45239e+06	6.94589e+06	6.95487e+06
				699.301	277.19	6.31717e+06	1.78194e+07	4.72248e+06	1.14628e+07	6.70343e+06	2.18198e+06	5.48804e+06	4.69772e+06	5.76074e+06	6.26422e+06	4.88511e+06	7.32726e+06	8.96518e+06	7.08077e+06	9.60418e+06	7.65374e+06
		Benzoyl meso-tartaric acid	24.2343	699.287	255.206	3.42583e+06	9.29903e+06	2.59807e+06	6.07121e+06	3.98951e+06	805029	3.40049e+06	2.93294e+06	3.62653e+06	3.95026e+06	3.15061e+06	4.02453e+06	5.63561e+06	4.45442e+06	4.83418e+06	5.02423e+06
		Fospropofol	3.0291	698.165	333.249	125819	196424	193379	232061	193728	83451.7	80819.3	100205	76824.3	6.94576e+06	189139	146716	1.4859e+06	1.42864e+06	1.3643e+06	1.4932e+06
				693.637	430.295	3.11862e+06	1.00549e+07	6.63352e+06	2.36194e+07	7.9512e+06	1.16682e+06	9.65816e+06	1.10575e+07	1.39329e+07	2.16531e+07	3.99316e+07	1.24198e+07	1.24407e+07	1.15672e+07	1.21842e+07	1.19053e+07
				693.624	448.306	2.44908e+06	6.05147e+06	4.19598e+06	1.65107e+07	4.54442e+06	746543	5.61988e+06	8.25467e+06	1.01591e+07	1.58527e+07	2.7728e+07	8.821e+06	6.03815e+06	8.5325e+06	9.13387e+06	9.00688e+06
				693.614	431.298	839064	2.24651e+06	1.55237e+06	6.64056e+06	2.27595e+06	280428	2.93356e+06	2.55502e+06	3.87062e+06	6.03898e+06	1.12639e+07	3.50318e+06	1.95799e+06	2.63497e+06	3.3256e+06	3.2502e+06
				693.61	449.314	592717	1.70542e+06	1.43568e+06	4.80645e+06	1.55884e+06	594513	2.1337e+06	2.68263e+06	3.10704e+06	4.67508e+06	8.05642e+06	2.81531e+06	1.72238e+06	2.76648e+06	2.98826e+06	2.90744e+06
				693.57	466.317	3.03361e+06	8.55996e+06	4.68383e+06	2.00582e+07	5.83417e+06	965834	7.60282e+06	8.67208e+06	1.08962e+07	1.6649e+07	3.09962e+07	1.02225e+07	1.22806e+07	8.77879e+06	9.59863e+06	9.33028e+06
				693.146	489.3	728160	1.7824e+06	1.37359e+06	5.55921e+06	1.63932e+06	257893	1.98188e+06	2.23654e+06	2.52659e+06	5.27782e+06	9.52654e+06	2.58705e+06	1.74534e+06	2.14698e+06	2.71123e+06	2.83116e+06
				693.14	488.298	2.64509e+06	8.0465e+06	4.43401e+06	1.90692e+07	7.1747e+06	925024	8.98857e+06	9.73648e+06	1.15932e+07	1.88106e+07	3.36321e+07	1.12614e+07	9.71439e+06	9.65196e+06	1.02045e+07	9.95084e+06
				675.958	560.261	2.79767e+06	3.11691e+06	1.66752e+06	1.02669e+07	1.10307e+07	878207	7.79758e+06	3.48712e+06	3.8442e+06	6.77509e+06	7.45153e+06	5.47196e+06	192267	3.63656e+06	3.68674e+06	5.13681e+06
				675.93	538.281	7.48669e+06	7.93015e+06	3.27652e+06	2.1101e+07	2.23521e+07	1.88232e+06	1.48663e+07	7.54605e+06	9.18437e+06	1.3697e+07	1.42122e+07	1.01319e+07	236877	8.79849e+06	8.79819e+06	1.01966e+07
				674.579	462.268	4.9698e+06	6.63391e+06	3.89794e+06	1.70813e+07	1.52747e+07	1.56871e+06	1.22962e+07	7.17621e+06	8.77339e+06	1.24914e+07	1.3544e+07	9.26893e+06	2.35985e+06	8.13677e+06	8.48468e+06	8.89117e+06
				673.974	236.162	2.31961e+06	4.79873e+06	2.10679e+06	2.66508e+06	2.15976e+06	2.21955e+06	1.94934e+06	1.85167e+06	2.00225e+06	1.81373e+06	1.9103e+06	2.01469e+06	3.58464e+06	2.07726e+06	2.11635e+06	2.16736e+06
				667.053	266.172	8.12793e+06	1.6222e+07	4.49592e+06	8.91896e+06	7.15139e+06	3.53963e+06	5.61855e+06	5.50983e+06	5.27801e+06	9.03714e+06	5.13692e+06	6.132e+06	8.79457e+06	7.32799e+06	8.27868e+06	8.0392e+06
				659.596	163.039	1.64453e+07	1.63308e+07	1.40608e+07	1.55932e+07	9.78844e+06	8.82926e+06	1.08033e+07	1.33523e+07	1.06096e+07	1.04796e+07	1.29325e+07	1.20677e+07	2.07757e+07	1.37076e+07	1.37279e+07	1.29429e+07
				648.138	465.304	1.25595e+06	3.41914e+06	1.58e+06	2.37844e+06	2.41169e+06	342103	1.20626e+06	2.67113e+06	4.07039e+06	4.52416e+06	2.07558e+07	3.53422e+06	6.49547e+06	5.15784e+06	7.13531e+06	6.97453e+06
		N6-(1,2-Dicarboxyethyl)-AMP	0.768738	647.818	464.301	4.44341e+06	1.2012e+07	5.43142e+06	8.25529e+06	8.38143e+06	1.29375e+06	4.04328e+06	8.97663e+06	1.95944e+07	2.05562e+07	7.36085e+07	1.22316e+07	2.17884e+07	2.27393e+07	2.47777e+07	2.43441e+07
		(2R)-O-Phospho-3-sulfolactate	-11.194	647.573	251.125	1.24784e+07	1.30999e+07	7.18655e+06	1.38672e+07	2.07902e+07	2.99175e+06	4.34983e+06	7.91918e+06	6.11705e+06	8.11712e+06	1.9112e+07	1.48613e+07	8.78841e+06	1.00533e+07	1.05715e+07	1.11033e+07
		Hymexazol O-glucoside	-2.34968	641.373	262.235	3.02928e+06	3.42937e+06	2.72181e+06	3.12587e+06	2.42101e+06	1.98471e+06	1.88007e+06	2.00647e+06	1.79767e+06	1.696e+06	2.43849e+06	1.38425e+06	6.15221e+06	5.34275e+06	5.54123e+06	5.37977e+06
				638.82	291.266	1.26466e+06	1.05429e+06	571190	915195	1.16205e+06	539242	575521	869506	701637	1.02624e+06	911609	1.54264e+06	1.78039e+06	1.2438e+06	1.20041e+06	1.22105e+06
				638.413	347.23	1.80449e+06	1.35242e+07	2.92178e+06	3.58061e+06	989010	1.42927e+06	1.12953e+06	1.3456e+06	1.05936e+06	1.30973e+06	1.55437e+06	1.17089e+06	1.53538e+06	1.87466e+06	1.92979e+06	2.01832e+06
				634.782	202.214	6.59186e+06	3.9513e+06	1.2958e+06	2.83617e+06	5.89331e+06	691021	1.6269e+06	3.51236e+06	2.23278e+06	4.07586e+06	3.42756e+06	2.43174e+06	6.86539e+06	5.69867e+06	5.67146e+06	5.24282e+06
		Debromohymenialdisine	-8.85175	633.21	246.242	2.49775e+07	2.24072e+07	1.03492e+07	1.77277e+07	1.99911e+07	6.84023e+06	1.41841e+07	1.56589e+07	1.35041e+07	1.96869e+07	2.26388e+07	3.05954e+07	3.02781e+07	2.79972e+07	2.7264e+07	2.69009e+07
		Isopimpinellin	3.57947	632.768	247.224	3.97635e+06	3.60372e+06	1.47366e+06	2.07636e+06	2.98097e+06	1.13309e+06	2.25062e+06	2.41657e+06	2.04224e+06	2.17114e+06	2.45387e+06	3.35096e+06	4.49229e+06	3.24993e+06	3.11184e+06	3.06319e+06
		(4-ethenyl-2-hydroxy-6-methoxyphenyl)oxidanesulfonic acid	9.7801	632.53	247.24	2.92317e+06	2.66796e+06	1.50819e+06	2.07636e+06	2.25876e+06	1.13309e+06	1.61287e+06	1.87459e+06	1.55466e+06	2.91658e+06	3.37462e+06	4.30387e+06	4.79816e+06	4.3257e+06	4.06413e+06	4.08249e+06
				601.233	357.134	106602	118757	139895	100579	44815.6	75470.7	22582	24142.8	56032.7	70313.3	35444.8	23283.2	2.89699e+06	2.51137e+06	2.726e+06	2.70044e+06
		PQQ	-22.8909	585.687	331.206	3.24008e+06	5.15126e+06	723563	2.35518e+06	1.34084e+06	703612	1.79472e+06	855527	918025	1.846e+06	2.52507e+06	1.83667e+06	6.3021e+06	1.92952e+06	1.93108e+06	1.85908e+06
				585.653	223.187	1.76278e+06	2.92133e+06	2.83863e+06	1.67942e+06	2.63657e+06	2.73356e+06	2.08002e+06	2.67376e+06	2.71314e+06	2.3749e+06	2.74991e+06	2.41733e+06	2.72048e+06	2.4267e+06	2.64702e+06	2.64637e+06
				583.875	222.185	1.74615e+07	2.25358e+07	2.82012e+07	1.57766e+07	1.90567e+07	1.83456e+07	1.71558e+07	2.35429e+07	2.34102e+07	2.10613e+07	2.35625e+07	2.16127e+07	2.37193e+07	2.23289e+07	2.27339e+07	2.3091e+07
		3-Sulfomucote	3.81348	583.851	223.181	2.45155e+06	2.69798e+06	3.25459e+06	2.08811e+06	2.45143e+06	2.42486e+06	2.90941e+06	3.69768e+06	3.79533e+06	3.39648e+06	3.79577e+06	3.42228e+06	3.57596e+06	2.73415e+06	3.89208e+06	3.74227e+06
		Serylglutamic acid	-1.74074	560.627	234.205	3.67382e+06	3.57919e+06	3.43399e+06	4.08595e+06	3.92807e+06	2.6092e+06	2.7744e+06	3.40384e+06	3.14342e+06	3.22352e+06	3.52077e+06	2.17991e+06	7.34127e+06	7.19983e+06	7.75435e+06	8.13368e+06
		Oxolinic acid	-0.304824	558.516	262.237	8.49093e+06	6.90297e+06	3.07885e+06	4.50525e+06	7.9498e+06	1.16538e+06	4.23893e+06	5.54239e+06	4.39977e+06	5.44659e+06	4.67726e+06	5.98787e+06	8.5637e+06	7.81124e+06	8.25354e+06	8.14433e+06
				555.487	464.836	8.62924e+06	1.27272e+07	7.04623e+06	6.03036e+06	9.50805e+06	6.08354e+06	6.20382e+06	6.74855e+06	7.05436e+06	6.82357e+06	7.4506e+06	7.10258e+06	2.46938e+07	7.66233e+06	7.65667e+06	7.14609e+06
		1-O-(2-Acetamido-2-deoxy-alpha-D-glucopyranosyl)-1D-myo-inositol 3-phosphate	-2.34345	555.371	464.334	2.01058e+07	2.84143e+07	1.77367e+07	1.47644e+07	2.24174e+07	1.44526e+07	9.06995e+06	1.67211e+07	9.00193e+06	1.64966e+07	1.03488e+07	8.99998e+06	4.67528e+07	1.96374e+07	1.94239e+07	1.7343e+07
		3,4-Hexahydroxydiphenoylarabinose	23.5444	555.186	453.34	3.62071e+07	5.37727e+07	3.67858e+07	3.19679e+07	5.12776e+07	3.41574e+07	3.22007e+07	4.55411e+07	3.52195e+07	4.58433e+07	3.8224e+07	3.5403e+07	7.67426e+07	4.8128e+07	4.86304e+07	4.68924e+07
				549.555	243.088	4.31645e+06	5.37217e+06	2.15119e+06	5.96784e+06	1.05754e+07	1.06483e+06	4.66399e+06	6.42034e+06	5.08339e+06	8.75152e+06	7.02535e+06	7.18585e+06	5.62804e+06	5.58698e+06	5.86452e+06	6.13831e+06
		Alanyl-Glutamic acid	20.1575	548.487	218.211	2.38259e+07	1.85927e+07	8.47935e+06	1.29119e+07	1.66338e+07	4.45993e+06	1.12922e+07	1.16864e+07	1.06991e+07	1.56524e+07	1.60298e+07	2.08863e+07	2.49761e+07	1.99759e+07	1.93579e+07	1.77369e+07
				545.567	419.787	1.04122e+07	1.33488e+07	1.05508e+07	1.07222e+07	1.3578e+07	1.44806e+07	1.17024e+07	1.55019e+07	1.29241e+07	1.49117e+07	1.25397e+07	1.27681e+07	1.74487e+07	1.59505e+07	1.70877e+07	1.49227e+07
		CDP-N-methylethanolamine	-11.0135	545.567	461.273	2.12091e+07	2.43723e+07	2.35472e+07	2.25662e+07	2.46884e+07	2.3778e+07	1.94262e+07	2.35391e+07	2.21636e+07	2.30044e+07	1.9544e+07	2.09199e+07	1.94277e+07	2.383e+07	2.64823e+07	2.44303e+07
				545.567	418.783	1.20319e+08	1.40693e+08	1.28614e+08	1.18349e+08	1.45846e+08	1.22499e+08	1.00398e+08	1.25399e+08	1.06181e+08	1.25665e+08	1.0261e+08	1.0731e+08	1.51493e+08	1.34779e+08	1.39679e+08	1.2994e+08
				545.567	792.593	1.50619e+07	2.04217e+07	1.48235e+07	1.30003e+07	2.33716e+07	1.00029e+07	6.89858e+06	1.47e+07	7.24705e+06	9.82897e+06	7.64674e+06	7.52757e+06	4.51399e+07	1.63122e+07	1.08534e+07	1.42767e+07
				545.566	407.792	9.23461e+07	1.0857e+08	8.65901e+07	8.25583e+07	1.16861e+08	7.96321e+07	5.97616e+07	8.82605e+07	6.51029e+07	8.18283e+07	6.30382e+07	6.60267e+07	1.61066e+08	9.55868e+07	9.28277e+07	8.45858e+07
				545.566	408.795	1.11176e+07	1.36627e+07	1.07667e+07	9.76278e+06	1.52448e+07	9.69631e+06	7.12505e+06	1.21407e+07	8.44532e+06	1.04335e+07	7.99464e+06	8.01455e+06	1.98372e+07	1.23564e+07	1.25486e+07	1.09825e+07
				545.566	815.578	1.5859e+07	3.11197e+07	2.21816e+07	2.2249e+07	4.13732e+07	2.25436e+07	1.65928e+07	3.09679e+07	1.98674e+07	1.98538e+07	2.02336e+07	2.20632e+07	4.8987e+07	3.03314e+07	3.09083e+07	2.73314e+07
				545.395	396.801	1.85759e+08	2.46873e+08	2.03237e+08	1.93341e+08	3.19032e+08	2.08183e+08	1.72319e+08	2.6244e+08	1.85503e+08	2.42051e+08	1.89857e+08	1.99804e+08	3.55897e+08	2.64949e+08	2.69341e+08	2.50421e+08
				545.395	427.284	2.86035e+06	3.40541e+06	4.38057e+06	2.86349e+06	4.52824e+06	3.31769e+06	2.58831e+06	4.07369e+06	2.48581e+06	3.89774e+06	2.71912e+06	2.48101e+06	4.17242e+06	3.07444e+06	4.62453e+06	4.34725e+06
				545.394	397.804	1.67146e+07	3.06328e+07	1.81652e+07	2.34334e+07	4.01154e+07	2.61186e+07	2.28505e+07	3.22552e+07	2.27288e+07	3.11825e+07	2.37511e+07	2.50312e+07	4.47135e+07	3.25703e+07	3.38521e+07	3.12834e+07
				545.225	462.276	2.37866e+06	3.18991e+06	3.17271e+06	1.95381e+06	2.68428e+06	2.9819e+06	1.96043e+06	2.05922e+06	2.10652e+06	2.27188e+06	1.94351e+06	2.01317e+06	2.31368e+06	3.05715e+06	3.10562e+06	2.3326e+06
				544.611	793.599	5.55537e+06	7.84374e+06	6.44627e+06	4.27319e+06	1.09773e+07	5.09386e+06	3.3778e+06	5.01701e+06	3.32093e+06	4.65244e+06	3.60118e+06	3.21996e+06	2.10707e+07	5.45208e+06	5.47074e+06	4.87606e+06
		Agrocin 84	-9.50754	533.104	703.5	1.21013e+07	1.34291e+07	1.23916e+07	1.41426e+07	2.00277e+07	1.33171e+07	9.55077e+06	8.49441e+06	7.47402e+06	1.42811e+07	8.50171e+06	7.52064e+06	2.20983e+07	9.90881e+06	1.41584e+07	1.43392e+07
				533.075	404.73	6.13935e+06	7.5238e+06	6.4162e+06	7.02071e+06	7.3365e+06	8.70406e+06	6.72659e+06	5.62123e+06	9.20209e+06	6.55102e+06	6.63644e+06	5.89773e+06	6.82285e+06	6.57957e+06	6.94954e+06	9.83196e+06
				532.856	359.232	1.44452e+06	1.94628e+06	2.53175e+06	2.74307e+06	4.7499e+06	3.02128e+06	2.05577e+06	3.67913e+06	1.84545e+06	3.53569e+06	2.08981e+06	2.02849e+06	3.38651e+06	3.54315e+06	3.9657e+06	3.74566e+06
		Norbadione A	-7.00312	532.764	679.511	6.27227e+07	6.59442e+07	5.59699e+07	5.8366e+07	9.19456e+07	5.85987e+07	3.71722e+07	5.344e+07	4.07608e+07	5.68724e+07	4.10802e+07	4.24313e+07	1.5572e+08	6.50528e+07	5.8915e+07	5.77838e+07
				532.764	702.497	5.1929e+07	5.8783e+07	5.39721e+07	6.02072e+07	8.75267e+07	5.87589e+07	4.39131e+07	6.03128e+07	4.82629e+07	6.36186e+07	4.71742e+07	4.99939e+07	9.85899e+07	6.70634e+07	6.42371e+07	6.45299e+07
				532.671	680.516	2.51089e+07	2.67575e+07	2.16807e+07	2.30887e+07	3.62155e+07	2.23142e+07	1.40999e+07	2.0964e+07	1.65264e+07	2.25703e+07	1.58081e+07	1.68267e+07	6.13315e+07	2.52987e+07	2.28913e+07	2.25072e+07
				532.654	362.239	2.40236e+07	2.28336e+07	2.6223e+07	2.69673e+07	2.79178e+07	2.47772e+07	2.07587e+07	1.84073e+07	2.50025e+07	2.3743e+07	2.17389e+07	2.7065e+07	2.31333e+07	2.52992e+07	2.71268e+07	2.56317e+07
				532.621	341.262	1.0899e+07	1.40558e+07	1.39408e+07	1.57708e+07	2.62313e+07	1.66129e+07	1.3927e+07	2.06736e+07	1.62807e+07	2.24182e+07	1.56569e+07	1.65824e+07	1.80948e+07	2.10354e+07	2.13171e+07	2.1348e+07
				532.281	351.248	2.21516e+07	2.17056e+07	2.32493e+07	2.4179e+07	3.14756e+07	2.2478e+07	1.23486e+07	2.62934e+07	1.94021e+07	2.34141e+07	1.67431e+07	2.15348e+07	2.83481e+07	2.55862e+07	2.45736e+07	2.38236e+07
				521.533	329.185	1.13202e+07	885107	1.03839e+07	6.35605e+06	2.21697e+06	1.31075e+06	644575	9.30743e+06	4.78942e+06	1.41773e+06	908367	8.64618e+06	3.5111e+06	2.49602e+06	4.20481e+06	2.36711e+06
				516.737	566.428	1.9793e+07	1.63009e+07	1.61018e+07	1.74662e+07	2.42491e+07	1.60513e+07	5.41043e+06	1.46039e+07	8.71992e+06	1.20277e+07	7.13323e+06	1.00142e+07	3.86691e+07	1.615e+07	1.41187e+07	1.35653e+07
				516.667	283.717	1.04258e+07	1.15512e+07	9.32615e+06	1.62374e+07	2.59183e+07	1.36756e+07	1.02511e+07	2.22717e+07	1.25073e+07	1.77545e+07	1.3596e+07	1.50699e+07	1.22526e+07	1.77746e+07	2.00161e+07	1.92071e+07
				516.311	588.41	3.90377e+07	4.14196e+07	4.84664e+07	5.49021e+07	8.54912e+07	5.82028e+07	3.21412e+07	6.54725e+07	3.99231e+07	5.51611e+07	4.14006e+07	4.82577e+07	5.67902e+07	5.91295e+07	6.14094e+07	5.88179e+07
				516.311	589.413	1.3172e+07	1.39867e+07	1.60362e+07	1.80612e+07	2.85355e+07	1.93442e+07	1.07843e+07	2.20707e+07	1.33763e+07	1.84699e+07	1.42322e+07	1.61841e+07	1.91825e+07	1.99848e+07	2.05655e+07	1.94535e+07
		2',3'-Cyclic UMP	1.22515	514.39	307.174	4.65695e+06	197913	4.78772e+06	2.63907e+06	728143	338327	120447	4.18071e+06	1.24431e+06	387706	240219	3.53782e+06	1.08337e+06	1.09365e+06	1.10484e+06	968915
				514.067	318.168	1.59435e+07	882040	1.72029e+07	1.17452e+07	5.58453e+06	2.95988e+06	1.04357e+06	2.56834e+07	1.16343e+07	4.43167e+06	1.67746e+06	2.27813e+07	3.30787e+06	8.09953e+06	9.26657e+06	8.91792e+06
				505.991	569.313	3.43366e+07	1.05777e+06	3.49498e+07	2.36776e+07	6.32285e+06	2.2953e+06	1.33048e+06	4.21464e+07	1.34138e+07	5.00525e+06	2.48521e+06	3.90318e+07	8.18148e+06	9.63486e+06	1.10186e+07	1.11596e+07
				505.865	564.359	4.67512e+07	1.26649e+06	3.20799e+07	1.86197e+07	4.76917e+06	1.77768e+06	581299	1.44827e+07	6.11926e+06	2.30109e+06	1.07123e+06	1.25574e+07	1.7116e+07	6.30982e+06	5.96747e+06	5.42973e+06
				505.027	194.115	1.1882e+07	1.38349e+07	1.46456e+07	1.37112e+07	1.25777e+07	1.33813e+07	1.28464e+07	1.22837e+07	1.22461e+07	1.26624e+07	1.27961e+07	1.21267e+07	4.35219e+06	1.28737e+07	1.1634e+07	1.24404e+07
				490.359	237.161	1.48694e+06	1.4789e+06	1.31017e+06	1.50044e+06	3.53372e+06	1.4003e+06	2.80975e+06	1.0936e+06	944483	824728	1.40078e+06	973422	2.1007e+06	1.98311e+06	1.86205e+06	1.92701e+06
				485.937	267.17	2.34848e+06	2.86577e+06	619212	1.81104e+06	3.41357e+06	642543	566773	1.02587e+06	852277	1.29833e+06	1.24156e+06	2.73887e+06	1.8158e+06	1.49385e+06	1.36537e+06	1.32427e+06
				485.219	497.236	1.60439e+07	117397	1.37362e+07	8.00342e+06	2.50011e+06	121866	103343	1.36673e+07	6.15503e+06	1.79527e+06	502527	1.27219e+07	3.66597e+06	3.749e+06	3.95772e+06	4.20083e+06
				485.106	476.307	1.41914e+08	3.42916e+06	1.02755e+08	5.34186e+07	1.70424e+07	4.42117e+06	3.23996e+06	6.18199e+07	2.15138e+07	9.46333e+06	4.70212e+06	5.16512e+07	4.77848e+07	2.30696e+07	2.1218e+07	1.99152e+07
				484.81	459.28	1.73256e+07	30634.2	1.7125e+07	9.33772e+06	2.65353e+06	64207.9	142140	1.70512e+07	7.5436e+06	1.96058e+06	537353	1.62738e+07	3.92101e+06	4.52575e+06	4.9668e+06	5.10143e+06
				470.269	415.254	2.76099e+07	530674	2.68312e+07	1.49998e+07	4.45232e+06	606600	368145	2.30286e+07	9.49192e+06	2.44151e+06	704970	2.25154e+07	7.22202e+06	6.79318e+06	8.34504e+06	8.88664e+06
		Cliomide	20.6812	470.055	433.284	3.52519e+07	639846	2.63296e+07	1.41559e+07	4.35623e+06	2.14155e+06	268755	1.45942e+07	6.03508e+06	1.42933e+06	495055	1.32402e+07	1.20977e+07	6.41399e+06	5.83593e+06	5.84738e+06
				467.868	312.004	1.29865e+06	2.16466e+06	401512	1.24012e+06	1.80843e+06	168148	460108	2.53872e+06	1.84088e+06	2.62032e+06	2.57025e+06	1.16589e+06	383714	1.77421e+06	1.97432e+06	2.15154e+06
				467.449	368.928	3.64083e+07	4.32199e+07	7.29239e+06	1.79055e+07	2.86602e+07	4.19221e+06	8.78724e+06	3.27376e+07	2.13397e+07	3.4181e+07	3.48194e+07	1.71166e+07	3.33922e+07	2.52784e+07	2.74572e+07	2.83869e+07
				465.795	333.152	565040	244497	555867	685016	626225	254824	270716	1.30458e+06	1.03105e+06	905459	309016	1.9068e+06	913802	852470	942143	1.068e+06
				465.17	370.925	2.68801e+07	4.22253e+07	6.77393e+06	1.75431e+07	2.82072e+07	3.94126e+06	1.46773e+07	3.19747e+07	2.52779e+07	3.26798e+07	3.45548e+07	1.66888e+07	3.2274e+07	2.48978e+07	2.64572e+07	2.8011e+07
				456.306	410.186	4.23256e+06	62278.4	3.8607e+06	2.23831e+06	524102	109485	118088	3.46566e+06	1.27029e+06	341298	90336.8	3.66054e+06	946473	748449	968866	1.15261e+06
				454.214	409.183	2.42444e+07	1.50658e+06	2.19303e+07	1.26146e+07	3.53143e+06	1.38597e+06	1.31607e+06	2.07706e+07	9.73495e+06	2.89033e+06	1.73364e+06	2.04519e+07	6.41226e+06	6.85802e+06	7.88578e+06	8.07378e+06
				453.135	371.227	4.24647e+07	1.58803e+06	3.76479e+07	2.18689e+07	5.44175e+06	1.33556e+06	627332	2.46166e+07	1.13151e+07	3.19337e+06	839868	2.79808e+07	1.21062e+07	9.82562e+06	1.02641e+07	9.82541e+06
				452.421	389.257	2.9833e+07	653752	2.34769e+07	1.27903e+07	3.69778e+06	639270	241604	1.26747e+07	5.64589e+06	1.51065e+06	331924	1.17908e+07	1.03974e+07	5.92071e+06	5.52149e+06	4.84288e+06
				450.831	333.154	174063	302954	154969	326811	478347	839864	385286	27712.8	167136	395086	439628	114639	455240	335166	335293	323045
		2,4-Dioxotetrahydropyrimidine D-ribonucleotide	-11.3775	433.874	327.201	6.86019e+07	1.33956e+06	5.56128e+07	3.01351e+07	6.03776e+06	1.09423e+06	482165	3.68426e+07	1.62454e+07	3.67521e+06	660748	3.53632e+07	2.38168e+07	1.21373e+07	9.48829e+06	1.02939e+07
		Bluensidine 6-phosphate	24.3844	433.684	345.231	1.86484e+07	1.1843e+06	1.33161e+07	7.30491e+06	2.00906e+06	1.14082e+06	839270	6.5699e+06	2.75934e+06	869197	734656	6.88285e+06	7.60148e+06	2.97992e+06	1.94554e+06	2.27097e+06
				433.329	328.204	1.00954e+07	740249	8.17101e+06	4.45037e+06	1.38144e+06	913092	568902	5.37404e+06	2.10389e+06	817708	696604	5.14529e+06	3.38108e+06	1.98109e+06	1.56138e+06	1.70511e+06
				428.24	349.183	1.13423e+08	4.71699e+06	1.29038e+08	7.93145e+07	3.36292e+07	1.7418e+07	5.33826e+06	1.53469e+08	6.88163e+07	2.23082e+07	1.30086e+07	1.49105e+08	2.82081e+07	4.99353e+07	5.37197e+07	6.08181e+07
				408.164	305.157	4.13446e+07	3.69262e+06	5.40951e+07	3.07743e+07	1.24572e+07	1.4629e+06	2.70088e+06	5.75232e+07	2.82322e+07	8.5241e+06	4.23105e+06	6.1242e+07	2.74192e+07	1.79643e+07	1.57093e+07	2.08122e+07
		DCI	3.92828	399.07	249.157	1.154e+08	2.92237e+07	3.40834e+06	1.03477e+08	4.13219e+07	2.50813e+06	3.65464e+06	2.56359e+06	1.626e+06	589114	406983	147116	1.11094e+07	1.77797e+07	1.94502e+07	1.94032e+07
				392.264	305.157	7.90394e+07	5.73296e+06	9.33372e+07	5.99516e+07	1.85105e+07	7.59323e+06	4.92416e+06	1.08458e+08	5.15678e+07	1.69286e+07	7.06225e+06	1.11255e+08	2.87353e+07	3.31926e+07	2.7325e+07	3.67901e+07
		2-Amino-1,2-bis(p-chlorophenyl)ethanol	8.11954	392.24	283.175	5.48157e+07	2.09608e+06	4.22378e+07	2.65688e+07	6.26216e+06	2.44375e+06	837736	2.60204e+07	1.15658e+07	4.0044e+06	1.38569e+06	2.6209e+07	2.79063e+07	1.01238e+07	6.75892e+06	8.09636e+06
				375.565	305.156	5.09476e+07	1.00565e+07	5.95741e+07	6.46699e+07	2.95539e+07	1.60272e+07	9.56423e+06	6.80098e+07	3.16709e+07	1.24974e+07	1.32864e+07	6.97422e+07	1.73725e+07	3.79107e+07	2.49452e+07	4.7818e+07
				374.988	189.074	4.98008e+06	1.97293e+06	2.66209e+06	3.73294e+06	1.24158e+06	1.48459e+06	849001	5.06264e+06	3.62417e+06	4.40964e+06	781710	5.30836e+06	2.47658e+06	3.50857e+06	3.32951e+06	3.45541e+06
				374.825	261.131	1.59663e+07	3.59218e+06	2.06405e+07	1.61251e+07	8.36323e+06	2.53372e+06	2.77412e+06	2.45529e+07	1.24796e+07	6.80121e+06	4.9699e+06	2.26433e+07	8.61384e+06	1.103e+07	1.09266e+07	1.18676e+07
				369.415	205.097	1.60918e+07	1.29908e+07	6.75645e+06	1.10203e+07	8.8065e+06	2.41895e+06	2.51125e+06	1.42867e+07	1.02163e+07	1.19721e+07	5.31548e+06	1.49496e+07	8.76905e+06	1.03441e+07	8.83762e+06	9.4722e+06
				367.878	188.064	3.75402e+07	3.56589e+07	1.82338e+07	2.95907e+07	3.0046e+07	1.06818e+07	1.92541e+07	4.51307e+07	3.26934e+07	3.89122e+07	3.49642e+07	4.49887e+07	2.09006e+07	3.0907e+07	2.88108e+07	3.02671e+07
				355.151	261.131	3.67925e+06	4.76347e+06	5.27968e+06	7.22346e+06	9.64368e+06	6.28173e+06	4.89874e+06	6.21693e+06	3.46139e+06	2.81669e+06	5.9046e+06	5.57908e+06	1.69801e+07	7.16122e+06	5.87942e+06	5.60478e+06
				351.492	188.07	8.10509e+06	4.20319e+07	0	8.75616e+06	3.29667e+07	7.18191e+06	2.10826e+07	2.33387e+06	0	3.75807e+06	3.59964e+07	1.85474e+06	2.55735e+07	1.32087e+07	1.15437e+07	7.86618e+06
				309.189	220.118	8.31417e+06	864473	3.62011e+06	890190	435505	174702	183811	7.32051e+06	4.65664e+06	6.85495e+06	226349	8.60109e+06	7.48826e+06	1.28923e+06	505128	1.5489e+06
				296.636	188.07	2.02496e+07	1.84705e+07	1.41141e+07	3.19185e+06	6.06099e+06	0	0	3.86972e+07	2.98932e+07	3.24882e+07	3.17574e+06	2.28624e+07	2.69238e+07	1.11869e+07	0	664894
				287.593	220.118	9.89787e+06	7.21097e+06	3.42565e+06	5.12152e+06	7.36149e+06	1.63022e+06	4.48211e+06	4.25773e+06	1.73596e+06	3.78569e+06	7.47285e+06	8.63417e+06	1.45809e+06	4.75252e+06	4.39133e+06	4.72873e+06
				273.476	220.118	5.95202e+06	9.9679e+06	1.10972e+06	7.04493e+06	5.88848e+06	1.92929e+06	4.1627e+06	1.77981e+06	866918	1.69318e+06	6.49335e+06	5.03035e+06	1.22068e+06	5.40769e+06	6.23571e+06	3.75672e+06
				259.201	188.07	3.61933e+07	3.83404e+07	7.94606e+06	2.9179e+07	3.2581e+07	2.1714e+06	1.92196e+07	1.09594e+07	2.43729e+06	3.69379e+06	3.14995e+07	4.31479e+07	4.89762e+06	2.5854e+07	1.50919e+07	3.06641e+07
		Aminomalote	-19.9477	249.97	120.081	1.72298e+07	1.36836e+07	1.20497e+07	9.75133e+06	8.81521e+06	3.73324e+06	4.73483e+06	1.47339e+08	1.08631e+08	1.10325e+08	6.19743e+06	1.92493e+07	8.05668e+07	1.13832e+07	8.20441e+06	1.12353e+07
		Aminomalote	-20.8487	207.571	120.081	1.30245e+08	1.23908e+08	4.75142e+07	9.37179e+07	9.19251e+07	3.29123e+07	7.40015e+07	3.23647e+07	1.72636e+07	2.55553e+07	1.00093e+08	1.75468e+08	1.23544e+07	9.65293e+07	9.19777e+07	9.82357e+07
				206.832	166.086	9.30833e+07	8.77964e+07	3.20835e+07	6.2902e+07	5.87353e+07	2.11077e+07	4.85354e+07	1.97598e+07	1.13073e+07	1.64982e+07	6.88182e+07	1.19366e+08	1.15034e+07	6.50493e+07	6.38189e+07	6.63335e+07
				124.841	291.07	1.50961e+07	4.72446e+07	3.7372e+06	2.90968e+06	5.92298e+06	5.53362e+06	1.83919e+06	5.05908e+07	1.2264e+07	2.82264e+07	5.81727e+06	5.52435e+06	513055	2.32785e+07	5.92486e+06	2.33129e+07
				74.1726	664.17	3.30876e+06	3.99522e+06	705968	2.71175e+06	8.95202e+06	0	1.71078e+06	4.44446e+06	2.79008e+06	5.01304e+06	3.26438e+06	2.1856e+06	2.43765e+06	1.95182e+06	1.97569e+06	1.18385e+06
				73.9133	298.09	606877	4.70524e+06	1.35966e+06	2.08275e+06	3.23492e+06	1.83336e+06	1.51789e+06	9.10758e+06	2.77341e+06	2.02571e+06	3.67165e+06	3.25724e+06	205905	3.07925e+06	4.71458e+06	4.51551e+06
				73.4803	403.23	8.57195e+06	7.27809e+06	3.70404e+06	5.54903e+06	7.23948e+06	1.16239e+06	5.33493e+06	1.48261e+07	8.31276e+06	8.2399e+06	8.52897e+06	9.45335e+06	5.56941e+06	6.24798e+06	6.51774e+06	6.3426e+06
				72.2087	373.243	384779	973781	889942	499551	663050	1.4095e+06	1.33204e+06	1.2423e+06	1.0707e+06	2.57942e+06	1.90785e+06	904180	0	2.30136e+06	3.34387e+06	2.62976e+06
		Pyruvate	23.5754	71.9313	89.0715	3.47497e+06	3.17633e+06	5.63271e+06	3.51211e+06	1.68696e+06	4.81723e+06	3.57932e+06	4.47069e+06	3.90832e+06	4.73973e+06	2.64938e+06	3.79602e+06	7.81915e+06	3.97742e+06	4.15458e+06	3.98961e+06
				71.0783	372.237	1.79762e+06	3.99636e+06	917751	343895	2.26107e+06	201220	3.06624e+06	8.14205e+06	5.98821e+06	1.08594e+07	9.11866e+06	708919	856428	9.74226e+06	1.06824e+07	9.22637e+06
				70.7164	202.107	3.92334e+06	3.51031e+06	2.26033e+06	3.05123e+06	3.09557e+06	969706	2.20616e+06	3.44464e+06	3.26977e+06	3.56042e+06	2.9646e+06	4.40703e+06	1.629e+06	2.74271e+06	2.91817e+06	2.48931e+06
				70.7164	220.118	3.05038e+07	2.39568e+07	1.15642e+07	1.81662e+07	1.72014e+07	4.78808e+06	1.54869e+07	2.51504e+07	1.77646e+07	2.31697e+07	2.39961e+07	3.34326e+07	216530	1.52807e+07	1.88971e+07	1.86024e+07
				70.5666	166.086	2.59546e+08	2.75722e+08	1.01502e+08	1.9159e+08	1.70516e+08	5.8694e+07	1.52714e+08	2.70507e+08	2.28949e+08	2.20848e+08	2.03849e+08	3.52561e+08	3.29048e+07	1.9107e+08	2.22247e+08	2.31843e+08
				70.5666	103.053	1.20353e+07	1.12912e+07	3.93844e+06	9.17528e+06	5.48691e+06	5.38539e+06	7.02606e+06	1.33135e+07	1.15878e+07	1.05262e+07	1.01025e+07	1.48788e+07	6.9586e+06	9.14215e+06	9.03645e+06	9.84258e+06
				70.5226	87.09	3.63843e+07	3.5008e+07	2.31138e+07	2.76508e+07	3.01507e+07	1.47244e+07	2.82538e+07	3.67276e+07	2.80496e+07	2.97019e+07	2.73353e+07	4.42917e+07	2.93601e+07	2.7103e+07	2.84962e+07	3.04678e+07
				70.5226	242.098	2.35296e+07	1.77036e+07	1.31521e+07	1.42129e+07	1.51311e+07	6.38598e+06	1.73777e+07	3.06326e+07	2.25278e+07	2.56393e+07	2.38786e+07	3.20284e+07	742395	1.49579e+07	1.78975e+07	1.73717e+07
		2,4-DB	-21.0058	70.5226	250.093	1.1112e+07	8.96036e+06	6.29338e+06	9.97238e+06	2.23918e+07	7.57219e+06	7.69655e+06	2.11883e+07	2.23119e+07	1.50805e+07	1.74015e+07	1.47382e+07	1.89899e+07	1.42474e+07	1.82178e+07	1.69011e+07
				70.5226	285.078	7.70044e+06	1.57164e+07	4.44645e+06	5.56216e+06	5.05992e+06	3.2724e+06	5.48775e+06	8.96587e+06	1.14787e+07	8.98521e+06	5.58103e+06	1.27981e+07	4.09943e+06	5.72115e+06	6.17918e+06	8.79324e+06
				70.4926	86.0968	5.11235e+08	5.02832e+08	2.19573e+08	3.9304e+08	3.42882e+08	1.21973e+08	3.2394e+08	5.17272e+08	4.23186e+08	4.33394e+08	3.97891e+08	6.45134e+08	2.62328e+08	3.61332e+08	4.09386e+08	4.21005e+08
				70.3289	218.139	6.85639e+06	3.98266e+07	1.09123e+07	2.20988e+07	1.2261e+07	2.573e+06	8.79745e+06	1.4628e+07	1.40852e+07	2.18291e+07	1.20837e+07	2.06028e+07	1.93573e+07	2.12453e+07	2.21798e+07	2.40237e+07
				70.3252	271.062	4.38891e+06	4.10882e+06	1.3823e+06	1.77545e+06	1.34194e+06	1.30647e+06	1.85061e+06	3.72033e+06	4.60158e+06	3.65879e+06	3.1216e+06	3.4849e+06	6.4147e+06	3.63033e+06	3.10707e+06	4.28029e+06
				69.6502	318.184	4.6654e+06	3.59543e+06	2.08198e+06	4.06798e+06	4.9597e+06	484648	2.95732e+06	5.01549e+06	2.78707e+06	5.27046e+06	4.71434e+06	5.12496e+06	4.70267e+06	3.05215e+06	3.58594e+06	2.97716e+06
				69.6392	121.085	3.8902e+07	4.52698e+07	2.37207e+07	3.98016e+07	2.79726e+07	1.65049e+07	3.3127e+07	4.32863e+07	3.4613e+07	3.97169e+07	3.15521e+07	6.62131e+07	1.50059e+07	3.40768e+07	3.47951e+07	3.76548e+07
				69.4646	262.165	9.06552e+06	1.3478e+07	4.78509e+06	9.43752e+06	8.07154e+06	1.62374e+06	5.09189e+06	8.78572e+06	6.3948e+06	8.82066e+06	9.39632e+06	8.68953e+06	6.76324e+06	9.56266e+06	8.51375e+06	1.04139e+07
				69.296	217.085	2.12105e+07	1.5399e+07	2.42736e+07	2.51721e+07	2.61569e+07	1.82075e+07	1.96748e+07	2.19514e+07	1.67651e+07	1.57425e+07	1.81751e+07	1.72104e+07	1.93403e+07	1.94024e+07	2.16098e+07	2.09414e+07
				69.0197	245.178	2.38437e+07	4.68772e+07	6.35861e+06	1.97889e+07	1.04619e+07	5.43918e+06	6.13625e+06	6.4747e+06	5.86546e+06	7.22483e+06	5.63091e+06	4.99672e+06	8.02162e+06	9.17052e+06	1.06952e+07	9.47888e+06
				68.951	262.156	7.43707e+06	1.48766e+07	3.6844e+06	7.6399e+06	7.1793e+06	1.84826e+06	6.21274e+06	1.60268e+07	1.21468e+07	1.51822e+07	1.18365e+07	1.61528e+07	8.20871e+06	8.90076e+06	1.06944e+07	8.81763e+06
		Se-Methyl-L-selenocysteine	-16.0324	68.8822	183.084	1.20841e+07	1.03805e+07	206109	2.93931e+06	4.02138e+06	355611	3.13859e+06	1.15763e+07	4.32638e+06	8.3877e+06	6.4514e+06	1.42696e+07	1.40878e+07	4.76981e+06	8.51481e+06	3.03448e+06
		L-Serine-phosphoethanolamine	23.3643	68.8797	229.153	9.24277e+06	2.30452e+08	3.70759e+06	7.93813e+06	9.54013e+06	4.76786e+06	4.56682e+06	1.77848e+07	7.22749e+06	9.69821e+06	7.35173e+06	1.0793e+07	1.47745e+07	1.82382e+07	2.24057e+07	2.10749e+07
		Alendronic acid	9.2076	68.8432	250.106	1.39656e+07	2.66799e+07	6.5793e+06	1.20878e+07	2.92403e+07	8.20556e+06	8.26456e+06	1.76115e+07	1.67615e+07	1.24012e+07	2.01849e+07	1.4219e+07	2.53648e+07	1.47591e+07	1.74253e+07	1.61281e+07
				68.427	213.123	6.8842e+06	4.06631e+06	3.33034e+06	5.6503e+06	4.00101e+06	1.20928e+06	3.31506e+06	6.57004e+06	5.84802e+06	4.29472e+06	1.44627e+06	8.59688e+06	5.63668e+06	5.21933e+06	4.88576e+06	5.41272e+06
				68.4244	165.054	6.19154e+07	5.8999e+07	3.08278e+07	4.63005e+07	4.7649e+07	1.68451e+07	3.63199e+07	6.36888e+07	4.93093e+07	5.34181e+07	4.50381e+07	6.9642e+07	4.25678e+07	4.30644e+07	4.30323e+07	4.62072e+07
				68.4181	167.084	3.03986e+07	3.00045e+07	2.69047e+07	3.55846e+07	2.52642e+07	2.4318e+07	3.06664e+07	4.42608e+07	4.03576e+07	3.06872e+07	1.98005e+07	4.4179e+07	3.65863e+07	3.07003e+07	3.21437e+07	4.36463e+07
		Phosphophosphite	-22.0227	68.3966	276.135	4.49274e+06	4.51793e+06	3.21045e+06	4.33365e+06	4.02802e+06	678043	3.01269e+06	5.67328e+06	3.28163e+06	5.1088e+06	4.13565e+06	5.53903e+06	3.80212e+06	3.62445e+06	3.73922e+06	3.97325e+06
				68.3662	241.154	5.86159e+06	2.17556e+07	2.2578e+06	4.16537e+06	2.91687e+06	779895	3.50172e+06	4.862e+06	2.3814e+06	3.5443e+06	2.1303e+06	2.43366e+06	2.84044e+06	2.95735e+06	4.86564e+06	4.85883e+06
				68.0329	322.105	2.79267e+06	2.81459e+06	940866	1.67038e+06	4.53712e+06	714136	2.68202e+06	3.37281e+06	3.40028e+06	4.28165e+06	3.03914e+06	4.26291e+06	1.74692e+06	2.93098e+06	3.86964e+06	3.10968e+06
				67.5998	228.108	2.40482e+06	2.84854e+06	2.77934e+06	2.0043e+06	3.60464e+06	1.87961e+06	3.39643e+06	4.71251e+06	3.83989e+06	2.46768e+06	4.098e+06	3.99233e+06	2.55177e+06	4.56587e+06	3.44764e+06	4.12972e+06
				67.3261	217.066	2.48599e+07	1.61535e+07	3.0745e+07	2.01826e+07	2.76959e+07	2.28737e+07	1.97735e+07	1.73622e+07	1.36763e+07	1.72379e+07	2.01809e+07	1.50864e+07	2.04466e+07	1.58687e+07	2.14085e+07	1.74173e+07
				67.2468	175.009	3.93523e+07	3.37296e+07	3.68816e+07	4.2586e+07	4.16885e+07	2.57274e+07	3.52341e+07	3.54671e+07	2.82795e+07	4.15326e+07	4.00843e+07	4.2489e+07	3.12906e+07	3.7151e+07	3.19785e+07	2.28475e+07
				67.1669	120.089	5.5167e+08	5.51539e+08	4.07883e+08	5.64445e+08	4.02712e+08	2.46414e+08	4.58257e+08	5.916e+08	5.06959e+08	5.71403e+08	5.11912e+08	8.84857e+08	2.32076e+08	4.58399e+08	5.20752e+08	5.17808e+08
				67.1669	408.149	9.32537e+06	1.33211e+07	2.98725e+06	5.63147e+06	1.09839e+07	3.72482e+06	6.00468e+06	9.7616e+06	1.17285e+07	8.52044e+06	6.06369e+06	8.13577e+06	3.69146e+06	9.21504e+06	7.53271e+06	7.86e+06
				66.8512	154.036	1.54824e+07	2.28643e+07	1.5008e+07	1.54233e+07	1.46602e+07	1.4512e+07	1.8818e+07	1.41502e+07	1.83347e+07	3.80885e+07	1.39109e+07	1.69582e+07	1.01119e+07	1.36942e+07	1.4777e+07	1.46503e+07
				66.8512	559.15	1.25358e+07	2.66121e+07	287338	5.25556e+06	1.94543e+07	2.14801e+06	8.72628e+06	2.78785e+07	3.04913e+07	1.73479e+07	2.14176e+07	8.84795e+06	2.61353e+07	1.69357e+07	1.63477e+07	1.68246e+07
				66.7459	291.07	1.08073e+08	1.78249e+08	2.45719e+07	5.93828e+07	1.35807e+08	4.68573e+07	8.72523e+07	1.51277e+08	1.67854e+08	1.06985e+08	1.45971e+08	8.82379e+07	1.64453e+08	1.26763e+08	1.21134e+08	1.27526e+08
				65.9649	292.076	1.23933e+07	1.98133e+07	2.92545e+06	6.56532e+06	1.62316e+07	5.25431e+06	1.04366e+07	1.77626e+07	1.98289e+07	1.23305e+07	1.69761e+07	1.00166e+07	1.99904e+07	1.38636e+07	1.4468e+07	1.51706e+07
				65.399	245.153	2.9234e+07	3.61521e+07	5.84751e+06	2.39702e+07	1.41683e+07	5.01567e+06	6.39131e+06	6.12227e+06	5.25181e+06	6.58922e+06	5.10566e+06	4.61873e+06	7.76741e+06	8.48323e+06	8.36412e+06	7.26733e+06
				65.3331	153.041	1.38867e+08	2.20847e+08	2.12892e+08	2.34208e+08	2.33322e+08	9.82075e+07	2.30726e+08	2.61735e+08	2.42756e+08	3.42348e+08	1.9086e+08	2.68598e+08	8.41687e+07	2.10063e+08	2.23335e+08	2.327e+08
				64.5724	295.066	5.8935e+06	2.68104e+06	9.81924e+06	7.66039e+06	5.12816e+06	3.50913e+06	7.36265e+06	1.05684e+07	7.53835e+06	8.77145e+06	8.82023e+06	8.3627e+06	2.6137e+07	6.94938e+06	5.13255e+06	6.88244e+06
				63.8021	133.074	1.14109e+08	1.74492e+08	5.76837e+07	9.62459e+07	9.40587e+07	3.373e+07	8.86699e+07	1.22896e+08	9.52342e+07	9.92997e+07	8.91416e+07	1.55447e+08	6.71304e+07	9.19386e+07	9.90488e+07	1.0321e+08
				63.5645	270.085	4.16186e+06	6.13295e+06	1.19566e+06	2.49649e+06	6.65926e+06	2.08737e+06	2.96582e+06	5.45361e+06	5.42619e+06	3.60535e+06	4.63446e+06	3.09182e+06	4.52032e+06	4.70079e+06	4.22643e+06	4.00758e+06
				63.4907	269.085	3.37049e+07	6.3837e+07	6.1296e+06	1.91765e+07	5.45531e+07	8.29263e+06	2.49922e+07	4.56846e+07	4.55482e+07	3.27359e+07	5.28036e+07	2.69083e+07	4.14571e+07	3.86552e+07	4.10708e+07	4.3955e+07
		Hydroxymethylphosphote	16.4016	63.4828	113.031	8.15665e+07	9.65e+07	4.70807e+07	7.77419e+07	8.08804e+07	2.54156e+07	6.98439e+07	7.51178e+07	5.8298e+07	9.23698e+07	8.41057e+07	9.89932e+07	1.65261e+07	8.08757e+07	7.06855e+07	7.49807e+07
				63.4708	330.073	2.49511e+07	2.31712e+07	3.05706e+06	4.63353e+06	1.24454e+07	4.04094e+06	8.76177e+06	902363	1.3256e+06	5.54892e+06	2.29564e+06	6.8067e+06	5.35795e+07	2.37945e+07	2.18782e+07	2.1398e+07
				62.9419	333.061	3.60652e+06	4.31839e+06	8.27425e+06	7.32795e+06	1.41937e+07	3.36788e+06	1.57828e+07	1.7379e+07	1.53242e+07	1.63348e+07	1.40758e+07	1.23778e+07	5.90191e+06	1.10017e+07	1.15195e+07	1.26751e+07
				62.9355	140.068	3.40122e+08	2.99255e+08	3.43674e+08	3.42855e+08	2.16925e+08	2.27711e+08	2.26602e+08	1.72766e+08	1.88326e+08	1.77421e+08	1.69313e+08	2.58721e+08	2.70995e+08	2.57821e+08	2.69258e+08	2.60222e+08
				62.7479	175	3.13825e+07	2.71393e+07	2.87148e+07	3.34416e+07	3.26511e+07	2.08814e+07	3.3196e+07	4.60956e+07	3.68762e+07	5.25537e+07	4.69248e+07	3.33105e+07	2.87815e+07	2.90734e+07	3.19975e+07	2.71521e+07
				62.3396	193.936	1.25661e+07	1.68399e+07	1.39927e+07	1.58776e+07	2.19622e+07	9.67554e+06	2.79974e+07	2.59245e+07	2.30702e+07	2.73279e+07	2.7464e+07	2.29807e+07	4.18674e+06	2.04758e+07	2.23341e+07	2.34112e+07
				62.2179	124.058	1.04453e+08	1.19486e+08	5.84311e+07	8.81723e+07	1.20491e+08	3.22191e+07	8.65856e+07	1.26126e+08	1.01243e+08	1.27549e+08	1.69539e+08	1.0059e+08	1.0897e+08	9.67542e+07	1.08191e+08	1.06723e+08
		3-Iodo-L-tyrosine	-4.26046	62.0814	308.091	1.57761e+08	1.92776e+08	2.34612e+07	3.8556e+07	1.18493e+08	3.46406e+07	1.03881e+08	3.59044e+07	3.52955e+07	5.4068e+07	2.60857e+07	5.15299e+07	1.97507e+08	2.26535e+08	2.31072e+08	2.32925e+08
				61.9954	290.133	4.94378e+06	6.18152e+06	6.59826e+06	6.09071e+06	4.63429e+06	3.13408e+06	9.52114e+06	2.97571e+07	2.33049e+07	1.25052e+07	3.184e+07	6.70276e+06	6.25181e+06	8.18368e+06	9.34355e+06	9.34405e+06
		Pyridoxal phosphate	-2.04889	61.901	248.149	1.03902e+07	5.93261e+07	7.44971e+06	1.21042e+07	1.15788e+07	3.33587e+06	2.06386e+07	1.04858e+07	1.00255e+07	1.82237e+07	9.75695e+06	5.55379e+06	1.48654e+07	1.28089e+07	1.48319e+07	1.4089e+07
				61.901	348.07	5.35934e+07	6.73685e+07	3.42872e+07	5.08901e+07	9.72417e+07	1.02219e+07	6.14167e+07	8.25954e+07	7.08714e+07	1.01694e+08	1.01987e+08	6.61212e+07	5.03797e+07	5.67245e+07	6.10978e+07	6.13946e+07
				61.5496	310.089	7.47859e+06	9.77657e+06	1.69107e+06	2.51917e+06	3.71362e+06	1.79774e+06	3.64902e+06	4.9072e+06	2.61512e+06	7.32405e+06	2.08221e+06	5.26118e+06	1.08946e+07	1.05946e+07	1.13613e+07	1.1714e+07
				61.4847	179.046	1.52407e+07	1.53031e+07	8.86938e+06	6.99586e+06	9.3261e+06	6.65613e+06	7.9897e+06	2.98044e+06	3.99055e+06	7.62696e+06	4.76133e+06	6.5466e+06	2.71828e+07	1.50481e+07	1.28698e+07	1.22902e+07
				61.2165	309.095	1.74577e+07	2.57684e+07	598694	3.37675e+06	9.70729e+06	3.07602e+06	9.51113e+06	5.73848e+06	5.31311e+06	1.11262e+07	3.94825e+06	8.69942e+06	2.25592e+07	2.55414e+07	2.30796e+07	2.34236e+07
				61.1915	72.0815	1.49761e+08	1.31448e+08	7.34318e+07	1.18045e+08	1.14847e+08	3.4844e+07	9.94414e+07	1.52636e+08	1.20942e+08	1.19206e+08	1.27287e+08	1.81608e+08	9.49793e+07	1.13754e+08	1.2785e+08	1.34013e+08
				61.0867	613.16	4.43597e+07	6.17644e+07	1.77912e+07	4.48445e+07	1.39755e+08	4.20922e+06	8.76939e+07	8.8263e+07	7.83772e+07	1.13839e+08	7.06689e+07	6.92919e+07	6.41641e+07	6.70454e+07	7.98417e+07	7.5406e+07
				61.0812	385.128	6.00069e+06	7.40265e+06	1.13745e+06	4.1274e+06	1.33427e+07	567682	4.74296e+06	7.59461e+06	6.87957e+06	8.50981e+06	9.29911e+06	5.9162e+06	4.51898e+06	5.11221e+06	6.8269e+06	6.34068e+06
				60.8496	427.104	1.96294e+07	2.18462e+07	1.78872e+07	2.43721e+07	2.69855e+07	1.22545e+07	2.86456e+07	7.12928e+07	5.5787e+07	3.88352e+07	4.20941e+07	4.17299e+07	5.42908e+07	3.06674e+07	2.87439e+07	2.9274e+07
				60.8033	614.162	1.06706e+07	1.40719e+07	5.32754e+06	1.38096e+07	3.55528e+07	928271	2.37685e+07	2.25189e+07	1.93959e+07	2.92643e+07	1.76066e+07	1.69641e+07	1.57226e+07	1.64018e+07	1.97457e+07	1.89722e+07
				60.5532	346.046	6.02616e+06	7.36892e+06	198670	2.0278e+06	3.84237e+06	0	1.51808e+06	134631	165693	901544	112810	1.26712e+06	5.70075e+06	6.42959e+06	4.92209e+06	3.52104e+06
				60.5416	333.049	3.55115e+06	4.15108e+06	8.20004e+06	7.13498e+06	1.39809e+07	3.35777e+06	1.29987e+07	1.20035e+07	2.07923e+07	2.17913e+07	1.67602e+07	1.19457e+07	5.84879e+06	8.92001e+06	9.4122e+06	1.01194e+07
				60.507	205.096	4.57311e+07	5.91233e+07	1.62616e+07	5.02088e+07	3.50786e+07	8.59787e+06	3.67755e+07	3.03683e+07	2.38497e+07	6.14974e+07	3.0583e+07	7.05111e+07	3.78151e+07	3.05434e+07	3.20196e+07	3.06752e+07
				60.5052	138.051	1.25322e+08	1.39834e+08	7.48982e+07	1.14389e+08	1.54196e+08	3.88487e+07	1.27138e+08	1.6893e+08	1.46404e+08	1.72103e+08	1.94939e+08	1.49076e+08	1.76052e+08	1.46856e+08	1.5889e+08	1.48183e+08
				60.4757	68.1277	1.54326e+06	2.55002e+06	902449	1.66899e+06	6.5077e+06	65509.4	3.86493e+06	3.98139e+06	4.57593e+06	5.05582e+06	2.83241e+06	3.01683e+06	2.20453e+06	2.80952e+06	3.67345e+06	3.49818e+06
				60.4688	268.096	1.61428e+07	1.45819e+07	6.56444e+06	3.8011e+07	7.93752e+07	1.00234e+07	1.63936e+07	1.75323e+07	1.95544e+07	2.79556e+07	4.24142e+07	3.88424e+07	2.9643e+07	2.42601e+07	2.78208e+07	2.50871e+07
				60.4436	261.155	1.3183e+07	1.38809e+07	7.09181e+06	9.80077e+06	1.84035e+07	1.765e+06	7.85273e+06	1.84342e+07	1.68984e+07	1.39265e+07	1.30047e+07	9.0667e+06	1.73672e+07	1.03505e+07	1.837e+07	1.01053e+07
				60.4436	331.075	3.70938e+06	3.4025e+06	1.75036e+06	2.23675e+06	2.46842e+06	184431	809787	1.54776e+06	823011	1.17667e+06	1.31781e+06	927561	8.84334e+06	3.85592e+06	2.93109e+06	3.92526e+06
				60.4415	255.097	5.30451e+07	1.96767e+07	1.05194e+07	1.56073e+07	4.77438e+07	1.25297e+07	1.74296e+07	3.47838e+07	3.19687e+07	1.7149e+07	5.65439e+07	1.11642e+07	4.80192e+07	2.52184e+07	2.69609e+07	2.35932e+07
				60.4121	264.175	426480	0	562363	432959	439746	0	165525	675204	354905	1.54809e+06	290868	826670	2.57595e+06	1.5275e+06	1.98757e+06	3.33484e+06
				60.3759	211.94	1.57981e+06	2.64543e+06	4.36679e+06	3.07341e+06	2.97666e+06	2.44454e+06	5.84151e+06	3.65156e+06	3.48272e+06	4.26265e+06	4.29818e+06	4.3473e+06	204344	4.13e+06	3.52072e+06	3.98757e+06
				60.3327	204.119	6.76367e+07	5.90531e+08	6.71401e+07	6.66026e+07	1.13621e+08	2.67871e+07	4.98976e+07	8.4325e+07	7.16374e+07	1.10736e+08	9.153e+07	1.00493e+08	1.3326e+08	1.18951e+08	1.33791e+08	1.21796e+08
				60.2632	194.121	4.86881e+06	5.21203e+06	5.46971e+06	4.46388e+06	4.55706e+06	6.57538e+06	5.04229e+06	7.48351e+06	2.08626e+07	3.49131e+06	2.65528e+06	6.98041e+06	8.1803e+06	6.43148e+06	6.97692e+06	5.72285e+06
				59.6208	233.987	2.9038e+06	7.64002e+06	6.53942e+06	5.92797e+06	4.8103e+06	8.01632e+06	5.48112e+06	1.59244e+07	1.11229e+07	1.02434e+07	7.80549e+06	1.203e+07	2.85958e+06	8.54858e+06	7.53633e+06	8.37838e+06
				59.5222	332.079	1.83761e+06	2.80316e+06	1.95452e+06	2.28359e+06	3.47791e+06	855835	2.99174e+06	3.59332e+06	4.01997e+06	5.18169e+06	3.10413e+06	2.73108e+06	4.19663e+06	2.59132e+06	3.56226e+06	3.18706e+06
				59.4889	263.174	1.30203e+07	1.42751e+07	6.0737e+06	1.13152e+07	6.83698e+06	2.6714e+06	7.44376e+06	1.12703e+07	7.51786e+06	2.10296e+07	1.75592e+07	1.24276e+07	3.8426e+07	2.46047e+07	2.71628e+07	2.62801e+07
				58.911	230.079	3.29013e+07	3.37824e+07	1.79842e+07	2.69968e+07	5.96953e+07	9.31286e+06	2.13653e+07	3.08602e+07	2.56752e+07	3.829e+07	2.92228e+07	2.90043e+07	3.70649e+07	2.47191e+07	2.79284e+07	3.02732e+07
				58.8855	231.162	1.42562e+07	1.11534e+07	1.24515e+07	1.19601e+07	1.80463e+07	5.34239e+06	7.29863e+06	1.05319e+07	1.03998e+07	9.96873e+06	1.12592e+07	1.35787e+07	1.29147e+07	9.57907e+06	9.78516e+06	9.92018e+06
				58.6992	160.131	5.25101e+07	6.8359e+07	1.26418e+07	3.64376e+07	3.71144e+07	5.47384e+06	2.35326e+07	3.7229e+07	2.46591e+07	4.86224e+07	5.00527e+07	9.03965e+07	3.77819e+07	3.39883e+07	3.63897e+07	3.89074e+07
				58.492	146.096	4.63908e+07	4.66605e+07	1.96473e+07	4.60771e+07	5.37746e+07	1.52938e+07	4.33338e+07	4.85152e+07	3.29141e+07	6.77649e+07	5.92171e+07	6.52262e+07	7.51831e+07	7.05223e+07	5.99741e+07	6.47324e+07
		4,4'-Dichlorobenzophenone	-18.0189	58.4678	252.111	1.29384e+07	8.47562e+06	7.29767e+06	1.71609e+07	1.1473e+07	1.556e+06	8.86444e+06	3.17307e+06	4.17797e+06	6.8416e+06	8.14065e+06	1.26073e+07	8.77083e+06	7.53171e+06	1.15128e+07	8.43966e+06
				58.3817	290.118	3.56942e+06	7.52733e+06	5.37332e+06	7.44138e+06	5.58749e+06	3.09252e+06	1.13011e+07	3.70346e+07	3.09759e+07	1.66962e+07	3.69496e+07	5.51042e+06	7.03382e+06	9.93469e+06	1.13046e+07	1.13612e+07
				57.9012	244.095	1.80211e+07	1.74219e+07	1.44914e+07	1.42863e+07	1.97843e+07	1.42173e+07	2.79252e+07	3.56652e+07	2.85327e+07	2.96084e+07	2.38523e+07	2.507e+07	3.60477e+07	1.61377e+07	2.26184e+07	2.16992e+07
				57.8781	244.082	2.02576e+07	1.47827e+07	1.68599e+07	1.5874e+07	2.08433e+07	1.45785e+07	2.33958e+07	2.68091e+07	2.10816e+07	2.26248e+07	2.01284e+07	2.07505e+07	3.37566e+07	1.80398e+07	1.89454e+07	1.81796e+07
				57.8315	283.164	3.74256e+06	3.10015e+06	1.72266e+06	3.04057e+06	510508	844228	891030	268261	485964	588243	363627	1.05633e+06	511260	2.39927e+06	2.46439e+06	2.36319e+06
				57.6048	261.166	1.09851e+07	1.16165e+07	6.87138e+06	7.92556e+06	2.15008e+07	1.79551e+06	9.22983e+06	1.53261e+07	1.44453e+07	1.34128e+07	1.27407e+07	1.09485e+07	1.75679e+07	1.19914e+07	1.43806e+07	1.20582e+07
				57.2691	219.071	5.32824e+06	1.17288e+07	7.89686e+06	7.53477e+06	7.90957e+06	4.10594e+06	4.64683e+06	1.15263e+07	1.39605e+07	9.11858e+06	5.4832e+06	8.18398e+06	4.21119e+07	9.85682e+06	8.45396e+06	8.66152e+06
				57.1843	274.093	2.55564e+06	3.81985e+06	2.07691e+06	2.60735e+06	3.38304e+06	1.07452e+06	3.67128e+06	4.64731e+06	3.69928e+06	5.24834e+06	4.04813e+06	3.43135e+06	5.58937e+06	3.49038e+06	4.12631e+06	3.92013e+06
				57.1522	146.083	4.63414e+07	3.87118e+07	2.36348e+07	3.79338e+07	4.53742e+07	1.32136e+07	3.67001e+07	6.59635e+07	4.50773e+07	8.80193e+07	6.96902e+07	5.39623e+07	7.60831e+07	8.38747e+07	7.14655e+07	7.78234e+07
				57.1057	186.09	1.69214e+07	1.90612e+07	9.23653e+06	1.16751e+07	1.68572e+07	5.44024e+06	1.08885e+07	1.30853e+07	1.0268e+07	1.50185e+07	1.05744e+07	1.42262e+07	1.82252e+07	1.04343e+07	9.24386e+06	1.33423e+07
				57.0987	257.146	1.06274e+08	6.9122e+07	1.2918e+08	1.21277e+08	3.97548e+07	1.36615e+08	4.11513e+07	2.8488e+07	2.60028e+07	2.276e+07	2.86467e+07	5.29462e+07	1.00336e+08	5.58126e+07	7.34478e+07	6.32681e+07
				57.0714	247.082	2.07787e+06	4.38395e+06	4.05129e+06	4.50913e+06	4.70248e+06	1.54506e+06	2.83205e+06	5.73255e+06	5.39372e+06	6.18324e+06	4.68958e+06	4.36928e+06	4.31401e+06	4.98118e+06	5.26601e+06	4.31599e+06
		(S)-2-Hydroxypropylphosphote	-13.8132	56.9648	141.08	2.4922e+07	1.65933e+07	2.27428e+07	1.71131e+07	1.99792e+07	1.8543e+07	1.69453e+07	1.32091e+07	1.20452e+07	1.56041e+07	1.1044e+07	1.51566e+07	3.6424e+07	2.02856e+07	1.48026e+07	1.46256e+07
				56.8163	145.105	1.06659e+07	1.05963e+07	2.35561e+06	6.08683e+06	2.5476e+06	0	4.61603e+06	2.20127e+06	0	4.80135e+06	2.77915e+06	7.23042e+06	6.30376e+06	6.53322e+06	8.49369e+06	7.26374e+06
				56.5938	287.196	1.84086e+06	1.96474e+06	267809	1.37782e+06	1.49341e+06	802761	876736	63888.2	22447.5	540188	120345	793611	933373	764103	1.03603e+06	309772
				56.4851	282.049	8.88734e+06	7.51738e+06	5.86208e+06	6.75389e+06	4.09821e+06	5.68513e+06	4.32093e+06	8.82454e+06	7.39736e+06	7.71707e+06	1.01823e+07	9.42648e+06	6.41035e+06	4.44209e+06	6.21769e+06	6.68915e+06
				56.3564	70.0626	2.45739e+07	1.90893e+07	1.70432e+07	2.01909e+07	1.71878e+07	6.51297e+06	2.09681e+07	2.67899e+07	1.84953e+07	2.06069e+07	1.77639e+07	3.50249e+07	1.78525e+07	1.87752e+07	1.95156e+07	1.87003e+07
				56.3114	135.068	5.91036e+07	6.56956e+07	4.78818e+07	8.2186e+07	5.29859e+07	3.22836e+07	5.74124e+07	7.87423e+07	7.66803e+07	7.58136e+07	7.23422e+07	1.04734e+08	7.49437e+07	5.90446e+07	6.32836e+07	5.68252e+07
		Methylphosphote	-9.90246	56.1039	97.0287	7.64648e+06	1.69679e+07	1.16472e+07	9.63855e+06	7.33039e+06	1.14662e+07	5.81829e+06	1.32675e+07	1.77923e+07	1.39668e+07	8.74136e+06	1.03804e+07	1.64714e+07	1.48632e+07	1.10606e+07	1.12839e+07
				56.0825	144.079	2.55632e+08	2.05629e+08	7.27592e+07	1.38001e+08	7.6873e+07	3.55657e+07	1.00465e+08	6.83726e+07	5.31601e+07	1.44741e+08	6.44866e+07	1.49533e+08	1.70676e+08	1.52029e+08	1.70082e+08	1.53843e+08
				55.887	266.079	1.55431e+07	1.32749e+07	1.37796e+07	1.31375e+07	1.18018e+07	6.57323e+06	1.1426e+07	1.49295e+07	1.49467e+07	1.34238e+07	1.31868e+07	1.56116e+07	1.82042e+07	1.03978e+07	1.11546e+07	1.24782e+07
				55.7194	371.113	3.43553e+06	2.25334e+06	2.19048e+06	5.87865e+06	6.71778e+06	1.20085e+06	7.59356e+06	8.70301e+06	4.82562e+06	7.65356e+06	3.15047e+06	9.87783e+06	9.7303e+06	4.18884e+06	5.41229e+06	5.29396e+06
				55.6948	195.007	3.49493e+07	2.58965e+07	2.31457e+07	2.63137e+07	5.01357e+07	1.64794e+07	3.85318e+07	2.86147e+07	2.54822e+07	3.30457e+07	4.28704e+07	1.90962e+07	5.27772e+07	3.31344e+07	3.36045e+07	3.08906e+07
				55.6643	117.068	1.4312e+07	1.30675e+07	9.52371e+06	7.91888e+06	8.35129e+06	5.5384e+06	8.8279e+06	1.24361e+07	1.24847e+07	1.02771e+07	9.48419e+06	1.41035e+07	2.63249e+07	9.4779e+06	8.902e+06	8.2019e+06
				55.6572	119.088	2.59952e+08	2.62081e+08	1.53444e+08	3.06815e+08	2.02864e+08	6.83911e+07	1.77169e+08	1.80315e+08	1.43938e+08	1.78276e+08	1.60244e+08	2.34808e+08	2.45507e+08	2.1065e+08	2.09671e+08	2.00033e+08
				55.6443	186.063	1.66608e+07	1.85171e+07	9.1185e+06	1.36549e+07	1.96983e+07	5.30653e+06	1.08117e+07	1.73024e+07	1.37198e+07	1.93877e+07	1.21231e+07	1.41166e+07	1.83035e+07	1.20835e+07	1.07974e+07	1.12013e+07
				55.6205	252.142	1.05938e+07	6.8979e+06	5.94714e+06	1.68021e+07	1.11542e+07	1.53486e+06	8.60302e+06	4.37287e+06	5.01038e+06	7.84847e+06	6.79451e+06	1.2103e+07	8.67807e+06	6.18544e+06	1.12949e+07	6.94441e+06
				55.5855	233.027	1.49911e+07	1.00099e+07	2.17856e+07	1.65551e+07	1.55947e+07	1.29612e+07	2.08908e+07	1.99297e+07	2.14232e+07	2.69667e+07	2.00856e+07	1.63903e+07	2.08286e+07	1.78738e+07	1.85707e+07	1.73916e+07
				55.5813	203.054	5.2773e+07	7.67144e+07	9.91976e+07	6.32483e+07	3.89655e+07	7.32064e+07	5.02827e+07	1.06024e+08	1.22793e+08	1.05754e+08	6.21779e+07	9.3695e+07	5.21778e+08	9.94886e+07	6.89645e+07	8.81926e+07
		Thorium-232	12.1884	55.5775	233.048	1.75019e+07	1.11899e+07	2.17856e+07	1.38356e+07	1.82755e+07	1.14663e+07	1.84531e+07	1.56265e+07	2.08992e+07	2.76451e+07	2.3394e+07	1.44508e+07	1.93153e+07	1.53339e+07	1.85923e+07	1.49402e+07
				55.5775	335.066	827008	1.35025e+06	1.67583e+06	668997	6.23875e+06	575237	819280	5.21404e+06	4.19524e+06	2.56707e+06	1.78738e+06	1.04518e+06	4.95623e+06	2.3793e+06	2.11545e+06	2.61806e+06
				55.5452	282.057	1.03395e+07	8.72208e+06	6.82524e+06	6.92576e+06	7.23665e+06	5.47951e+06	6.36389e+06	6.72928e+06	9.42223e+06	9.67053e+06	8.70451e+06	8.05296e+06	6.42331e+06	7.12655e+06	7.36913e+06	8.23689e+06
				55.3379	366.111	1.69693e+06	1.15188e+07	3.34256e+06	3.65582e+06	1.61851e+06	9.57837e+06	1.21551e+06	2.10181e+07	2.24694e+07	2.14318e+07	7.83027e+06	7.4476e+06	1.57931e+07	1.17299e+07	1.25023e+07	1.12543e+07
				54.9222	203.066	5.37449e+07	6.66955e+07	8.39761e+07	6.32483e+07	3.96996e+07	8.45411e+07	5.08032e+07	8.24212e+07	9.49822e+07	8.39866e+07	6.29959e+07	9.62732e+07	5.22686e+08	8.43823e+07	5.91182e+07	7.48933e+07
				54.9222	247.071	2.04096e+06	4.4852e+06	3.31919e+06	4.48501e+06	4.00243e+06	1.55257e+06	2.79694e+06	6.57312e+06	4.06145e+06	4.77611e+06	5.49052e+06	5.13873e+06	4.38623e+06	4.13472e+06	4.37484e+06	4.18476e+06
				54.8222	266.085	1.27336e+07	1.16723e+07	1.14156e+07	1.15126e+07	1.05375e+07	7.3735e+06	9.63249e+06	1.10559e+07	1.12268e+07	1.02439e+07	1.18281e+07	1.29177e+07	1.83285e+07	1.20502e+07	1.09144e+07	1.08101e+07
				54.4922	325.113	0	6.2821e+06	944799	1.58979e+06	579505	4.47378e+06	513313	1.20884e+07	1.98974e+07	1.0719e+07	1.86617e+06	2.92322e+06	3.37707e+07	7.95256e+06	5.94842e+06	6.94633e+06
				54.1499	135.112	4.47429e+07	4.61282e+07	4.35248e+07	6.2779e+07	4.01422e+07	2.73852e+07	4.58281e+07	5.20002e+07	5.0174e+07	5.07209e+07	5.54352e+07	7.94255e+07	5.59002e+07	4.40487e+07	4.62511e+07	4.19448e+07
				54.1432	527.158	0	1.7339e+07	168991	6.79624e+06	228990	8.83835e+06	0	6.05611e+07	1.00619e+08	3.43766e+07	6.03974e+06	6.68438e+06	5.2523e+07	3.7133e+07	3.5108e+07	3.32051e+07
				54.1379	365.105	2.52875e+06	6.96049e+07	1.53895e+07	3.58494e+07	4.55019e+06	6.85377e+07	4.72495e+06	1.53648e+08	1.64062e+08	1.25151e+08	3.80571e+07	5.16103e+07	1.19546e+08	7.84779e+07	7.36674e+07	7.08438e+07
				54.1327	260.087	9.60542e+06	1.00138e+07	3.06823e+06	6.95164e+06	7.93348e+06	2.45618e+06	6.59538e+06	1.04846e+07	9.54538e+06	1.17901e+07	9.50371e+06	8.48835e+06	9.40647e+06	5.44798e+06	7.08471e+06	6.96539e+06
		(R)-(Homo)2-citrate	-7.95947	54.121	221.182	5.38447e+07	2.40256e+07	6.41029e+06	3.18629e+07	2.32436e+07	3.32417e+06	2.047e+07	1.49025e+07	1.40088e+07	1.19013e+07	2.70462e+07	1.611e+07	2.00137e+07	1.61958e+07	2.75114e+07	2.65123e+07
				54.0981	528.16	242049	3.13685e+06	0	674358	0	1.65369e+06	0	1.71766e+07	1.9925e+07	7.53137e+06	337179	270767	9.74455e+06	7.83832e+06	8.0847e+06	7.81165e+06
				54.0928	84.9993	2.12855e+07	3.9908e+07	1.79002e+07	3.07341e+07	2.70146e+07	1.49633e+07	2.11198e+07	4.23036e+07	4.31201e+07	3.76938e+07	3.63965e+07	3.66418e+07	3.16138e+07	3.31965e+07	3.05062e+07	3.06806e+07
				54.0628	214.05	2.70422e+06	1.21053e+06	4.7181e+06	4.23693e+06	1.91306e+06	3.96311e+06	5.88771e+06	7.13188e+06	4.71173e+06	2.0142e+06	3.92363e+06	5.40256e+06	1.96239e+06	1.25845e+06	1.5099e+06	2.14052e+06
				54.0628	273.119	1.51942e+07	7.19005e+06	7.91449e+06	1.41009e+07	6.13676e+06	3.71599e+06	5.50248e+06	7.35822e+06	3.90775e+06	5.60964e+06	6.59736e+06	8.37961e+06	1.91592e+07	5.3342e+06	1.10704e+07	8.55062e+06
		DCI	-10.151	54.0581	249.154	1.20417e+07	1.50361e+08	1.10741e+07	2.09551e+07	2.12967e+07	2.39877e+07	2.96602e+07	4.51062e+07	2.91071e+07	3.21006e+07	2.42554e+07	4.06338e+07	7.62927e+07	4.54276e+07	4.49965e+07	4.22007e+07
				54.0532	84.0457	1.04399e+08	1.27845e+08	6.88374e+07	1.17605e+08	1.23343e+08	3.40852e+07	8.24038e+07	1.2984e+08	1.0723e+08	1.24584e+08	1.22337e+08	1.26574e+08	7.4066e+07	1.10219e+08	1.06365e+08	1.01387e+08
				54.0532	235.165	1.57042e+08	1.79549e+08	1.41833e+08	2.18797e+08	1.5823e+08	2.97723e+07	9.94688e+07	1.3675e+08	1.29431e+08	1.43212e+08	1.45645e+08	1.45776e+08	2.68003e+08	2.03667e+08	1.75893e+08	1.55018e+08
				54.0532	251.195	6.40657e+07	4.62022e+07	4.24234e+07	8.82995e+07	3.6484e+07	1.00159e+07	4.43621e+07	1.67949e+07	1.46639e+07	1.90073e+07	3.67845e+07	5.82939e+07	4.43352e+07	3.53885e+07	5.05307e+07	4.09519e+07
				54.0513	293.995	2.6489e+06	5.23365e+06	1.37518e+07	5.63721e+06	2.89989e+06	1.60223e+07	6.54855e+06	9.82566e+06	9.55791e+06	7.57516e+06	6.40092e+06	8.75641e+06	2.36939e+06	8.99831e+06	6.74023e+06	8.33385e+06
				54.0495	381.078	2.07836e+06	4.65019e+07	4.18733e+06	1.98609e+07	2.68265e+06	1.15044e+07	2.4945e+06	1.13397e+08	9.81896e+07	9.2328e+07	3.08626e+07	3.90447e+07	5.44379e+07	3.52347e+07	4.5726e+07	4.41854e+07
				54.0448	283.021	222922	1.61393e+06	491066	1.01718e+06	2.21228e+06	652077	1.85509e+06	1.1402e+06	1.05741e+06	1.51938e+06	1.49686e+06	2.26819e+06	2.25875e+06	1.03802e+06	970318	1.76445e+06
				53.6705	281.012	4.10217e+06	5.30753e+06	6.92605e+06	4.20222e+06	4.02913e+06	8.9395e+06	5.84504e+06	8.29991e+06	1.16348e+07	7.60089e+06	4.88611e+06	8.52688e+06	5.26478e+06	7.63652e+06	5.49769e+06	8.10093e+06
		4,8-dihydroxy-2H-furo[2,3-h]chromen-2-one	-14.9004	53.6514	219.168	2.58941e+07	2.98681e+07	1.95335e+07	3.88435e+07	1.68206e+07	8.07997e+06	2.42732e+07	1.5628e+07	1.64591e+07	2.26352e+07	2.6048e+07	3.72431e+07	2.55522e+07	2.15333e+07	2.76623e+07	2.6408e+07
		2-Carboxy-2-hydroxy-8-carboxychromene	-18.9851	53.2809	237.18	4.7919e+07	4.08956e+07	3.48051e+07	5.67279e+07	2.44261e+07	1.734e+07	4.65002e+07	2.9701e+07	3.13523e+07	3.59508e+07	3.83304e+07	6.44351e+07	4.62743e+07	3.75106e+07	4.52173e+07	4.26889e+07
				53.2794	129.066	4.3545e+07	3.22934e+07	2.25832e+07	3.5048e+07	4.39408e+07	1.92897e+07	5.93047e+07	4.7958e+07	2.56136e+07	4.72657e+07	2.27712e+07	4.96306e+07	9.33023e+07	3.25955e+07	3.4886e+07	3.04323e+07
				53.2781	260.047	8.33009e+06	9.92511e+06	3.92144e+06	5.16232e+06	7.33942e+06	2.92147e+06	5.71404e+06	1.20171e+07	1.23076e+07	1.20955e+07	1.2071e+07	8.56333e+06	1.17401e+07	6.17434e+06	8.07834e+06	7.95541e+06
				53.2753	102.073	9.4702e+07	7.45682e+07	6.5054e+07	9.40372e+07	8.51116e+07	3.65271e+07	7.53325e+07	1.13213e+08	8.07988e+07	1.06395e+08	9.14587e+07	1.4453e+08	9.22283e+07	8.60945e+07	8.37407e+07	8.01404e+07
				53.2753	236.162	1.89803e+07	1.91791e+07	1.65925e+07	2.61896e+07	2.03379e+07	4.63857e+06	1.16562e+07	1.6602e+07	1.65089e+07	1.74191e+07	1.62071e+07	1.7284e+07	2.91618e+07	2.42941e+07	1.9812e+07	1.79131e+07
		Deamino-alpha-keto-demethylphosphinothricin	7.91251	53.2728	167.078	3.99172e+07	4.16564e+07	2.6343e+07	4.14409e+07	3.07883e+07	2.13684e+07	2.90388e+07	2.62818e+07	3.76542e+07	3.07697e+07	2.60211e+07	5.05916e+07	3.50299e+07	3.55843e+07	3.54632e+07	3.86024e+07
				53.1294	148.06	3.72638e+08	1.7778e+08	1.89291e+08	2.76635e+08	2.48391e+08	7.04234e+07	1.96629e+08	3.1732e+08	1.85764e+08	2.11837e+08	1.89007e+08	2.9532e+08	2.22028e+08	2.39468e+08	2.1277e+08	2.09965e+08
				53.077	246.16	9.58069e+06	1.0764e+07	2.59298e+06	6.96001e+06	5.41022e+06	1.53877e+06	3.89094e+06	8.22987e+06	6.59055e+06	6.44298e+06	6.33528e+06	1.04347e+07	6.42901e+06	4.59118e+06	7.38954e+06	5.96545e+06
				52.8382	279.188	2.02364e+07	2.80247e+07	1.34328e+07	1.55313e+07	1.41816e+07	6.57117e+06	1.14731e+07	1.38698e+07	1.1911e+07	1.83789e+07	1.71476e+07	1.18881e+07	2.75634e+07	1.73521e+07	2.22858e+07	2.01447e+07
		Barban	17.9461	52.8094	259.113	2.69922e+06	2.06954e+07	5.26716e+06	5.36492e+06	1.32218e+07	3.36874e+06	3.20243e+06	2.1015e+07	2.92115e+07	1.91461e+07	2.45374e+07	8.52022e+06	1.25667e+07	1.31582e+07	1.35307e+07	1.25003e+07
				52.616	189.134	2.68279e+07	2.01407e+07	7.34891e+06	2.78013e+07	2.23629e+07	4.73319e+06	1.00163e+07	1.71972e+07	1.25692e+07	1.55582e+07	1.13174e+07	1.46073e+07	1.82481e+07	1.3749e+07	1.61759e+07	1.50901e+07
				52.6019	126.02	4.87313e+07	1.06163e+08	5.81178e+07	4.62102e+07	4.92203e+07	4.40603e+07	5.1071e+07	6.55664e+07	5.3165e+07	6.48995e+07	5.61371e+07	9.15161e+07	8.50016e+07	6.89778e+07	6.38401e+07	6.20802e+07
				52.5916	288.082	95562.4	2.46783e+06	635452	501868	221126	168759	282861	3.02358e+06	1.82502e+06	2.73656e+06	636362	1.48829e+06	856840	2.65728e+06	1.33082e+06	1.48943e+06
				52.5906	130.051	3.74197e+08	5.32884e+08	2.72151e+08	4.61744e+08	5.02924e+08	1.21391e+08	3.31491e+08	4.78577e+08	4.27183e+08	5.18924e+08	5.01728e+08	4.95363e+08	3.3227e+08	4.33092e+08	4.1418e+08	4.22947e+08
				52.5906	206.057	1.80108e+07	1.73902e+07	1.92039e+07	4.90395e+07	2.65106e+07	5.27242e+06	2.14099e+07	2.07313e+07	1.72353e+07	2.50813e+07	1.94883e+07	1.8139e+07	3.95053e+07	1.97972e+07	2.43016e+07	2.4045e+07
				52.5678	418.156	3.16488e+07	1.55271e+08	2.40226e+07	1.07974e+07	9.80676e+07	6.73896e+06	1.24108e+06	2.98142e+07	1.21745e+07	9.27409e+06	4.3276e+06	3.98893e+08	7.53395e+07	7.19726e+07	6.81543e+07	6.52358e+07
				52.5485	184.073	1.27152e+08	1.53621e+08	1.88436e+08	4.67131e+08	3.54225e+08	4.86323e+07	2.32665e+08	3.87226e+08	2.73899e+08	3.18956e+08	2.74689e+08	1.86633e+08	2.5268e+08	2.89514e+08	2.71923e+08	2.7013e+08
				52.5474	258.11	7.11614e+07	2.27809e+08	6.27023e+07	6.0229e+07	1.50479e+08	3.77069e+07	3.72953e+07	2.46818e+08	3.40451e+08	1.79833e+08	3.01083e+08	1.05036e+08	1.39046e+08	1.54592e+08	1.34177e+08	1.4089e+08
				52.5391	280.092	1.20239e+07	2.52832e+07	9.59552e+06	7.00101e+06	1.3274e+07	1.32583e+07	4.48776e+06	2.07029e+07	4.28773e+07	1.46214e+07	3.10103e+07	8.33018e+06	2.62801e+07	1.42517e+07	1.79016e+07	1.82277e+07
				52.5319	254.035	6.46819e+06	1.02678e+07	3.43357e+06	5.18798e+06	9.1449e+06	1.36231e+06	4.71922e+06	1.50791e+07	1.81918e+07	1.96708e+07	1.96137e+07	6.79814e+06	1.00571e+07	7.00904e+06	8.55842e+06	9.45766e+06
		para-Trifluoromethylphenol	-17.2298	52.5213	163.114	5.17864e+07	8.14636e+07	4.4347e+07	5.52892e+07	6.66186e+07	2.40958e+07	3.86823e+07	6.18369e+07	5.19026e+07	6.16638e+07	6.04027e+07	5.30796e+07	7.46606e+07	5.76174e+07	5.5263e+07	5.66759e+07
				52.4996	199.013	981721	347711	2.02902e+06	819422	1.47468e+06	3.75187e+06	1.0039e+06	805954	1.66359e+06	1.62272e+06	1.39994e+06	1.33438e+06	434263	1.70474e+06	2.20658e+06	1.59469e+06
				51.7629	84.9836	2.04595e+07	4.13833e+07	2.10275e+07	2.57959e+07	2.32431e+07	1.48261e+07	1.81185e+07	5.16315e+07	5.32123e+07	4.61379e+07	3.18576e+07	3.02451e+07	3.16673e+07	3.66499e+07	3.48303e+07	3.39553e+07
		Phosphoramide mustard	15.4932	51.7577	222.033	1.36446e+07	1.35166e+07	7.03318e+06	3.02856e+07	2.13222e+07	1.07398e+06	1.54672e+07	2.33431e+07	1.49231e+07	2.05023e+07	2.04486e+07	1.1176e+07	3.12168e+07	1.34592e+07	1.83588e+07	2.11238e+07
		Oxamate	1.31979	51.7084	90.0575	8.50813e+07	1.3053e+08	7.78118e+07	1.14389e+08	1.21378e+08	4.25078e+07	7.33511e+07	1.52118e+08	1.15552e+08	1.34883e+08	1.25631e+08	1.55916e+08	1.12346e+08	1.15262e+08	1.16398e+08	1.17658e+08
				51.7084	159.075	1.89126e+07	9.39386e+06	3.82226e+06	1.46799e+07	1.07001e+07	2.21491e+06	4.8752e+06	4.9756e+06	4.76701e+06	5.16214e+06	4.41608e+06	7.04681e+06	8.72596e+06	8.36629e+06	7.59017e+06	6.4465e+06
				51.5635	185.079	1.22982e+06	2.75418e+06	1.03938e+07	2.28079e+07	1.82916e+07	3.33756e+06	1.11808e+07	1.15639e+07	1.13191e+07	1.09051e+07	6.28473e+06	5.75767e+06	3.80287e+06	1.38184e+07	6.11103e+06	7.97694e+06
				51.498	131.054	1.86352e+07	2.24738e+07	9.95041e+06	2.08362e+07	2.43307e+07	5.15455e+06	1.51208e+07	2.53748e+07	1.89559e+07	2.66436e+07	2.37205e+07	2.44852e+07	1.54135e+07	2.0538e+07	2.12727e+07	2.08111e+07
				51.3485	88.038	3.39102e+07	2.81416e+07	2.87916e+07	3.31784e+07	4.57956e+07	1.64771e+07	3.3269e+07	3.49213e+07	2.79284e+07	3.31429e+07	3.59208e+07	3.39249e+07	5.4793e+07	3.23942e+07	3.0784e+07	2.92023e+07
				51.081	76.0399	1.1697e+07	8.43288e+06	8.3416e+06	1.16602e+07	1.30443e+07	5.18203e+06	1.22296e+07	1.88477e+07	1.25106e+07	1.5813e+07	1.25304e+07	1.74371e+07	1.22852e+07	1.33622e+07	1.35814e+07	1.46177e+07
		Selenocysteine	-9.13392	51.081	169.056	3.09148e+07	3.85736e+07	2.21776e+07	3.09772e+07	2.82049e+07	1.48735e+07	1.82762e+07	2.50793e+07	2.2313e+07	2.42226e+07	2.42952e+07	2.24873e+07	6.43583e+07	2.5508e+07	2.95818e+07	2.89927e+07
				51.0764	177.118	1.72707e+07	1.07152e+07	7.24261e+06	5.85015e+06	1.14081e+07	1.34599e+07	9.07228e+06	8.77489e+06	1.2948e+07	5.61615e+06	4.12237e+06	1.52046e+07	2.74015e+07	1.00819e+07	9.30973e+06	9.76949e+06
				51.06	106.051	6.01835e+07	3.53262e+07	3.56433e+07	4.36781e+07	5.05439e+07	2.2239e+07	5.70067e+07	6.74442e+07	5.25438e+07	5.19776e+07	6.5829e+07	6.81104e+07	5.06203e+07	5.7806e+07	5.34978e+07	5.56023e+07
				51.0504	296.066	1.42846e+07	2.61066e+07	5.38555e+06	6.40341e+06	1.22996e+07	3.63563e+06	5.02026e+06	2.70404e+07	4.00394e+07	1.87676e+07	4.23685e+07	1.16331e+07	2.40946e+07	1.06468e+07	1.98753e+07	1.73463e+07
				51.0437	156.062	1.27612e+08	1.06601e+08	9.40906e+07	1.2125e+08	1.02517e+08	6.18163e+07	9.98602e+07	1.1993e+08	9.73186e+07	1.05382e+08	9.01681e+07	1.26946e+08	1.26466e+08	9.86232e+07	1.09965e+08	9.78576e+07
				51.0407	238.048	1.08854e+07	1.42282e+07	8.62933e+06	8.32018e+06	1.70296e+07	8.408e+06	8.60915e+06	1.7395e+07	1.9478e+07	1.96029e+07	2.72389e+07	7.7055e+06	2.76723e+07	1.23632e+07	1.18339e+07	1.4897e+07
				51.0407	297.078	1.09218e+06	2.84979e+06	471292	369221	1.21409e+06	352219	683857	2.27946e+06	3.67643e+06	2.15485e+06	3.29783e+06	693127	1.80913e+06	805364	1.69063e+06	1.66396e+06
				51.0164	105.109	6.54619e+07	3.54201e+07	2.39085e+07	4.64218e+07	5.70286e+07	1.93509e+07	3.09612e+07	4.76929e+07	4.88551e+07	4.36255e+07	5.85834e+07	3.68722e+07	5.21913e+07	4.05325e+07	4.3741e+07	4.3088e+07
				50.359	238.033	1.1395e+07	1.54477e+07	8.35213e+06	8.31626e+06	1.87186e+07	7.57086e+06	8.96014e+06	2.13299e+07	2.39541e+07	2.34581e+07	3.02788e+07	8.3429e+06	2.74438e+07	1.31856e+07	1.28824e+07	1.65125e+07
		4-Bromophenylacetate	-14.3434	50.3049	216.048	2.75367e+07	3.38763e+07	2.20685e+07	2.70408e+07	4.27837e+07	1.49124e+07	2.5915e+07	4.9806e+07	5.29623e+07	5.17526e+07	5.84081e+07	2.98895e+07	4.16001e+07	3.9604e+07	3.78509e+07	3.84339e+07
				50.2929	71.0611	4.49036e+06	2.7706e+06	4.23524e+06	3.77688e+06	3.18423e+06	6.02597e+06	4.66395e+06	2.86006e+06	4.12538e+06	2.8559e+06	3.10579e+06	4.49316e+06	1.3936e+06	3.25425e+06	4.34757e+06	3.95181e+06
				49.5461	71.0466	4.98448e+06	3.96063e+06	5.98757e+06	5.47953e+06	4.59035e+06	6.59749e+06	5.27459e+06	3.98237e+06	5.0649e+06	4.36873e+06	4.37867e+06	5.13161e+06	8.0312e+06	4.73571e+06	4.50723e+06	4.23423e+06
				49.5356	178.077	1.03143e+07	7.27859e+06	6.20048e+06	9.78752e+06	8.7116e+06	5.38498e+06	7.46129e+06	1.10774e+07	1.09928e+07	8.03419e+06	7.79069e+06	8.98158e+06	1.2605e+07	8.11421e+06	8.12826e+06	8.48574e+06
				49.532	254.005	4.54741e+06	1.06529e+07	3.00439e+06	4.27566e+06	9.91362e+06	2.01938e+06	3.89447e+06	1.70604e+07	1.55745e+07	1.87425e+07	1.83697e+07	4.85943e+06	1.03439e+07	7.66258e+06	6.85683e+06	9.91285e+06
				48.9009	241.032	568541	2.5701e+07	1.46952e+06	720750	556677	1.50545e+06	334439	3.73291e+06	1.41488e+06	1.45169e+06	941915	2.26205e+06	1.96027e+06	1.95864e+06	1.56065e+06	1.90979e+06
				48.9009	265.121	4.46031e+07	3.66085e+07	3.0884e+07	2.88288e+07	3.20303e+07	1.35679e+07	2.58109e+07	3.71688e+07	2.50481e+07	3.60945e+07	3.37948e+07	4.22289e+07	2.65865e+07	2.54083e+07	2.96011e+07	2.90313e+07
				48.8875	216.038	3.16495e+07	3.8797e+07	2.51175e+07	2.32373e+07	4.88853e+07	1.66227e+07	2.93898e+07	6.25242e+07	6.65863e+07	6.3018e+07	6.55795e+07	3.42431e+07	4.16178e+07	4.50715e+07	4.33479e+07	4.37634e+07
				48.7614	223.03	9.00356e+06	1.10094e+07	2.14139e+06	7.72366e+06	9.68921e+06	1.49645e+06	3.45844e+06	1.04244e+07	5.20055e+06	1.16366e+07	5.91443e+06	7.83596e+06	8.20109e+06	5.52612e+06	4.98808e+06	5.72341e+06
				48.0364	178.067	1.03911e+07	6.52137e+06	6.0918e+06	8.48206e+06	8.60428e+06	6.02996e+06	6.63192e+06	8.8293e+06	1.09745e+07	6.64036e+06	6.77711e+06	1.02048e+07	1.21542e+07	7.19192e+06	6.93024e+06	7.37707e+06
				48.0355	190.957	2.37715e+07	2.70399e+07	1.23756e+07	1.96017e+07	1.93974e+07	7.03159e+06	1.03539e+07	2.05807e+07	1.45603e+07	1.91573e+07	1.94798e+07	1.74289e+07	2.38641e+07	1.53718e+07	1.65442e+07	1.79977e+07
		Radon-222	6.99965	48.0355	223.009	7.67282e+06	9.29597e+06	1.83253e+06	6.34795e+06	8.39846e+06	1.23814e+06	3.84907e+06	7.95973e+06	4.01607e+06	9.17829e+06	5.1559e+06	6.77217e+06	7.83655e+06	5.29214e+06	4.49494e+06	5.04545e+06
				48.035	190.942	2.70221e+07	3.04411e+07	1.20272e+07	2.2287e+07	2.16798e+07	7.03159e+06	1.15273e+07	1.62885e+07	1.15326e+07	1.55748e+07	1.70262e+07	1.52753e+07	2.38641e+07	1.7323e+07	1.87309e+07	1.57226e+07
				48.0329	124.937	1.77164e+07	1.97497e+07	8.72478e+06	1.66335e+07	2.02497e+07	2.62752e+06	1.1493e+07	1.93474e+07	1.71813e+07	1.73877e+07	1.78751e+07	1.665e+07	1.45326e+07	1.63939e+07	1.7078e+07	1.54039e+07
				47.3369	231.994	8.55271e+06	8.41751e+06	5.37939e+06	8.09937e+06	9.72507e+06	1.8574e+06	8.73831e+06	1.4181e+07	9.01345e+06	1.17998e+07	1.01297e+07	1.34961e+07	1.01947e+07	8.42214e+06	8.26116e+06	8.36405e+06
		Propane-1,2-diol 1-phosphate	-7.32788	46.8641	157.08	6.24055e+06	3.85347e+06	3.09458e+06	4.67996e+06	4.31867e+06	2.56568e+06	4.81624e+06	5.44233e+06	4.44279e+06	5.49041e+06	4.15216e+06	5.83989e+06	1.07256e+07	4.52373e+06	4.21488e+06	4.44596e+06
				46.5493	342.864	5.22565e+06	5.09629e+06	1.53931e+06	3.72238e+06	3.37982e+06	613546	2.11259e+06	3.42299e+06	2.39565e+06	3.15911e+06	3.20834e+06	2.75161e+06	4.19382e+06	2.86436e+06	3.12977e+06	3.27399e+06
				46.5383	281.119	3.273e+06	3.56952e+06	1.986e+06	2.64549e+06	2.69526e+06	1.4369e+06	2.71425e+06	3.71034e+06	3.86218e+06	3.10557e+06	2.80859e+06	4.16156e+06	3.19768e+06	2.78121e+06	2.70766e+06	2.64668e+06
				46.5272	274.874	4.29629e+07	4.89309e+07	1.77865e+07	3.51242e+07	3.92891e+07	6.76495e+06	2.1069e+07	3.89278e+07	2.95574e+07	3.847e+07	3.95755e+07	3.50834e+07	4.29142e+07	3.22889e+07	3.37162e+07	3.26733e+07
				46.4242	258.898	2.79158e+07	3.23263e+07	1.02022e+07	2.37743e+07	2.29465e+07	5.83095e+06	9.9144e+06	2.15394e+07	1.69291e+07	1.74935e+07	2.59529e+07	1.58671e+07	2.61913e+07	1.94198e+07	2.14173e+07	1.97856e+07
				46.424	208.886	4.20709e+06	4.95409e+06	2.5052e+06	3.45527e+06	4.61976e+06	596849	3.09244e+06	5.30098e+06	3.55857e+06	4.99863e+06	4.46953e+06	4.64124e+06	4.74832e+06	3.51295e+06	3.43931e+06	3.67117e+06
				46.4002	242.922	1.41558e+07	1.57645e+07	4.72636e+06	1.28691e+07	1.03846e+07	3.93859e+06	4.15927e+06	6.04496e+06	5.3516e+06	6.15319e+06	9.75847e+06	5.58317e+06	1.23899e+07	8.31622e+06	9.72872e+06	9.38096e+06
				10.257	159.969	8.67249e+07	1.0358e+08	1.14426e+08	1.08387e+08	1.12581e+08	1.25353e+08	1.20688e+08	1.28023e+08	0	1.35075e+08	1.21102e+08	1.22989e+08	0	1.24372e+08	1.16637e+08	1.2668e+08
				10.2237	131.974	0	8.75806e+07	9.60907e+07	1.04114e+08	1.05525e+08	9.6281e+07	1.25265e+08	1.30746e+08	0	1.29649e+08	1.29167e+08	1.2972e+08	0	1.13085e+08	1.11624e+08	1.2053e+08
				10.2092	113.964	4.82776e+08	5.8665e+08	6.53348e+08	7.05501e+08	7.10556e+08	6.90173e+08	8.65553e+08	8.6962e+08	0	8.71718e+08	9.05253e+08	8.81208e+08	0	7.93714e+08	7.83915e+08	8.43712e+08
				8.92208	116.972	0	0	0	0	0	0	0	0	0	1.79422e+07	1.84499e+07	1.75451e+07	0	0	0	1.82923e+07
				8.87413	182.985	0	0	0	0	0	0	1.72877e+08	1.78731e+08	0	0	1.81706e+08	1.87954e+08	0	0	0	1.6739e+08
				8.8435	72.9378	0	0	0	0	0	0	0	2.27455e+07	0	2.32905e+07	2.22925e+07	2.18155e+07	0	0	0	2.23248e+07
				8.80348	98.5124	0	0	0	0	0	0	7.38718e+08	7.09299e+08	0	6.77621e+08	7.52027e+08	7.62459e+08	0	0	0	7.06978e+08
				8.80348	114.969	0	0	0	0	0	0	0	3.9044e+07	0	3.89233e+07	0	3.93577e+07	0	0	0	0
				7.75179	264.873	0	0	0	0	0	0	5.77093e+06	0	0	6.39744e+06	0	6.25487e+06	0	0	0	5.99669e+06
