# Supplementary material for: A Multi-Omics Integration Analysis Reveals That Mori Fructus Polysaccharide Ameliorates Liver Injury via Regulating Liver Metabolic Function Through Inhibiting Lipid Metabolism, Enhancing Glycolysis, and Promoting Amino Acid Utilization
Source: Antioxidants (Basel). 2026 Apr 1;15(4):443. doi: 10.3390/antiox15040443 (PMC13113487; doi:10.3390/antiox15040443)
Supplement: Supplementary file 1 [file antioxidants-15-00443-s001.zip › Supplementary Materials/Table S6 lipidomics data of liver under the negative ion mode.xlsx]

## Sheet: final_lipid_NEG
MS2 name	MS2 score	MS1 name	MS1 ppm	mzmed	rtmed	MFP_1_1	MFP_1_2	MFP_1_3	MFP_1_4	MFP_1_5	MFP_1_6	ALD_1	ALD_2	ALD_3	ALD_4	ALD_5	ALD_6	QC1	QC2	QC3	QC4	QC5	type
FA(18:0)	1			283.264	1498.67	1.29085e+07	1.17971e+07	2.87823e+07	2.65923e+07	8.90673e+06	9.97462e+06	9.10051e+06	1.01513e+07	8.66231e+06	8.37532e+06	5.21671e+06	8.90716e+06	1.31084e+07	2.16293e+07	1.96467e+07	1.07257e+07	1.10853e+07	reverse
FA(16:0)	1			255.233	1495.86	4.0006e+07	1.5217e+07	1.71236e+07	3.25126e+07	2.07256e+07	1.2062e+07	1.01489e+07	1.22413e+07	1.21311e+07	1.31283e+07	7.35028e+06	1.1845e+07	1.82517e+07	2.39042e+07	1.62485e+07	1.19253e+07	2.73984e+07	reverse
FA(20:0)	1			311.295	810.111	2.2836e+07	2.5722e+07	2.52582e+07	2.64065e+07	2.38513e+07	9.0896e+06	1.90282e+07	2.76093e+07	19786337	2.1258e+07	1.48962e+07	2.09178e+07	4.49827e+07	1.24865e+07	1.31144e+07	1.21874e+07	1.3105e+07	reverse
FA(20:1)	1			309.28	676.239	2.14304e+07	1.31596e+07	3.69851e+07	3.01188e+07	3.72262e+07	8.11212e+07	4.27619e+07	6.04936e+07	2.39306e+07	3.09429e+07	2.45856e+07	2.68246e+07	2.18642e+07	1.79394e+07	1.99511e+07	1.80629e+07	1.95406e+07	reverse
FA(18:1)	1			281.248	634.549	1.21366e+07	1.3206e+07	1.50393e+07	1.02833e+07	8.2544e+06	7.64625e+06	3.91979e+06	5.02238e+06	4.02048e+06	4.82593e+06	6.78702e+06	4.49276e+06	3.83271e+07	6.69918e+06	9.97559e+06	3.92256e+06	4.79653e+06	reverse
FA(20:2)	1			307.264	585.507	1.66491e+06	748245	2.6812e+06	2.49851e+06	2.39177e+06	5.92559e+06	2.77673e+06	4.66854e+06	1.53267e+06	1.89365e+06	1.66031e+06	1.45883e+06	2.53553e+06	1.66418e+06	1.43194e+06	1.05961e+06	1.25015e+06	reverse
FA(17:0)	1			269.248	579.673	3.33576e+07	2.30097e+07	3.5055e+07	3.28261e+07	3.1355e+07	4.79107e+07	2.46795e+07	4.0442e+07	2.75123e+07	2.48261e+07	2.06744e+07	2.76136e+07	4.80855e+07	1.68179e+07	1.60443e+07	1.42378e+07	1.57086e+07	reverse
FA(22:4)	1			331.264	532.794	595092	84369.8	892980	442538	849099	1.60776e+06	2.70631e+07	1.54755e+06	1.47382e+06	632846	466122	409175	46620.5	393556	408691	293126	6.60964e+06	reverse
FA(16:1)	1			253.217	496.944	1.83876e+07	6.70981e+06	6.15107e+06	5.63775e+06	4.4417e+06	4.18044e+06	2.51698e+06	2.56219e+06	3.21366e+06	2.52338e+06	1.81747e+06	2.34865e+06	2.64922e+07	3.74589e+06	2.23655e+06	1.64978e+06	2.18507e+06	reverse
FA(20:4)	1			303.232	468.591	1.04729e+08	2.06281e+07	1.75466e+07	2.02712e+07	1.61814e+07	1.9852e+07	1.18502e+07	1.94806e+07	1.00756e+07	1.53184e+07	7.36784e+06	1.31197e+08	9.55663e+06	1.36111e+07	1.19657e+07	1.02303e+07	1.19736e+07	reverse
FA(20:3)	1			305.248	466.184	8.8495e+06	4.00689e+06	1.55074e+07	8.07968e+06	1.65494e+07	2.846e+07	2.58898e+07	2.59019e+07	7.12628e+06	1.17068e+07	1.16175e+07	1.06532e+07	7.93205e+06	8.056e+06	8.7638e+06	6.62673e+06	8.6486e+06	reverse
FA(22:5)	1			329.249	446.962	2.21175e+07	1.01481e+07	4.83704e+07	3.641e+07	5.74897e+07	6.16554e+07	8.24729e+07	7.91436e+07	3.96552e+07	3.02186e+07	4.4695e+07	3.30775e+07	1.93408e+07	2.62869e+07	2.84379e+07	2.27668e+07	2.66011e+07	reverse
FA(18:2)	1			279.233	400.862	1368023706	9.44087e+08	2443314889	1732813629	2611879862	5399711471	2899431882	3619373631	1554837357	1886392208	1679013580	1677478354	912305137	1095254351	1198577331	1057240660	1247959305	reverse
FA(22:6)	1			327.232	394.214	1.34908e+06	909379	3.19472e+06	2.23548e+06	3.34112e+06	4.20402e+06	2.42538e+06	2.38135e+06	1.34197e+06	1.60462e+06	1.74403e+06	2.14131e+06	756071	1.17201e+06	1.06225e+06	906653	1.08317e+06	reverse
FA(18:3)	1			277.217	334.761	7.76706e+06	3.331e+06	1.08463e+07	7.7728e+06	2.32216e+06	2.21528e+07	7.73236e+06	9.62064e+06	4.8363e+06	4.08995e+06	8.87384e+06	4.08786e+06	3.492e+06	3.52513e+06	3.03777e+06	4.10143e+06	3.85906e+06	reverse
FA(20:5)	1			301.217	322.976	452953	117935	358244	594812	1.0227e+06	1.06733e+06	1.17329e+06	782621	349313	415653	472106	674440	317165	174253	311150	324996	183325	reverse
FA(22:7)	1			325.217	289.082	4.72013e+06	8.00681e+06	9.74032e+06	4.1256e+06	7.51631e+06	6.29811e+06	8.5065e+06	1.46327e+07	5.08557e+06	1.19993e+07	4.75011e+06	6.57303e+06	4.30764e+06	9.53725e+06	1.57266e+07	4.19448e+06	5.2111e+06	reverse
FA(20:6)	1			299.202	254.364	2.51648e+06	7.71787e+06	6.88855e+06	3.97442e+06	4.36463e+06	4.71529e+06	2.7292e+06	5.63272e+06	1.33637e+06	6.24047e+06	1.58429e+06	1.99225e+06	544047	2.67388e+06	4.59982e+06	3.09423e+06	3.06217e+06	reverse
LPC(16:0)	0.998008			540.33	224.294	1.78415e+06	1.39789e+06	4.67697e+06	4.06822e+06	4.58149e+06	7.81562e+06	5.17392e+06	5.34068e+06	1.35959e+06	4.03298e+07	4.85568e+06	4.62746e+06	697472	1.66773e+06	2.23149e+06	2.33981e+06	2.96618e+06	reverse
LPC(18:0)	0.997132			568.361	312.676	1.47514e+08	8.71138e+07	282781644	2.14468e+08	2.6623e+08	4.56702e+08	228675085	3.00836e+08	1.46051e+08	182413862	2.13449e+08	273059996	7.22632e+07	1.08539e+08	1.24289e+08	8.95466e+07	1.16465e+08	reverse
LPC(18:1)	0.994457			566.346	234.315	2.30248e+06	191534	1.28305e+06	683558	1.16541e+06	645135	4.05215e+06	1.83149e+06	635850	468785	966022	1.6987e+06	50285.9	471781	663481	757428	1.34034e+06	reverse
LPE(16:0)	0.979994			452.278	201.673	6.51675e+07	4.42716e+07	1.87244e+08	1.20016e+08	1.97181e+08	2.81104e+08	9.66104e+07	1.40429e+08	6.09427e+07	9.51625e+07	1.2939e+08	1.24563e+08	3.32227e+07	5.59074e+07	6.28507e+07	4.7203e+07	6.45846e+07	reverse
LPE(18:1)	0.979245			478.293	244.079	1.32031e+06	705010	2.95987e+06	1.62553e+06	3.87647e+06	6.15631e+06	2.57391e+06	3.59363e+06	967847	3.3209e+06	3.69283e+06	3.49059e+06	431252	1.62656e+06	1.91965e+06	1.64439e+06	1.73357e+06	reverse
LPC(18:2)	0.978687			564.329	139.607	4.68437e+07	2.35107e+07	7.02284e+07	6.49123e+07	7.91139e+07	1.58965e+08	5.32889e+07	6.75115e+07	1.68761e+07	6.03192e+07	6.41563e+07	5.29643e+07	1.88091e+07	3.04789e+07	3.33919e+07	2.28868e+07	3.40336e+07	reverse
PE(16:1e/20:4)	0.974959			722.512	983.641	1.29248e+07	8.65665e+06	2.79106e+07	2.4368e+07	2.56122e+07	4.74229e+07	2.85385e+07	2.88097e+07	1.57644e+07	1.88705e+07	2.08623e+07	2.35998e+07	6.9911e+06	1.01604e+07	1.15554e+07	1.11515e+07	1.21776e+07	reverse
LPC(20:4)	0.970687			588.331	135.728	8.08483e+07	4.37238e+07	132713222	1.16729e+08	1.50737e+08	2.48513e+08	7.43208e+07	1.50652e+08	3.49839e+07	100118538	1.15643e+08	1.44354e+08	3.32028e+07	5.83188e+07	6.43383e+07	4.53953e+07	6.11834e+07	reverse
LPE(18:0)	0.970072			480.308	332.051	1.22377e+08	7.22636e+07	302406671	1.85459e+08	2.91062e+08	5.22217e+08	2.44664e+08	2.61092e+08	1.42657e+08	203007792	2.09787e+08	2.53202e+08	5.68792e+07	9.81527e+07	1.15081e+08	8.55997e+07	1.19075e+08	reverse
LPE(18:2)	0.965149			476.278	159.969	6.91463e+06	3.69497e+06	1.02833e+07	1.02478e+07	1.7388e+07	2.79651e+07	7.95533e+06	1.24225e+07	4.13835e+06	1.00027e+07	7.94181e+06	1.22137e+07	3.98939e+06	6449276	7.60228e+06	5.15652e+06	6.69374e+06	reverse
LPE(20:4)	0.942426			500.279	143.696	1.35965e+08	5.98481e+07	2.22575e+08	1.94326e+08	412244363	4.63623e+08	1.48914e+08	305101876	8.54085e+07	1.58583e+08	1.5055e+08	210804381	6.5502e+07	1.04427e+08	1.26954e+08	8.95699e+07	1.21083e+08	reverse
PE(18:2/20:4)	0.942359			762.5	836.741	297821	54506.2	531728	40182.5	1.8393e+06	1.43946e+06	643016	1.21508e+06	767358	841884	1.26058e+06	521119	0	602315	408453	830911	713302	reverse
PE(16:0/20:4)	0.937644			738.507	940.43	2.324e+08	1.65678e+08	438482004	3.34936e+08	4.36303e+08	6.1544e+08	3.06315e+08	3.7377e+08	2.47305e+08	3.11359e+08	2.96881e+08	4.16892e+08	1.32249e+08	1.84364e+08	2.39893e+08	2.33764e+08	2.22205e+08	reverse
PE(18:0/20:4)	0.937472			766.54	997.353	1.43035e+06	759634	6.36052e+06	2.66873e+06	4.1622e+06	7.91423e+06	6.04421e+06	7.10746e+06	4.05352e+06	3.72926e+06	5.04117e+06	2.72205e+06	102991	1.93514e+06	2.75772e+06	2.3453e+06	2.4022e+06	reverse
LPI(18:0)	0.932861			599.32	471.099	556902	33049.8	451644	1.42334e+06	738501	3.90914e+06	1.20835e+08	8.22685e+07	5.42942e+07	1.08255e+08	8.69205e+07	1.39859e+08	532281	2.01251e+06	4.69734e+07	3.84375e+07	4.86296e+07	reverse
PE(16:0/22:6)	0.930816			762.506	915.933	3.38541e+08	1.56633e+08	8.19244e+08	662031165	9.45358e+08	2074822325	588560767	962345833	4.40544e+08	3.7073e+08	6.26866e+08	772161556	1.32591e+08	2.31909e+08	2.56113e+08	2.61681e+08	2.87442e+08	reverse
FAHFA(16:0/18:2)	0.9256			533.455	493.006	5.45991e+07	3.9446e+07	8.71703e+07	9.51577e+07	1.51496e+08	1.55495e+08	7.28816e+07	1.84408e+08	1.13163e+08	1.19618e+08	5.51543e+07	9.57298e+07	1.67899e+07	3.72565e+07	4.57476e+07	3.52055e+07	3.98402e+07	reverse
PI(16:0/20:4)	0.923176			857.52	912.598	184560	305390	707472	949279	3.34803e+06	6.34874e+06	143004590	1.89336e+08	8.97965e+07	8.34456e+07	9.74341e+07	1.00972e+08	4.73009e+06	3.274e+06	7.1286e+07	5.79016e+07	304585	reverse
PI(18:0/20:4)	0.919557			885.54	924.574	7.8929e+06	1.67821e+07	2.24963e+08	4.71148e+07	0	0	2.23808e+06	4.50612e+06	2.43839e+06	3.52227e+06	4.1394e+06	4.38318e+06	4.39571e+06	1.02034e+07	2.53554e+06	2.9825e+06	2.87663e+06	reverse
PI(18:0/20:3)	0.91935			887.561	1003.19	0	0	134487	376720	1.45704e+06	2.74006e+06	5.4789e+07	6.56378e+07	1.27854e+07	3.73104e+07	1.49186e+07	4.33156e+07	0	7.2422e+06	1.97486e+07	1.66601e+07	1.77399e+07	reverse
PI(16:0/18:2)	0.918855			833.52	857.721	2.60983e+07	5.62043e+07	1.70593e+08	598167	604397	612256	0	0	87561.4	40277.7	0	0	1.99931e+06	429672	143638	98542.2	0	reverse
PE(18:0/22:6)	0.917386			790.536	961.803	581734	165003	1.68894e+06	878628	1.90891e+06	2.49481e+06	2.86472e+06	3.52692e+06	1.36917e+06	2.38948e+06	1.83692e+06	1.11858e+06	637639	1.61253e+06	1.69952e+06	1.68768e+06	1.8683e+06	reverse
PI(18:1/20:4)	0.916099			883.531	925.829	0	0	729526	1.81507e+06	1.78377e+06	3.31373e+06	3.86222e+07	1.62319e+07	1.77235e+07	2.54441e+07	2.87236e+07	2.11632e+07	0	3.41053e+06	1.92336e+07	1.93418e+07	2.2474e+07	reverse
PC(16:0/22:6)	0.911806			850.561	888.972	2.61968e+08	1.3308e+08	2.29501e+08	2.77215e+08	306134498	3.45799e+08	1.90479e+08	2.83721e+08	2.45162e+08	1.94953e+08	2.92688e+08	2.92121e+08	1.00185e+08	1.96176e+08	2.32967e+08	2.16926e+08	1.92612e+08	reverse
PC(18:0/22:6)	0.911219			878.589	975.464	4.06365e+07	2.00719e+07	5.37538e+07	5.17441e+07	5.44332e+07	6.88619e+07	3.71387e+07	5.62075e+07	3.65047e+07	2.67601e+07	3.92236e+07	4.09162e+07	1.62728e+07	2.4567e+07	2.46433e+07	2.30379e+07	2.35775e+07	reverse
PC(18:2/22:6)	0.898216			874.559	836.268	3.06507e+07	1.93723e+07	1.40487e+07	6.40148e+07	1.41954e+07	2.76773e+07	4.614e+07	7.34619e+07	2.79486e+07	4.57589e+07	3.75314e+07	1.18892e+08	1.54686e+07	4.61687e+07	3.73869e+07	3.55868e+07	3.57084e+07	reverse
PC(18:2/20:4)	0.896605			850.551	810.182	1.06195e+06	57169.7	1.52061e+06	1.12964e+06	2.29627e+06	1.82318e+06	861894	1.54056e+06	1.1515e+06	1.04708e+06	1.23061e+06	1.16991e+06	0	1.02376e+06	868875	1.01472e+06	913445	reverse
PI(16:0/22:6)	0.890762			881.517	894.584	0	0	0	627910	837897	3.44202e+06	1.03622e+07	1.4277e+07	1.53908e+07	1.16067e+07	1.99833e+07	1.42799e+07	0	1.76799e+07	1.32385e+07	7.83025e+06	7.06971e+06	reverse
SQDG(13:0/13:0)	0.890012			709.422	1247.25	1.14099e+07	1.49147e+07	9.79554e+06	6.90161e+06	1.41115e+07	2.17724e+07	4.4502e+06	1.74779e+07	8.63499e+06	1.33415e+07	2.75575e+06	1.46973e+07	0	5.82047e+06	5.49926e+06	5.36791e+06	1.06713e+07	reverse
PC(18:1/22:6)	0.882845			876.574	901.859	1.88374e+07	8.93653e+06	1.46517e+07	1.32178e+07	1.44103e+07	2.04682e+07	1.84462e+07	2.79194e+07	1.90078e+07	2.20514e+07	23997857	1.97528e+07	8.92998e+06	18071394	1.93143e+07	1.70499e+07	1.63571e+07	reverse
PI(22:6/22:6)	0.880622			953.535	959.865	120916	899448	919884	1.70978e+07	3.66382e+07	4.0439e+06	6.12367e+07	5.1629e+07	1.2094e+08	1.55636e+08	4.32546e+07	8.49505e+07	0	4.09159e+07	107451072	9.40063e+07	8.99904e+07	reverse
PC(18:1/20:4)	0.877297			852.576	947.138	4.50487e+06	2.82863e+06	6.03751e+06	6.56366e+06	6.99459e+06	1.57761e+07	6.51695e+06	8.46054e+06	6.74156e+06	7.1438e+06	8.20543e+06	7.50341e+06	3.67671e+06	5.24056e+06	7.01456e+06	7.61233e+06	5.83963e+06	reverse
PI(18:0/22:6)	0.876807			909.548	901.165	675239	2.12996e+06	7.56184e+06	9.38532e+07	1.21719e+08	1.96856e+08	629853	657580	797243	686286	1.41779e+06	1.34736e+06	0	948754	1.14661e+06	794724	1.0749e+06	reverse
PE(16:0/22:5)	0.872169			764.521	972.453	1.55781e+07	10016558	2.495e+07	1.86172e+07	2.0692e+07	3.96552e+07	1.25157e+07	2.09162e+07	8.52832e+06	2.70355e+07	1.38147e+07	1.11624e+07	3.94965e+06	1.61635e+07	1.83443e+07	1.82047e+07	7.78441e+06	reverse
LPI(20:4)	0.871028			619.289	178.155	1.53411e+07	1.47203e+07	6.04538e+07	8.5034e+06	165887	0	0	0	0	0	0	0	5.43705e+06	44064.1	0	20044.9	23271.8	reverse
SQDG(16:0/20:3)	0.868704			843.548	911.561	1.9262e+07	1.37253e+07	3.31902e+07	3.80268e+07	4.38088e+07	6.75227e+07	4.11897e+07	6.88729e+07	2.94393e+07	5.30781e+07	4.89514e+07	7.68444e+07	9.6678e+06	3.13476e+07	3.45539e+07	4.2228e+07	4.76003e+07	reverse
PC(18:0/20:4)	0.865912			854.592	995.605	1.49037e+08	8.39602e+07	1.85495e+08	1.83925e+08	1.78215e+08	2.40177e+08	1.8989e+08	2.40713e+08	1.47095e+08	1.75117e+08	1.68071e+08	248739104	7.76937e+07	1.2359e+08	1.37963e+08	1.23135e+08	1.21325e+08	reverse
PE(18:1/18:2)	0.864778			740.523	961.972	2.74304e+07	1.33918e+07	3.18194e+07	3.00659e+07	2.67485e+07	6.64725e+07	3.19106e+07	3.78511e+07	1.51012e+07	3.1863e+07	2.05777e+07	2.94044e+07	1.3441e+07	2.00072e+07	2.21147e+07	2.06548e+07	2.1861e+07	reverse
PC(16:0/20:4)	0.863987			826.562	911.527	3.32993e+08	258617006	422164978	3.99925e+08	4.15126e+08	5.17893e+08	3.00964e+08	4.42878e+08	2.41217e+08	3.38438e+08	328460148	4.76135e+08	2.09551e+08	3.08045e+08	2.55974e+08	2.77967e+08	2.92728e+08	reverse
PC(16:1/20:4)	0.857594			824.543	886.689	151735	0	508883	1.44445e+06	2.53119e+06	1.69499e+06	1.00215e+06	1.43542e+06	633347	846873	382285	757916	232523	477949	380173	791559	758458	reverse
Cer/AP(t20:0/15:1)	0.855426			582.51	996.281	431695	217610	1.0674e+06	883344	2.15965e+06	5.40963e+06	1.33799e+06	2.00191e+06	921585	635924	1.35788e+06	1.87241e+06	844239	398785	511953	591624	433618	reverse
PE(18:2/18:2)	0.851935			738.506	910.977	278135	198303	2.60721e+06	4.5556e+06	1.80632e+06	1.8224e+07	2.68541e+06	3.69185e+06	1.2504e+06	2.34775e+06	937170	2.8183e+06	397513	954313	769641	830570	1.34198e+06	reverse
SQDG(16:0/22:5)	0.847291			867.55	888.739	1.45323e+07	6.09307e+06	1.50067e+07	2.02459e+07	2.3445e+07	3.04127e+06	1.97941e+07	3.63135e+07	3.4035e+07	2.49181e+07	3.26713e+07	3.26837e+07	5.33671e+06	1.73009e+07	3.14225e+07	2.75283e+07	3.98422e+07	reverse
SQDG(18:0/20:3)	0.83833			871.58	995.832	1.23405e+07	7.78857e+06	1.80526e+07	2.03474e+07	2.27875e+07	2.82265e+07	3.06123e+07	3.9247e+07	2.55093e+07	2.93924e+07	2.78102e+07	3.993e+07	7.75109e+06	1.58921e+07	2.4152e+07	2.2107e+07	2.20442e+07	reverse
PE(16:0/18:2)	0.83357			714.507	994.002	196811	0	1.42127e+06	405907	727951	1.66903e+06	832607	1.29908e+06	288010	532951	405493	1.17592e+06	0	212263	251539	451849	153527	reverse
SQDG(16:3/22:3)	0.832384			865.499	812.752	65905	0	269125	235360	1.27982e+06	1.66348e+06	9.37302e+07	1.00299e+08	4.23917e+07	3.58063e+07	4.14111e+07	7.44463e+07	0	4.6703e+06	3.18002e+07	3.1236e+07	3.02862e+07	reverse
OxPI(16:0/18:3+1O)	0.831003			847.483	916.516	1.27081e+07	6.23489e+06	3.26668e+07	2.78161e+07	4.36746e+07	5.91619e+07	2.33e+07	4.0325e+07	2.121e+07	2.44247e+07	4.50797e+07	3.56476e+07	1.92749e+06	1.48131e+07	2.05383e+07	2.05717e+07	2.38362e+07	reverse
SQDG(14:1/24:4)	0.826261			867.532	1352.1	2.80733e+07	5.70694e+07	1.25464e+07	1.46562e+07	3.78529e+07	5.01989e+07	1.74855e+07	2.45849e+07	1.32122e+07	1.91775e+07	4.00733e+06	2.4174e+07	7.07918e+06	1.16239e+07	9.47377e+06	9.53451e+06	8.60149e+06	reverse
SQDG(15:0/22:6)	0.826261			851.515	1022.04	1.91532e+07	1.09559e+07	5.20487e+07	4.13089e+07	6.54766e+07	1.15921e+08	7.55762e+07	1.07109e+08	4.3046e+07	5.80461e+07	6.27672e+07	1.02228e+08	9.7731e+06	2.41413e+07	3.89785e+07	3.64667e+07	4.26196e+07	reverse
SQDG(14:1/24:2)	0.826261			871.581	1014.97	1.21473e+06	935032	3.22473e+06	2.09491e+06	3.06069e+06	4.52631e+06	5.24825e+06	7.62121e+06	5.08328e+06	6.38077e+06	5.1541e+06	7.17157e+06	386945	2.84783e+06	4.69555e+06	5.34756e+06	7.02536e+06	reverse
PC(15:0/20:4)	0.819864			812.545	869.041	7.35468e+06	8.27387e+06	1.95121e+07	1.71292e+07	1.91507e+07	2.95225e+07	1.61715e+07	2.6869e+07	1.36694e+07	1.41622e+07	2.3082e+07	2.37496e+07	3.41267e+06	1.25088e+07	1.67568e+07	1.28845e+07	1.32464e+07	reverse
PE(18:0/18:2)	0.819788			742.539	1032.73	4.41847e+07	2.29353e+07	8.1957e+07	6.40346e+07	8.04058e+07	1.65917e+08	1.13539e+08	1.29444e+08	5.21168e+07	7.33976e+07	6.45011e+07	9.12869e+07	2.22819e+07	3.78573e+07	4.56018e+07	4.27048e+07	4.62508e+07	reverse
PC(20:4/20:4)	0.81735			874.559	866.918	7.54036e+06	560486	2.96303e+06	5.62766e+06	2.3597e+06	1.01713e+07	1.62252e+06	775208	1.03509e+06	1.78082e+06	1.74896e+06	6.97025e+06	0	1.5218e+06	472471	1.87066e+06	2.09288e+06	reverse
PC(18:1/18:2)	0.810485			828.577	936.476	3.40381e+07	1.97633e+07	3.60682e+07	3.8805e+07	3.26802e+07	1.35514e+07	3.93756e+07	4.31933e+07	2.4755e+07	4.36238e+07	3.48854e+07	2.71603e+07	2.2424e+07	2.83115e+07	2.94897e+07	2.86713e+07	3.08414e+07	reverse
PC(16:0/18:3)	0.798473			800.545	902.563	758700	351458	3.20862e+06	5.3052e+06	7.67536e+06	3.80237e+07	1.99098e+06	3.57988e+06	1.9627e+06	868549	1.794e+06	2.10422e+06	137993	2.07359e+06	2.52699e+06	2.6212e+06	3.12155e+06	reverse
SM(d14:0/20:1)	0.796675			747.566	891.128	6.88535e+07	5.48751e+07	1.24594e+08	1.18316e+08	1.09081e+08	1.30549e+08	1.31095e+08	1.32942e+08	8.60326e+07	9.29959e+07	9.5878e+07	9.89789e+07	3.72988e+07	6.54858e+07	7.57038e+07	6.79802e+07	6.17893e+07	reverse
LPC(22:6)	0.791713			612.329	127.45	2.43962e+07	1.00751e+07	3.38202e+07	3.04872e+07	3.77702e+07	6.29674e+07	1.80416e+07	2.76513e+07	1.44868e+07	1.88349e+07	2.96543e+07	2.36184e+07	6913443	1.2624e+07	1.32722e+07	8.98061e+06	1.3566e+07	reverse
Cer/AP(t20:0/22:1)	0.781712			680.619	1244.79	4.77859e+07	2.28793e+07	6.93365e+07	2.99109e+07	6.46844e+07	1.17018e+08	3.92502e+07	4.54407e+07	3.00433e+07	3.48434e+07	3.5082e+07	4.64247e+07	1.86389e+07	2.405e+07	1.76125e+07	1.69038e+07	1.6158e+07	reverse
Cer/AP(t19:1/22:0)	0.777366			666.603	1216.25	3.13042e+07	1.32634e+07	4.71161e+07	2.10779e+07	4.81965e+07	8.79777e+07	2.78725e+07	3.33671e+07	1.89235e+07	2.25313e+07	2.43791e+07	3.50144e+07	1.3929e+07	1.55667e+07	1.34834e+07	1.38215e+07	1.42871e+07	reverse
Cer/AP(t19:1/24:1)	0.777345			692.618	1227.01	1.94023e+07	8.07446e+06	3.50666e+07	1.80415e+07	3.30681e+07	6.06327e+07	1.66469e+07	2.10663e+07	1.20948e+07	1.47115e+07	1.72519e+07	2.50715e+07	9.98493e+06	1.2501e+07	9.8695e+06	9.89816e+06	9.97862e+06	reverse
Cer/AP(t19:1/24:0)	0.776971			694.636	1302.38	1.68621e+06	1.1397e+06	2.85142e+07	1.59813e+06	2.46013e+06	3.46203e+06	1.66458e+06	1.2519e+06	232345	874995	957759	1.50111e+06	611972	342392	762748	873075	638911	reverse
Cer/AP(t15:1/20:0)	0.773467			582.51	1036.25	479904	1.2194e+06	2.34913e+06	1.58963e+06	1.69017e+06	4.66318e+06	2.24946e+07	3.1965e+07	1.25403e+07	1.17097e+06	1.37574e+06	1.61628e+06	680513	372653	449250	1.22163e+06	553219	reverse
AcylGlcADG(20:3/22:6/22:6)	0.772652			1175.77	996.976	7.42638e+06	1.13511e+06	2.22052e+06	716944	1.69882e+06	1.45486e+06	1.08396e+06	4.17174e+06	1.18514e+06	6.12926e+06	1.24875e+06	1.67224e+06	0	328536	628645	405648	479308	reverse
PC(16:1/18:2)	0.758173			800.544	853.819	1.80399e+07	1.11367e+07	3.14022e+07	1.70662e+07	5.80507e+07	104437803	2.95846e+07	4.33996e+07	1.97594e+07	2.42377e+07	1.39105e+07	2.11796e+07	7.86626e+06	1.74289e+07	1.4617e+07	2.05332e+07	2.37077e+07	reverse
PC(16:0/18:2)	0.757162			802.55	881.176	956075	694703	1.78407e+06	2.27718e+06	3.29573e+06	1.42692e+06	2.10896e+06	2.81518e+06	1.99709e+06	2.68214e+06	3.94148e+06	1.64005e+06	220391	1.8345e+06	2.12039e+06	1.83771e+06	2.01667e+06	reverse
GlcADG(19:2/19:2)	0.7494			819.55	950.037	1.44439e+06	934561	5.90461e+06	7.40494e+06	1.98429e+06	2.92665e+06	3.71251e+06	6.23955e+06	4.63678e+06	6.42868e+06	6.13765e+06	5.13227e+06	453710	2.20185e+06	1.17843e+06	5.89996e+06	6.66853e+06	reverse
PC(16:0/18:1)	0.749021			804.576	1016.74	1.11032e+07	155824	1.20979e+07	683729	1.11909e+06	1.84474e+07	1.01938e+06	1.7478e+06	428537	1.43439e+07	1.21625e+06	1.15434e+06	66039.6	1.05303e+07	793633	920373	522739	reverse
PC(18:0/18:2)	0.735856			830.59	994.687	2.87003e+06	1.39237e+06	2.49537e+06	2.51471e+06	2.30622e+06	4.4138e+06	2.53942e+06	3.13472e+06	2.11727e+06	3.08541e+06	3.02414e+06	2.26449e+06	1.66108e+06	2.77232e+06	2.67271e+06	2.2961e+06	2.72528e+06	reverse
LPE(22:6)	0.723426			524.277	134.507	9.70413e+07	3.46613e+07	1.43719e+08	123384420	2.8948e+08	2.89247e+08	4.29872e+07	1.60604e+08	4.12625e+07	7.13177e+07	1.08918e+08	9.29322e+07	3.4987e+07	5.84443e+07	6.56804e+07	4.65372e+07	7.21816e+07	reverse
OxPS(16:0/20:4+3O(2Cyc))	0.718555			830.493	916.344	7.51012e+07	4.01203e+07	1.35768e+08	9.40123e+07	1.21869e+08	1.71752e+08	6.13998e+07	1.06959e+08	5.27221e+07	5.78877e+07	9.15695e+07	9.31993e+07	3.33697e+07	5.11362e+07	4.89563e+07	4.39059e+07	5.1126e+07	reverse
PS(18:0/20:4)	0.71707			810.528	55.8434	0	72701	64616.2	73111.7	65792.1	0	692232	2.03569e+06	2.84549e+06	2.94154e+06	2.42414e+06	2.3536e+06	0	710742	1.56698e+06	2.03317e+06	5.32466e+06	reverse
Cer/AS(d14:3/30:2)	0.686294			684.607	1301.25	247550	56497.1	222153	138422	442015	685810	262199	219401	503230	148401	484751	219191	0	90742.9	2.03945e+06	33238	99066.5	reverse
Cer/AS(d14:3/22:2)	0.686294			572.48	1031.57	2.69186e+06	881492	3.56308e+06	3.31348e+06	2.23139e+06	5.36389e+06	3.26473e+06	4.46623e+06	2.25429e+06	3.58409e+06	3.24649e+06	3.94782e+06	634645	1.39134e+06	1.33675e+06	1.19083e+06	1.64278e+06	reverse
OxPS(18:0/20:4+3O(2Cyc))	0.654328			858.527	1000.14	2.55092e+07	1.34568e+07	5.19194e+07	3.88224e+07	5.72223e+07	7.25676e+07	2.97716e+07	5.45678e+07	3.02818e+07	2.60374e+07	4.23101e+07	3.06591e+07	1.10233e+07	1.99946e+07	2.14075e+07	1.82437e+07	2.04053e+07	reverse
PC(18:2/18:2)	0.651142			826.562	867.722	2.77917e+07	2.66134e+07	5.04141e+07	7.56018e+07	3.65966e+07	9.11513e+07	5.98688e+07	7.72517e+07	3.99984e+07	6.47024e+07	5.69739e+07	6.81036e+07	1.53706e+07	5.15772e+07	4.78515e+07	5.0973e+07	4.73767e+07	reverse
PS(18:2/18:2)	0.635432			782.494	952.381	3.84635e+07	2.48174e+07	6.90048e+07	5.87776e+07	6.48932e+07	9.31206e+07	3.56405e+07	4.00351e+07	2.28604e+07	3.76962e+07	3.31523e+07	4.35431e+07	1.91531e+07	2.81019e+07	2.90154e+07	3.04274e+07	3.17062e+07	reverse
GlcADG(12:0/18:1)	0.573108			713.472	92.8334	5.1868e+07	365197	677024	369713	332404	651143	433459	1.67284e+06	652639	996656	440967	860661	139921	164494	209412	276512	428557	reverse
				283.264	1485.7	1.78538e+07	1.6162e+07	9.35326e+06	1.67983e+07	9.37578e+06	1.2596e+07	1.19842e+07	1.13069e+07	8.58079e+06	1.50145e+07	6.298e+06	1.2361e+07	1.73998e+07	1.25559e+07	9.2062e+06	1.15972e+07	1.06429e+07
				283.264	1473.56	2.0291e+07	1.67324e+07	9.4839e+06	1.21427e+07	7.85509e+06	9.69843e+06	1.08451e+07	1.34083e+07	1.14026e+07	1.14078e+07	6.91327e+06	1.12257e+07	2.11426e+07	1.36296e+07	1.77085e+07	7.34818e+06	7.24623e+06
				283.264	1456.5	1.94327e+07	1.7439e+07	7.36974e+06	2.31724e+07	7.68424e+06	1.5118e+07	1.39526e+07	9.99965e+06	6.04939e+06	9.18728e+06	6.96856e+06	1.05287e+07	1.34908e+07	1.33321e+07	2.53461e+07	2.7018e+07	1.19538e+07
				255.233	1452.34	1.57501e+07	1.9467e+07	8.77677e+06	1.45642e+07	1.44126e+07	1.70862e+07	3.01362e+07	1.3557e+07	1.51574e+07	1.64288e+07	7.22667e+06	1.50783e+07	2.69061e+07	1.36625e+07	3.18984e+07	1.5998e+07	1.42386e+07
				255.233	1432.08	2.79307e+07	1.98329e+07	6.84558e+06	1.36222e+07	1.05704e+07	1.25521e+07	8.37749e+06	1.09188e+07	8.7425e+06	1.39587e+07	8.19507e+06	1.17603e+07	1.61381e+07	1.2597e+07	1.07857e+07	1.4663e+07	9.49991e+06
				255.233	1412.87	1.49617e+07	1.75214e+07	5.4661e+06	1.94807e+07	1.963e+07	8.37824e+06	6.97489e+06	8.00527e+06	6.05452e+06	7.16484e+06	4.16885e+06	8.64332e+06	2.05953e+07	9.71478e+06	6.77672e+06	8.37977e+06	6.2883e+06
				283.264	1003.33	1.70322e+07	1.40665e+07	1.57409e+07	8.58443e+06	9.57094e+06	1.48475e+07	6.42223e+06	1.02548e+07	7.24486e+06	1.26374e+07	1.66891e+07	1.07883e+07	2.09418e+07	9.77901e+06	7.8302e+06	8.50758e+06	1.36077e+07
				255.233	994.655	1.65174e+07	2.01316e+07	2.13214e+07	1.70422e+07	1.42208e+07	1.61217e+07	8.86889e+06	1.30627e+07	1.14574e+07	1.18765e+07	1.02328e+07	1.17649e+07	3.09865e+07	9.53649e+06	1.14875e+07	8.92381e+06	9.84687e+06
				283.264	980.134	1.85217e+07	1.30135e+07	1.58919e+07	1.99459e+07	1.42037e+07	9.54096e+06	8.33207e+06	8.78786e+06	8.34294e+06	9.73568e+06	1.23917e+07	1.69799e+07	4.36684e+07	8.84371e+06	9.8827e+06	8.35451e+06	1.0281e+07
				255.233	956.328	3.11075e+07	1.8805e+07	8.12386e+06	2.48168e+07	1.32121e+07	1.4298e+07	7.85623e+06	8.91451e+06	6.5925e+06	8.68045e+06	8.22939e+06	8.1695e+06	3.36469e+07	8.75288e+06	7.4535e+06	6.36432e+06	6.54553e+06
				283.264	949.851	2.36446e+07	1.76758e+07	1.76641e+07	1.40872e+07	1.17581e+07	1.30155e+07	1.19917e+07	9.9684e+06	1.08528e+07	1.11077e+07	1.03082e+07	1.40739e+07	1.76204e+08	1.14782e+07	1.24399e+07	1.76925e+07	8.84936e+06
				255.233	945.103	4.7693e+07	2.40204e+07	31098668	1.7076e+07	1.93898e+07	2.19979e+07	1.78967e+07	1.47626e+07	1.04981e+07	1.3617e+07	9.3763e+06	1.54403e+07	7.43581e+07	1.45366e+07	1.25741e+07	10292704	1.57469e+07
				283.264	920.72	3.17195e+07	2.70209e+07	1.35348e+08	3.38292e+07	1.74828e+07	5.06968e+07	8.28274e+06	1.21876e+07	1.6516e+07	2.01345e+07	1.97811e+07	1.00352e+07	8.53186e+07	13163682	1.91416e+07	1.10156e+07	1.53893e+07
				255.233	918.022	4.31268e+07	4.52879e+07	2.96036e+07	3.43652e+07	1.73635e+07	2.42359e+07	1.23473e+07	1.53687e+07	1.77617e+07	1.32134e+07	1.52342e+07	1.44111e+07	5.901e+07	3.13428e+07	1.15684e+07	1.87647e+07	1.1657e+07
				283.264	900.189	6.30413e+07	5.23527e+07	3.98933e+07	3.85113e+07	2.6431e+07	2.04311e+07	1.27149e+07	1.66457e+07	2.68158e+07	3.29938e+07	1.95794e+07	1.46252e+07	1.7989e+08	2.70692e+07	2.64729e+07	1.6943e+07	2.03504e+07
				255.233	879.608	1.05604e+08	9.35415e+07	9.94944e+07	4.40494e+07	2.59186e+07	3.38892e+07	1.8816e+07	2.41803e+07	1.53858e+07	2.2323e+07	1.41072e+07	2.13991e+07	1.5545e+08	3.06331e+07	1.5876e+07	1.89172e+07	1.85374e+07
				283.264	878.542	9.07484e+07	7.76081e+07	4.46347e+07	3.29585e+07	3.26954e+07	4.0263e+07	2.29467e+07	5.71903e+07	1.46002e+07	3.74486e+07	2.9493e+07	3.80158e+07	8.62807e+07	4.23481e+07	2.10072e+07	2.26516e+07	3.60683e+07
				255.233	860.265	1.22588e+08	7.8254e+07	3.28347e+07	3.28592e+07	2.58827e+07	4.02752e+07	4.56504e+07	3.03987e+07	2.59963e+07	2.90431e+07	1.92297e+07	2.5404e+07	1.46252e+08	4.57773e+07	3.26271e+07	4.2898e+07	3.57119e+07
				283.264	844.84	9.78457e+07	7.67728e+07	8.14494e+07	5.41641e+07	6.37243e+07	3.32032e+07	2.26131e+07	2.38931e+07	3.32542e+07	3.95905e+07	3.53587e+07	3.0553e+07	1.47488e+08	4.65019e+07	2.69375e+07	2.00276e+07	2.72673e+07
				255.233	842.627	9.6027e+07	4.27286e+07	5.75046e+07	6.62102e+07	2.88362e+07	3.67348e+07	2.02869e+07	2.87121e+07	3.70435e+07	2.565e+07	3.92122e+07	2.71284e+07	1.22389e+08	2.50152e+07	2.0179e+07	2.90566e+07	1.93064e+07
				283.264	818.067	1.27572e+08	1.01365e+08	6.56721e+07	6.29224e+07	6.72512e+07	3.82913e+07	3.27458e+07	2.5499e+07	2.24139e+07	2.49255e+07	4.00519e+07	2.34782e+07	1.92444e+08	5.32584e+07	5.48883e+07	5.63005e+07	4.0062e+07
				255.233	816.927	1.04922e+08	6.32862e+07	7.20032e+07	4.49698e+07	5.56359e+07	3.55163e+07	6.69303e+06	2.92877e+07	1.83311e+07	2.53516e+07	2.8685e+07	2.36065e+07	1.56561e+08	3.67047e+07	3.72933e+07	2.85628e+07	2.13424e+07
				283.264	803.537	1.19907e+08	8.0422e+07	6.66998e+07	5.67146e+07	3.6966e+07	1.12556e+08	4.13543e+07	3.63463e+07	2.52921e+07	3.78585e+07	3.21551e+07	4.51512e+07	1.47652e+08	5.01592e+07	3.19807e+07	4.47584e+07	6.51841e+07
				283.264	788.178	112768918	9.55941e+07	4.39106e+07	6.48883e+07	1.2008e+08	4.2447e+07	3.30464e+07	3.23275e+07	2.59293e+07	3.05119e+07	2.94455e+07	6.20356e+07	1.74657e+08	5.01196e+07	5.13279e+07	2.97952e+07	2.81184e+07
				283.264	774.606	1.19114e+08	7.90319e+07	6.93388e+07	5.63034e+07	4.71625e+07	5.17302e+07	2.75285e+07	5.02664e+07	2.35629e+07	4.23096e+07	3.07611e+07	2.97104e+07	1.68979e+08	4.01829e+07	3.71975e+07	2.49924e+07	3.90759e+07
				255.233	771.835	1.44675e+08	4.89632e+07	4.96455e+07	5.46991e+07	7.10824e+07	4.47899e+07	2.26709e+07	3.50223e+07	1.93803e+07	3.27197e+07	4.09834e+07	3.14356e+07	2.94849e+08	3.54191e+07	4.22748e+07	3.14466e+07	2.12555e+07
				283.264	762.716	1.48145e+08	1.05828e+08	2.42382e+08	1.02862e+08	6.37138e+07	5.12398e+07	1.86784e+08	3.42757e+07	3.71389e+07	4.39865e+07	3.55811e+07	3.2039e+07	2.09135e+08	5.29064e+07	6.48225e+07	2.65001e+07	4.97581e+07
				255.233	748.701	1.10877e+08	4.94189e+07	5.72392e+07	5.29936e+07	4.281e+07	3.90793e+07	2.14996e+07	3.02515e+07	7.95224e+07	2.50547e+07	2.73106e+07	2.48257e+07	1.0714e+08	3.77048e+07	3.8999e+07	2.33876e+07	2.59004e+07
				283.264	742.787	1.35957e+08	1.04258e+08	2.08521e+08	4.78937e+07	117841679	5.53539e+07	4.3954e+07	6.46777e+07	4.47114e+07	4.44949e+07	5.122e+07	3.5145e+07	3.06869e+08	5.68884e+07	4.21636e+07	3.33734e+07	3.40521e+07
				255.233	728.898	9.25041e+07	7.99038e+07	4.77426e+07	5.75526e+07	7.13743e+07	4.46348e+07	2.62655e+07	3.00659e+07	3.12721e+07	2.89113e+07	2.37103e+07	2.83272e+07	276812038	4.42162e+07	2.78454e+07	2.58994e+07	4.3276e+07
				283.264	712.861	2.51581e+08	9.58964e+07	5.24306e+08	9.95769e+07	4.69337e+07	5.23509e+07	2.55288e+07	7.25076e+07	4.09401e+07	5.29174e+07	4.38434e+07	4.62526e+07	3.14539e+08	4.8185e+07	4.7241e+07	33826259	53706638
				255.233	709.063	1.28624e+08	5.60992e+07	6.30121e+07	8.8681e+07	8.15019e+07	6.05105e+07	3.58058e+07	5.20439e+07	3.64561e+07	4.57497e+07	4.82724e+07	4.32664e+07	1.50605e+08	6.04424e+07	4.77685e+07	4.5089e+07	4.2523e+07
				255.233	662.697	6.84967e+07	9.22231e+07	1.08183e+08	4.66645e+07	4.21148e+07	6.4687e+07	8.75882e+07	5.1612e+07	6.57692e+07	4.83279e+07	5.04754e+07	4.47169e+07	1.66882e+08	4.98628e+07	2.47278e+07	2.77131e+07	1.48897e+08
				283.264	661.39	1791113695	1603669342	2045000143	2340696863	2660310797	2740693323	1334336111	3258918199	1714269338	2095019859	1261639212	1857270543	1217183565	1059529762	1137744629	1038697294	1114159987
				283.264	643.845	1.71656e+08	1.21424e+08	1.35509e+08	101139939	1.0753e+08	1.19536e+08	6.54682e+07	6.90502e+07	5.45511e+07	8.03449e+07	6.73428e+07	7.51209e+07	3.63739e+08	7.53801e+07	7.11256e+07	7.00879e+07	6.83766e+07
				255.233	634.992	5.53109e+07	6.95192e+07	4.71914e+07	5.71888e+07	6.04972e+07	3.14648e+07	3.7486e+07	2.0924e+07	1.48129e+07	2.26132e+07	3.29696e+07	2.06005e+07	1.82871e+08	4.15065e+07	2.84254e+07	1.93325e+07	2.3785e+07
				283.264	630.19	1.21696e+08	9.44941e+07	4.18058e+07	1.54786e+08	54153811	4.79318e+07	2.28208e+07	6.17626e+07	7.8855e+07	5.65219e+07	5.01248e+07	5.62801e+07	2.41792e+08	5.47468e+07	4.06313e+07	2.581e+07	3.75747e+07
				281.248	609.446	2.12852e+07	2.74789e+07	9.42729e+06	1.35974e+07	1.32613e+07	1.44541e+07	6.12559e+06	1.01679e+07	6.64549e+06	7.99416e+06	6.60949e+06	8.31503e+06	4.08022e+07	8.85465e+06	1.06949e+07	7.01209e+06	8.80376e+06
				255.233	609.232	9.913e+07	6.321e+07	4.71694e+07	8.86136e+07	5.13756e+07	5.12743e+07	2.21645e+07	4.22657e+07	3.25817e+07	3.42861e+07	3.40478e+07	3.39505e+07	177712953	6.65557e+07	2.66611e+07	7.69945e+07	3.82613e+07
				283.264	608.923	1.21013e+08	8.6422e+07	3.41275e+08	6.2065e+07	4.63109e+07	5.11268e+07	4.15208e+07	3.43585e+07	3.12951e+07	6.95928e+07	3.79377e+07	6.63911e+07	1290323812	5.19278e+07	6.71733e+07	4.04976e+07	3.23213e+07
				281.248	593.51	1.75808e+07	1.36757e+07	1.25362e+07	7.85817e+06	7.72933e+06	1.00965e+07	4.76742e+06	7.19106e+06	4.21117e+06	5.0551e+06	5.41715e+06	4.57342e+06	3.56642e+07	8.08813e+06	4.81801e+06	4.49841e+06	5.40076e+06
				283.264	591.62	1.00119e+08	8.34182e+07	2.6804e+07	6.57941e+07	5.88339e+07	3.76508e+07	2.69915e+07	3.80127e+07	1.87518e+07	3.33405e+07	5.0807e+07	4.10262e+07	2.49001e+08	4.55112e+07	3.27715e+07	2.60143e+07	4.53172e+07
				255.233	589.462	6.35725e+07	8.23136e+07	3.92449e+07	4.55653e+07	6.86924e+07	3.7619e+07	3.40285e+07	3.1096e+07	2.46957e+07	2.74931e+07	2.96422e+07	2.74158e+07	1.59121e+08	4.10414e+07	2.4694e+07	2.84792e+07	5.21408e+07
				281.248	576.339	1.3432e+07	9.98843e+06	1.53113e+07	8.30352e+06	1.09419e+07	1.11717e+07	7.36678e+06	8.00902e+06	6.12727e+06	7.2817e+06	7.46476e+06	6.47856e+06	3.49981e+07	9.45509e+06	9.68419e+06	5.4452e+06	6.3112e+06
				255.233	572.57	9.62442e+07	4.95694e+07	5.20878e+07	3.42204e+07	6.33916e+07	3.70255e+07	3.24817e+07	3.08595e+07	4.15579e+07	3.16507e+07	2.49134e+07	3.03927e+07	1.21696e+08	4.55276e+07	2.35898e+07	8.07259e+07	2.48713e+07
				281.248	562.062	2.19621e+07	2.84985e+07	2.84987e+07	2.07532e+07	2.15208e+07	3.10668e+07	1.45128e+07	2.4874e+07	1.15652e+07	1.49606e+07	1.58845e+07	1.33256e+07	3.68482e+07	7.3569e+06	1.30177e+07	1.05254e+07	1.19122e+07
				283.264	562.062	2.39944e+07	1.73157e+07	1.34187e+07	1.33508e+07	1.24761e+07	1.73647e+07	9.0677e+06	2.14292e+07	1.76796e+07	8.10664e+06	1.46635e+07	1.06302e+07	2.79032e+08	1.0801e+07	1.85623e+07	7.54153e+06	9.04653e+06
				255.233	557.013	7.86269e+07	7.03032e+07	4.25426e+07	9.00465e+07	5.55733e+07	4.37185e+07	3.55272e+07	3.71507e+07	2.64602e+07	3.34933e+07	3.05219e+07	3.10838e+07	1.01067e+08	3.64184e+07	7.45392e+07	2.18998e+07	1.77189e+07
				307.264	556.965	1.88984e+07	1.06172e+07	3.29049e+07	2.14529e+07	3.43644e+07	6.97178e+07	5.80754e+07	6.96414e+07	1.83299e+07	3.01437e+07	2.48517e+07	2.16373e+07	1.85121e+07	2.11968e+07	2.27911e+07	1.97943e+07	2.07906e+07
				269.248	554.284	2.2828e+07	1.79474e+07	1.71075e+07	1.37008e+07	1.35483e+07	1.54768e+07	5.18789e+06	1.23944e+07	1.72981e+07	9.63261e+06	9.70975e+06	1.36506e+07	5.32263e+07	9.06122e+06	8.37267e+06	7.71413e+06	8.45818e+06
				281.248	546.026	1.52394e+08	1.01558e+08	2.3225e+08	1.6396e+08	2.5414e+08	3.44382e+08	3.13156e+07	334960462	3.52453e+07	1.32898e+08	1.56012e+08	1.48595e+08	1.66031e+08	115609120	1.11987e+08	9.58049e+07	107470066
				283.264	536.719	2.96013e+07	2.98823e+07	6.51387e+07	2.96347e+07	2.91163e+07	3.83054e+07	3.24174e+07	4.16822e+07	3.73956e+07	5.0314e+07	3.2455e+07	4.00449e+07	1.59497e+08	2.17677e+07	2.49923e+07	2.32021e+07	2.72083e+07
				281.248	521.049	8.55983e+08	5.23628e+08	1476861542	8.98756e+08	1518397351	3304152758	1678202774	2311114662	7.6476e+08	1132900147	9.00456e+08	8.92451e+08	6.08681e+08	6.81182e+08	7.1792e+08	6.35257e+08	7.65296e+08
				283.255	521.019	9.93105e+06	1.10534e+07	2.52372e+07	1.50202e+07	2.40068e+07	6.08351e+07	2.93184e+07	4.3135e+07	1.23659e+07	2.00992e+07	1.47085e+07	1.71926e+07	1.29011e+08	1.29842e+07	1.35227e+07	1.11622e+07	1.27428e+07
				331.264	503.594	6.49306e+07	2.97534e+07	1.26969e+08	7.02767e+07	1.27608e+08	1.98805e+08	2.11172e+08	2.10697e+08	8.40256e+07	8.88118e+07	7.52769e+07	6.28517e+07	4.60624e+07	5.30241e+07	5.81679e+07	4.89108e+07	6.1244e+07
				255.233	493.004	2443810329	2118409388	3071891536	3025742025	4624392881	4755344375	2615287903	5080429201	3341195695	3730087771	2009705689	2914140154	1330825052	1569049031	1719170213	1380769749	1612715698
				281.248	492.999	1.49509e+07	8.49286e+06	2.60099e+07	8.93639e+06	9.54304e+06	8.17705e+06	4.33966e+06	7.07399e+06	5.6209e+06	6.87809e+06	4.19418e+07	5.60367e+06	4.22674e+07	6.69006e+06	5.35791e+06	4.56038e+06	5.02781e+06
				255.233	475.894	9.96186e+07	8.54624e+07	6.38434e+07	7.44509e+07	7.23973e+07	5.03837e+07	8.00078e+07	6.89339e+07	6.56633e+07	4.11723e+07	4.82579e+07	4.12837e+07	2.33647e+08	3.95312e+07	5.14331e+07	3.85821e+07	4.25551e+07
				255.233	453.402	3.01484e+07	3.76391e+07	3.70428e+07	2.56104e+07	2.47933e+07	23699550	1.94914e+07	1.94359e+07	3.522e+07	1.9137e+07	2.19239e+07	1.80329e+07	1.2307e+08	1.81703e+07	3.06659e+07	1.56109e+07	1.7488e+07
				305.248	450.899	3.48204e+07	1.76214e+07	7.27105e+07	3.2635e+07	7.13108e+07	1.32461e+08	1.45399e+08	1.54947e+08	5.23185e+07	6.56605e+07	5.04216e+07	3.7063e+07	2.715e+07	3.23424e+07	3.46664e+07	2.96164e+07	3.4135e+07
				303.233	450.273	1.05559e+07	1.69118e+07	1.62112e+07	1.08801e+07	1.47659e+07	1.98494e+07	1.25486e+07	1.77191e+07	8.03052e+06	1.24591e+07	7.01253e+06	9.74294e+06	3.44388e+06	1.23465e+07	1.17473e+07	9.3167e+06	1.17022e+07
				255.233	433.139	5.07882e+07	3.49383e+07	2.26626e+07	3.00573e+07	2.48222e+07	2.15786e+07	1.72592e+07	1.76394e+07	1.74459e+07	1.72199e+07	2.39824e+07	1.74284e+07	1.46275e+08	6.27025e+07	2.40133e+07	1.60665e+07	1.64237e+07
				255.233	420.524	4.14777e+07	2.92923e+07	2.57914e+07	2.30602e+07	3.39541e+07	2.3827e+07	3.08478e+07	1.9051e+07	1.94827e+07	1.95289e+07	1.83847e+07	1.87828e+07	1.20376e+08	2.20635e+07	4.32383e+07	1.59595e+07	2.05189e+07
				329.249	403.501	4.38417e+07	2.45371e+07	9.58963e+07	6.88665e+07	1.47366e+08	2.1951e+08	1.35669e+08	141682971	5.77094e+07	7.51784e+07	6.50068e+07	5.80238e+07	2.94135e+07	4.16251e+07	4.55544e+07	3.81201e+07	4.45935e+07
				255.233	403.367	4.84498e+07	3.01081e+07	4.05424e+07	3.3621e+07	2.44501e+07	2.79244e+07	2.05376e+07	2.12506e+07	1.9582e+07	2.44656e+07	5.86027e+07	2.3892e+07	1.64624e+08	2.20976e+07	1.95522e+07	1.64526e+07	2.4152e+07
				303.232	399.779	1.4697e+08	6.57129e+07	3.6505e+08	2.16877e+08	2.6494e+08	5.02427e+08	2.4067e+08	2.01647e+08	1.30862e+08	2.40705e+08	2.04064e+08	2.98086e+08	7.49764e+07	8.05021e+07	8.2579e+07	9.94649e+07	1.45691e+08
				253.217	399.593	1.49536e+07	1.06488e+07	1.00039e+07	7.95339e+06	9.63926e+06	1.00309e+07	4.2451e+06	3.88412e+06	1.70307e+07	3.30807e+06	4.03296e+06	5.09969e+06	5.86533e+07	5.29414e+06	4.06499e+06	3.93119e+06	1.80841e+06
				303.232	379.515	1688510295	7.62414e+08	3188381328	2002425634	2722530845	5942157931	1925908328	2578739568	1229426334	2371898752	1697211112	2837030518	7.09579e+08	9.26501e+08	1009182950	820861231	1073189086
				327.232	378.196	4.94189e+07	3.2391e+07	1.13438e+08	6.88219e+07	1.15737e+08	1.89844e+08	8.80738e+07	1.24925e+08	4.24529e+07	5.91627e+07	4.74815e+07	8.29788e+07	2.48183e+07	6.1659e+06	3.15298e+06	3.7201e+07	3.82377e+07
				253.217	375.56	2.21869e+07	2.07278e+07	3.60254e+07	2.07806e+07	3.96857e+07	6.55247e+07	3.33236e+07	2.19138e+07	8.32806e+07	2.10236e+07	2.04569e+07	3.39953e+07	4.20915e+07	1.71494e+07	1.49993e+07	1.23034e+07	1.47713e+07
				255.233	374.233	6.95515e+07	6.6584e+07	6.17441e+07	5.30368e+07	7.95201e+07	5.53975e+07	4.97248e+07	6.91788e+07	7.18036e+07	8.33573e+07	6.0841e+07	6.64374e+07	2.40862e+08	4.26117e+07	5.65867e+07	4.43596e+07	5.40842e+07
				253.217	359.108	4.76634e+07	2.87596e+07	6.61194e+07	2.74308e+07	1.07554e+08	130933425	5.66809e+07	9.59887e+07	6.35223e+07	5.0247e+07	3.28546e+07	3.25622e+07	4.9113e+07	3.27428e+07	3.94914e+07	2.50231e+07	3.28126e+07
				303.232	351.769	1.85547e+06	1.80901e+06	5.40015e+06	3.16106e+06	7.3386e+06	9.49311e+06	1.03256e+07	1.2396e+07	5.09233e+06	4.50161e+06	4.11823e+06	2.69836e+06	1.73726e+06	4.54185e+06	3.81273e+06	3.138e+06	3.96339e+06
				255.233	349.979	4.44802e+07	1.99412e+07	3.29362e+07	2.08524e+07	2.74585e+07	2.56161e+07	3.26437e+07	2.292e+07	1.71974e+07	2.12348e+07	4.30684e+07	2.03233e+07	130997563	2.11032e+07	1.87489e+07	2.93842e+07	1.58483e+07
				327.233	349.937	4.32874e+08	2.22783e+08	9.09752e+08	7.38867e+08	1030642267	1580460182	6.87269e+08	9.60737e+08	3.81801e+08	5.07436e+08	4.98103e+08	633716628	2.30553e+08	3.12485e+08	3.29062e+08	2.67608e+08	347027034
				255.233	331.68	5.76191e+07	2.18693e+07	2.97442e+07	1.46157e+07	6.52282e+07	2.12157e+07	9.00443e+06	1.62558e+07	1.91868e+07	1.57173e+07	1.57339e+07	1.58499e+07	1.31751e+08	1.64391e+07	1.39142e+07	9.22194e+06	1.12648e+07
				277.217	316.149	3.5927e+07	2.58007e+07	8.29069e+07	3.47973e+07	7.16725e+07	1.60371e+08	4.60277e+07	7.26967e+07	3.58411e+07	4.83892e+07	6.29014e+07	3.30264e+07	2.19921e+07	2.63994e+07	2.71146e+07	2.21204e+07	2.92047e+07
				301.217	309.85	6.78956e+06	1.2619e+06	2.69975e+06	2.84567e+06	1.99917e+07	5.56594e+06	2.30418e+06	3.54026e+06	6.12123e+06	8.42203e+06	1.82882e+06	2.23936e+06	845268	1.27628e+06	1.37993e+06	1.09373e+06	1.54468e+06
				277.217	303.644	5.01077e+07	3.76455e+07	6.84855e+07	5.38722e+07	1.02341e+08	158846320	9.92708e+07	1.50124e+08	4.92319e+07	5.20507e+07	4.56823e+07	4.42983e+07	3.24917e+07	3.87675e+07	3.87744e+07	3.3457e+07	4.1785e+07
				255.233	303.545	1.03613e+07	1.37896e+07	1.17715e+07	7.69316e+06	7.8411e+06	7.65537e+06	6.10226e+06	6.88659e+06	6.54269e+06	6.90127e+06	6.2469e+06	5.43731e+06	5.67478e+07	8.17547e+06	6.71945e+06	4.80526e+06	6.04564e+06
				301.217	286.896	4.04603e+07	2.37283e+07	6.23531e+07	6.8326e+07	1.28439e+08	1.63389e+08	5.48487e+07	9.91555e+07	3.73924e+07	6.27545e+07	4.86757e+07	7.38627e+07	2.65664e+07	3.31936e+07	3.44376e+07	2.80953e+07	3.68927e+07
				255.233	282.509	2.03622e+07	1.1275e+07	9.87322e+06	8.86321e+06	8.50398e+06	9.00271e+06	8.66611e+06	6.78036e+06	1.19863e+07	6.65341e+06	6.59343e+06	7.28153e+06	8.0027e+07	7.97435e+06	6.19313e+06	5.34521e+06	5.94072e+06
				255.233	255.444	6.70426e+06	1.05036e+07	1.20344e+07	7.2471e+06	6.96488e+06	8.7643e+06	7.12649e+06	7.22808e+06	5.1505e+06	6.53175e+06	5.27685e+06	5.43669e+06	5.70226e+07	7.5713e+06	5.37389e+06	1.11767e+07	7.3614e+06
				299.202	234.518	3.09183e+07	5.97885e+07	4.71728e+07	2.63598e+07	3.76832e+07	4.00175e+07	2.33217e+07	5.88182e+07	1.80393e+07	4.49919e+07	1.7634e+07	2.73064e+07	2.51797e+07	3.53515e+07	3.78283e+07	3.08882e+07	3.82765e+07
				255.233	232.51	9.95352e+06	1.22891e+07	9.63583e+06	6.65745e+06	9.68826e+06	9.82015e+06	6.10408e+06	6.22785e+06	6.73434e+06	6.91497e+06	6.92126e+06	6.16337e+06	7.05501e+07	8.48888e+06	6.87864e+06	5.8722e+06	6.12857e+06
				255.233	214.667	8.82065e+06	1.13695e+07	5.84003e+06	8.24364e+06	8.50858e+06	8.37587e+06	6.30497e+06	6.27267e+06	7.044e+06	6.6357e+06	6.8287e+06	6.29725e+06	6.10559e+07	7.84247e+06	6.76773e+06	5.53617e+06	6.53703e+06
				255.233	202.685	1.52867e+07	9.88625e+06	1.01605e+07	1.05668e+07	12832451	1.16966e+07	8.45985e+06	8.2255e+06	6.3919e+06	7.49196e+06	1.00401e+07	7.22529e+06	6.24162e+07	6.1857e+06	6.61877e+06	6.01954e+06	5.49647e+06
				255.233	200.04	8.32594e+06	9.9852e+06	1.11121e+07	9.28526e+06	9.55528e+06	1.04874e+07	6.8799e+06	6.50019e+06	7.41938e+06	6.91951e+06	7.53244e+06	6.31747e+06	6.3183e+07	8.28413e+06	6.66797e+06	4.73299e+06	6.57133e+06
				255.233	189.444	1.04232e+07	1.00807e+07	1.11089e+07	1.0054e+07	7.6437e+06	1.12115e+07	5.69779e+06	7.34164e+06	8.93405e+06	7.72988e+06	7.69468e+06	7.21555e+06	4.67474e+07	6.25115e+06	5.57543e+06	7.4362e+06	5.02834e+06
				255.233	176.196	9.99918e+06	1.136e+07	6.84609e+06	1.01415e+07	9.02269e+06	1.02695e+07	7.99322e+06	8.29577e+06	7.29642e+06	6.71236e+06	7.26684e+06	6.83036e+06	7.69317e+07	9.07932e+06	7.77873e+06	6.23196e+06	7.17103e+06
				255.233	167.318	6.88454e+06	8.44104e+06	6.74897e+06	7.53647e+06	6.99671e+06	7.35498e+06	6.38576e+06	5.50364e+06	6.24219e+06	4.89098e+06	5.67355e+06	5.47302e+06	6.0005e+07	6.4076e+06	5.3321e+06	8.02475e+06	5.79961e+06
				255.233	159.376	6.73565e+06	1.03907e+07	6.85485e+06	5.78312e+06	8.81411e+06	6.16392e+06	4.18109e+06	4.45358e+06	5.18696e+06	4.2871e+06	4.34039e+06	4.14408e+06	4.47625e+07	5.51916e+06	4.82352e+06	3.63961e+06	4.30702e+06
				255.233	142.135	1.05468e+07	7.0183e+06	6.0361e+06	8.52582e+06	6.26904e+06	8.15384e+06	6.47196e+06	5.87908e+06	6.30479e+06	5.86578e+06	6.05128e+06	4.48812e+06	7.21381e+07	1.59942e+07	7.18603e+06	4.54836e+06	5.29012e+06
				255.233	117.153	6.10724e+06	6.68188e+06	6.21169e+06	7.68611e+06	5.75639e+06	6.65797e+06	4.88575e+06	4.83726e+06	7.86697e+06	3.95113e+06	8.21862e+06	4.90166e+06	77663461	1.42479e+07	4.61155e+06	7.979e+06	4.44572e+06
				255.233	95.939	1.01817e+07	1.10792e+07	7.59237e+06	1.01504e+07	1.10324e+07	7.34492e+06	4.73245e+06	4.71317e+06	7.3179e+06	4.50025e+06	6.19935e+06	4.00667e+06	8.84914e+07	7.80861e+06	5.38387e+06	3.89776e+06	6.32893e+06
				255.233	79.3174	1.52666e+07	1.61528e+07	7.5584e+06	1.2445e+07	8.99966e+06	9.88724e+06	9.80757e+06	7.28479e+06	1.04292e+07	6.92491e+06	9.03241e+06	5.89899e+06	5.07848e+07	1.09503e+07	5.74843e+06	5.34512e+06	4.83029e+06
				255.233	57.6796	7.75582e+06	7.8836e+06	8.54243e+06	6.97133e+06	7.44153e+06	9.7932e+06	7.20333e+06	7.14634e+06	8.41807e+06	6.42531e+06	6.62104e+06	5.2959e+06	6.51868e+07	1.06215e+07	7.004e+06	6.02913e+06	7.48813e+06
				255.233	15.3925	2.82622e+07	1.7607e+07	3.046e+06	1.8183e+07	1.80496e+07	1.42361e+07	9.89983e+06	8.23885e+06	6.9753e+06	6.9905e+06	7.80737e+06	6.80355e+06	2.30429e+07	1.13807e+07	1.1399e+07	5.06962e+06	5.65426e+06
				568.361	297.339	1.50571e+07	9.68316e+06	1.35822e+07	8.46431e+06	5.69549e+06	6.58475e+06	3.65468e+06	6.42755e+06	1.94151e+06	4.00355e+06	4.19821e+06	3.35334e+06	6.48509e+06	5.9431e+06	5.67078e+06	783939	1.52821e+06
				568.361	283.707	2.3962e+06	1.04528e+06	3.63329e+06	3.5042e+06	4.36689e+06	9.43434e+06	2.83493e+06	7.93124e+06	3.05042e+06	2.40617e+06	3.23579e+06	6.40379e+06	1.179e+06	2.03048e+06	1.4841e+06	1.25198e+06	1.50095e+06
				540.331	190.589	1.4959e+08	1.10173e+08	3.36219e+08	2.68615e+08	3.12142e+08	584052752	1.7472e+08	277434756	1.24425e+08	1.93326e+08	2.35237e+08	2.31153e+08	7.23994e+07	1.21951e+08	1.28548e+08	8.98059e+07	122025196
				540.331	173.042	6.15427e+06	4.49764e+06	8.83924e+06	9.68295e+06	1.11978e+07	1.62366e+07	1.13329e+07	8.56058e+06	3.96686e+06	5.82737e+06	7.80837e+06	7.34656e+06	2.62541e+06	3.69146e+06	4.09442e+06	3.01732e+06	4.28736e+06
				566.346	209.515	1.38515e+07	6.61781e+06	2.16445e+07	15564881	1.92755e+07	4.60649e+07	1.60768e+07	2.4391e+07	6.58293e+06	2.11383e+07	2.00587e+07	1.57475e+07	7.43496e+06	1.14256e+07	1.30119e+07	8.41658e+06	1.2337e+07
				566.346	190.743	1.60688e+07	7.33845e+06	1.94667e+07	1.77498e+07	2.30662e+07	4.45619e+07	1.64613e+07	1.98012e+07	6.35178e+06	1.52531e+07	1.92515e+07	1.58013e+07	5.84773e+06	9.96183e+06	1.07849e+07	7.56856e+06	1.045e+07
				566.336	152.13	293732	40779.9	760715	1.20055e+06	852528	2.42776e+06	959530	1.08889e+06	291616	1.05097e+06	1.1104e+06	915128	197500	307758	310352	187929	369049
				564.329	151.935	1.14049e+07	7.35494e+06	1.96703e+07	1.89502e+07	1.91282e+07	3.80617e+07	1.65662e+07	2.22965e+07	6.54595e+06	1.51147e+07	2.00593e+07	1.95469e+07	6.84715e+06	1.01408e+07	1.12489e+07	8.66374e+06	1.18985e+07
				478.293	223.069	1.15428e+07	6.49371e+06	2.26203e+07	1.53346e+07	2.276e+07	4.89534e+07	1.75105e+07	2.48789e+07	8.59663e+06	2.16852e+07	2.00208e+07	1.79599e+07	6.25183e+06	1.03052e+07	1.09996e+07	8.13985e+06	1.19564e+07
				478.293	204.076	9.72324e+06	1.93722e+06	6.52957e+06	7.71104e+06	1.28881e+07	1.70254e+07	6.07728e+06	8.57449e+06	2.24293e+06	5.75234e+06	4.38423e+06	7.45683e+06	2.39596e+06	4.75369e+06	5.05747e+06	4.07758e+06	5.35302e+06
				480.31	314.738	1.68281e+06	1.3182e+06	3.05885e+06	1.54015e+06	4.7276e+06	5.16364e+06	3.28016e+06	5.13644e+06	1.4583e+06	4.62539e+06	4.705e+06	1.82703e+06	569386	1.49559e+06	1.27032e+06	766150	784162
				480.309	303.197	166751	0	790942	405907	1.09278e+06	1.3746e+06	960067	1.01556e+06	493243	832967	857523	865520	0	244842	310979	180550	374712
				476.278	147.653	4.75501e+07	1.83662e+07	6.22909e+07	6.47636e+07	1.16609e+08	165265003	5.83359e+07	7.95247e+07	1.63156e+07	4.42979e+07	3.54409e+07	5.6278e+07	2.08665e+07	3.35453e+07	3.82534e+07	2.69891e+07	3.98954e+07
				762.505	881.77	1.37572e+07	1.06824e+07	4.78089e+06	4.478e+06	4.47757e+06	329215	2.69417e+07	3.71643e+07	2.08426e+07	4.15112e+07	2.98597e+07	6.60085e+07	8.59661e+06	2.42671e+07	2.96107e+07	2.93022e+07	3.12564e+07
				500.278	178.83	2.52154e+07	209732	1.0017e+06	889195	2.50786e+06	3.36901e+06	2.54454e+07	1.91781e+06	495831	2.77525e+07	790050	1.57703e+06	144540	535655	490118	467973	2.25577e+07
				766.54	1022.04	2.507e+08	139895592	5.60215e+08	4.34535e+08	6.11608e+08	9.74188e+08	6.02946e+08	7.47969e+08	3.40481e+08	4.07888e+08	4.27506e+08	666968833	135889379	2.2891e+08	2.85477e+08	2.71949e+08	2.77661e+08
				599.32	404.796	4.87406e+06	2.38334e+07	170143311	9.04289e+07	0	57304.4	0	0	0	0	0	0	3.73339e+06	45680.1	0	0	0
				857.535	881.461	93189.6	464062	4.7025e+06	1.01807e+07	3.37366e+07	1.32028e+08	656213	1.16399e+06	345264	552244	685061	740760	1.09531e+06	9.37357e+07	828598	440792	483714
				857.52	880.623	400975	1.59145e+06	1.11541e+07	3.56022e+07	5.76656e+08	5.92539e+08	1.04294e+06	1.41166e+06	1.00802e+06	1.43918e+06	829458	881444	2.39634e+06	1.23167e+08	996734	442595	529535
				588.331	173.417	85190.3	7.91506e+06	330306	372032	643477	1.1294e+06	6.74383e+06	610891	154815	312589	1.35796e+06	702103	0	75355.5	151731	185687	278421
				887.567	997.165	38505.7	0	357872	839130	2.49265e+06	5.26961e+06	5.04447e+07	8.25876e+07	2.56977e+07	3.06877e+07	4.2135e+07	3.34137e+07	0	5.93942e+06	2.06307e+07	1.78375e+07	3.14909e+07
				887.555	957.789	2.37649e+06	9.54711e+06	1.55234e+07	3.76422e+07	7.02095e+07	1.25254e+08	3.06921e+08	410655620	1.88572e+08	1.9079e+08	210264215	3.57216e+08	301019	4584744	1.31817e+08	1.03014e+08	1.02092e+08
				833.519	918.578	2.05439e+06	1.12302e+06	1.93357e+06	2.56416e+06	1.76119e+07	4.76839e+06	5.99227e+07	5.56899e+07	1.01187e+06	1.27961e+06	4.35731e+07	3.44122e+07	526610	1.77533e+06	1.02553e+06	2.78372e+07	1.27429e+06
				833.519	880.689	550318	1.79761e+06	1.26259e+07	1.54581e+08	235154673	296295145	842794	819792	349636	567796	417325	544426	112906	811135	468341	346006	186330
				762.506	953.135	2.48009e+06	1.46978e+06	6.04434e+06	6.03677e+06	7.30671e+06	8.92317e+06	2.09692e+06	5.83879e+06	2.54899e+06	884063	2.90762e+06	2.90811e+06	1.50211e+06	3.54116e+06	4.31506e+06	1.95598e+06	2.19226e+06
				885.55	1022.05	367131	182600	1.03572e+06	1.65033e+06	2.17991e+06	3.77538e+06	1.35927e+07	1.87294e+07	1.29656e+07	1.65408e+07	2.30062e+07	3.45974e+07	376822	2.06368e+06	8.45491e+06	1.77472e+07	2.62565e+07
				762.506	899.681	4.64128e+06	1.98413e+06	1.24595e+07	3.32034e+07	1.75908e+07	4.90134e+07	6.32182e+06	1.23274e+07	5.80241e+06	8.50559e+06	8.90231e+06	1.09833e+07	0	5.9201e+06	6.14397e+06	5.6849e+06	6.35145e+06
				885.552	959.915	7.48991e+06	3.04664e+06	8.4163e+07	2.35451e+07	5.17858e+08	4.94722e+08	475578472	5.37627e+08	1172142448	1174782910	1314264638	6.66538e+08	1.01608e+06	1046692907	8.13217e+08	6.20578e+08	5.78124e+08
				883.524	906.35	400811	1.01728e+06	4.88917e+06	7.42384e+06	5.78146e+06	1.18123e+07	2.424e+07	2.69006e+07	2.71e+06	1.86713e+06	2.74567e+06	2.05868e+06	370846	1.01281e+07	3.36292e+06	1.40688e+06	1.73421e+06
				883.537	891.096	9.04887e+06	6.32674e+06	1.16697e+07	1.76088e+07	1.20207e+08	180158390	1.33309e+07	1.67207e+07	7.0549e+06	9.76785e+06	8.66871e+06	7.88228e+06	6.7823e+06	3.734e+07	9.51826e+06	5.89393e+06	7.45223e+06
				883.525	872.22	567673	1.96871e+06	1.85689e+07	9.74697e+06	1.28008e+07	1.25961e+07	180829	358086	89107.9	349038	365731	0	3.73454e+06	2.51774e+06	149009	0	0
				883.532	858.91	5.64457e+06	3.20503e+07	1.06272e+08	1.22664e+07	1.1793e+07	8.71483e+06	28332.1	0	0	39419.1	0	43201.7	2.84971e+06	182326	55621.2	0	0
				857.518	932.8	2.45453e+06	1.3691e+06	2.92008e+06	2.8448e+06	4.08038e+06	5.48956e+06	9.23604e+06	3.10159e+07	1.34551e+07	2.48547e+07	2.15341e+07	2.38946e+06	1.7827e+06	1.85074e+06	9.73087e+06	3.58377e+07	5.66136e+07
				885.551	1000.57	893435	554282	1.88347e+06	2.10846e+06	3.23067e+06	5.72165e+06	5.45971e+07	7.94994e+07	4.12317e+07	6.02321e+07	6.46503e+07	8.8004e+07	159603	3.65364e+06	2.4354e+07	6.9392e+07	1.36943e+08
				885.548	898.191	8.14243e+07	9.19051e+08	4294974227	4.72278e+07	4.43105e+06	1.1206e+07	842898	2.5574e+06	3.46895e+06	2.08068e+06	1.80852e+06	2.30716e+06	8.99858e+07	1.92328e+06	1.78901e+06	4.77687e+06	3.59069e+06
				885.54	881.11	6.64107e+08	3.6929e+07	4.61809e+07	1.4308e+07	1.62113e+07	2.85949e+07	973365	913869	421761	530931	1.32169e+06	355061	6.09606e+08	1.20059e+06	442981	407959	608265
				885.551	864.868	3381058062	2.83024e+06	1.48212e+07	1.65396e+06	791133	1.49463e+06	852970	1.4295e+06	2.11784e+06	1.34629e+06	1.4493e+06	1.4223e+06	1261276224	1.8477e+06	1.08605e+06	3.17549e+06	3.10483e+06
				790.537	1033.5	588982	5.15331e+06	1.44156e+06	619386	1.79103e+06	2.38509e+06	1.13771e+06	1.43202e+06	1.22398e+06	662307	1.6985e+06	1.08893e+06	0	452613	726964	621838	751809
				790.537	999.94	7.21484e+07	3.38205e+07	172473064	1.28902e+08	2.09862e+08	3.33061e+08	1.50397e+08	2.8491e+08	1.3611e+08	9.69922e+07	1.79109e+08	1.49592e+08	3.14551e+07	5.44402e+07	6.76522e+07	6.26217e+07	7.16717e+07
				881.536	869.055	0	737129	1.20669e+06	2.74802e+06	8.30349e+06	2.88035e+07	2.49206e+06	1.53755e+06	1.29664e+06	1.07475e+06	1.6969e+06	1.64499e+06	0	1.45387e+07	581248	948917	767863
				709.422	1193.65	3.34175e+08	3.19997e+08	3.2601e+08	1.54127e+08	3.83444e+08	6.12537e+08	98225697	4.17478e+08	178828124	279467184	5.62365e+07	3.22047e+08	1.31133e+08	1.27486e+08	1.03424e+08	1.0674e+08	1.08613e+08
				709.422	1165.76	1.67173e+08	2.04833e+08	1.67584e+08	1.09092e+08	2.05703e+08	3.24699e+08	7.69489e+07	2.13998e+08	1.15853e+08	1.94667e+08	4.34397e+07	189040301	8.1168e+07	7.38312e+07	7.26406e+07	7.02175e+07	8.02357e+07
				709.421	1126.96	594087	653386	720076	693238	761473	2.02895e+06	252406	1.14061e+06	643301	1.02939e+06	0	889027	0	44468.5	128866	195726	222123
				709.422	1098.89	7.62092e+07	7.74856e+07	6.7204e+07	5.18617e+07	1.00745e+08	1.39154e+08	3.59834e+07	1.36325e+08	6.21255e+07	9.90989e+07	2.08025e+07	1.16165e+08	3.83226e+07	3.56672e+07	3.72086e+07	4.05026e+07	4.39969e+07
				709.422	1065.24	1.14753e+06	236990	385271	6.7648e+06	878655	189496	272573	1.22087e+06	214375	1.00629e+06	340478	1.02793e+06	0	197232	199307	185418	242312
				709.422	1036.61	8.09941e+07	7.42806e+07	7.8545e+07	6.14508e+07	1.12215e+08	1.35848e+08	3.95066e+07	1.63603e+08	8.84464e+07	1.46497e+08	2.8057e+07	138520920	3.15248e+07	4.18522e+07	4.53245e+07	4.29801e+07	4.77967e+07
				876.574	879.143	434435	769130	665145	2.40508e+06	2.11514e+06	1.4444e+06	4.76137e+06	7.0711e+06	2.88208e+06	5.12424e+06	4.50248e+06	4.54713e+06	704189	3.64629e+06	3.18147e+06	2.60011e+06	4.10297e+06
				953.535	1012.62	62421.2	0	60835.3	30683.9	214062	145242	1.52697e+06	5.62146e+06	5.47088e+06	8.56391e+06	8.30999e+06	9.84166e+06	0	539425	4.61775e+06	7.49265e+06	1.45239e+07
				852.576	921.809	5.36433e+07	3.38198e+07	5.43038e+07	3.89708e+07	4.20881e+07	6.1376e+07	5.17288e+07	6.15478e+07	3.51481e+07	5.7867e+07	5.70566e+07	5.01698e+07	3.18725e+07	4.22375e+07	4.28406e+07	3.80622e+07	4.2504e+07
				878.59	1003.19	512347	59267.4	8.91643e+06	759069	844402	680815	711792	1.01372e+06	1.01437e+06	712578	1.18765e+06	792422	0	520027	917663	1.16233e+06	1.66686e+06
				764.521	949.061	7.22195e+07	4.56275e+07	104939765	8.51915e+07	1.12051e+08	1.88756e+08	9.56898e+07	1.35464e+08	7.07757e+07	1.12504e+08	9.5741e+07	1.05788e+08	4.17775e+07	6.35339e+07	7.39752e+07	7.42271e+07	7.40368e+07
				764.514	916.344	4.36199e+07	1.89109e+07	1.00906e+08	7.98536e+07	1.1693e+08	2.62706e+08	7.62243e+07	118046750	5.92224e+07	4.89796e+07	8.05863e+07	9.59486e+07	1.43207e+07	2.73165e+07	3.16256e+07	3.28651e+07	3.53522e+07
				843.532	891.288	2.88475e+06	789846	1.2929e+06	4.0737e+06	3.20033e+06	2.05487e+06	2.29053e+06	4.33494e+06	2.75438e+06	2.77753e+06	2.73813e+06	3.4391e+06	1.55225e+06	2.51975e+06	3.70643e+06	2.86502e+06	2.73867e+06
				909.568	960.918	1.22756e+06	372008	1.67024e+06	1.79649e+06	1.2687e+06	2.0327e+06	0	650600	5.79854e+06	7.51733e+06	1.32668e+07	6.67169e+06	176709	1.0475e+06	5.1723e+06	2.05546e+07	586038
				909.549	947.252	475248	132820	245159	598811	213808	167272	4.59349e+07	8.70095e+07	4.17117e+07	3.71063e+07	5.79029e+07	7.02432e+07	171209	2.44008e+06	3.01741e+07	2.32206e+07	2.00174e+07
				852.564	889.736	4.17123e+07	1.8846e+07	3.92473e+07	4.89489e+07	4.63167e+07	5.27291e+07	2.80539e+07	4.48817e+07	3.68696e+07	3.47843e+07	4.25771e+07	4.08134e+07	1.66297e+07	3.09281e+07	3.38671e+07	3.26679e+07	3.25766e+07
				850.561	854.337	7.2828e+07	5.12426e+07	8.9723e+07	1.3214e+08	7.87777e+07	162119510	1.36276e+08	1.23375e+08	6.84762e+07	1.27853e+08	1.31385e+08	1.58631e+08	3.48569e+07	9.02771e+07	1.05009e+08	9.10942e+07	9.94879e+07
				740.514	940.421	2.69246e+07	2.04264e+07	4.93211e+07	3.9743e+07	5.06779e+07	7.0232e+07	3.68946e+07	4.16559e+07	2.86535e+07	3.73271e+07	3.50603e+07	4.70095e+07	1.55339e+07	2.25054e+07	2.82834e+07	2.70533e+07	2.48061e+07
				619.289	273.277	0	0	0	0	157677	0	216577	388238	252668	275703	454794	496704	70012.4	29500.5	32464.7	153254	320181
				826.561	934.099	9.40826e+07	2.67048e+07	9.86685e+07	5.60814e+07	9.20414e+07	6.57293e+07	4.64648e+07	4.13499e+07	8.71138e+06	3.77106e+07	4.83499e+07	5.991e+07	2.33236e+07	2.90355e+07	3.95619e+07	3.08244e+07	4.37166e+07
				824.543	854.811	8.84842e+06	7.10229e+06	1.82764e+07	1.78652e+07	1.9522e+07	3.31616e+07	1.61283e+07	2.06296e+07	9.72382e+06	1.64228e+07	1.55358e+07	1.86601e+07	4.90597e+06	1.25681e+07	1.26374e+07	1.40676e+07	1.10151e+07
				953.536	892.536	2.17727e+07	2.60617e+07	1.7714e+08	8.36601e+07	1.84614e+08	1.59524e+06	778725	1.08247e+06	610955	1.03912e+06	1.29436e+06	789663	1.0357e+07	1.02986e+06	909276	537424	546338
				738.506	893.506	1.06767e+07	5.79468e+06	7.73069e+06	836295	1.67607e+06	1.62165e+06	942817	1.72332e+07	9.35264e+06	1.02604e+06	1.13616e+07	1.36159e+06	6.83933e+06	1.26457e+07	1.25471e+07	1.32198e+07	1.29897e+07
				738.497	861.98	152051	260897	1.05819e+06	211906	2.17551e+06	50883.3	1.08585e+06	1.83297e+06	971997	876511	891068	1.25887e+06	74922.5	917080	1.24128e+06	1.06108e+06	997012
				854.593	973.928	1.84304e+06	1.35477e+06	2.42078e+06	4.49316e+06	3.77941e+06	6.24482e+06	5.26609e+06	5.95226e+06	4.0495e+06	4.89401e+06	4.52968e+06	4.14047e+06	1.28611e+06	3.23635e+06	2.8496e+06	2.9181e+06	2.86361e+06
				843.549	869.656	115102	1.38313e+06	3.92866e+06	3.70068e+06	2.36247e+06	7.74645e+06	6.47368e+06	1.15227e+07	4.19479e+06	8.96786e+06	7.7523e+06	8.29974e+06	0	4.44175e+06	6.42324e+06	7.37925e+06	5.5784e+06
				867.55	855.007	3.28654e+06	3.0206e+06	6.64423e+06	7.0249e+06	3.66991e+06	1.21831e+07	8.45787e+06	1.63326e+07	7.46783e+06	1.85545e+07	1.27549e+07	3.03928e+07	1.32303e+06	9.13206e+06	1.14025e+07	1.16052e+07	1.12216e+07
				740.523	994.998	433507	37072.7	1.79445e+06	1.1708e+06	1.92752e+06	4.18473e+06	2.0232e+06	2.20967e+06	841299	2.01198e+06	1.73393e+06	1.75745e+06	0	1.36031e+06	711813	839610	2.08179e+06
				740.523	974.895	4.39842e+06	2.46782e+06	9.94691e+06	8.35353e+06	9.55336e+06	1.94252e+07	1.35447e+07	1.46263e+07	6.66972e+06	1.22139e+07	8.6397e+06	7.89861e+06	2.99408e+06	5.52297e+06	5.74299e+06	5.85687e+06	6.21034e+06
				619.289	227.681	221042	38739.9	2.42544e+06	6.99652e+06	471512	6.56479e+07	3.50459e+07	4.63868e+07	1.99646e+07	3.44586e+07	3.75601e+07	3.55178e+07	465703	1.78314e+07	2.02274e+07	1.64846e+07	2.18614e+07
				865.5	783.628	52594.3	0	431940	7.56391e+07	6.82732e+07	1.3849e+08	253490	685451	263829	555503	246406	334457	0	3.02091e+07	79954	76254.6	25481.3
				847.484	881.682	0	1.00441e+06	5.34452e+06	87669.3	0	527176	691625	1.37757e+06	682340	1.36098e+06	1.29704e+06	2.90272e+06	0	669459	1.25033e+06	1.29433e+06	1.34056e+06
				824.543	834.535	2.0769e+07	1.35674e+07	4.66351e+07	1.93736e+07	6.06749e+07	1.31485e+07	2.30495e+07	5.12147e+07	2.66546e+07	2.61038e+07	3.07456e+07	2.55597e+07	9.24195e+06	2.2288e+07	2.43837e+07	2.49575e+07	2.12535e+07
				824.543	818.255	3.84568e+06	1.63471e+06	5.07096e+06	7.16032e+06	4.8411e+06	1.97109e+07	7.01134e+06	7.85708e+06	3.1648e+06	4.63807e+06	7.45061e+06	4.97924e+06	993333	3.18172e+06	4.38208e+06	4.09405e+06	3.72305e+06
				824.543	802.317	1.00467e+07	5.6528e+06	1.00891e+07	1.56297e+07	1.01146e+07	2.87424e+07	1.33169e+07	2.29056e+07	1.30401e+07	1.32977e+07	1.94644e+07	1.35578e+07	3.00996e+06	8.08922e+06	8.82852e+06	8.80067e+06	1.18089e+07
				867.532	1325.24	5.04484e+07	7.75958e+07	3.34568e+07	3.74378e+07	5.48436e+07	7.24019e+07	2.45439e+07	2.59546e+07	3.20928e+07	3.83317e+07	1.06541e+07	4.50471e+07	3.17291e+07	2.33446e+07	2.05528e+07	2.02609e+07	1.86162e+07
				867.532	1310.25	1.48839e+06	2.82144e+06	969686	414417	1.7182e+06	2.35405e+06	713548	571140	604319	864613	108336	1.12399e+06	294233	702630	304015	225362	128655
				867.549	903.305	517493	0	3.73124e+06	1.61328e+06	3.16439e+06	3.05602e+07	9.26903e+06	1.21807e+07	6.96116e+06	5.80178e+06	1.70332e+07	1.89257e+07	70450.7	3.27053e+06	7.64241e+06	1.07358e+07	1.35843e+07
				828.566	911.568	5.0067e+07	3.32088e+07	6.22514e+07	6.66009e+07	6.03672e+07	7.98862e+07	4.09892e+07	6.64205e+07	4.03642e+07	5.04318e+07	4.90499e+07	7.39507e+07	3.05426e+07	4.66496e+07	4.71746e+07	4.18713e+07	4.30527e+07
				714.508	952.326	1.23878e+08	8.26569e+07	2.24828e+08	1.96101e+08	2.22539e+08	3.66504e+08	1.67558e+08	1.77118e+08	9.88068e+07	1.48623e+08	1.27968e+08	1.95962e+08	6.31953e+07	1.00175e+08	112467550	1.15746e+08	1.11104e+08
				582.511	1010.12	1.28773e+08	5.84983e+07	3.18792e+08	2.85715e+08	2.82058e+08	625802789	3.67775e+08	3.69093e+08	1.43677e+08	2.10958e+08	2.0037e+08	2.72244e+08	4.40044e+07	9.4346e+07	1.10259e+08	1.10935e+08	1.17803e+08
				1175.77	968.319	4.80538e+07	3.75849e+07	5.25914e+07	3.87533e+07	4.17858e+07	4.63129e+07	2.48928e+07	3.99487e+07	2.28801e+07	3.12983e+07	2.84408e+07	2.80695e+07	1.07703e+07	1.62849e+07	1.64034e+07	1.48793e+07	1.52415e+07
				1175.76	955.403	3.93149e+06	3.32464e+06	2.49606e+06	3.61779e+06	3.24329e+06	1.74059e+06	2.79458e+06	5.71515e+06	2.46406e+06	5.47932e+06	4.42437e+06	3.06211e+06	926967	1.7731e+06	1.78269e+06	1.71686e+06	2.21616e+06
				694.636	1270.7	1.29758e+08	6.41497e+07	1.9093e+08	1.52027e+08	1.58948e+08	3.16767e+08	1.08301e+08	1.29423e+08	8.86857e+07	4.61151e+07	99462253	1.33723e+08	5.66739e+07	6.58987e+07	5.29454e+07	5.15554e+07	4.82965e+07
				692.618	1213.47	7.11345e+07	3.42121e+07	1.22597e+08	5.27582e+07	1.00722e+08	1.70007e+08	7.42884e+07	8.30333e+07	4.25103e+07	5.13406e+07	6.35722e+07	7.74124e+07	2.75101e+07	3.71746e+07	3.01651e+07	3.22405e+07	34650648
				819.548	924.608	2.01369e+07	1.26644e+07	3.16646e+07	2.71267e+07	3.82443e+07	5.85718e+07	4.15568e+07	4.85321e+07	2.97379e+07	5.97235e+07	6.36109e+07	6.69147e+07	9.62214e+06	3.12522e+07	4.8657e+07	4.75331e+07	5.01424e+07
				819.532	912.397	4.8578e+06	2.20509e+06	3.55844e+06	1.12562e+06	1.89784e+06	328544	3.1163e+06	3.3774e+06	2.80979e+06	3.84424e+06	4.34307e+06	4.20113e+06	2.69417e+06	2.70332e+06	3.28178e+06	3.30721e+06	3.38366e+06
				804.576	989.333	5.98078e+07	3.69263e+07	8.06237e+07	6.99224e+07	7.76829e+07	1.2521e+08	5.27773e+07	7.23038e+07	4.12589e+07	5.54916e+07	6.42897e+07	6.75361e+07	2.9031e+07	4.13454e+07	4.46905e+07	3.88397e+07	4.17074e+07
				830.583	950.985	1.13515e+06	793144	1.92909e+06	1.95371e+06	2.19633e+06	3.44577e+06	3.11904e+06	3.08372e+06	2.22383e+06	2.9579e+06	2.63806e+06	1.28022e+06	985618	2.26108e+06	2.57404e+06	2.05707e+06	1.68519e+06
				800.534	821.01	1.45983e+06	494833	2.06516e+06	1.10329e+06	3.41453e+06	3.40074e+06	1.71578e+06	2.74387e+06	1.51959e+06	1.42118e+06	1.65182e+06	1.56173e+06	83742.2	1.38795e+06	1.5573e+06	1.73782e+06	1.15685e+06
				830.59	1008.59	4.568e+07	2.55388e+07	6.76792e+07	6.70945e+07	7.00849e+07	136416529	8.69828e+07	1.14556e+08	4.79707e+07	7.40861e+07	7.12201e+07	7.53762e+07	2.54179e+07	4.23127e+07	4.93195e+07	4.36604e+07	5.08389e+07
				800.543	881.176	9.9696e+06	8.26779e+06	2.62842e+07	1.7323e+07	2.72267e+07	5.12056e+07	1.68454e+07	2.03799e+07	1.44339e+07	2.01418e+07	3.05011e+07	1.41827e+07	5.32533e+06	1.61277e+07	1.78494e+07	1.54409e+07	1.52253e+07
				802.561	971.495	1.25164e+06	1.03253e+06	3.06966e+06	3.0338e+06	3.02583e+06	4.37738e+06	2.62473e+06	1.84009e+06	1.26398e+06	7.96572e+06	9.28857e+06	2.16268e+06	228312	1.28898e+06	1.5826e+06	1.39966e+06	1.80029e+06
				802.561	955.762	5.18137e+06	4.66236e+06	2.71054e+07	1.50965e+07	1.31745e+07	3.19565e+07	2.08246e+07	7.46228e+06	6.05099e+06	7.40361e+06	8.05713e+06	8.26297e+06	3.09076e+06	5.53534e+06	6.6452e+06	5.7661e+06	9.05468e+06
				830.59	1032.29	2.68827e+06	2.33346e+06	4.07068e+06	4.44311e+06	4.19724e+06	6.44672e+06	6.86228e+06	1.09986e+07	6.55821e+06	7.91825e+06	8.29415e+06	9.19028e+06	1.9132e+06	1.06504e+06	1.9903e+06	6.5524e+06	9.05849e+06
				802.561	924.551	3.56869e+08	2.65103e+08	4.08887e+08	3.70432e+08	4.36189e+08	524238393	2.91603e+08	3.98283e+08	2.86125e+08	308528142	4.05014e+08	4.17268e+08	1.90885e+08	2.8549e+08	3.32227e+08	2.99922e+08	3.02487e+08
				830.494	881.77	2.38619e+06	1.95294e+06	355805	6.51411e+06	3.70349e+06	216120	3.72815e+06	5.47425e+06	2.90258e+06	5.93359e+06	4.47707e+06	9.71744e+06	1.48675e+06	4.40051e+06	4.6037e+06	4.11363e+06	4.38868e+06
				524.278	168.072	413233	86278.5	679644	749224	1.55194e+06	1.54201e+06	511035	830546	872932	342445	192885	1.55531e+07	0	426461	348998	158394	222514
				684.607	1270.7	3.83788e+07	1.56757e+07	4.51521e+07	3.53254e+07	3.53668e+07	7.1332e+07	3.19777e+07	3.9821e+07	2.73946e+07	1.47353e+07	3.15334e+07	3.97445e+07	2.25395e+07	1.61723e+07	1.64915e+07	1.58803e+07	1.62821e+07
				572.48	1010.47	20033994	8.10683e+06	3.18223e+07	2.87247e+07	2.68549e+07	4.53237e+07	3.22259e+07	3.5593e+07	1.80324e+07	2.73325e+07	2.4089e+07	3.04103e+07	11752088	1.13216e+07	1.54475e+07	1.61508e+07	1.86045e+07
				826.551	833.913	2.42826e+06	1.59777e+06	3.08552e+06	760624	9.98874e+06	1.34302e+06	3.68276e+06	5.81199e+06	3.54084e+06	4.16215e+06	892033	3.34684e+06	785399	274384	5.09852e+06	3.78829e+06	2.64997e+06
				858.523	964.226	47957.2	35742.7	617943	240112	720222	1.14531e+06	1.01503e+06	1.40934e+06	658491	1.26546e+06	1.56055e+06	628764	1.2297e+06	842833	895030	1.42109e+06	2.15787e+06
				782.496	980.812	3.44856e+06	1.90334e+06	1.6881e+07	1.61304e+07	1.49607e+07	4.06801e+07	4.46751e+06	6.55919e+06	4.42673e+06	4.0706e+06	6.01096e+06	522684	1.06303e+06	3.23195e+06	4.23414e+06	3.20811e+06	4.66808e+06
				713.472	51.2574	6.26267e+08	8.11357e+08	7.76221e+08	5.66399e+08	6.54363e+08	5.79679e+08	1.08971e+08	3.04014e+08	2.22741e+08	298678059	1.75228e+08	3.27301e+08	2.12314e+08	1.5009e+08	1.69979e+08	1.40747e+08	1.91137e+08
				967.909	1797.18	0	0	0	527384	0	731978	0	0	0	0	0	648676	0	728486	563695	533289	0
				967.909	1783.84	867483	889291	906383	929538	937027	733297	1.01582e+06	1.04076e+06	1.01237e+06	995846	1.00002e+06	754050	1.59698e+06	956373	1.78383e+06	734333	966726
				967.909	1770.41	563900	594481	608932	1.13454e+06	626452	951678	789576	798106	678857	676241	786595	779307	716006	539894	889064	1.15914e+06	749495
				967.909	1753.76	776458	700000	818774	832969	834997	925526	789584	812240	910681	893299	901396	881810	637991	717078	785392	1.39368e+06	741994
				967.909	1739.99	848747	795168	904983	946055	938052	938977	910687	918652	994686	893158	895524	864775	404131	1.04407e+06	794804	744177	858401
				967.909	1716.81	744806	785944	816086	622605	835406	1.48502e+06	870876	917078	906916	898751	892704	875280	707105	1.04803e+06	770103	2.54949e+06	848547
				967.909	1701.42	757192	712889	837219	728202	737623	734327	791526	777058	886119	781005	765689	1.00048e+06	556901	722948	992632	635229	744169
				967.909	1683.08	857849	791432	829582	820179	835984	747429	890849	901948	878468	893125	884320	783814	467937	839493	1.66842e+06	740163	850488
				967.909	1655.36	1.04849e+06	990040	1.14718e+06	1.2574e+06	1.1288e+06	1.59123e+06	1.21021e+06	1.26515e+06	1.23964e+06	1.25296e+06	1.19897e+06	753111	1.11005e+06	2.23379e+06	781044	1.17662e+06	1.20408e+06
				967.909	1633.49	747551	686223	820822	838241	734212	955539	878391	791145	879867	810643	761262	1.33113e+06	553237	732195	1.00079e+06	960273	761307
				967.909	1610.97	747238	808870	808292	837674	826963	1.60271e+06	1.00658e+06	1.01636e+06	896472	920666	896946	898015	778601	753515	1.10705e+06	748802	878744
				967.909	1590.53	754737	793710	910736	721351	824091	1.1621e+06	999002	1.03315e+06	905064	905612	869818	1.55513e+06	539209	956816	783199	963740	793775
				967.909	1568.46	564396	594859	591594	738236	629330	839924	683048	678968	669196	667430	757061	557004	631445	726949	1.35396e+06	660023	767347
				967.909	1544.13	654810	606484	705897	1.0528e+06	728609	977915	674038	785778	784295	676164	770671	1.12671e+06	620545	835710	788924	1.41725e+06	795260
				967.909	1512.05	1.31762e+06	733024	1.45137e+06	1.51075e+06	1.54972e+06	787194	1.65415e+06	1.67562e+06	1.64848e+06	1.63059e+06	1.66252e+06	2.30004e+06	549146	777422	821561	3.24091e+06	1.59835e+06
		(9Z)-(7S,8S)-Dihydroxyoctadecenoic acid	-0.695593	313.238	1498.75	4.33338e+06	5.36628e+06	6.33474e+06	1.56287e+07	6.79545e+06	6.38344e+06	8.37396e+06	8.24673e+06	7.64269e+06	6.9979e+06	4.86176e+06	9.99191e+06	3.50328e+06	1.72353e+07	8.97887e+06	1.06399e+07	1.82233e+07
				192.11	1498.69	1.99544e+06	1.065e+06	1.13807e+06	970133	786802	537699	273795	361295	208613	255024	140515	235122	1.54232e+06	674523	317610	323069	310340
		Myristic acid	-3.2685	227.201	1498.69	2.7169e+06	2.41076e+06	1.50475e+06	2.32102e+06	1.71763e+06	1.42302e+06	1.1691e+06	3.323e+06	1.26733e+06	1.19186e+06	847735	1.45888e+06	3.64854e+06	3.06444e+06	1.65085e+06	1.36292e+06	1.50243e+06
		1-hydroxy-5-phenyl-3-pentanone	-5.58204	177.091	1498.68	278351	265862	394960	484312	370425	675332	398256	389300	553439	496390	353069	437791	101254	465038	574168	634419	2.2485e+06
		2'-Hydroxydaidzein 7,4'-di-O-glucoside	13.0974	593.159	1498.44	3.51665e+06	1.95222e+06	736310	1.28882e+06	743640	624937	171155	121332	217321	174872	124697	286741	4.60976e+06	902390	230836	190609	121142
				716.84	1498.28	2.24688e+06	1.96908e+06	1.15746e+06	1.71318e+06	1.1069e+06	1.34699e+06	558826	523858	560509	466049	302160	631045	2.03787e+06	962502	734225	694193	2.21253e+06
				293.176	1498.16	4.84367e+06	3.39316e+06	4.22141e+06	3.94768e+06	4.88092e+06	1.26159e+07	2.87983e+06	2.96288e+06	2.39155e+06	3.10366e+06	4.78648e+06	3.40558e+06	5.91483e+06	3.15282e+06	7.50791e+06	2.75602e+06	3.34859e+06
				215.051	1498.1	1.38248e+07	6.02586e+06	3.62539e+06	5.15723e+06	4.19312e+06	3.35735e+06	1.85474e+06	2.01907e+06	1.70476e+06	1.69491e+06	988353	1.2707e+06	1.14365e+07	3.16351e+06	2.09075e+06	1.64315e+06	1.13353e+06
				809.85	1498.1	5.35909e+06	5.577e+06	4.04712e+06	6.82855e+06	1.973e+07	4.38473e+06	8.23034e+06	2.14322e+06	1.9825e+06	5.33204e+06	1.05844e+06	2.57442e+06	4.92619e+06	4.35937e+06	2.5742e+06	2.29907e+06	1.79034e+06
				408.198	1498.04	376739	475167	380793	245591	628820	631452	752131	737463	515447	600657	457377	674609	555276	498145	768263	814953	724629
				758.853	1497.98	1.30979e+06	1.3167e+06	1.1399e+06	2.04109e+06	2.13335e+06	1.7206e+06	1.65231e+06	1.12844e+06	948384	872748	604230	1.29364e+06	1.43429e+06	1.52543e+06	1.39089e+06	1.4269e+06	2.07795e+06
				430.924	1497.86	655195	721069	623632	1.08369e+06	749000	771540	773676	717647	704624	575476	401983	713294	219490	2.27843e+06	600184	1.55966e+06	692631
				612.16	1497.85	626949	401878	421751	830766	462977	601165	780981	684494	913475	738945	326307	573304	406124	682969	703915	1.04735e+06	773383
				289.087	1497.77	1.71263e+06	1.46878e+06	1.0296e+06	761329	493921	354857	173847	91260.4	145151	42540.2	107557	173986	2.682e+06	373949	180521	165375	97670.7
				221.154	1497.68	5.4191e+06	2.81574e+06	1.53217e+06	2.34214e+06	2.26339e+06	1.57744e+06	2.62197e+06	4.28706e+06	2.82974e+06	1.74785e+06	1.13094e+06	1.45553e+06	2.84024e+06	3.17551e+06	2.19464e+06	2.03767e+06	6.50495e+06
				382.23	1497.68	256459	431563	430078	496826	595159	707997	1.89958e+06	731194	855035	582122	595310	886893	152037	530442	648073	913947	711545
				191.107	1497.67	1.49312e+07	1.58908e+07	1.02765e+07	1.95246e+07	8.09801e+06	6.09271e+06	4.32527e+06	4.4864e+06	3.68696e+06	6.05744e+06	2.47352e+06	4.48699e+06	1.38884e+07	1.9459e+07	5.58385e+06	4.6319e+06	4.19955e+06
		Aleprylic acid	-4.33731	195.138	1497.67	1.50788e+06	1.50531e+06	1.19783e+06	1.5834e+06	2.32095e+06	1.0955e+06	881517	1.15733e+06	1.99222e+06	3.66737e+06	875030	865544	2.17509e+06	1.19659e+06	2.37554e+06	3.88372e+06	1.10038e+06
		Pentadecylic acid	-2.30002	241.217	1497.67	2.87918e+06	2.62819e+06	1.49617e+06	2.60825e+06	1.77366e+06	1.43079e+06	1.1068e+06	1.9857e+06	2.52422e+06	974004	678467	924939	6.79383e+06	1.69852e+06	1.48692e+06	5.4954e+06	2.71817e+06
				236.105	1497.61	1.65496e+06	1.60995e+06	1.0167e+06	1.36358e+06	1.13454e+06	2.21386e+06	1.03466e+06	1.28868e+06	1.24658e+06	3.51409e+06	734087	880695	2.36613e+06	1.19896e+06	1.28194e+06	1.00589e+06	1.22367e+06
				250.145	1497.61	4.15088e+06	5.61139e+06	3.61284e+06	9.03616e+06	4.28479e+06	5.55709e+06	2.38452e+06	3.01431e+06	4.1087e+06	3.56439e+06	2.02572e+06	3.05335e+06	7.77093e+06	2.89853e+06	4.00716e+06	4.68936e+06	3.36593e+06
		Apigenin 7-(6''-malonylneohesperidoside)	2.1429	663.158	1497.61	2.30539e+06	2.37516e+06	1.02576e+06	4.23725e+06	1.88354e+06	1.71646e+06	1.44391e+06	1.2838e+06	934297	1.06125e+06	541458	1.21243e+06	2.78529e+06	1.74202e+06	1.46878e+06	1.51691e+06	1.20852e+06
				340.211	1497.56	2.09451e+06	4.10847e+06	3.36252e+06	6.16471e+06	4.36983e+06	4.3763e+06	8.00799e+06	6.34761e+06	3.97634e+06	5.10405e+06	3.3178e+06	2.96699e+06	5.73412e+06	3.4637e+06	5.75433e+06	5.95516e+06	5.09673e+06
				381.225	1497.48	2.91598e+06	2.81264e+06	3.20658e+06	4.6285e+06	2.68679e+06	2.82748e+06	8.96458e+06	4.63393e+06	6.55693e+06	1.38363e+07	2.04179e+06	4.03599e+06	2.98238e+06	3.97769e+06	3.87298e+06	3.64318e+06	8.35385e+06
				630.885	1497.48	1.75699e+06	3.25355e+06	1.32885e+06	1.88893e+06	995752	1.40962e+06	596591	615696	711827	1.05686e+06	351034	552855	1.82359e+06	1.16113e+06	882870	769214	450494
		Capric acid	-5.2045	171.138	1497.45	1.67862e+06	1.93716e+06	1.17711e+06	1.89692e+06	1.70037e+06	1.44287e+06	2.05392e+06	2.3578e+06	1.58423e+06	1.36535e+06	1.10909e+06	1.91556e+06	1.66546e+06	5.05314e+06	3.71399e+06	4.47157e+06	4.35381e+06
		4,6-Decadiyn-1-ol isovalerate	-2.79645	233.154	1497.45	3.20696e+06	2.77334e+06	4.24662e+06	5.03287e+06	3.9601e+06	4.34177e+06	8.8165e+06	4.77156e+06	6.39829e+06	3.71498e+06	2.38395e+06	4.35898e+06	3.38756e+06	7.76528e+06	7.85495e+06	4.06461e+06	5.04584e+06
				314.242	1497.45	724980	856507	720248	1.50269e+06	1.32494e+06	1.19153e+06	1.43375e+06	1.42478e+06	4.53216e+06	1.53873e+06	1.01593e+06	3.59252e+06	339784	1.42392e+06	1.68511e+06	2.35048e+06	1.51815e+06
				323.22	1497.45	1.88875e+07	8.32238e+06	9.19482e+06	1.20945e+07	1.31455e+07	9.89571e+06	1.44925e+07	1.52865e+07	7.19218e+06	6.88903e+06	3.55204e+06	7.92443e+06	9.7913e+06	9.36489e+06	1.01757e+07	7.43283e+06	1.21741e+07
				494.017	1497.44	150932	197192	243282	501635	466201	519067	2.57515e+06	706390	592528	544879	250737	684514	192923	553086	676655	630165	555967
				510.881	1497.43	8.64907e+06	8.36342e+06	4.68295e+06	1.35558e+07	6.34032e+06	9.56864e+06	4.50534e+06	4.00404e+06	7.47063e+06	8.56892e+06	1.48847e+06	3.28434e+06	1.03042e+07	5.0876e+06	3.71932e+06	2.91857e+06	5.91536e+06
		9-deoxy-9-methylene-PGE2	-8.79861	349.235	1497.43	1.54429e+06	1.56971e+06	1.29505e+06	2.76349e+06	1.72297e+06	2.38889e+06	1.13941e+06	823031	569000	677211	577501	928440	2.17517e+06	1.4934e+06	983911	1.24171e+06	1.01219e+06
				458.878	1497.43	0	0	0	30944.6	28945.2	157065	1.63001e+06	597499	679574	682301	302889	407403	0	353023	511506	678395	481446
				156.98	1497.4	1.28215e+06	1.7014e+06	3.93294e+06	2.10836e+06	2.94769e+06	1.62595e+06	4.38604e+06	1.86225e+06	3.34778e+06	1.21851e+06	1.33886e+06	1.91415e+06	1.78082e+06	1.4151e+06	1.87093e+06	1.7499e+06	1.99099e+06
				698.91	1497.4	7.6551e+06	5.44776e+06	1.39382e+07	7.93597e+06	1.88542e+07	4.97259e+06	6.49236e+06	1.02143e+07	8.56364e+06	2.13378e+07	5.00484e+06	9.06211e+06	9.69909e+06	6.28723e+06	2.06308e+07	7.43977e+06	1.54096e+07
				197.071	1497.38	1.14411e+06	855816	352946	611947	243677	477453	805250	622539	653664	517500	427485	914638	916080	545287	716211	945614	864163
				449.213	1497.36	863605	1.25885e+06	1.14167e+06	2.58702e+06	1.46926e+06	1.45325e+06	1.74561e+06	1.24743e+06	1.16801e+06	1.45539e+06	732854	1.33572e+06	398474	1.90891e+06	1.41932e+06	1.21907e+06	1.67584e+06
				657.888	1497.32	1.71496e+06	2.10791e+06	1.52268e+06	2.27416e+06	2.83706e+06	2.36565e+06	596996	425420	431897	356228	168372	346584	1.48056e+06	883851	605929	448657	512044
				782.831	1497.31	4.42906e+06	8.23621e+06	2.28693e+06	4.58705e+06	3.37374e+06	3.36784e+06	2.88014e+06	1.96686e+06	1.02796e+06	4.00029e+06	554127	1.45699e+06	6.44546e+06	3.40035e+06	2.22086e+06	1.1304e+06	2.81409e+06
		Ipomeamaronol	10.9902	265.147	1497.28	6.67094e+06	5.93748e+06	4.28099e+06	4.86925e+06	4.66767e+06	4.89531e+06	5.58622e+06	5.70702e+06	5.78733e+06	4.61335e+06	3.47842e+06	6.24946e+06	1.37082e+07	5.4336e+06	6.01426e+06	8.57585e+06	6.26377e+06
				527.978	1497.25	585460	275319	495142	988595	621995	688654	993187	869699	578688	764971	388378	1.58308e+06	337130	793154	691676	865222	921810
				606.89	1497.25	1.45987e+06	1.46314e+06	979570	1.60483e+06	3.82494e+06	1.89686e+06	356315	483093	356889	386053	256413	628123	1.0413e+06	967118	694686	742555	494150
		17-hydroxy-1-oxo-2,3-seco-androstan-3-oic acid	-7.74696	321.205	1497.12	1.4631e+06	1.35418e+06	1.03425e+06	1.6917e+06	838155	1.5262e+06	604786	532825	215614	1.06757e+06	250998	436598	1.79959e+06	898071	699103	616671	355519
				529.976	1497.11	226466	438310	654562	543106	786786	762269	1.65246e+06	745717	709063	714264	443042	749429	421146	976805	810724	1.00841e+06	830750
		Ceriporic acid C	-8.82321	351.251	1496.97	1.38813e+07	9.50757e+06	6.50124e+06	1.11579e+07	6.84409e+06	6.48748e+06	9.90031e+06	9.5201e+06	7.90818e+06	5.3417e+06	2.0641e+06	5.08195e+06	1.11577e+07	7.98474e+06	8.24026e+06	6.75847e+06	8.7535e+06
				401.926	1496.92	2.03004e+07	1.24526e+07	1.99224e+07	2.01604e+07	1.58311e+07	9.11501e+06	8.9319e+06	7.07638e+06	8.18106e+06	9.53727e+06	5.663e+06	1.31431e+07	1.14056e+07	1.53886e+07	1.13118e+07	9.52728e+06	1.00516e+07
				178.962	1496.87	2.35212e+06	1.13234e+06	939103	1.14057e+06	897415	867964	937562	648249	571587	961729	290454	686306	2.32712e+06	741754	837104	599434	759580
				461.376	1496.82	2.5608e+06	1.30317e+06	895703	1.20088e+06	910248	1.0958e+06	332579	352431	252929	325360	234848	319753	1.5385e+06	570024	533446	258826	184509
				499.947	1496.81	280046	180167	153810	215509	442420	330902	314250	425584	253769	262858	155465	414035	344981	224823	471520	459984	306380
				826.839	1496.8	1.47317e+06	1.82626e+06	3.77689e+06	4.14982e+06	1.28767e+06	1.54589e+06	1.0232e+06	1.16544e+06	1.1727e+06	958440	568865	1.19596e+06	510781	1.84029e+06	1.18491e+06	1.26928e+06	1.02907e+06
				240.928	1496.78	2.03358e+06	1.95703e+06	1.12728e+06	1.52867e+06	1.22434e+06	991333	1.15607e+06	817880	656864	787618	431327	874904	3.2393e+06	1.08726e+06	854267	803781	848688
				398.215	1496.78	285266	626062	368644	863098	778509	1.74183e+06	2.75818e+06	2.28533e+06	2.64584e+06	1.75075e+06	947546	3.00436e+06	248904	1.94357e+06	1.72925e+06	1.88521e+06	3.25318e+06
				207.066	1496.73	352851	351402	386454	583037	604438	423431	652390	719155	623204	1.04372e+06	476507	727081	509205	760590	831046	928656	790493
				352.255	1496.73	1.93021e+06	1.00339e+06	1.19823e+06	1.94784e+06	1.77265e+06	1.16477e+06	2.12466e+06	1.1416e+06	777512	1.30866e+06	762533	1.53642e+06	2.56592e+06	1.5892e+06	1.29285e+06	1.5919e+06	1.30376e+06
				306.919	1496.7	13000944	6.50265e+06	7.06948e+06	1.44751e+07	4.75365e+06	6.38793e+06	1.01347e+07	4.03639e+06	8.45594e+06	4.31282e+06	1.79607e+06	3.75482e+06	1.5468e+07	5.95787e+06	5.52189e+06	7.41808e+06	7.24719e+06
				945.826	1496.69	2.93288e+06	2.49609e+06	2.07419e+06	7.32137e+06	1.9533e+06	1.16463e+07	808659	989224	952376	885756	529435	1.02582e+06	2.38482e+06	2.23393e+06	1.27146e+06	1.27081e+06	4.54119e+06
				1081.8	1496.66	3.12068e+06	4.01323e+06	914533	4.31507e+06	2.43645e+06	3.33924e+06	1.34092e+06	565634	769559	760094	422929	1.14747e+06	2.59782e+06	2.65078e+06	1.06798e+06	846822	572443
				589.9	1496.63	3.2278e+06	3.70537e+06	2.39947e+06	3.30201e+06	2.71186e+06	1.70269e+06	2.98628e+06	686398	884571	1.39079e+06	455867	812043	3.07054e+06	2.39685e+06	1.12532e+06	1.2682e+06	866139
				784.829	1496.61	1.89926e+06	1.94166e+06	1.35942e+06	2.19105e+06	1.54236e+06	3.39092e+06	671228	342608	423709	589838	327173	472900	2.05195e+06	3.06858e+06	720662	960784	449957
				799.133	1496.57	2.39893e+06	2.31793e+06	1.62399e+06	2.02928e+06	1.49333e+06	1.5406e+06	949913	781202	811463	908639	430248	663334	2.50113e+06	1.61269e+06	1.93986e+06	1.61596e+06	1.05582e+06
		Isobutrin	5.87668	595.17	1496.56	2.55153e+06	2.43468e+06	2.88362e+06	2.56129e+06	1.82862e+06	1.55206e+06	1.58601e+06	1.38061e+06	1.26682e+06	1.15547e+06	1.28715e+06	1.40637e+06	3.15732e+06	1.74773e+06	1.55623e+06	1.40177e+06	1.08243e+06
				368.241	1496.53	2.35787e+06	1.69617e+06	2.3464e+06	3.56543e+06	2.13762e+06	1.81262e+06	3.43117e+06	5.19424e+06	2.40109e+06	2.14775e+06	1.31531e+06	2.45644e+06	3.35543e+06	2.49993e+06	3.54664e+06	7.21534e+06	3.04597e+06
				799.819	1496.51	2.58203e+06	2.65761e+06	2.08097e+06	2.3051e+06	1.40729e+06	1.5197e+06	1.37656e+06	1.31658e+06	4.01893e+06	885994	562162	4.54137e+06	2.55029e+06	1.6606e+06	1.60581e+06	1.33873e+06	5.30689e+06
				622.878	1496.41	3.17959e+06	3.95577e+06	2.34531e+06	4.10886e+06	4.14917e+06	3.19617e+06	3.3724e+06	5.27479e+06	9.00661e+06	2.91685e+06	1.60841e+06	2.55134e+06	2.42635e+06	3.86838e+06	2.73071e+06	3.50726e+06	2.76225e+06
				648.914	1496.41	4.30196e+06	3.58066e+06	2.58676e+06	3.9433e+06	3.38254e+06	3.35046e+06	3.19915e+06	3.44049e+06	5.10578e+06	3.88828e+06	1.54102e+06	3.5938e+06	5.75627e+06	3.2931e+06	3.67812e+06	2.10297e+06	8.87404e+06
				189.016	1496.35	1.58996e+06	1.86635e+06	1.39295e+06	1.23503e+06	826195	2.47092e+06	657421	419949	454741	434262	156913	274512	2.13934e+06	590277	336397	413850	635330
				324.223	1496.35	2.58666e+06	2.76411e+06	1.97444e+06	1.85441e+06	2.64785e+06	1.38888e+06	2.33242e+06	1.41465e+06	2.21457e+06	1.05788e+06	752428	1.43747e+06	3.04938e+06	2.71084e+06	3.23404e+06	1.17177e+06	1.35716e+06
				626.546	1496.35	328078	193796	158514	388859	345410	325915	526828	478909	595808	427584	275170	636255	715266	365742	531931	576502	439592
		7-Sulfocholic acid	-20.8614	487.227	1496.31	2.90398e+06	2.96862e+06	2.17972e+06	3.83843e+06	2.47036e+06	2.64028e+06	1.80958e+06	1.7843e+06	1.83793e+06	1.06018e+06	998142	1.72669e+06	3.63857e+06	2.79695e+06	1.76461e+06	2.11555e+06	1.42246e+06
				234.157	1496.28	216404	358063	363939	1.35263e+06	647096	491636	644708	1.48998e+06	757259	600990	473713	559960	248383	561546	379111	680669	731263
				459.195	1496.28	3.01376e+06	4.41381e+06	2.93879e+06	5.22835e+06	2.50785e+06	3.61821e+06	3.87579e+06	2.59305e+06	2.08236e+06	2.49061e+06	1.34819e+06	1.63263e+06	5.2307e+06	1.62592e+06	3.35981e+06	1.65928e+06	3.04586e+06
				731.833	1496.28	2.3426e+06	2.54393e+06	1.45364e+06	2.97247e+06	2.02657e+06	7.60699e+06	1.16164e+06	5.72615e+06	2.66068e+06	1.07226e+06	943716	1.48308e+06	3.13751e+06	2.22187e+06	1.97045e+06	3.01756e+06	1.49613e+06
				918.806	1496.28	2.71468e+06	2.77766e+06	1.3648e+06	2.75186e+06	6.10813e+06	1.12329e+06	680982	690853	1.00557e+06	473576	305834	661907	2.89085e+06	6.19445e+06	1.06694e+06	536914	484697
				1149.79	1496.28	543535	2.67009e+06	1.89275e+06	2.88116e+06	3.09841e+06	2.11717e+06	355863	256346	249526	331345	221655	486140	812610	2.01731e+06	506114	450957	193265
				391.208	1496.24	3.35078e+06	2.08877e+06	3.02914e+06	3.1803e+06	3.01265e+06	3.21237e+06	3.59709e+06	3.20227e+06	2.85154e+06	1.45219e+06	1.33701e+06	2.01693e+06	5.94767e+06	3.58707e+06	2.6203e+06	3.08743e+06	1.90774e+06
				194.081	1496.19	1.81923e+06	1.16517e+06	806075	1.97152e+06	1.56647e+06	432715	270445	328871	456475	316865	269621	213821	2.62164e+06	443475	277816	685692	309420
				323.909	1496.19	4.81107e+06	4.56783e+06	2.72458e+06	6.02906e+06	2.54074e+06	3.69915e+06	2.07215e+06	2.77048e+06	3.61038e+06	1.72671e+06	1.23372e+06	3.80871e+06	5.47733e+06	3.70176e+06	3.86663e+06	7.31239e+06	4.99313e+06
				680.836	1496.19	374510	548147	263766	545382	325843	171046	537730	573431	885826	642074	418086	1.19109e+06	319698	515945	578813	1.08556e+06	757967
				517.2	1496.16	764709	806580	850590	1.00015e+06	1.52098e+06	1.27549e+06	1.39928e+06	1.22425e+06	667738	1.19007e+06	825794	1.19447e+06	729696	1.14074e+06	1.26099e+06	1.53038e+06	1.13004e+06
				724.871	1496.14	1.4455e+07	1.64165e+07	1.01785e+07	1.60545e+07	1.15852e+07	8.15236e+06	5.57875e+06	3.52296e+06	1.25224e+07	2.97387e+06	1.68557e+06	4.80115e+06	1.3658e+07	8.60898e+06	4.28342e+06	4.97677e+06	3.69407e+06
				201.94	1496.13	1.38594e+06	2.03363e+06	986748	3.53864e+06	1.57176e+06	1.66409e+06	4.05055e+06	812983	952751	772156	447255	1.65601e+06	1.12834e+06	1.52118e+06	1.16446e+06	938138	739210
		Gibberellin A36	-5.74267	361.164	1496.13	4.16174e+06	1.8849e+06	2.49476e+06	3.48525e+06	2.86224e+06	2.5651e+06	2.20272e+06	3.20427e+06	1.51201e+06	1.53756e+06	703211	3.17716e+06	5.40648e+06	1.56742e+06	3.14427e+06	1.12975e+06	1.37107e+06
				374.906	1496.13	8.44322e+06	8.17162e+06	4.26185e+06	5.97838e+06	2.96398e+06	3.16256e+06	6.01333e+06	2.65215e+06	6.29738e+06	1.73864e+06	1.05719e+06	2.2666e+06	9.21428e+06	4.41969e+06	4.91949e+06	2.40499e+06	5.13245e+06
				419.239	1496.13	2.26333e+06	3.51329e+06	2.36037e+06	3.86437e+06	1.49492e+06	1.41768e+06	3.42756e+06	1.85351e+06	1.92276e+06	943033	1.15302e+06	1.83753e+06	5.15711e+06	2.91996e+06	5.00388e+06	3.04887e+06	1.88073e+06
				426.922	1496.13	1.69065e+06	2.24067e+06	1.46056e+06	2.28957e+06	1.78068e+06	4.69936e+06	1.34324e+06	961909	909148	1.03924e+06	637021	1.05142e+06	2.15667e+06	1.58698e+06	1.16253e+06	1.2473e+06	868547
				442.894	1496.13	9.85771e+06	4.68204e+06	4.31721e+06	9.6482e+06	5.00631e+06	3.51923e+06	2.03096e+06	4.45668e+06	1.66941e+06	9.04845e+06	1.13431e+06	4.087e+06	1.12971e+07	5.19913e+06	4.29777e+06	6.55875e+06	4.72009e+06
				700.907	1496.12	2.82689e+06	2.48199e+06	1.78695e+06	3.2421e+06	2.4093e+06	2.43502e+06	2.0456e+06	4.37792e+06	4.70806e+06	2.2889e+06	1.69571e+06	2.53447e+06	1.32464e+07	2.26766e+06	2.65921e+06	3.1962e+06	3.0172e+06
				962.816	1496.1	1.22289e+06	1.94472e+06	613384	2.86415e+06	1.209e+06	1.78277e+06	1.2142e+06	1.01604e+06	974739	791732	265165	684932	618824	2.14608e+06	1.48339e+06	1.71866e+06	1.04706e+06
				680.147	1496.04	495687	732835	524032	832761	463507	947645	1.64316e+06	908808	735907	491289	477125	773738	601568	998121	830892	611432	643320
		Praecanson A	3.1378	379.156	1496.03	962943	683357	837394	952249	934832	895245	1.41415e+06	2.10629e+06	1.16234e+06	573845	762937	1.00036e+06	883934	501461	1.16916e+06	1.11894e+06	1.19221e+06
				520.91	1496.02	3.04219e+07	2.69835e+07	3.0318e+07	5.99304e+07	2.49627e+07	1.82068e+07	1.80286e+07	1.02619e+07	1.35671e+07	1.54146e+07	4.17302e+06	1.07816e+07	5.34899e+07	7.69904e+07	1.76711e+07	7.90786e+06	1.26802e+07
				554.891	1496.02	2.16167e+06	3.17025e+06	2.40039e+06	4.10742e+06	3.1458e+06	1.17445e+07	2.85623e+06	2.93524e+06	2.52537e+06	2.94735e+06	1.61406e+06	1.04412e+07	2.34035e+06	3.41198e+06	3.06775e+06	3.70109e+06	2.71127e+06
		6-Methoxykaempferol 3,7-bis(3-acetylrhamnoside)	1.86803	691.189	1495.96	2.0574e+06	1.92931e+06	1.20544e+06	2.34882e+06	1.52045e+06	1.52882e+06	1.09788e+06	1.08951e+06	983827	1.15058e+06	652032	1.03521e+06	2.63349e+06	1.53231e+06	1.03977e+06	1.29294e+06	1.08527e+06
				196.914	1495.95	691539	866905	683099	1.44882e+06	1.31071e+06	1.17634e+06	1.9626e+06	1.14877e+06	1.03291e+06	897252	658923	1.44615e+06	846047	1.60231e+06	3.34345e+06	1.61232e+06	1.48107e+06
				333.938	1495.94	3.37768e+07	1.39506e+07	2.10651e+07	3.54031e+07	1.9021e+07	1.86333e+07	3.8051e+07	1.1528e+07	1.81122e+07	4.18646e+07	9.52488e+06	1.03896e+07	3.32247e+07	2.69776e+07	2.04107e+07	2.18591e+07	1.88901e+07
				658.927	1495.92	631478	980771	678855	1.00339e+06	457771	678783	805435	764550	781619	701009	827101	869890	484936	836406	830495	1.14122e+06	922266
				162.892	1495.85	1.81084e+06	5.73172e+06	1.45239e+06	3.61352e+06	5.76746e+06	2.4376e+06	2.51587e+06	2.79014e+06	1.23388e+06	3.32174e+06	555758	1.38907e+06	1.29723e+06	1.48094e+06	2.17993e+06	810144	989165
				850.82	1495.69	4.06709e+06	4.12759e+06	3.10799e+06	5.98532e+06	2.65564e+06	3.72574e+06	918598	778126	753295	1.94854e+06	475928	949904	4.31342e+06	5.6357e+06	1.75648e+06	1.10233e+06	905594
				391.897	1495.66	2.99891e+06	7.42461e+06	1.20539e+06	4.42516e+06	1.39825e+06	2.05515e+06	4.82352e+06	1.98055e+06	3.69078e+06	1.20075e+06	805780	1.56494e+06	6.52559e+06	2.08299e+06	5.29843e+06	2.08145e+06	1.88204e+06
				731.144	1495.57	2.97656e+06	3.19438e+06	2.00839e+06	4.13646e+06	2.17195e+06	2.23125e+06	1.54266e+06	1.43971e+06	579079	1.3065e+06	752222	1.54837e+06	3.12944e+06	1.23015e+06	1.58763e+06	1.25338e+06	1.5664e+06
				656.884	1495.45	7.34993e+07	1.50975e+07	1.78124e+07	3.78512e+07	2.10586e+07	1.09567e+07	5.10688e+06	4.91552e+06	1.01008e+07	7.96927e+06	2.48113e+06	4.56855e+06	1.91437e+07	1.67282e+07	2.36018e+07	8.67297e+06	1.02583e+07
				544.172	1495.44	1.08647e+06	1.63201e+06	921961	1.84346e+06	1.65412e+06	1.55879e+06	1.84272e+06	1.58672e+06	1.40258e+06	1.67081e+06	866402	1.45273e+06	1.07614e+06	1.72912e+06	1.51262e+06	1.80699e+06	1.60499e+06
				341.94	1495.43	0	69200.8	132183	259035	289990	276189	802479	827676	1.10805e+06	1.22588e+06	637332	1.45575e+06	0	491588	929539	2.11705e+06	1.55574e+06
				350.125	1495.37	159255	107951	168127	194187	234329	309607	640368	528496	244838	456638	269179	328295	276917	307696	367574	422111	696776
				282.941	1495.31	1.70918e+06	1.73602e+06	1.82454e+06	3.88699e+06	1.34638e+06	1.95781e+06	5.78158e+06	2.15452e+06	3.75659e+06	1.67534e+06	1.1992e+06	1.67255e+06	1.42588e+06	1.94475e+06	2.24436e+06	2.98038e+06	2.182e+06
				206.006	1495.3	478399	700997	700977	842573	583865	777027	1.09614e+06	497238	446834	298352	243396	419490	1.1046e+06	766064	436121	498857	431245
		3beta-Acetoxy-4-oplopanone	-8.03642	295.189	1495.23	3.1932e+06	2.9602e+06	1.95899e+06	2.09146e+06	2.19582e+06	2.4912e+06	2.44448e+06	1.56472e+06	1.31244e+06	1.51093e+06	788746	1.36666e+06	4.68897e+06	2.10368e+06	1.65285e+06	1.28124e+06	1.31474e+06
				204.939	1495.2	2.60627e+06	3.65623e+06	1.30237e+06	5.79795e+06	2.17136e+06	5.5228e+06	4.2929e+06	2.05678e+06	3.86488e+06	1.61661e+06	681659	918997	3.3941e+06	5.8458e+06	4.20219e+06	2.11299e+06	2.08268e+06
				459.884	1495.17	2.58384e+06	3.17846e+06	2.52396e+06	1.50472e+06	1.2888e+06	1.9921e+06	1.61249e+06	1.59185e+06	1.51636e+06	972882	1.01734e+06	4.01793e+06	3.57675e+06	2.0454e+06	3.30884e+06	3.01326e+06	2.20209e+06
				588.897	1495.1	1.50107e+08	2.71799e+07	3.15444e+07	5.29178e+07	3.85344e+07	2.1925e+07	3.72533e+07	1.01412e+07	3.26408e+07	1.53526e+07	7.94631e+06	7.79824e+06	3.94194e+07	3.06797e+07	1.70496e+07	8.00888e+06	1.2867e+07
				340.94	1494.99	868547	1.2151e+06	1.56651e+06	2.62277e+06	1.36526e+06	2.3156e+06	6.41062e+06	3.68709e+06	7.32545e+06	2.79114e+06	2.23593e+06	6.40309e+06	473126	2.75401e+06	6.6658e+06	6.76242e+06	3.53645e+06
				562.898	1494.99	3.71605e+06	3.30946e+06	1.80849e+06	3.25115e+06	1.17994e+06	1.89101e+06	1.40232e+06	3.60203e+06	1.21003e+06	701546	371764	622926	2.98699e+06	2.62781e+06	1.44009e+06	1.6477e+06	1.09522e+06
				238.931	1494.99	1.31243e+07	5.91397e+06	6.54685e+06	1.07796e+07	6.24273e+06	5.85484e+06	8.1737e+06	3.31687e+06	6.2947e+06	2.4417e+06	1.51142e+06	5.18938e+06	1.69276e+07	7.0829e+06	7.49418e+06	6.0647e+06	5.19868e+06
				244.985	1494.99	8.08798e+06	5.11027e+06	6.69039e+06	4.35188e+06	3.67127e+06	6.37152e+06	5.08146e+06	4.39676e+06	7.40092e+06	4.91153e+06	3.64274e+06	5.32253e+06	1.54174e+07	9.82117e+06	1.08219e+07	6.19002e+06	5.23966e+06
				612.849	1494.97	427024	497166	208131	268643	138801	113546	1.87902e+06	952603	568653	1.69564e+06	491181	2.23473e+06	63135.2	351019	777579	2.39289e+06	1.52905e+06
				160.973	1494.97	1.53284e+06	1.54236e+06	1.47044e+06	1.82435e+06	1.48686e+06	1.65167e+06	1.99566e+06	1.43598e+06	2.31723e+06	1.86429e+06	775475	1.42102e+06	1.46255e+06	1.21276e+06	2.93817e+06	967751	1.819e+06
				308.916	1494.97	2.80009e+06	3.50797e+06	2.15683e+06	4.14881e+06	1.36349e+06	1.65658e+06	3.15855e+06	1.13018e+06	3.4348e+06	829089	487541	2.84733e+06	4.58963e+06	1.88402e+06	1.28456e+06	1.05876e+06	2.78974e+06
				195.952	1494.96	1.82668e+06	2.52005e+06	846461	1.77559e+06	1.93189e+06	2.15332e+06	3.56458e+06	2.34288e+06	3.51616e+06	1.20122e+06	882221	2.19072e+06	3.71142e+06	3.44806e+06	2.67163e+06	2.56655e+06	3.80766e+06
				264.158	1494.9	44271.3	113852	98885.4	82312.7	146494	185290	189191	191041	231208	232197	108242	156882	0	210830	202215	319351	245447
				476.185	1494.89	506253	727490	489038	550723	673023	873441	796305	665014	1.10774e+06	859264	491421	730006	378115	884845	838668	1.00517e+06	924017
				182.988	1494.88	3.40037e+06	2.76873e+06	1.45511e+06	2.16299e+06	1.51985e+06	961605	524808	602622	752236	425365	365963	603940	2.10669e+07	985454	707556	530929	550504
				222.84	1494.88	258969	439102	747941	1.14826e+06	1.04307e+06	697218	1.48395e+06	3.97942e+06	3.67812e+06	4.63204e+06	1.60088e+06	3.39706e+06	130340	1.60564e+06	2.11783e+06	5.52226e+06	4.60207e+06
				255.921	1494.88	3.5002e+06	3.27729e+06	1.81296e+06	3.37494e+06	2.49981e+06	2.55863e+06	4.05842e+06	1.62332e+06	3.41468e+06	614725	1.27313e+06	4.89929e+06	4.27311e+06	2.50703e+06	2.70404e+06	1.49911e+06	2.69224e+06
				521.912	1494.85	3.02299e+06	3.05e+06	2.09625e+06	3.04292e+06	1.53998e+06	3.96742e+06	863948	739571	673305	1.73241e+06	362871	709873	3.31205e+06	1.81397e+06	1.06222e+06	983580	705919
				223.028	1494.84	8.21686e+06	2.01927e+06	1.99452e+06	1.42406e+06	3.87452e+06	2.81844e+06	2.33481e+06	2.82391e+06	927946	989294	1.26862e+06	2.29968e+06	5.54654e+06	3.88725e+06	1.25317e+06	3.06353e+06	2.19853e+06
				198.941	1494.82	2.28079e+06	929944	1.86653e+06	3.27268e+06	1.41729e+06	2.54402e+06	1.46366e+06	1.29601e+06	1.28707e+06	1.09461e+06	562325	1.08344e+06	1.63002e+06	2.53072e+06	1.22638e+06	1.14592e+06	969853
				265.951	1494.82	1.70118e+07	1.09916e+07	1.31068e+07	2.62131e+07	1.76196e+07	1.21097e+07	2.72925e+07	9.59072e+06	1.9279e+07	34704804	7.3381e+06	2.84211e+07	1.50892e+07	1.87873e+07	9.35539e+06	1.64836e+07	9.20591e+06
				385.938	1494.82	2.79344e+06	1.99152e+06	1.96073e+06	2.60016e+06	1.16497e+06	1.44473e+06	1.38802e+06	670000	706998	822572	475624	417790	2.8314e+06	1.51188e+06	973204	1.2258e+06	697613
				418.916	1494.82	2.41301e+06	2.65238e+06	1.68068e+06	3.50312e+06	2.17955e+06	8.44886e+06	2.1345e+06	2.2154e+06	5.18035e+06	2.49501e+06	1.37126e+06	7.08582e+06	4.8257e+06	2.47729e+06	2.7446e+06	3.18022e+06	2.38644e+06
				185.91	1494.82	754700	3.32353e+06	1.73923e+06	2.81407e+06	4.59166e+06	1.50481e+06	6.79437e+06	5.23449e+06	4.3313e+06	3.33376e+06	1.55098e+06	4.87164e+06	1.21939e+06	1.53688e+06	5.50458e+06	8.68942e+06	7.46774e+06
				378.153	1494.81	3.66773e+06	2.23981e+06	814852	1.45988e+06	2.15946e+06	3.08445e+06	3.22179e+06	4.91875e+06	2.94839e+06	3.77805e+06	1.11641e+06	2.67827e+06	3.35697e+06	2.64612e+06	3.01082e+06	4.72819e+06	3.01728e+06
				860.846	1494.73	8.60841e+06	6.29945e+06	6.25838e+06	9.39187e+06	4.55093e+06	4.52382e+06	2.22818e+06	3.77348e+06	3.33966e+06	2.55616e+06	1.67742e+06	1.65531e+06	4.91695e+06	5.89409e+06	2.6062e+06	1.47356e+06	1.32815e+06
				537.9	1494.72	23291667	2.4822e+07	2.02207e+07	2.55395e+07	1.9193e+07	1.60876e+07	2.38588e+07	1.19534e+07	5.87505e+06	1.17904e+07	6.14945e+06	5.89282e+06	10101491	9.01068e+06	1.22523e+07	2.91715e+07	1.17456e+07
				594.854	1494.72	80304.1	0	25491.9	126015	98044.4	168992	1.41649e+06	711366	1.55262e+06	609808	351110	645724	58743.2	286363	464417	624715	675674
				660.925	1494.72	915737	1.20947e+06	1.32164e+06	821103	1.26113e+06	1.45726e+06	1.11395e+06	2.49518e+06	1.55734e+06	1.73276e+06	1.39233e+06	2.71131e+06	726796	1.10357e+06	1.59769e+06	1.59715e+06	1.67801e+06
				928.833	1494.68	7.36696e+06	4.07977e+06	4.7446e+06	7.25468e+06	7.75373e+06	8.0593e+06	1.33692e+06	1.31853e+06	858589	974774	801346	2.06908e+06	6.34376e+06	4.32916e+06	1.77329e+06	1.65635e+06	2.56395e+06
				256.117	1494.62	540283	359649	576641	809257	802854	554257	1.59799e+06	1.34399e+06	1.4705e+06	351837	360133	925765	757889	897721	1.10477e+06	900484	1.39412e+06
				324.106	1494.62	302997	176682	357548	246544	432304	659775	1.11593e+06	920656	751584	428674	306989	765564	436804	682115	784112	751365	569204
				249.964	1494.58	4.17556e+06	3.86787e+06	2.55623e+06	3.62691e+06	2.72764e+06	2.64806e+06	944251	1.16934e+06	1.16806e+06	1.41878e+06	638906	752653	4.55138e+06	1.77011e+06	1.55141e+06	1.54676e+06	994225
				512.877	1494.58	4.7692e+06	3.95532e+06	898920	3.96009e+06	2.75156e+06	2.92604e+06	2.14409e+06	1.81576e+06	1.25461e+06	1.85747e+06	553273	1.72554e+06	4.99761e+06	2.34041e+06	2.89445e+06	2.6896e+06	1.874e+06
				243.953	1494.5	1.1601e+07	3.63614e+06	8.55654e+06	1.2752e+07	5.27203e+06	1.50044e+07	1.85425e+07	1.61316e+07	2.08715e+07	9.60467e+06	6.25347e+06	1.12245e+07	6.09114e+06	1.62192e+07	1.78625e+07	2.68079e+07	2.3573e+07
				317.951	1494.46	3.43833e+06	3.74936e+06	2.47143e+06	3.26895e+06	2.743e+06	1.56967e+06	2.41547e+06	998391	1.36018e+06	935642	699144	991503	3.50614e+06	2.07326e+06	1.24739e+06	1.31635e+06	1.10029e+06
				384.935	1494.46	3.19664e+07	2.35017e+07	4.97165e+07	6.03648e+07	2.56919e+07	1.8131e+07	2.74644e+07	1.04817e+07	1.92151e+07	4.08506e+07	1.04067e+07	8.58874e+06	5.35045e+07	2.08777e+07	2.32086e+07	2.25846e+07	1.64718e+07
				222.076	1494.4	3.32675e+06	2.83274e+06	1.52013e+06	1.51361e+06	1.92348e+06	1.08187e+06	2.19752e+06	945427	1.93543e+06	1.85756e+06	546352	2.86612e+06	5.35576e+06	1.83752e+06	1.88123e+06	1.76943e+06	2.31051e+06
				572.923	1494.4	2.03867e+06	2.08952e+06	1.87014e+06	3.59147e+06	1.62191e+06	1.65266e+06	516073	475979	521076	541147	285347	474067	1.9332e+06	1.38688e+06	865194	640014	270173
				1064.81	1494.39	2.13846e+06	5.59973e+06	1.75142e+06	1.93164e+06	2.70357e+06	1.35112e+06	315803	166851	335244	129614	106592	127231	1.2053e+06	1.25596e+06	248392	177004	139018
				1030.8	1494.33	1.20306e+06	1.8798e+06	1.20249e+06	1.57518e+06	1.73914e+06	2.24319e+06	870881	842974	787211	916129	260109	835778	257538	1.69756e+06	994559	724291	691955
				197.962	1494.16	5.05466e+07	7.99225e+06	1.06682e+07	1.72922e+07	8.10576e+06	7.37759e+06	1.45581e+07	7.12308e+06	5.5476e+06	9.79487e+06	5.05024e+06	6.15389e+06	2.13707e+07	1.32438e+07	1.18315e+07	1.18845e+07	1.11955e+07
				877.837	1494.15	4.1273e+06	4.23289e+06	2.70894e+06	4.85384e+06	8.20401e+06	3.75653e+06	1.54373e+06	1.58904e+06	5.14953e+06	3.18751e+06	717847	1.3364e+06	3.43627e+06	3.68584e+06	1.85456e+06	2.13426e+06	1.42367e+06
				527.181	1494.13	3.80298e+06	3.64881e+06	2.53284e+06	4.09625e+06	3.4673e+06	3.08676e+06	4.17777e+06	2.12637e+06	2.07455e+06	2.27811e+06	1.33442e+06	2.1202e+06	4.5375e+06	3.15154e+06	2.37281e+06	2.38318e+06	2.08574e+06
				180.972	1494.12	2.04847e+07	2.2444e+07	1.53047e+07	1.92057e+07	1.549e+07	1.43569e+07	7.07871e+06	6.32598e+06	6.10654e+06	6.20469e+06	3.49857e+06	4.5432e+06	3.03659e+07	1.20078e+07	7.50854e+06	7.01225e+06	6.38143e+06
				452.922	1494.04	1.96761e+07	2.52219e+07	2.88376e+07	4.10276e+07	3.2404e+07	1.59549e+07	2.35555e+07	9.35458e+06	1.13483e+07	1.28391e+07	3.42507e+06	7.01225e+06	2.18936e+07	2.7552e+07	1.55969e+07	1.57763e+07	1.21544e+07
				534.922	1494.01	4.83672e+06	1.5521e+06	3.33436e+06	4.53867e+06	5.0627e+06	3.15015e+06	3.17656e+06	4.9609e+06	1.6031e+06	1.61256e+06	2.25606e+06	3.49002e+06	8.07821e+06	5.3855e+06	3.49964e+06	5.917e+06	2.30012e+06
				280.983	1493.96	1.59178e+07	3.54487e+06	6.70235e+06	7.45865e+06	5.51636e+06	7.17814e+06	7.2892e+06	5.15206e+06	2.63366e+06	2.41142e+06	1.91978e+06	6.92051e+06	4.41403e+07	3.44231e+06	4.95212e+06	3.07911e+06	3.1973e+06
				597.856	1493.89	716991	703316	412356	824688	1.13103e+06	943394	558419	434234	547015	561381	223162	513570	822396	603469	554835	453691	1.34491e+06
				316.947	1493.88	9.93233e+07	3.36702e+07	4.5383e+07	8.78386e+07	3.94651e+07	3.4675e+07	3.74095e+07	1.61643e+07	2.67085e+07	3.00755e+07	7.34798e+06	1.24653e+07	3.90121e+07	5.81511e+07	6.33047e+07	6.44866e+07	2.61753e+07
				578.869	1493.88	1.76686e+07	8.89997e+06	7.12396e+06	1.5201e+07	4.59779e+06	1.81832e+07	3.81238e+06	3.3912e+06	4.07187e+06	1.10919e+07	1.54131e+06	3.02232e+06	1.85701e+07	6.26093e+06	3.60722e+06	1.39055e+07	7.66391e+06
				580.865	1493.82	5.4343e+06	3.8037e+06	2.51865e+06	4.69022e+06	1.57561e+06	2.75371e+06	2.85259e+06	1.55622e+06	1.63674e+06	870733	482450	1.05434e+06	6.22369e+06	2.74377e+06	4.24405e+06	3.52182e+06	2.43922e+06
				217.9	1493.73	104165	104410	170466	299428	336418	348594	1.45832e+06	1.38374e+06	947712	905687	554510	1.01957e+06	43021.1	427177	718928	1.06384e+06	1.22062e+06
				867.809	1493.72	2.93219e+06	1.75975e+06	1.29503e+06	4.10171e+06	1.84268e+06	1.66403e+06	4.68351e+06	2.18762e+06	575922	4.00286e+06	382425	1.00928e+06	3.31594e+06	1.34113e+06	1.63806e+06	1.55968e+06	1.9621e+06
				230.986	1493.62	9.07202e+06	2.5137e+07	8.54994e+06	1.26484e+07	9.74178e+06	4.37227e+06	1.1466e+07	4.80711e+06	8.8869e+06	3.74066e+06	2.35829e+06	8.21726e+06	1.78248e+07	1.3315e+07	1.27137e+07	1.54477e+07	8.30816e+06
				226.962	1493.51	4.91631e+06	8.11863e+06	5.97012e+06	5.03044e+06	3.36361e+06	6.34277e+06	7.93896e+06	3.58992e+06	7.16582e+06	2.19761e+06	1.90521e+06	5.71503e+06	6.12071e+06	8.81067e+06	1.27616e+07	1.35371e+07	8.16123e+06
				312.179	1493.51	599002	537940	504376	612778	485431	611366	1.0497e+06	832635	566630	523008	486229	602913	917204	505661	675847	838636	637043
				369.245	1493.51	126479	149138	182225	266508	327520	522981	931873	619877	644492	609446	306067	517219	310462	468445	427747	684491	432072
				714.843	1493.51	1.01585e+07	4.35086e+06	4.84043e+06	5.43782e+06	4.54301e+06	4.20914e+06	2.11795e+06	2.08103e+06	2.70003e+06	5.8601e+06	1.09515e+06	6.09783e+06	1.06e+07	4.6464e+06	4.1166e+06	1.75287e+06	1.76232e+06
				158.974	1493.48	3.58377e+07	131709405	4.87583e+07	4.53679e+07	6.33018e+07	110201483	1.14692e+08	4.93033e+07	8.00375e+07	3.6197e+07	3.70043e+07	4.51203e+07	1.58731e+08	1.04915e+08	7.23125e+07	9.03719e+07	1.03519e+08
				623.201	1493.46	1.94715e+06	1.84946e+06	927701	1.45031e+06	1.30153e+06	1.19228e+06	1.15991e+06	914521	1.02996e+06	632987	619912	861990	2.10822e+06	1.2585e+06	1.10421e+06	955784	778081
				367.917	1493.43	71035.1	105176	116189	300078	320778	378840	704084	756810	1.01499e+06	849511	384433	853415	153850	431596	1.66439e+06	928535	1.09846e+06
				159.974	1493.41	4.53362e+06	4.23488e+06	1.22302e+07	4.69705e+06	4.4515e+06	4.44775e+06	1.04112e+07	5.63935e+06	1.2727e+07	7.41199e+06	4.59578e+06	5.33898e+06	4.09774e+06	1.34394e+07	9.00018e+06	5.49796e+06	1.216e+07
		TG(18:3(9Z,12Z,15Z)/20:1(11Z)/20:1(11Z))[iso3]	-11.8156	935.796	1493.4	1.25851e+06	2.16191e+06	1.24953e+06	2.41648e+06	1.80784e+06	1.84016e+06	1.11648e+06	650930	2.22382e+06	465982	366078	2.35222e+06	2.09858e+06	4.20573e+06	967150	2.49248e+06	674064
				211.882	1493.24	86633.5	90179.5	28704.8	192057	163717	174958	695559	468016	474298	416921	208893	333336	142087	259705	443340	474353	466198
				469.913	1493.13	2.21726e+07	1.11827e+07	1.5295e+07	2.55636e+07	1.9988e+07	3.42132e+07	6.48428e+06	6.02147e+06	5.31092e+06	1.16423e+07	6.52589e+06	2.16909e+07	9.73885e+06	1.89817e+07	1.41944e+07	2.59038e+07	1.12158e+07
				248.96	1492.97	8.79875e+07	3.52332e+07	5.11971e+07	9.11026e+07	4.78309e+07	5.94552e+07	3.23308e+07	2.46381e+07	2.50834e+07	2.71564e+07	9.34489e+06	2.80903e+07	8.2328e+07	4.83894e+07	6.48273e+07	3.16561e+07	2.88094e+07
				894.828	1492.95	1.8588e+06	2.07756e+06	1.4773e+06	2.51014e+06	1.3082e+06	1.7013e+06	1.43018e+06	1.34104e+06	2.79841e+06	841826	615928	1.01492e+06	717879	2.12232e+06	1.78449e+06	2.13937e+06	2.0364e+06
		TG(20:5(5Z,8Z,11Z,14Z,17Z)/22:3(10Z,13Z,16Z)/22:5(7Z,10Z,13Z,16Z,19Z))[iso6]	5.68314	1003.78	1492.85	1.08762e+06	2.10384e+06	625451	1.53516e+06	1.33428e+06	1.32567e+06	732675	605947	459184	788071	389687	716689	1.1151e+06	1.15179e+06	1.04007e+06	499165	711799
				366.939	1492.72	3.78938e+06	3.44858e+06	2.44028e+06	3.77089e+06	1.22285e+06	2.5369e+06	2.48838e+06	2.13911e+06	2.62148e+06	1.95748e+06	1.01843e+06	3.12646e+06	1.00457e+07	3.5612e+06	3.11615e+06	3.5406e+06	3.81401e+06
				986.793	1492.53	1.68382e+06	1.6507e+06	1.14825e+06	1.48461e+06	1.0759e+06	2.39638e+06	479693	388054	342873	415358	219154	388560	1.76701e+06	2.07053e+06	545995	404830	418988
				350.928	1492.33	4.89979e+06	5.21817e+06	3.1948e+06	5.9662e+06	5.83792e+06	3.38785e+06	2.95273e+06	3.7645e+06	3.16854e+06	4.41179e+06	2.86842e+06	3.79101e+06	5.93559e+06	1.56918e+07	5.02941e+06	6.17072e+06	5.21345e+06
				996.821	1492.2	4.75042e+06	5.24839e+06	3.06776e+06	6.72043e+06	2.00084e+06	2.18103e+06	953257	905623	818934	634225	345907	581243	1.50154e+07	3.02717e+06	1.08508e+06	871262	630571
				312.973	1492.19	7.40404e+06	3.37392e+06	2.03507e+06	2.88232e+06	1.18222e+06	1.9967e+06	1.15976e+06	730490	1.1276e+06	1.17483e+06	763199	1.38802e+06	1.02182e+07	2.1028e+06	1.45802e+06	1.59162e+06	1.21806e+06
				486.903	1492.19	6.19628e+06	2.50547e+06	1.86535e+06	3.65488e+06	2.87451e+06	9.05055e+06	1.50892e+06	2.53092e+06	6.33165e+06	2.65091e+06	1.41352e+06	1.92679e+06	2.10145e+06	3.29573e+06	2.70852e+06	3.35506e+06	2.41845e+06
				453.926	1492.12	3.07203e+06	3.12966e+06	2.42937e+06	2.71983e+06	2.48066e+06	4.80616e+06	455862	1.06375e+06	1.4992e+06	662538	418898	1.12076e+06	2.91848e+06	2.03923e+06	1.3897e+06	1.06518e+06	782059
				1013.81	1492.03	3.01278e+06	2.94771e+06	1.26219e+06	3.1697e+06	1.9529e+06	2.42205e+06	710037	1.25481e+06	736192	1.86834e+06	444507	533257	6.48955e+06	2.35282e+06	612809	817932	1.00853e+06
				281.248	1491.88	3.54701e+06	2.97098e+06	2.09189e+06	6.83029e+06	4.76883e+06	4.48337e+06	2.99683e+06	2.87532e+06	3.2722e+06	3.20875e+06	1.24368e+06	3.12376e+06	3.42207e+06	3.59112e+06	8.25724e+06	3.33893e+06	3.11304e+06
				494.91	1491.83	2.50575e+06	2.64327e+06	1.60455e+06	2.79994e+06	2.05612e+06	1.03815e+06	1.88273e+06	939891	663622	977374	560064	712292	2.52396e+06	2.01176e+06	1.20386e+06	517683	895914
				741.863	1491.73	1.95177e+07	2.14221e+07	1.29467e+07	2.10896e+07	1.81831e+07	2.44808e+07	4.07324e+06	3.20621e+06	3.41527e+06	3.14393e+06	1.44955e+06	3.16324e+06	1.59251e+07	1.59681e+07	9.84064e+06	9.69889e+06	8.17053e+06
				605.888	1491.47	2.09296e+07	2.26125e+07	1.40575e+07	2.39014e+07	1.82949e+07	3.93523e+07	6.97154e+06	6.37334e+06	2.10985e+07	9.92041e+06	5.54397e+06	5.5371e+06	1.0271e+07	1.72272e+07	1.16701e+07	1.24528e+07	2.34766e+07
				325.906	1491.24	1.41974e+06	1.22754e+06	713176	1.35706e+06	965792	1.01357e+06	1.3229e+06	1.11521e+06	1.77289e+06	1.21479e+06	407385	1.2391e+06	1.61885e+06	964543	2.79466e+06	3.09138e+06	723290
				792.861	1491.15	1.07867e+07	8.73404e+06	1.15172e+07	1.94125e+07	1.47376e+07	2.97135e+07	4.82956e+06	1.78246e+06	9.54343e+06	7.10411e+06	1.11208e+06	2.43882e+06	1.83366e+07	8.48601e+06	5.61577e+06	1.04527e+07	3.92264e+06
				474.925	1490.86	318059	508278	289459	328047	272995	415651	626434	443131	446071	534651	217729	425876	384872	394456	422168	340486	325599
				690.866	1490.81	4.53144e+06	4.76987e+06	1.23336e+06	5.65762e+06	1.9476e+06	2.31639e+06	2.19278e+06	2.92422e+06	1.62811e+06	2.81449e+06	843660	3.04758e+06	3.66242e+06	5.13724e+06	4.11851e+06	4.59347e+06	3.9459e+06
				646.857	1490.26	1.3816e+07	1.23244e+07	6.98767e+06	1.12313e+07	7.31845e+06	4.01362e+06	2.16839e+06	2.60209e+06	2.23144e+06	1.06451e+07	3.4498e+06	2.6487e+06	1.30236e+07	8.33691e+06	5.39524e+06	4.29242e+06	5.34453e+06
				527.87	1489.63	5.10644e+06	4.49191e+06	2.70353e+06	2.45925e+06	2.50824e+06	2.21507e+06	5.10908e+06	1.9443e+06	2.10337e+06	1.78946e+06	1.22925e+06	3.17012e+06	5.55751e+06	3.66124e+06	3.29317e+06	3.43611e+06	7.98524e+06
				526.866	1488.27	0	0	33210.5	74044.8	185624	284501	706462	776786	1.15458e+06	1.20067e+06	431309	1.32804e+06	0	473167	846619	1.10842e+06	903604
				963.87	1488.23	44196.5	0	92959.5	0	301692	190270	456379	333996	216320	0	14864.2	116682	2.08594e+06	31062.9	33024.9	63472	0
				725.875	1488.13	3.43024e+06	2.84418e+06	723975	3.83027e+06	1.64553e+06	1.16191e+06	605382	486525	367096	547184	286479	438100	2.0691e+06	1.50844e+06	612378	587129	350086
				595.859	1487.67	6.52705e+06	5.80581e+06	3.09885e+06	4.15414e+06	2.43902e+06	2.31171e+06	3.58818e+06	2.86889e+06	1.95019e+06	2.33516e+06	1.07555e+06	2.34568e+06	4.26195e+06	4.89163e+06	4.21192e+06	9.6235e+06	4.26472e+06
				663.847	1486.89	3.99032e+06	4.16067e+06	1.55277e+06	3.20886e+06	2.39657e+06	4.01528e+06	1.20859e+06	2.20684e+06	2.6328e+06	3.62958e+06	886913	2.7143e+06	4.26797e+06	3.33905e+06	3.0179e+06	2.21297e+06	2.37979e+06
		(9Z)-(7S,8S)-Dihydroxyoctadecenoic acid	-0.687236	313.238	1486.75	5.25317e+06	4.87598e+06	5.52161e+06	9.22098e+06	8.47281e+06	6.71616e+06	1.14147e+07	9.42728e+06	7.94799e+06	1.17793e+07	5.26872e+06	9.60802e+06	4.59789e+06	7.39961e+06	1.15569e+07	1.04789e+07	9.66717e+06
				975.869	1486.16	314517	47041.1	69067.1	86621.6	76872.6	1.11304e+06	712411	789277	330159	65078.2	79453.3	676042	3.06872e+06	81025.7	23885.4	29520.1	27980.2
				673.875	1485.59	2.39123e+07	1.26134e+07	7.04295e+06	1.21241e+07	1.03861e+07	1.14418e+07	4.73171e+06	1.10965e+07	5.05769e+06	5.80815e+06	2.90248e+06	1.22299e+07	9.00355e+06	6.76233e+06	6.32007e+06	5.99407e+06	9.06407e+06
				976.874	1479.54	0	46621.4	0	0	0	32133.1	232315	390826	186846	0	18420.3	407836	1.53892e+06	0	31742.5	28207.5	0
				716.84	1479.23	2.05868e+06	2.07841e+06	1.05332e+06	1.52554e+06	1.15385e+06	1.2611e+06	759845	669327	513008	834183	297580	766721	2.65283e+06	1.1839e+06	777015	806937	520865
				588.897	1479.05	4.14874e+07	3.96384e+07	2.30855e+07	2.4323e+07	2.62803e+07	2.60432e+07	1.07661e+07	2.18569e+07	8.49973e+06	1.02958e+07	4.93044e+06	1.06497e+07	3.47696e+07	2.2511e+07	1.18929e+07	1.13314e+07	9.13298e+06
				323.22	1478.09	1.15628e+07	1.09908e+07	7.48745e+06	9.337e+06	9.33138e+06	9.34752e+06	7.09675e+06	6.33859e+06	7.36555e+06	7.6489e+06	4.20512e+06	6.70087e+06	1.00671e+07	9.13586e+06	8.55376e+06	7.79736e+06	8.17049e+06
				949.853	1477.78	295645	35773.3	671548	562896	1.20485e+06	1.92405e+06	1.86822e+06	1.60985e+06	1.05511e+06	280827	301758	499186	4.01304e+06	651140	288157	314798	293297
				950.86	1477.69	205171	57693.5	390565	358848	444521	1.11269e+06	1.12854e+06	1.05999e+06	582844	62470.1	95896.5	474068	2.09889e+06	375972	242159	176927	24973.9
		TG(17:0/20:1(11Z)/22:3(10Z,13Z,16Z))[iso6]	24.4442	951.862	1477.69	0	141798	0	0	41272.8	138636	211723	306572	23157.2	0	0	29523.8	2.57478e+06	68432.2	0	0	0
				932.864	1477.6	0	0	131555	169655	268776	501435	383552	334519	194669	0	0	62302	506266	33173.1	0	0	0
				782.831	1476.88	5.70371e+06	5.39826e+06	4.05453e+06	4.04331e+06	3.63933e+06	3.65983e+06	1.4179e+06	1.32316e+06	1.45204e+06	1.83944e+06	871852	5.62368e+06	6.0249e+06	3.10285e+06	2.00567e+06	1.9471e+06	1.49768e+06
				656.884	1476.87	1.60648e+07	2.3715e+07	2.03079e+07	2.17783e+07	2.21939e+07	2.26103e+07	8.90008e+06	8.05882e+06	8.21316e+06	9.4261e+06	4.40873e+06	9.64141e+06	3.28408e+07	2.08553e+07	9.89822e+06	8.77419e+06	7.597e+06
				597.856	1476.83	1.68166e+06	1.48776e+06	880347	1.44482e+06	1.23043e+06	981239	978418	1.13281e+06	637391	1.73861e+06	456001	1.32738e+06	1.40439e+06	1.07647e+06	986894	1.18866e+06	761423
				323.909	1476.4	4.53035e+06	3.62104e+06	2.21776e+06	2.41672e+06	2.93227e+06	2.92573e+06	3.58465e+06	3.44432e+06	3.10615e+06	3.57785e+06	1.57423e+06	3.84645e+06	5.34087e+06	3.49559e+06	3.45608e+06	3.75809e+06	2.99037e+06
				196.914	1475.87	478361	521592	514979	897523	731165	1.05952e+06	1.09558e+06	838361	1.58505e+06	1.60543e+06	746198	1.01377e+06	649968	1.00074e+06	1.44366e+06	1.11086e+06	902650
				589.899	1475.77	4.71256e+06	4.10235e+06	2.89055e+06	3.46515e+06	3.17746e+06	5.72644e+06	1.27548e+06	1.01173e+06	1.14371e+06	3.46928e+06	540913	1.34892e+06	3.82595e+06	2.59739e+06	1.3008e+06	1.24765e+06	1.0962e+06
				510.881	1475.58	1.16974e+07	9.68752e+06	5.76e+06	7.45218e+06	6.60219e+06	6.49507e+06	4.79287e+06	7.05861e+06	4.00077e+06	4.16851e+06	2.06134e+06	3.51101e+06	1.28636e+07	5.92034e+06	4.59589e+06	4.93943e+06	3.97585e+06
				850.819	1475.51	3.68549e+06	3.55538e+06	2.0544e+06	4.1496e+06	3.09896e+06	2.50838e+06	680103	1.18167e+06	1.04117e+06	1.2428e+06	525599	1.19896e+06	4.93952e+06	2.21835e+06	1.57117e+06	1.9548e+06	870793
				442.894	1475.17	6.35096e+06	4.84164e+06	2.95246e+06	4.32753e+06	3.34303e+06	5.75071e+06	2.23087e+06	1.949e+06	2.13428e+06	3.48741e+06	1.62524e+06	2.70758e+06	7.2908e+06	3.2642e+06	2.64125e+06	2.48899e+06	1.82544e+06
				630.885	1475.08	1.95169e+06	2.05189e+06	1.77637e+06	1.3161e+06	1.84178e+06	1.06974e+06	699956	608259	846238	882596	320244	785527	1.51761e+06	1.35319e+06	835321	727635	612290
				1030.8	1475.04	850009	743685	625978	1.31151e+06	1.27234e+06	1.16263e+06	614007	661000	734740	733398	435041	714321	95454.9	1.04507e+06	757199	675572	596670
				391.897	1474.99	2.66817e+06	1.97593e+06	1.02516e+06	1.58407e+06	1.7392e+06	1.53664e+06	1.24268e+06	1.34963e+06	1.64401e+06	2.1765e+06	781776	1.6715e+06	2.87499e+06	1.74616e+06	1.60662e+06	2.05353e+06	1.52861e+06
				962.816	1474	1.03957e+06	1.50959e+06	675291	1.16661e+06	1.54744e+06	1.40426e+06	704695	1.86177e+06	776743	861804	340061	673007	407358	1.43483e+06	1.03214e+06	1.36083e+06	975429
				580.865	1473.91	4.09652e+06	3.41437e+06	1.90226e+06	3.30409e+06	1.81895e+06	2.19731e+06	957472	1.13158e+06	925864	1.4423e+06	1.44585e+06	1.09671e+06	4.37608e+06	2.22878e+06	1.39582e+06	1.34371e+06	1.39867e+06
				945.826	1473.81	4.00218e+06	4.31897e+06	6.02297e+06	7.3443e+06	3.95662e+06	3.99069e+06	1.80696e+06	1.51121e+06	1.38762e+06	1.57498e+06	927283	1.4981e+06	3.21853e+06	3.70871e+06	1.95732e+06	1.83786e+06	1.19493e+06
				520.91	1473.76	22079328	3.65181e+07	2.46819e+07	4.9299e+07	2.73795e+07	2.63721e+07	1.22705e+07	1.09982e+07	1.12727e+07	1.19948e+07	6.28279e+06	1.21915e+07	3.70962e+07	2.46554e+07	1.41909e+07	1.26103e+07	1.01358e+07
				714.843	1473.73	7.34107e+06	6.41402e+06	4.12563e+06	5.67007e+06	4.18483e+06	4.39772e+06	3.68274e+06	1.8417e+06	2.12194e+06	3.04614e+06	1.41831e+06	2.04164e+06	7.43241e+06	4.21347e+06	3.39912e+06	2.77428e+06	2.62917e+06
				731.833	1473.47	3.63532e+06	3.18315e+06	2.2922e+06	5.24873e+06	1.79451e+06	2.70326e+06	2.52379e+06	1.93437e+06	1.96081e+06	2.46946e+06	1.18037e+06	2.81064e+06	3.72756e+06	2.97379e+06	2.47224e+06	2.32012e+06	2.36404e+06
				724.871	1473.43	2.00444e+07	2.03357e+07	1.42333e+07	1.86303e+07	1.5102e+07	2.41084e+07	3.78035e+06	4.07795e+06	5.03107e+06	5.5076e+06	2.88826e+06	3.77948e+06	1.83037e+07	1.32576e+07	6.47334e+06	6.07117e+06	4.16312e+06
				281.248	1473.32	2.84512e+06	4.84664e+06	2.57404e+06	4.60218e+06	2.44864e+06	2.55593e+06	1.84019e+06	2.10522e+06	1.70686e+06	2.12092e+06	992868	2.12068e+06	3.94096e+06	3.18659e+06	3.06053e+06	2.08051e+06	1.97757e+06
		(9Z)-(7S,8S)-Dihydroxyoctadecenoic acid	-0.753671	313.238	1473.07	4.24977e+06	6.19424e+06	4.44753e+06	1.20123e+07	1.15177e+07	1.47766e+07	9.18629e+06	7.76577e+06	6.89936e+06	1.42345e+07	5.9615e+06	6.35776e+06	5.01095e+06	1.35372e+07	1.38357e+07	1.09863e+07	1.16658e+07
				459.884	1472.99	2.72668e+06	2.14972e+06	2.07512e+06	2.21065e+06	1.94218e+06	1.86354e+06	2.28344e+06	2.16245e+06	1.49706e+06	1.86191e+06	1.22358e+06	3.16888e+06	2.74919e+06	2.02138e+06	1.80527e+06	2.104e+06	1.90638e+06
				594.854	1472.93	0	0	0	111578	79148.4	164779	581688	644830	858710	1.03098e+06	244717	1.14604e+06	0	321628	662434	815794	572758
				758.853	1472.9	1.8311e+06	2.85619e+06	1.21671e+06	2.72155e+06	2.06366e+06	2.06808e+06	1.71614e+06	1.14208e+06	1.46069e+06	2.47879e+06	2.22652e+06	1.00571e+06	880089	2.48016e+06	2.12245e+06	2.09046e+06	1.18262e+06
				809.85	1472.9	7.92035e+06	8.25079e+06	4.86477e+06	9.66285e+06	6.78009e+06	5.86948e+06	3.00783e+06	2.97374e+06	2.56513e+06	4.59581e+06	1.64999e+06	4.11274e+06	9.54792e+06	6.48987e+06	3.81881e+06	3.64912e+06	2.7979e+06
				282.941	1472.89	1.56712e+06	1.40298e+06	1.03939e+06	1.93858e+06	1.80898e+06	1.91046e+06	1.84278e+06	1.68672e+06	1.85263e+06	1.92933e+06	968917	2.20204e+06	1.3769e+06	1.86556e+06	1.98766e+06	2.49374e+06	1.82088e+06
				265.951	1472.71	1.73077e+07	1.57548e+07	7.71294e+06	1.65715e+07	1.31631e+07	1.2007e+07	9.22746e+06	8.78589e+06	9.00893e+06	1.01374e+07	4.76501e+06	8.77045e+06	2.05358e+06	1.36328e+07	1.32703e+07	1.06544e+07	3.56147e+06
				512.877	1472.67	4.17607e+06	3.25792e+06	1.20891e+06	3.70373e+06	2.31123e+06	2.19199e+06	1.01573e+06	1.37077e+06	952234	1.46794e+06	667824	1.52067e+06	4.81556e+06	2.18556e+06	1.30385e+06	913731	861455
				1064.81	1472.46	1.93021e+06	2.14329e+06	1.78178e+06	1.86057e+06	1.65685e+06	1.75276e+06	195537	73577.7	155617	420041	167598	150215	1.73228e+06	1.20104e+06	542603	292413	124212
				578.869	1472.41	1.24271e+07	9.79656e+06	5.75735e+06	8.26696e+06	5.80485e+06	6.71926e+06	4.2668e+06	3.55855e+06	3.62719e+06	4.16341e+06	2.60761e+06	3.88829e+06	1.1205e+07	6.37199e+06	4.55504e+06	4.42006e+06	3.52634e+06
				418.916	1472.14	3.01822e+06	3.03739e+06	2.11292e+06	3.65255e+06	2.82374e+06	3.3456e+06	2.5821e+06	3.5843e+06	2.95119e+06	3.77648e+06	1.9076e+06	3.67638e+06	3.16967e+06	3.64338e+06	3.99712e+06	3.87347e+06	3.19473e+06
				860.846	1472.12	7.86182e+06	8.18527e+06	5.32065e+06	8.26363e+06	6.63903e+06	6.19302e+06	1.7824e+06	1.79628e+06	1.71128e+06	2.47861e+06	1.04961e+06	2.08582e+06	7.47698e+06	4.59248e+06	2.68062e+06	2.25565e+06	1.57731e+06
				1081.8	1471.1	2.28133e+06	2.41614e+06	1.85068e+06	3.70413e+06	1.25834e+06	2.94156e+06	649739	460838	633526	583708	403104	592622	830558	1.83604e+06	1.00791e+06	832601	611327
				741.863	1470.88	9.18914e+06	8.8725e+06	5.79929e+06	9.14688e+06	7.53205e+06	7.289e+06	5.01344e+06	3.35545e+06	3.44414e+06	4.06195e+06	2.17517e+06	5.06021e+06	7.79683e+06	7.26784e+06	4.36941e+06	4.18179e+06	3.94067e+06
				223.028	1469.84	4.23437e+06	1.52888e+06	1.21953e+06	1.39e+06	2.13994e+06	1.41524e+06	1.20078e+06	1.47302e+06	1.16671e+06	2.0688e+06	604678	1.52801e+06	3.51859e+06	1.03584e+06	1.17268e+06	1.22027e+06	1.29987e+06
		TG(18:3(9Z,12Z,15Z)/20:1(11Z)/20:1(11Z))[iso3]	-11.6287	935.796	1469.64	2.2908e+06	2.32605e+06	1.36317e+06	1.85298e+06	1.88126e+06	1.47453e+06	1.04728e+06	832404	1.13219e+06	1.47425e+06	696444	1.04125e+06	1.7526e+06	1.96035e+06	1.34503e+06	1.41917e+06	1.12198e+06
				374.906	1469.38	8.02094e+06	6.11442e+06	3.33567e+06	5.37604e+06	3.9438e+06	3.30662e+06	2.24176e+06	3.04431e+06	2.55011e+06	3.32376e+06	2.01728e+06	3.0917e+06	9.06064e+06	3.72494e+06	2.91859e+06	2.87449e+06	2.64472e+06
				986.794	1468.75	2.56482e+06	1.95234e+06	897049	2.12135e+06	1.98661e+06	5.91081e+06	598847	387538	506767	514780	355440	454806	2.65344e+06	1.22615e+06	799178	517818	182099
				928.833	1468.66	6.15057e+06	5.99017e+06	4.48095e+06	5.47708e+06	3.66517e+06	5.02256e+06	1.41369e+06	1.82342e+06	937842	1.3933e+06	755271	1.3262e+06	5.18241e+06	3.67752e+06	1.70765e+06	1.49722e+06	1.50531e+06
				877.837	1468.45	4.72216e+06	4.68719e+06	3.6053e+06	5.00273e+06	8.39451e+06	4.58532e+06	1.8047e+06	1.68729e+06	1.66964e+06	1.99442e+06	1.98646e+06	2.09243e+06	3.68128e+06	3.86107e+06	2.45537e+06	2.06079e+06	1.76892e+06
				894.828	1468.45	1.54116e+06	1.05256e+06	1.43298e+06	2.8878e+06	3.35718e+06	1.23124e+06	1.12539e+06	1.36819e+06	970736	1.48844e+06	1.19553e+06	1.40935e+06	177900	2.05786e+06	1.48149e+06	1.52507e+06	1.0867e+06
				222.84	1468.36	249726	287707	605671	887335	938749	1.34972e+06	2.7365e+06	2.54786e+06	3.28471e+06	2.59555e+06	4.02594e+06	6.50475e+06	64170.6	1.41999e+06	2.35831e+06	4.51081e+06	2.11089e+06
				562.898	1468.23	2.73761e+06	2.41125e+06	1.57733e+06	2.57403e+06	2.28345e+06	1.85471e+06	981835	983958	860839	1.3843e+06	552534	3.75635e+06	2.45468e+06	2.25861e+06	1.30672e+06	1.22979e+06	774766
				731.144	1468.2	1.71731e+06	1.76717e+06	1.33425e+06	2.68289e+06	1.53871e+06	1.37246e+06	844264	673151	950588	884630	523034	1.03e+06	2.23695e+06	1.26319e+06	914175	1.00059e+06	877666
				521.912	1468.07	2.51219e+06	2.253e+06	1.4162e+06	1.94225e+06	1.85409e+06	1.74274e+06	722594	650284	701460	685193	422353	760283	2.61329e+06	1.30716e+06	766178	691195	535316
				918.806	1467.86	2.7198e+06	2.53778e+06	1.22965e+06	2.26872e+06	1.66916e+06	1.52958e+06	505775	726684	792236	808243	735921	1.05209e+06	2.76219e+06	1.41586e+06	2.50002e+06	647103	499398
				366.939	1467.11	3.53436e+06	2.25531e+06	2.24109e+06	2.84341e+06	3.39196e+06	1.70637e+06	2.33212e+06	2.75756e+06	2.49216e+06	2.38451e+06	1.52089e+06	2.64623e+06	4.38484e+06	4.18303e+06	2.4776e+06	2.44421e+06	2.70354e+06
				826.839	1467.1	1.78849e+06	1.98719e+06	1.33171e+06	1.89074e+06	1.14923e+06	3.52909e+06	1.2359e+06	1.07391e+06	1.35358e+06	1.97996e+06	2.33082e+06	1.70632e+06	393825	2.03901e+06	1.56839e+06	1.87164e+06	1.34348e+06
				160.973	1466.33	756847	71670.3	612222	879343	1.38321e+06	786714	1.42392e+06	1.49846e+06	1.26965e+06	1.06984e+06	1.10705e+06	1.4257e+06	1.22191e+06	787400	1.21366e+06	2.36792e+06	1.20731e+06
				996.822	1466.33	3.15852e+06	3.72488e+06	2.65164e+06	2.71795e+06	2.06803e+06	2.55035e+06	777151	265818	458828	681657	395723	647764	2.94692e+06	2.0369e+06	2.07477e+06	705795	372693
				270.096	1466.2	66927.7	0	68689.6	46365.4	110041	121291	306510	156592	152304	100590	53208.1	120711	107798	52437.5	73436.7	140180	48900.7
				249.964	1466.12	5.27482e+06	4.34635e+06	3.04132e+06	4.47669e+06	3.56845e+06	3.23004e+06	2.87468e+06	1.77625e+06	1.70448e+06	1.60469e+06	863159	967358	5.6753e+06	1.40763e+06	2.13804e+06	1.73637e+06	1.44717e+06
				362.167	1466.12	420219	520452	319224	311833	391625	418047	660628	343409	325100	262611	83039.2	208074	745114	230647	183963	131404	206660
				217.9	1465.66	0	21231.8	233300	104801	443700	592121	1.44243e+06	1.39895e+06	1.3855e+06	824779	545066	1.05462e+06	0	448955	834035	1.18501e+06	1.19452e+06
				385.938	1465.45	2.50845e+06	1.91926e+06	1.50117e+06	2.05802e+06	1.48436e+06	1.17234e+06	1.06439e+06	605148	649330	694797	342550	611518	2.09084e+06	1.4829e+06	747272	734245	405086
				453.926	1465.32	2.30331e+06	2.4422e+06	1.62388e+06	2.23493e+06	1.68516e+06	1.93362e+06	1.23697e+06	935188	853262	702440	385160	804770	2.5183e+06	1.50674e+06	899405	757450	485565
				494.91	1464.95	2.29e+06	1.70602e+06	1.34459e+06	1.78416e+06	1.63056e+06	1.90741e+06	1.01478e+06	927273	944175	976670	491900	885663	1.46812e+06	1.68774e+06	940060	980773	507880
				158.974	1464.82	4.32886e+07	3.27705e+07	3.38478e+07	1.30662e+08	4.96643e+07	4.80939e+07	4.79063e+07	3.11766e+07	4.02451e+07	3.87568e+07	3.62182e+07	7.53726e+07	4.27803e+07	4.489e+07	5.5216e+07	5.81719e+07	3.64201e+07
				384.935	1464.8	3.71608e+07	3.28725e+07	1.95354e+07	2.09208e+07	2.34503e+07	2.17021e+07	1.17326e+07	9.62371e+06	1.09053e+07	1.10876e+07	5.63525e+06	1.10814e+07	3.02096e+07	1.91276e+07	1.14075e+07	1.08179e+07	8.08455e+06
				243.953	1464.47	4.34399e+06	4.78001e+06	4.38367e+06	5.37429e+06	1.22466e+07	1.15518e+07	3.02434e+07	2.39504e+07	1.92503e+07	9.92207e+06	8.85797e+06	1.43109e+07	3.97591e+06	1.08489e+07	1.70739e+07	2.18298e+07	1.43767e+07
				174.001	1464.43	274652	210314	234061	240175	234272	403471	1.5696e+06	740718	380879	347063	193371	260281	389813	314080	420735	384562	328017
				195.952	1464.43	1.86881e+06	1.59348e+06	1.47309e+06	1.82396e+06	1.96675e+06	2.80656e+06	3.30986e+06	3.66916e+06	2.15993e+06	1.71454e+06	1.34717e+06	1.93727e+06	4.1893e+06	2.17283e+06	2.20161e+06	2.37531e+06	1.49763e+06
				324.223	1464.43	1.99598e+06	1.64594e+06	1.34855e+06	1.74056e+06	1.38986e+06	1.56257e+06	1.60299e+06	1.43475e+06	1.32246e+06	1.15476e+06	723105	1.21291e+06	3.09018e+06	1.64567e+06	1.1871e+06	1.09963e+06	1.46176e+06
				211.882	1464.4	0	47178.6	247363	271493	342009	451699	1.59883e+06	1.21308e+06	582700	234678	166039	335272	202983	376590	626092	948184	464677
				350.125	1464.4	71440.7	181734	43776.1	114796	203554	230167	334943	434904	385018	287358	273243	439600	174730	233189	235102	380484	315713
		Ethyl 18-bromooctadec-17-en-5,7,15-triynoate	10.3412	375.1	1464.39	427878	512616	440548	385189	532294	467294	443799	428095	220455	167679	112699	259444	680195	341631	272389	187181	268338
				185.91	1464.38	1.21675e+06	1.10344e+06	3.25933e+06	2.65208e+06	3.941e+06	4.58065e+06	1.16663e+07	9.24854e+06	6.84573e+06	3.97908e+06	2.58525e+06	4.16959e+06	900660	3.37733e+06	5.9921e+06	6.95015e+06	6.12201e+06
		Gibberellin A36	-7.33287	361.163	1464.37	4.05264e+06	3.23851e+06	2.58198e+06	3.00336e+06	3.10961e+06	3.00587e+06	3.16707e+06	2.45387e+06	3.19892e+06	1.74312e+06	966908	1.43325e+06	7.35883e+06	2.97629e+06	2.165e+06	2.05973e+06	1.63387e+06
				459.195	1464.37	3.76603e+06	3.15614e+06	2.44055e+06	3.27226e+06	3.06968e+06	3.21789e+06	3.19759e+06	2.3479e+06	1.99673e+06	1.85913e+06	1.11446e+06	1.95474e+06	6.38384e+06	2.70651e+06	2.05952e+06	2.0665e+06	1.81391e+06
				238.931	1464.35	9.35616e+06	6.61793e+06	4.15961e+06	6.23971e+06	4.86374e+06	5.18626e+06	4.79901e+06	3.81338e+06	3.26306e+06	3.75792e+06	2.04949e+06	3.82069e+06	1.29126e+07	4.61765e+06	3.91175e+06	3.79682e+06	3.37929e+06
				256.116	1464.35	245669	286804	483430	490514	923410	932017	1.89619e+06	1.57582e+06	1.06319e+06	1.09287e+06	470506	612433	987437	540382	428136	690801	711107
				324.106	1464.29	157547	178454	368131	318193	696510	1.05057e+06	1.43723e+06	1.3284e+06	974171	406287	359202	387547	921028	644759	547412	632924	660545
				234.158	1464.24	298097	349842	326248	612505	1.33415e+06	668832	807520	733437	780822	570876	330144	490336	133045	664499	656928	804912	460329
		Ceriporic acid C	-8.76331	351.251	1464.22	6.22618e+06	6.74675e+06	5.28419e+06	6.45807e+06	5.79593e+06	5.88224e+06	6.33655e+06	5.42852e+06	4.55774e+06	4.6098e+06	2.74776e+06	4.68918e+06	1.29289e+07	5.49468e+06	4.57369e+06	4.67085e+06	4.92216e+06
				369.245	1464.22	194862	126341	251352	231453	482146	549395	935705	902799	471571	459260	266249	465390	129775	321774	353239	389164	566485
				527.181	1464.22	3.23023e+06	2.94611e+06	2.3107e+06	2.4113e+06	2.88172e+06	2.87785e+06	2.33173e+06	1.93675e+06	2.03554e+06	1.55997e+06	1.00711e+06	1.70579e+06	4.35008e+06	2.66594e+06	1.93918e+06	2.07218e+06	1.60065e+06
				162.892	1464.21	1.35899e+06	1.10515e+06	873218	1.37228e+06	1.46817e+06	1.54678e+06	1.06444e+06	890561	841190	951472	443205	864250	803505	1.39253e+06	912263	968927	608204
		3beta-Acetoxy-4-oplopanone	-9.21026	295.189	1464.21	2.0094e+06	1.37526e+06	1.1242e+06	1.49154e+06	1.60597e+06	1.53146e+06	1.48653e+06	1.17208e+06	913854	745774	490616	806701	3.45376e+06	2.63107e+06	1.08853e+06	873024	751484
				352.255	1464.17	1.75083e+06	1.28325e+06	1.20635e+06	1.53165e+06	1.10341e+06	1.29617e+06	1.3392e+06	1.04481e+06	985744	1.11471e+06	667632	890893	1.82549e+06	1.21303e+06	933685	1.17836e+06	938160
				180.972	1464.16	2.58721e+07	2.10055e+07	1.47775e+07	2.01399e+07	1.52722e+07	1.41821e+07	1.10427e+07	8.46654e+06	6.8639e+06	7.40545e+06	3.88581e+06	7.62952e+06	3.38457e+07	2.76122e+07	7.92404e+06	7.47089e+06	6.77673e+06
				517.2	1464.16	674379	467688	645594	817996	1.22406e+06	1.34801e+06	1.41058e+06	920776	989998	838686	386354	956663	303385	1.05915e+06	1.20197e+06	944617	842938
				290.948	1464.14	1.60496e+06	1.14961e+06	1.16098e+06	1.39532e+06	1.38936e+06	1.24777e+06	1.33712e+06	1.05855e+06	993349	881227	431530	937601	1.35819e+06	1.39915e+06	908207	1.09532e+06	721330
				340.211	1464.12	2.65811e+06	2.54765e+06	4.83821e+06	2.67174e+06	3.5411e+06	4.2457e+06	6.1678e+06	6.08288e+06	3.67902e+06	3.27237e+06	1.92367e+06	3.15605e+06	6.03926e+06	7.24052e+06	3.3232e+06	3.27256e+06	3.24544e+06
				534.922	1464.12	2.95907e+06	3.13569e+06	1.70316e+06	2.30789e+06	1.54649e+06	2.1375e+06	1.95567e+06	1.59192e+06	1.86152e+06	1.6285e+06	987067	1.69921e+06	4.39685e+06	5.50895e+06	1.9106e+06	1.42358e+06	2.38947e+06
				368.241	1464.11	1.98333e+06	1.63914e+06	1.5142e+06	1.82947e+06	2.13698e+06	2.73794e+06	3.68201e+06	2.63034e+06	2.25873e+06	1.99032e+06	1.21893e+06	2.03487e+06	4.6946e+06	2.57648e+06	2.04599e+06	2.16473e+06	2.33732e+06
				381.225	1464.01	2.69573e+06	2.90237e+06	2.54534e+06	3.60293e+06	3.17097e+06	3.76085e+06	4.26032e+06	3.54381e+06	3.33414e+06	3.83459e+06	3.0906e+06	3.60425e+06	2.38972e+06	3.60323e+06	3.96491e+06	3.6458e+06	5.25608e+06
				398.215	1464.01	280987	220005	492581	743822	1.04666e+06	1.36866e+06	2.39423e+06	1.60575e+06	1.40216e+06	1.29897e+06	780106	1.31853e+06	249820	1.12902e+06	1.14538e+06	1.32085e+06	1.22564e+06
				323.22	1463.96	1.03749e+07	9.2307e+06	7.35703e+06	8.77067e+06	8.71965e+06	7.47553e+06	9.00604e+06	7.54671e+06	6.5701e+06	6.28585e+06	4.24336e+06	6.70331e+06	1.39218e+07	9.01014e+06	5.6387e+06	7.01667e+06	5.87544e+06
				378.154	1463.96	1.63747e+06	1.60962e+06	2.86919e+06	1.56969e+06	2.66397e+06	5.22115e+06	5.18253e+06	4.69167e+06	5.59057e+06	2.11869e+06	1.3186e+06	2.12933e+06	4.74089e+06	2.57421e+06	4.67338e+06	3.12394e+06	2.44111e+06
		Pseudobaptigenin 7-O-glucoside	-21.9775	443.089	1463.96	655274	534366	470605	686639	739486	596912	548602	359739	358338	419973	230978	330140	509963	521383	336335	299914	277338
				216.048	1463.91	0	58370.7	904793	294685	1.51505e+06	1.93653e+06	2.90288e+06	1.83599e+06	1.16219e+06	667001	239015	536183	0	1.58254e+06	1.19686e+06	545322	68385
				272.075	1463.91	28213.9	0	190415	95376	493608	568045	969979	735808	393025	190604	97710.6	95417.7	222989	388607	227907	225334	142648
				306.919	1463.87	1.09368e+07	6.99231e+06	5.23727e+06	7.28464e+06	5.38924e+06	5.11276e+06	5.39141e+06	5.52119e+06	3.6876e+06	4.06037e+06	2.1543e+06	4.16359e+06	1.40994e+07	5.25972e+06	4.2597e+06	4.26143e+06	8.24577e+06
				206.006	1463.85	741699	545206	430850	671383	585420	697047	748912	688608	276692	250388	133224	159227	779470	448696	319508	241804	269269
				199.058	1463.7	728848	604358	741122	1.00183e+06	1.15246e+06	1.51585e+06	872000	639741	562671	507295	237311	395640	624853	1.20623e+06	600961	609561	313095
				394.148	1463.69	137818	83751.2	267884	103214	221525	453277	833810	911922	376188	294305	111411	218472	583074	304410	309916	314006	393029
				458.878	1463.58	0	0	0	0	260416	316335	1.09924e+06	974686	831529	892155	686256	1.82644e+06	0	399734	682628	1.09401e+06	845966
				698.91	1463.57	1.37965e+07	1.14044e+07	7.01635e+06	1.01548e+07	7.79807e+06	1.64954e+07	1.27446e+07	1.53441e+07	1.21399e+07	1.49407e+07	8.4676e+06	1.22734e+07	3.26991e+07	1.49145e+07	1.44043e+07	1.40828e+07	1.79203e+07
				226.962	1463.47	2.8068e+06	2.98647e+06	2.42699e+06	3.71251e+06	3.48446e+06	3.31768e+06	2.84212e+06	6.06296e+06	4.54498e+06	3.80086e+06	2.33783e+06	8.74787e+06	2.77068e+06	3.05256e+06	3.47366e+06	3.86868e+06	3.01238e+06
				426.923	1463.27	3.03639e+06	2.63142e+06	2.07833e+06	2.89788e+06	2.49406e+06	1.33762e+06	1.89393e+06	1.55317e+06	1.56541e+06	1.27625e+06	872477	1.43871e+06	3.11087e+06	2.40468e+06	1.75094e+06	1.42563e+06	1.10515e+06
				197.071	1463.24	939657	898461	492825	408611	743105	566706	1.41987e+06	932558	514836	405948	446939	569500	1.21444e+06	758112	586643	853677	971609
				307.115	1463.15	689814	481703	467639	397142	639079	587029	580407	419073	305125	293595	194635	210404	1.12447e+06	236815	365041	174713	262637
		4,6-Decadiyn-1-ol isovalerate	-2.89905	233.154	1462.89	3.43871e+06	3.02484e+06	2.62278e+06	3.31764e+06	4.35886e+06	4.54799e+06	5.24166e+06	4.32833e+06	4.05677e+06	4.47705e+06	2.1214e+06	3.2951e+06	3.12651e+06	4.28036e+06	3.97238e+06	3.98091e+06	3.84862e+06
				189.016	1462.86	1.48453e+06	1.28737e+06	870098	1.05549e+06	934310	986531	494180	488421	322251	195437	123040	304310	1.78769e+06	579691	477507	249544	153216
				197.962	1462.79	1.4144e+07	9.29572e+06	8.08455e+06	1.11446e+07	1.021e+07	1.03624e+07	9.49255e+06	6.84247e+06	7.1069e+06	7.28786e+06	4.27408e+06	8.0277e+06	1.58981e+07	1.01263e+07	8.28634e+06	8.30858e+06	6.41093e+06
				225.11	1462.69	622708	520738	513588	576183	726465	850474	881925	462175	475724	344462	259725	462951	1.01906e+06	548386	490078	362305	384407
				308.916	1462.64	3.11192e+06	2.1677e+06	1.35179e+06	1.97655e+06	1.70459e+06	1.62656e+06	1.70274e+06	2.07193e+06	1.1508e+06	1.06029e+06	925054	1.20762e+06	2.88224e+06	1.66164e+06	1.19437e+06	1.34212e+06	1.07563e+06
				316.947	1462.58	6.24017e+07	4.68632e+07	3.36331e+07	4.06979e+07	4.62235e+07	3.99852e+07	2.14876e+07	1.66432e+07	1.83661e+07	1.61619e+07	1.01707e+07	2.03278e+07	5.60446e+07	3.61672e+07	2.16958e+07	1.98442e+07	1.43431e+07
				159.974	1462.54	4.44386e+06	4.30191e+06	4.13572e+06	4.70148e+06	5.85544e+06	6.10016e+06	6.62881e+06	1.43874e+07	5.62663e+06	7.78932e+06	4.49795e+06	6.25335e+06	6.43956e+06	5.37879e+06	5.81887e+06	7.3496e+06	4.46098e+06
				248.96	1462.47	6.84601e+07	4.67606e+07	3.74405e+07	4.37227e+07	6.55098e+07	4.96098e+07	3.19227e+07	2.54824e+07	2.31501e+07	2.08412e+07	1.15461e+07	2.45671e+07	7.22127e+07	4.32435e+07	2.79202e+07	2.58826e+07	1.1126e+07
				312.973	1462.32	3.54789e+06	1.69861e+06	973922	1.59739e+06	1.14589e+06	961382	610739	793469	724121	753796	322699	780290	6.41704e+06	1.08359e+06	689198	702903	500173
				317.951	1461.7	3.7189e+06	3.00892e+06	2.08286e+06	3.46049e+06	2.93034e+06	2.95686e+06	1.61221e+06	828079	1.03204e+06	1.12538e+06	640205	1.24834e+06	3.18935e+06	2.42028e+06	1.4549e+06	1.13096e+06	839147
				997.854	1460.8	450947	0	119908	178377	31871.5	837198	195675	354909	259978	176848	94101.9	914689	0	112209	67565.1	0	0
				660.925	1460.78	688402	712745	837534	1.12707e+06	773328	1.10871e+06	1.36787e+06	1.28395e+06	1.32736e+06	1.49495e+06	874363	1.01848e+06	244509	1.37746e+06	1.19488e+06	1.4705e+06	1.19449e+06
				850.82	1460.67	4.1862e+06	3.83934e+06	1.62126e+06	3.06746e+06	3.69469e+06	2.08718e+06	1.29079e+06	1.32249e+06	1.48253e+06	1.31361e+06	609076	5.07375e+06	4.46198e+06	2.18575e+06	1.62649e+06	1.24159e+06	1.04988e+06
				323.909	1459.56	3.77034e+06	3.00538e+06	1.82438e+06	2.37512e+06	2.2105e+06	2.36801e+06	3.72997e+06	5.44468e+06	2.40483e+06	2.63498e+06	1.43774e+06	2.48395e+06	4.42576e+06	2.72996e+06	2.77135e+06	3.37702e+06	2.39325e+06
				1086.61	1459.38	1.04214e+06	2.07254e+06	432156	438876	1.60695e+06	2.22023e+06	492818	1.66025e+06	533637	1.29273e+06	115270	1.35342e+06	0	405296	433485	377936	364494
				1087.61	1459.35	597102	1.42616e+06	206716	95386.8	1.14285e+06	1.79089e+06	284820	1.1235e+06	281589	927017	38260.2	738829	0	132797	176767	301497	151584
				391.897	1459.21	2.14237e+06	2.01356e+06	1.12202e+06	2.26048e+06	1.65419e+06	1.62837e+06	2.44716e+06	2.93961e+06	1.48273e+06	1.81765e+06	1.05148e+06	1.78584e+06	3.04607e+06	1.7778e+06	1.73774e+06	2.02192e+06	1.85058e+06
				1085.61	1459.21	1.14801e+06	2.29935e+06	494786	307591	1.95684e+06	2.81062e+06	394189	1.96022e+06	727495	1.64518e+06	56942	1.49198e+06	0	334679	501717	302321	288091
				867.809	1459.08	3.07858e+06	2.78856e+06	1.11163e+06	2.17291e+06	1.9909e+06	2.09138e+06	1.26296e+06	1.32425e+06	2.03038e+06	1.75356e+06	1.11576e+06	2.58907e+06	2.01057e+06	2.16277e+06	1.42765e+06	1.54323e+06	1.5106e+06
				580.865	1458.74	3.24307e+06	2.55947e+06	1.45933e+06	1.84706e+06	1.7284e+06	1.6184e+06	841664	1.02085e+06	820099	1.07318e+06	514582	989597	3.00919e+06	1.54161e+06	1.20216e+06	1.03226e+06	1.00765e+06
				597.856	1458.63	1.27138e+06	859545	585702	1.06419e+06	920407	1.22979e+06	609977	896939	1.66055e+06	994708	515618	1.00742e+06	828246	1.02809e+06	978665	1.12928e+06	774167
				510.881	1458.04	9.2093e+06	7.78853e+06	4.83075e+06	6.86616e+06	4.38714e+06	7.04384e+06	2.90269e+06	3.44409e+06	5.09897e+06	3.58219e+06	1.94184e+06	3.99538e+06	1.07202e+07	5.29635e+06	3.79351e+06	3.9044e+06	3.66101e+06
				469.913	1458.01	1.56225e+07	1.05437e+07	1.01858e+07	1.51924e+07	1.28447e+07	1.29349e+07	7.43001e+06	9.92838e+06	7.13131e+06	8.27732e+06	4.69938e+06	8.67711e+06	1.21424e+07	1.38773e+07	9.39566e+06	9.53908e+06	7.34017e+06
				459.884	1457.99	2.45942e+06	2.3585e+06	1.05183e+06	2.22555e+06	1.16444e+06	1.64626e+06	1.56682e+06	3.30531e+06	1.50354e+06	1.81197e+06	1.06053e+06	7.48937e+06	2.82297e+06	1.89941e+06	1.96142e+06	2.16428e+06	1.8231e+06
				673.875	1457.47	1.4839e+07	1.57069e+07	9.41326e+06	1.65168e+07	1.0921e+07	8.14289e+06	1.33761e+07	6.69139e+06	6.23716e+06	7.54153e+06	4.04013e+06	7.2263e+06	1.08808e+07	1.21709e+07	8.17506e+06	8.22726e+06	6.74051e+06
				526.866	1456.95	33036.3	0	32615.4	159349	362766	686175	1.29379e+06	1.01226e+06	1.6993e+06	1.60015e+06	906928	1.49775e+06	0	561928	1.25939e+06	1.81701e+06	799321
				196.914	1456.83	593144	673086	647982	869467	1.96454e+06	991217	1.22796e+06	714207	1.27518e+06	758957	509673	983830	518163	983102	1.66749e+06	984523	965593
				520.91	1456.42	4.7545e+07	3.88815e+07	2.11964e+07	2.99378e+07	7.23602e+07	2.54781e+07	1.1828e+07	9.9111e+06	1.02672e+07	1.20278e+07	5.31165e+06	1.13942e+07	3.73222e+07	2.26175e+07	1.33035e+07	1.20219e+07	9.53771e+06
				486.903	1455.02	3.15901e+06	3.12749e+06	1.99345e+06	4.08165e+06	3.09397e+06	3.16207e+06	2.82126e+06	3.6988e+06	2.86414e+06	3.47862e+06	1.94476e+06	4.10165e+06	2.75605e+06	4.01712e+06	3.42504e+06	3.98042e+06	3.11893e+06
				589.899	1454.76	6.15501e+06	5.97302e+06	3.3312e+06	4.92938e+06	4.1229e+06	5.61496e+06	2.98059e+06	1.68137e+06	1.53202e+06	1.35351e+06	763011	824249	4.8157e+06	3.49198e+06	1.91147e+06	1.64563e+06	1.3546e+06
				255.921	1454.68	2.217e+06	1.63723e+06	884530	1.72112e+06	1.47625e+06	1.33477e+06	1.45522e+06	2.79377e+06	1.64217e+06	1.6142e+06	1.55975e+06	1.44007e+06	2.35264e+06	1.62403e+06	1.96621e+06	1.96887e+06	1.38465e+06
				1013.81	1454.45	3.24271e+06	4.27371e+06	2.32978e+06	3.89736e+06	2.10628e+06	3.20094e+06	2.07228e+06	713985	1.85369e+06	994039	797271	2.02388e+06	5.3079e+06	3.05525e+06	2.04477e+06	1.16286e+06	890965
				656.884	1453.66	2.97801e+07	5.73652e+07	1.83319e+07	1.67587e+07	2.13883e+07	4.2475e+07	1.56813e+07	6.44884e+06	7.23413e+06	8.64563e+06	4.60084e+06	9.78071e+06	1.72854e+07	1.77083e+07	1.065e+07	9.10003e+06	7.31205e+06
				799.819	1453.61	3.37002e+06	3.1064e+06	879314	2.91808e+06	4.26747e+06	2.50887e+06	1.42652e+06	1.40869e+06	1.57429e+06	2.15632e+06	962521	2.23526e+06	3.20848e+06	2.51432e+06	2.05973e+06	2.46433e+06	2.17703e+06
				605.889	1453.48	2.31704e+07	2.52055e+07	1.48586e+07	2.64426e+07	1.89534e+07	1.856e+07	1.1175e+07	8.85338e+06	1.02218e+07	1.22197e+07	6.8501e+06	1.30192e+07	1.86731e+07	1.80021e+07	1.41303e+07	1.25287e+07	1.11261e+07
				714.843	1453.48	1.05344e+07	9.00323e+06	4.82993e+06	6.69215e+06	4.63059e+06	4.60508e+06	3.06342e+06	2.91153e+06	2.98308e+06	2.78273e+06	1.61556e+06	2.84007e+06	9.92056e+06	5.95795e+06	3.90478e+06	3.56173e+06	2.27093e+06
				725.875	1453.13	4.19629e+06	4.39805e+06	1.58807e+06	4.028e+06	5.45452e+06	3.9441e+06	877805	639048	819190	1.06647e+06	395917	940051	2.04431e+06	2.59206e+06	1.39354e+06	900633	923215
				281.248	1452.67	4.93682e+06	6.09086e+06	1.88358e+06	3.72827e+06	2.52163e+06	2.91717e+06	2.06024e+06	1.99611e+06	1.75785e+06	2.11905e+06	1.02308e+06	1.93866e+06	2.86942e+06	2.22067e+06	3.02183e+06	1.80356e+06	1.97818e+06
		(9Z)-(7S,8S)-Dihydroxyoctadecenoic acid	-0.688018	313.238	1452.67	6.21302e+06	1.01601e+07	3.51492e+06	1.2118e+07	1.32304e+07	1.73643e+07	5.49681e+06	1.8233e+07	8.82846e+06	8.84631e+06	4.78375e+06	2.05182e+07	4.82612e+06	6.80203e+06	6.66276e+06	9.63304e+06	2.15732e+07
				571.879	1452.65	411692	356939	395013	871187	846711	1.08197e+06	1.33079e+06	2.44073e+06	1.65115e+06	1.8273e+06	1.07931e+06	1.62862e+06	0	1.12453e+06	1.95628e+06	2.02607e+06	2.19141e+06
				578.868	1452.38	1.19528e+07	1.09243e+07	5.29999e+06	8.63776e+06	6.86729e+06	5.35194e+06	3.59188e+06	4.57712e+06	3.96703e+06	4.18148e+06	2.25045e+06	4.46402e+06	1.36772e+07	6.58259e+06	4.70207e+06	4.65099e+06	4.23713e+06
				690.866	1452.37	2.53579e+06	3.23055e+06	1.72328e+06	3.21493e+06	2.58208e+06	2.70933e+06	1.88062e+06	3.37689e+06	2.00329e+06	7.15389e+06	1.49438e+06	3.04928e+06	2.19368e+06	3.25461e+06	2.82349e+06	2.91347e+06	2.94586e+06
				663.847	1452.34	3.97374e+06	3.7203e+06	1.74435e+06	3.56374e+06	2.92082e+06	3.19233e+06	3.66872e+06	2.14112e+06	4.81959e+06	2.36461e+06	1.20764e+06	2.40184e+06	4.03856e+06	2.95539e+06	3.22333e+06	2.92138e+06	2.47e+06
				554.891	1452.33	7.50446e+06	8.41181e+06	5.01072e+06	9.17238e+06	7.86695e+06	9.34584e+06	3.32139e+06	5.3074e+06	7.12139e+06	8.94862e+06	4.46885e+06	9.1298e+06	6.72927e+06	1.00743e+07	9.53067e+06	9.77612e+06	8.52507e+06
				962.816	1452.29	1.44858e+06	1.6591e+06	957755	1.72662e+06	1.69102e+06	1.78083e+06	1.2834e+06	1.97802e+06	958799	1.07535e+06	504496	1.19606e+06	456308	2.08157e+06	1.34983e+06	1.71525e+06	1.19344e+06
				223.028	1452.19	3.53674e+06	2.06303e+06	1.33925e+06	1.53268e+06	1.71379e+06	1.50688e+06	1.54177e+06	1.53111e+06	1.48901e+06	1.52326e+06	658694	1.29591e+06	5.20073e+06	1.39093e+06	1.35298e+06	1.45779e+06	1.4324e+06
				646.857	1452.11	8.75474e+06	6.86719e+06	3.28199e+06	5.04187e+06	5.53643e+06	5.34345e+06	1.74751e+06	1.78854e+06	2.91669e+06	2.96055e+06	1.53651e+06	2.41228e+06	1.12825e+07	3.98401e+06	2.84663e+06	3.19972e+06	2.57355e+06
				758.854	1452.11	2.62693e+06	2.41391e+06	1.54856e+06	3.98793e+06	5.2808e+06	2.26612e+06	2.33927e+06	4.80493e+06	2.23919e+06	1.97266e+06	1.10572e+06	2.01994e+06	1.34512e+06	3.09883e+06	2.77463e+06	2.59225e+06	1.84526e+06
				741.863	1452.03	2.16415e+07	2.41265e+07	1.32146e+07	2.245e+07	1.6918e+07	1.10837e+07	3.96593e+06	5.01065e+06	9.20857e+06	1.12372e+07	5.73524e+06	1.15123e+07	1.73877e+07	1.80476e+07	1.29682e+07	1.19456e+07	9.82344e+06
				792.861	1452.03	1.56797e+07	1.67947e+07	9.3091e+06	1.42455e+07	1.20259e+07	1.26206e+07	4.08031e+06	3.1617e+06	2.88975e+06	3.42302e+06	1.66595e+06	2.35562e+06	1.42872e+07	1.03075e+07	5.16629e+06	4.89207e+06	3.74369e+06
				223.841	1451.51	0	0	34982.8	0	68268	119672	654026	600295	766879	499789	461219	429424	0	90488.1	494477	879054	739780
				945.826	1451.38	6.65754e+06	6.32929e+06	2.67493e+06	7.0553e+06	5.98477e+06	5.17006e+06	4.08057e+06	1.44025e+06	1.88136e+06	2.64222e+06	1.01226e+06	2.53533e+06	4.62167e+06	5.30019e+06	3.29172e+06	3.02069e+06	1.92764e+06
				588.897	1451.36	3.60016e+07	4.309e+07	3.47468e+07	5.84857e+07	4.89762e+07	4.42468e+07	1.91253e+07	1.17921e+07	1.72687e+07	1.88069e+07	9.26516e+06	1.9715e+07	5.34834e+07	3.9663e+07	2.25488e+07	2.02625e+07	1.80059e+07
				809.85	1451.29	1.49021e+07	1.75329e+07	9.77392e+06	1.70106e+07	7.39505e+06	7.94453e+06	7.85624e+06	5.70668e+06	2.3382e+06	8.01133e+06	3.76002e+06	4.21572e+06	1.03154e+07	1.28509e+07	8.25997e+06	7.82714e+06	6.58918e+06
				350.928	1451.23	4.79642e+06	5.09391e+06	3.0304e+06	5.79307e+06	4.6263e+06	6.13845e+06	5.7866e+06	5.93708e+06	5.38455e+06	6.16104e+06	3.27912e+06	7.74925e+06	3.87007e+06	6.65496e+06	6.65902e+06	6.57434e+06	5.79121e+06
				527.87	1451.23	3.10058e+06	2.98085e+06	1.47816e+06	2.81666e+06	2.3084e+06	6.68737e+06	1.95931e+06	3.35767e+06	3.02144e+06	2.34247e+06	1.52812e+06	3.56156e+06	3.43798e+06	2.63159e+06	2.16092e+06	2.54446e+06	2.26743e+06
				680.836	1451.06	514676	328508	265614	532012	490168	624380	718950	840031	1.03207e+06	895362	643505	1.59653e+06	82601.2	791964	1.08003e+06	1.17015e+06	1.01135e+06
				622.878	1450.78	3.38065e+06	4.02517e+06	2.05057e+06	4.40831e+06	3.85305e+06	9.50845e+06	3.33479e+06	2.48031e+06	3.12942e+06	3.90433e+06	2.13501e+06	3.06836e+06	2.80574e+06	4.54231e+06	3.91632e+06	4.10751e+06	3.82913e+06
				595.86	1449.51	5.00192e+06	4.34763e+06	1.79213e+06	3.85765e+06	2.78324e+06	3.55411e+06	3.06858e+06	3.53732e+06	2.28936e+06	3.59247e+06	1.72158e+06	3.89938e+06	4.62729e+06	3.90556e+06	3.67624e+06	3.82193e+06	3.29509e+06
				731.833	1449.48	3.62169e+06	3.24852e+06	1.70606e+06	2.69906e+06	2.26444e+06	6.84477e+06	1.53572e+06	2.20448e+06	1.87573e+06	2.26019e+06	1.32457e+06	2.77547e+06	3.22739e+06	2.95578e+06	3.26772e+06	2.50324e+06	2.07941e+06
				418.916	1449.45	5.55566e+06	5.50055e+06	3.67201e+06	6.19581e+06	4.92377e+06	5.93587e+06	5.02143e+06	8.45454e+06	5.24885e+06	6.61458e+06	3.26411e+06	6.42576e+06	4.90261e+06	7.01868e+06	6.34203e+06	6.96698e+06	6.46533e+06
				928.834	1449.37	8.42666e+06	9.7396e+06	6.01281e+06	8.45147e+06	8.1266e+06	4.41307e+06	1.07559e+06	1.76732e+06	1.9243e+06	2.93019e+06	1.08776e+06	1.69583e+06	7.25101e+06	5.61513e+06	2.71455e+06	2.12191e+06	2.61053e+06
				282.941	1449.29	2.62915e+06	2.71891e+06	1.00298e+06	2.62476e+06	2.14692e+06	2.02661e+06	2.47029e+06	2.72579e+06	2.24016e+06	3.08038e+06	1.72022e+06	2.42682e+06	1.45096e+06	3.08034e+06	3.03727e+06	3.30026e+06	3.0429e+06
				782.832	1449.05	6.42183e+06	6.46877e+06	2.86314e+06	5.21177e+06	8.67848e+06	3.92189e+06	2.17776e+06	1.7438e+06	2.02636e+06	2.12365e+06	944046	1.39911e+06	6.78837e+06	3.67595e+06	2.52252e+06	2.26953e+06	2.84807e+06
				512.878	1448.79	3.77806e+06	3.16053e+06	1.16186e+06	2.00822e+06	3.31758e+06	1.94762e+06	983304	1.13249e+06	1.213e+06	1.36109e+06	537216	1.33611e+06	3.71781e+06	2.02578e+06	1.35027e+06	2.37534e+06	1.3828e+06
				850.82	1448.76	6.16146e+06	5.28119e+06	2.10053e+06	4.45733e+06	4.14047e+06	2.79232e+06	1.22556e+06	1.45667e+06	1.12048e+06	2.24225e+06	861828	2.00863e+06	6.62131e+06	3.35519e+06	1.98534e+06	1.543e+06	2.84519e+06
				724.871	1448.14	2.31718e+07	2.29791e+07	1.49162e+07	2.16577e+07	1.37077e+07	1.21906e+07	5.56396e+06	5.37232e+06	5.48903e+06	6.65305e+06	3.44716e+06	4.40611e+06	2.17346e+07	1.4506e+07	8.57052e+06	6.93096e+06	5.74052e+06
				453.926	1447.96	2.36178e+06	2.38736e+06	1.10575e+06	1.72396e+06	1.97162e+06	1.62179e+06	988773	454958	923928	777482	358702	658035	2.16928e+06	1.35134e+06	680131	675441	650917
				860.847	1447.91	1.07754e+07	1.06948e+07	6.65396e+06	8.79554e+06	1.48969e+07	8.00858e+06	2.20463e+06	2.61529e+06	2.81964e+06	2.6269e+06	1.30038e+06	2.1961e+06	8.36952e+06	6.40996e+06	3.18272e+06	2.10009e+06	1.71394e+06
				594.854	1447.75	0	0	0	92932.4	146017	207101	595239	635016	1.02437e+06	802071	388147	699205	0	356064	700150	985858	682450
				877.837	1447.58	6.77099e+06	7.36098e+06	3.4724e+06	7.08503e+06	1.21248e+07	5.82899e+06	2.46369e+06	1.78307e+06	4.05389e+06	2.83248e+06	1.35885e+06	2.6468e+06	4.88406e+06	5.2356e+06	3.0064e+06	3.04064e+06	2.72256e+06
				204.939	1446.93	2.38601e+06	2.69104e+06	2.21527e+06	2.52827e+06	3.21652e+06	2.80695e+06	1.23941e+06	1.43619e+06	1.58778e+06	1.67276e+06	682303	1.09879e+06	2.2203e+06	2.68191e+06	1.6061e+06	1.24893e+06	1.0958e+06
				996.822	1446.41	4.16215e+06	4.5398e+06	2.55281e+06	3.32893e+06	4.17072e+06	7.13052e+06	1.05716e+06	589723	1.02646e+06	937723	526002	997323	3.42801e+06	2.66686e+06	2.3028e+06	869164	674617
				918.806	1446.21	3.50879e+06	3.22262e+06	1.42543e+06	2.14046e+06	1.76127e+06	2.16672e+06	880261	668950	859044	920405	507013	754890	2.83128e+06	1.88478e+06	1.07781e+06	815594	864119
				534.922	1446.11	2.76522e+06	2.91957e+06	1.5739e+06	2.39446e+06	2.17825e+06	2.47249e+06	2.05945e+06	3.05024e+06	1.51839e+06	2.06839e+06	1.21311e+06	1.80238e+06	4.28904e+06	2.33651e+06	2.1568e+06	1.97763e+06	2.20714e+06
				894.828	1445.77	1.43895e+06	1.95388e+06	1.51466e+06	4.24197e+06	1.96148e+06	1.45427e+06	1.16142e+06	1.43877e+06	1.20803e+06	1.64583e+06	879006	1.65023e+06	275741	2.27242e+06	1.71275e+06	1.78794e+06	1.60662e+06
				459.884	1445.56	2.14373e+06	2.24762e+06	1.05861e+06	1.59374e+06	1.54371e+06	1.53487e+06	2.80636e+06	1.7439e+06	1.32654e+06	1.64521e+06	781367	2.58987e+06	2.08416e+06	1.63538e+06	1.58177e+06	1.65462e+06	1.53527e+06
				825.767	1445.11	1.01694e+06	915903	227725	650307	215946	338795	123350	237273	184690	333640	189130	461360	2.44624e+06	477152	399815	389879	549167
				826.839	1445.08	1.9793e+06	2.48417e+06	1.15351e+06	2.28542e+06	2.58904e+06	2.19726e+06	398067	2.2238e+06	1.60075e+06	1.47827e+06	1.01114e+06	1.62599e+06	1.21323e+06	2.51752e+06	1.9414e+06	1.90378e+06	1.86902e+06
				612.85	1444.72	393244	569036	226198	477591	561217	683333	940056	1.31015e+06	959068	1.15814e+06	681716	1.42298e+06	86980.5	964120	1.08855e+06	1.38924e+06	1.19781e+06
				630.885	1444.62	2.58923e+06	2.4808e+06	1.33901e+06	2.03766e+06	4.7221e+06	4.41673e+06	1.20096e+06	735468	1.11991e+06	875982	445670	839867	1.86743e+06	1.83381e+06	1.02368e+06	877240	694834
				867.81	1444.36	2.39513e+06	2.31922e+06	1.2195e+06	1.87115e+06	1.33557e+06	1.71079e+06	1.0359e+06	1.37662e+06	1.22737e+06	1.32437e+06	764764	1.2812e+06	2.02005e+06	1.88889e+06	1.56169e+06	1.93897e+06	1.28052e+06
		Stearic acid	-1.75309	283.264	1443.47	1.50943e+07	1.44851e+07	7.11525e+06	7.85335e+06	9.61323e+06	1.24384e+07	7.34366e+06	1.00332e+07	7.94371e+06	1.22773e+07	5.05436e+06	7.9758e+06	2.37938e+07	9.02972e+06	7.98648e+06	8.81805e+06	1.05858e+07
				442.894	1443.23	6.12525e+06	5.23229e+06	3.52994e+06	4.8402e+06	2.87729e+06	3.22365e+06	2.03879e+06	2.03442e+06	2.0042e+06	6.63139e+06	933683	1.9773e+06	6.76472e+06	3.19093e+06	3.05138e+06	2.69994e+06	2.19799e+06
				366.939	1443.12	2.73181e+06	2.08747e+06	1.85283e+06	2.2833e+06	2.33675e+06	2.52268e+06	1.97126e+06	1.97086e+06	2.00745e+06	5.80257e+06	1.31538e+06	2.18118e+06	4.36177e+06	1.95524e+06	2.1672e+06	2.2378e+06	2.67818e+06
				323.909	1443.12	3.98686e+06	2.88389e+06	1.86469e+06	3.07527e+06	1.67949e+06	2.41098e+06	2.31024e+06	3.04992e+06	2.80141e+06	3.20647e+06	1.43919e+06	3.16991e+06	4.59129e+06	2.78339e+06	3.12733e+06	3.23479e+06	2.95046e+06
				580.865	1443.11	2.98778e+06	3.03068e+06	1.59025e+06	1.99815e+06	1.90843e+06	1.40081e+06	1.11451e+06	898697	1.30421e+06	1.23185e+06	584406	1.87093e+06	3.24156e+06	1.5431e+06	1.30018e+06	1.15184e+06	1.10239e+06
				673.875	1443.08	1.364e+07	1.38818e+07	8.51413e+06	1.45405e+07	8.78989e+06	1.33047e+07	5.89452e+06	7.37248e+06	6.18193e+06	6.96531e+06	3.65609e+06	7.25112e+06	1.17651e+07	1.23213e+07	7.77223e+06	7.8324e+06	6.37938e+06
				716.84	1442.83	2.7316e+06	2.09445e+06	1.50454e+06	1.78538e+06	1.15621e+06	1.31563e+06	794733	600359	604095	914967	392280	764199	3.80532e+06	1.3322e+06	763785	493531	1.00831e+06
				1064.81	1442.04	2.27472e+06	2.89825e+06	1.73957e+06	2.39181e+06	2.86304e+06	1.76944e+06	355173	333217	384499	534182	278531	420756	1.45477e+06	1.28646e+06	602204	429868	303257
				660.924	1442.03	567455	937568	705216	835544	637509	989206	1.56545e+06	723932	960359	1.01332e+06	766065	1.06632e+06	230329	942027	1.13063e+06	1.12443e+06	1.10549e+06
				510.881	1441.54	1.18184e+07	8.82095e+06	4.84093e+06	6.81297e+06	1.20004e+07	5.9847e+06	3.29788e+06	4.35482e+06	4.78688e+06	4.41108e+06	1.75059e+06	4.06901e+06	1.25833e+07	5.77466e+06	4.16576e+06	4.93925e+06	3.94249e+06
				521.912	1441.5	3.89539e+06	3.49426e+06	2.91514e+06	3.10667e+06	7.57612e+06	2.51057e+06	978120	1.0728e+06	913276	973523	512583	1.08837e+06	3.27224e+06	2.29107e+06	1.39768e+06	1.00889e+06	930139
				391.897	1441.39	2.66921e+06	2.22107e+06	1.30344e+06	1.95365e+06	1.40096e+06	1.59059e+06	1.93596e+06	1.45918e+06	2.11068e+06	2.21233e+06	895641	2.32233e+06	2.70661e+06	1.94446e+06	1.91266e+06	2.14007e+06	1.99364e+06
		TG(18:3(9Z,12Z,15Z)/20:1(11Z)/20:1(11Z))[iso3]	-11.994	935.796	1441.22	3.04357e+06	2.08873e+06	1.3003e+06	1.73258e+06	883017	1.85729e+06	1.14606e+06	1.41862e+06	1.25163e+06	1.37684e+06	661864	1.52675e+06	1.5966e+06	1.66227e+06	1.33679e+06	1.17766e+06	1.28621e+06
				223.028	1440.2	3.1935e+06	1.90418e+06	1.52061e+06	1.73428e+06	1.38158e+06	1.85841e+06	1.87317e+06	2.10143e+06	1.51738e+06	1.37519e+06	645609	1.29812e+06	4.37448e+06	1.69022e+06	1.36741e+06	1.4865e+06	1.20836e+06
				494.91	1439.57	2.54867e+06	2.43492e+06	1.75298e+06	2.5872e+06	1.17501e+06	1.86659e+06	1.53885e+06	1.26969e+06	1.04454e+06	3.24066e+06	455061	1.41717e+06	2.13124e+06	1.63296e+06	1.20941e+06	1.18656e+06	1.076e+06
				222.84	1439.5	132407	234245	591263	867337	450127	1.86814e+06	2.41701e+06	3.10029e+06	3.08353e+06	3.39117e+06	1.5199e+06	2.54695e+06	0	1.23183e+06	2.72216e+06	4.25922e+06	4.06215e+06
				280.983	1439.5	8.85927e+06	5.83452e+06	3.84225e+06	5.52332e+06	1.97907e+06	3.87132e+06	3.51398e+06	3.78052e+06	3.23006e+06	3.03089e+06	1.91026e+06	6.53648e+06	1.73619e+07	4.08271e+06	3.71667e+06	4.20354e+06	3.09229e+06
				374.906	1438.58	8.92083e+06	7.26162e+06	4.12038e+06	5.52952e+06	3.07826e+06	5.00248e+06	4.32863e+06	3.12583e+06	3.01119e+06	3.6197e+06	1.4634e+06	3.08082e+06	1.04534e+07	4.45961e+06	3.74897e+06	3.9203e+06	3.57243e+06
				394.148	1438.29	363094	155498	385118	122477	366632	532745	1.30236e+06	1.06131e+06	781295	272745	173761	150747	785410	297925	443255	457498	474945
				234.158	1438.17	371573	402021	496737	669136	570433	748453	645357	924936	847375	668317	238447	630687	358929	641219	838865	661967	719693
				310.164	1438.03	202154	230129	173341	99480.6	184699	274254	387788	223095	211441	149498	101923	201095	295239	128367	155038	128916	124244
				200.017	1437.66	251356	169801	379066	134216	279679	245456	707129	489192	199483	70693	31894.7	147837	697808	271072	150365	144729	103327
		Eupahyssopin	-6.09967	377.158	1437.61	734624	593171	553598	499752	419789	523129	921658	606122	394525	228407	113386	174978	1.6735e+06	264314	278907	251867	250417
				429.956	1437.61	81422.3	36002.7	103984	0	0	70042.3	299063	226061	146271	44176.5	35910.3	87553.3	158658	0	26171.3	89664.1	73920.5
				488.229	1437.61	412673	349337	349815	184601	202456	523040	535685	301401	231824	138845	81032.6	144319	443248	317214	338742	236648	99760.4
				239.126	1437.58	5.63845e+06	4.11144e+06	2.85897e+06	3.17336e+06	1.90812e+06	3.20488e+06	3.58829e+06	3.49413e+06	3.05561e+06	3.57629e+06	1.68726e+06	3.0691e+06	7.04824e+06	2.95598e+06	3.02384e+06	3.35599e+06	3.42752e+06
				366.143	1437.58	40431.5	0	201444	101981	299706	399647	1.20791e+06	1.26365e+06	636018	198897	130065	265465	0	368819	416745	267885	332889
				431.164	1437.58	283263	387046	546276	423568	467104	348863	645260	401080	111937	129487	40711	96010.2	647177	313365	151266	159014	43183.4
				178.962	1437.54	1.95132e+06	1.74344e+06	848630	1.10725e+06	863103	1.04214e+06	1.57023e+06	1.16647e+06	932899	1.24729e+06	345593	795979	3.0053e+06	991670	846556	827143	739639
				270.096	1437.54	37771.4	0	149024	25611.7	170506	256041	699344	509008	226328	39507.9	34860	38538.1	52921.3	88827	139270	121185	93915.4
				326.195	1437.54	386950	268032	665313	315433	482757	750718	1.1353e+06	516427	372083	576499	358678	446738	1.59082e+06	557775	463827	617199	631854
		Sulfamisterin	-1.48665	460.198	1437.54	605048	488545	457390	333273	582618	625277	1.02936e+06	597873	434797	165406	141404	184763	663515	343754	236498	204113	210337
				711.888	1437.54	54347.7	0	27606.9	0	77307.9	294582	831832	586616	274007	123105	58345.3	85619.2	0	124175	214832	173588	157470
		11-Hydroxyiridodial glucoside pentaacetate	9.41211	555.214	1437.53	2.53101e+06	2.56121e+06	1.8388e+06	1.93709e+06	1.77034e+06	2.18646e+06	2.50284e+06	1.8455e+06	1.57813e+06	1.24866e+06	635035	1.21782e+06	4.295e+06	1.93767e+06	1.37878e+06	1.4965e+06	1.23908e+06
				323.22	1437.49	1.08858e+07	1.07097e+07	1.03869e+07	8.75635e+06	7.03078e+06	9.20851e+06	1.82023e+07	9.14109e+06	7.79275e+06	7.04903e+06	2.38035e+06	5.37318e+06	1.33753e+07	8.90584e+06	1.37428e+07	7.96627e+06	7.15646e+06
				324.106	1437.49	113354	136119	925647	278970	737049	1.19612e+06	4.42089e+06	2.14079e+06	1.22464e+06	484742	298172	356726	1.21548e+06	757222	902711	720715	738429
				324.223	1437.49	1.80841e+06	1.8266e+06	2.67973e+06	1.96735e+06	1.27344e+06	2.15757e+06	2.40893e+06	1.82547e+06	1.38539e+06	1.04921e+06	581504	1.17643e+06	3.9428e+06	1.23112e+06	1.41024e+06	1.36855e+06	1.10017e+06
				352.255	1437.49	1.81944e+06	1.71415e+06	1.12218e+06	1.41858e+06	898918	1.55043e+06	1.58002e+06	1.25026e+06	1.13891e+06	1.16788e+06	460469	769868	2.52122e+06	1.34501e+06	932543	1.11375e+06	902892
				262.069	1437.44	0	31178.3	92561	45751.7	66421	244388	446606	508328	309077	88459.8	38398.3	118551	0	150678	166162	147245	133142
				308.916	1437.44	4.08936e+06	3.43309e+06	2.21615e+06	2.68316e+06	1.22134e+06	2.39848e+06	1.75034e+06	1.67956e+06	1.34934e+06	1.70562e+06	745861	1.65944e+06	5.81343e+06	2.02767e+06	1.63741e+06	1.73902e+06	1.68855e+06
				384.935	1437.44	3.07188e+07	3.85507e+07	2.71706e+07	5.94901e+07	2.54991e+07	3.49495e+07	3.12505e+07	1.89939e+07	1.60926e+07	1.69676e+07	7.4877e+06	1.40311e+07	4.93301e+07	3.25796e+07	1.80943e+07	1.72894e+07	1.395e+07
		Pseudobaptigenin 7-O-glucoside	-22.1346	443.089	1437.44	699789	467936	185268	475557	583643	748338	1.17839e+06	545233	412846	358759	146436	224230	806551	343994	324125	358643	294681
				585.187	1437.44	451930	362547	554839	632176	664778	1.17066e+06	1.52948e+06	1.17708e+06	819151	853905	320012	872983	159697	896637	853615	795945	675281
				391.208	1437.42	3.18866e+06	3.16092e+06	2.36915e+06	2.79302e+06	1.91935e+06	2.90523e+06	4.51537e+06	2.63188e+06	2.23797e+06	1.7667e+06	749384	1.58843e+06	6.8915e+06	2.50275e+06	2.0366e+06	1.42693e+06	1.62487e+06
				561.939	1437.35	192477	263874	228702	146380	192657	352065	784813	405171	279457	378368	135376	311865	182259	276953	414078	240537	318597
				341.109	1437.3	668763	335021	635125	372771	632518	869937	1.77753e+06	1.21513e+06	594888	424916	176573	316797	415290	541581	558490	460862	477265
				381.225	1437.3	2.83652e+06	3.37821e+06	3.10205e+06	4.01794e+06	3.14383e+06	4.22736e+06	8.31443e+06	4.59408e+06	4.24855e+06	3.78877e+06	1.68261e+06	3.84465e+06	2.95819e+06	4.29515e+06	2.84253e+06	4.32512e+06	3.70031e+06
				517.2	1437.3	691359	681521	940027	1.14496e+06	853651	1.54011e+06	2.16518e+06	1.1329e+06	1.61864e+06	1.07885e+06	419414	1.0304e+06	1.30724e+06	1.20177e+06	1.22265e+06	838358	1.12908e+06
		13-Dihydrodaunorubicin	-3.74071	528.186	1437.3	602276	499647	570065	295442	277780	538394	618940	298911	347756	207996	71755.5	183026	786480	416405	225624	95669.2	100930
				174.001	1437.28	134232	282884	486068	257893	439337	778314	1.9497e+06	1.04228e+06	678148	399131	192116	399786	439316	429697	407769	450327	368771
				316.947	1437.28	6.70612e+07	68211301	3.97187e+07	7.04967e+07	36683919	4.55689e+07	3.61271e+07	3.04567e+07	2.257e+07	2.25477e+07	7.49891e+06	1.80365e+07	5.97971e+07	3.38304e+07	2.14709e+07	5.52592e+07	1.99349e+07
				340.211	1437.28	2.52288e+06	2.74144e+06	3.68022e+06	2.77879e+06	3.39082e+06	5.30689e+06	8.54822e+06	6.55868e+06	5.34655e+06	3.30696e+06	1.53467e+06	2.87006e+06	7.58979e+06	6.86881e+06	3.83335e+06	6.25804e+06	3.363e+06
				195.952	1437.26	2.26111e+06	1.82848e+06	1.47035e+06	1.3833e+06	1.89853e+06	2.62284e+06	5.26067e+06	4.05439e+06	3.58144e+06	2.17422e+06	917611	1.79541e+06	4.44309e+06	3.96568e+06	1.74888e+06	2.58018e+06	1.90134e+06
				199.058	1437.26	1.13886e+06	1.03088e+06	924738	1.05071e+06	1.38713e+06	2.01782e+06	1.74555e+06	1.33981e+06	1.22299e+06	616731	280124	358639	1.42237e+06	1.69617e+06	814245	525854	266951
		Ceriporic acid C	-8.9903	351.251	1437.26	9.4984e+06	7.65048e+06	4.70763e+06	6.60133e+06	5.03393e+06	6.64191e+06	7.41318e+06	7.08385e+06	7.31918e+06	5.08328e+06	2.39346e+06	4.43448e+06	1.46904e+07	5.80022e+06	4.83733e+06	5.05399e+06	4.87522e+06
				368.241	1437.26	1.95926e+06	1.76794e+06	2.52498e+06	1.62795e+06	2.31668e+06	2.94434e+06	4.33896e+06	4.05317e+06	2.87063e+06	1.95155e+06	952737	1.79909e+06	6.21438e+06	2.1829e+06	2.02184e+06	2.37637e+06	2.28704e+06
				398.215	1437.26	359672	206116	497052	796194	828273	1.17637e+06	2.90994e+06	2.26574e+06	1.86219e+06	1.90835e+06	508853	932560	179036	1.06024e+06	1.15159e+06	1.66088e+06	1.69529e+06
				459.195	1437.26	3.25934e+06	3.32235e+06	3.19843e+06	3.54982e+06	2.70405e+06	7.52619e+06	5.09928e+06	3.47311e+06	2.59835e+06	1.88662e+06	1.00107e+06	1.84099e+06	7.03528e+06	2.91086e+06	4.019e+06	2.00224e+06	1.90984e+06
				216.048	1437.23	0	246320	1.04477e+06	622994	1.78429e+06	3.58712e+06	4.50345e+06	3.34641e+06	1.95979e+06	709505	428707	388658	0	2.1175e+06	1.22239e+06	811847	442360
				238.931	1437.23	1.00068e+07	8.09031e+06	4.24136e+06	6.2104e+06	4.0351e+06	5.5883e+06	6.28354e+06	5.6351e+06	3.92842e+06	4.19938e+06	1.84839e+06	3.86359e+06	1.48869e+07	4.54741e+06	4.82285e+06	4.71217e+06	3.72193e+06
				217.9	1437.21	0	42641.4	200836	179772	427085	721805	1.84553e+06	2.51045e+06	1.67575e+06	836530	490919	918910	0	627032	1.1304e+06	1.68512e+06	1.50035e+06
				307.115	1437.19	754258	396863	720363	321550	382709	799622	1.27923e+06	844397	744696	276782	137536	295584	1.05256e+06	490154	424980	346145	312938
				317.951	1437.19	3.7924e+06	3.65959e+06	2.33569e+06	3.29242e+06	2.11415e+06	2.75934e+06	2.05118e+06	2.56287e+06	1.47066e+06	1.39371e+06	564744	1.25735e+06	3.51206e+06	2.17449e+06	1.40534e+06	1.45297e+06	1.09418e+06
				350.125	1437.18	102098	195208	319055	153409	191991	263139	969269	779652	678443	381397	254509	465036	181482	367608	419312	539647	500059
		Gibberellin A36	-7.60363	361.163	1437.14	3.64749e+06	3.51702e+06	3.23496e+06	2.55571e+06	2.61304e+06	3.8529e+06	6.63188e+06	3.30057e+06	2.7387e+06	1.66248e+06	869201	1.46171e+06	6.95559e+06	2.34424e+06	2.1472e+06	4.15454e+06	1.8055e+06
				197.071	1437.13	1.50184e+06	996601	515477	661061	422436	744190	1.72146e+06	1.27769e+06	630999	524444	451163	539859	1.71766e+06	595623	639607	789460	1.05092e+06
				211.882	1437.1	112774	132418	306570	323828	397384	980194	2.58459e+06	1.60755e+06	1.14161e+06	379282	218741	268502	381129	504075	654295	730249	655544
				551.307	1437.1	45180.3	761217	135770	74811.5	179788	845088	224575	544034	83440.3	254537	0	285638	0	99848.9	0	0	26621.4
				1025.64	1437.1	305631	1.88391e+06	312368	200821	343544	1.70344e+06	599410	637411	241030	471135	0	525808	0	118828	200742	94526.3	36384.3
		Ethyl 18-bromooctadec-17-en-5,7,15-triynoate	11.187	375.101	1437.1	537285	311598	605828	453507	569449	722254	1.19961e+06	806757	576041	272360	40857.8	157364	790218	395825	380306	233895	279544
		Sinulobatin A	4.61523	341.214	1437.08	472857	456785	517484	252476	640521	909323	1.38041e+06	1.02997e+06	737743	390311	141474	233980	999064	441769	403493	481246	339789
		7-Sulfocholic acid	-20.3661	487.227	1437.02	2.3784e+06	2.21642e+06	2.42896e+06	1.9893e+06	1.93348e+06	2.89263e+06	3.38963e+06	2.10198e+06	1.75765e+06	1.20284e+06	588844	1.16632e+06	4.86171e+06	1.78428e+06	1.34536e+06	1.48291e+06	1.26879e+06
				312.179	1436.98	197643	383194	641928	395569	603610	905672	1.07415e+06	903802	471694	352721	270070	421817	1.29332e+06	462171	539782	480050	413560
				232.986	1436.97	1.86373e+06	1.52913e+06	1.36114e+06	1.61402e+06	1.12387e+06	1.49267e+06	1.42592e+06	1.03027e+06	612526	478255	257158	452534	1.79073e+06	1.03888e+06	734221	683504	454607
				162.892	1436.94	1.36591e+06	1.35509e+06	1.22513e+06	1.86432e+06	1.1969e+06	1.97292e+06	1.22166e+06	1.62209e+06	1.18289e+06	872552	397349	827532	1.05391e+06	2.17601e+06	1.20475e+06	737915	1.26148e+06
				378.154	1436.94	1.76334e+06	1.57121e+06	2.55068e+06	2.12733e+06	2.54514e+06	4.36791e+06	9.1283e+06	5.73475e+06	4.37813e+06	2.62942e+06	1.2733e+06	1.91567e+06	1.21038e+07	3.25958e+06	2.66509e+06	2.55173e+06	2.8313e+06
				243.953	1436.93	4.03926e+06	4.86546e+06	5.32517e+06	15940632	6.49361e+06	1.2185e+07	2.10154e+07	3.19303e+07	2.44771e+07	1.67969e+07	6.91731e+06	1.65399e+07	5.50728e+06	1.10491e+07	2.03265e+07	2.41043e+07	2.09261e+07
				206.006	1436.93	555146	393504	783954	383267	633982	923368	1.60227e+06	730946	825926	228807	122405	161794	1.66572e+06	601844	394779	270138	154629
				225.11	1436.92	769156	477430	742862	637733	710138	883405	1.65138e+06	924483	695235	609425	197013	313821	1.84198e+06	684100	419250	592995	472919
				329.962	1436.91	673071	317440	307502	179850	240522	379617	826536	653521	367670	212981	139935	195255	860565	240058	368160	495720	491918
				272.075	1436.88	80435	43088.4	365044	153665	784839	942724	1.47464e+06	922754	687064	124308	89731.3	60909.9	245977	735922	522126	204986	127122
				181.975	1436.84	495523	594516	430995	477088	472929	411178	460367	241877	249307	161564	60132.9	177081	821488	318031	179673	146305	140954
				189.016	1436.82	1.89529e+06	1.61846e+06	971565	869266	969143	1.12762e+06	755614	551043	505580	232078	124037	190290	2.07023e+06	616466	359951	294284	203522
				419.239	1436.82	2.90093e+06	2.60241e+06	1.76303e+06	2.34855e+06	1.71246e+06	1.96279e+06	3.03945e+06	1.99206e+06	1.33363e+06	1.42297e+06	656538	1.24268e+06	5.23421e+06	1.84675e+06	1.35777e+06	1.45672e+06	1.27107e+06
				185.91	1436.78	1.05859e+06	909308	2.14817e+06	2.2177e+06	1.9713e+06	4.74888e+06	9.05215e+06	1.51631e+07	9.64316e+06	7.70906e+06	3.26716e+06	4.80744e+06	1.74245e+06	4.09533e+06	6.94842e+06	8.10742e+06	7.57687e+06
				188.017	1436.71	0	87006.4	185322	0	149160	233607	373133	168742	0	0	9840	0	59357.3	64705	17069.8	0	0
		4,6-Decadiyn-1-ol isovalerate	-2.99663	233.154	1436.71	4.19733e+06	4.23978e+06	2.93972e+06	4.97038e+06	3.28272e+06	5.79612e+06	5.98669e+06	5.91567e+06	5.32912e+06	5.02148e+06	2.21041e+06	3.83605e+06	4.74547e+06	5.35227e+06	4.83891e+06	4.38719e+06	4.8626e+06
				248.96	1436.71	7.05693e+07	6.53023e+07	4.38227e+07	3.78168e+07	3.76048e+07	5.23744e+07	4.83702e+07	3.43673e+07	2.57342e+07	2.53792e+07	8.76376e+06	2.04136e+07	1.04978e+08	4.24598e+07	2.79309e+07	2.61002e+07	2.00376e+07
				256.116	1436.71	236733	74995.5	896243	279488	1.02126e+06	1.17197e+06	3.7943e+06	2.2075e+06	1.28531e+06	396423	221906	459176	1.4906e+06	955560	658111	698433	552071
				290.948	1436.71	1.86294e+06	1.62176e+06	992179	1.52158e+06	932903	1.39939e+06	3.07659e+06	1.401e+06	1.12681e+06	994597	354386	840864	1.12455e+06	1.44747e+06	1.18654e+06	1.10146e+06	783260
				300.974	1436.71	2.25364e+06	2.13256e+06	1.59047e+06	1.71858e+06	1.17922e+06	1.63273e+06	1.46174e+06	634601	746094	577913	299661	461709	2.25667e+06	1.33817e+06	564179	508737	638641
				527.181	1436.71	3.14896e+06	3.08222e+06	2.80199e+06	2.74136e+06	2.17936e+06	3.05702e+06	4.10215e+06	2.94341e+06	2.22027e+06	1.79627e+06	836552	1.54293e+06	5.26192e+06	2.2673e+06	2.01816e+06	1.84045e+06	1.77904e+06
				249.964	1436.58	3.38016e+06	2.96488e+06	2.03089e+06	2.64221e+06	1.71772e+06	2.2229e+06	1.88735e+06	1.59247e+06	1.18439e+06	1.15715e+06	483595	1.04024e+06	4.11268e+06	3.26702e+06	1.17219e+06	1.16027e+06	975859
		PIM2(18:1(9Z)/16:2(9Z,12Z))	-7.15468	1155.6	1436.55	49680.3	109185	115536	0	300766	516914	263741	674458	202388	193145	0	144336	0	0	47029.5	37582	0
				1245.6	1436.55	404558	799749	87285.9	176407	256720	754181	0	982151	177625	1.0821e+06	103290	1.17327e+06	0	94329.7	85574.1	174539	185580
		3beta-Acetoxy-4-oplopanone	-9.22913	295.189	1436.46	1.65994e+06	2.02065e+06	1.53749e+06	1.88477e+06	1.30497e+06	1.9246e+06	1.84443e+06	1.90463e+06	1.02364e+06	830391	429396	720389	4.15874e+06	1.18449e+06	942239	1.03837e+06	799418
		Praecanson A	3.45682	379.156	1436.45	856540	736780	893354	656097	809449	1.03685e+06	2.2366e+06	1.55851e+06	1.16506e+06	919087	521703	616644	1.23032e+06	1.47038e+06	927557	1.04314e+06	932921
				1026.65	1436.45	336767	1.24527e+06	158297	94649.3	503435	1.58282e+06	512713	492049	136930	371908	36491.7	368277	0	83523.5	35358.9	135901	28329.3
				529.976	1436.38	411693	532040	351826	653529	639724	1.00609e+06	1.04186e+06	1.18876e+06	915830	707343	347163	660738	368362	888179	644191	770122	772714
				197.962	1436.3	1.40787e+07	1.76941e+07	8.8585e+06	1.19621e+07	7.4905e+06	1.14824e+07	1.00729e+07	1.05411e+07	8.00045e+06	8.6989e+06	3.87702e+06	7.92751e+06	1.7854e+07	1.08495e+07	8.53966e+06	9.19157e+06	7.59269e+06
		9-deoxy-9-methylene-PGE2	-9.06807	349.235	1436.29	1.20886e+06	1.1663e+06	1.13258e+06	1.22771e+06	848503	1.01873e+06	1.18523e+06	806116	819623	645030	342989	654908	1.50841e+06	993429	694329	609039	386670
				385.938	1436.29	3.99408e+06	3.26231e+06	2.56998e+06	2.87094e+06	1.75518e+06	2.01941e+06	2.37177e+06	1.27622e+06	1.21109e+06	1.24729e+06	485664	1.34946e+06	3.59406e+06	2.14307e+06	1.40863e+06	1.23613e+06	1.05643e+06
				1087.61	1436.23	9.9675e+06	9.95529e+06	4.23457e+06	5.29756e+06	5.75111e+06	1.21709e+07	3.8703e+06	1.12957e+07	4.28445e+06	1.19416e+07	899996	7.30545e+06	2.267e+06	4.71256e+06	2.717e+06	3.10507e+06	3.02478e+06
				180.972	1436.22	8.62344e+07	2.33418e+07	1.4792e+07	1.69579e+07	1.39994e+07	1.79101e+07	1.69855e+07	1.23851e+07	8.71753e+06	8.17692e+06	3.18218e+06	6.99281e+06	3.35846e+07	1.5235e+07	9.77787e+06	8.51902e+06	7.43434e+06
				255.085	1436.22	387785	200853	456208	379398	492128	650365	615048	493855	304461	241110	172732	252096	524896	295204	297992	316374	341073
				449.213	1436.22	894246	1.24478e+06	1.43332e+06	1.89306e+06	1.14683e+06	1.60062e+06	1.97397e+06	2.17569e+06	1.33391e+06	1.16265e+06	603435	1.25041e+06	1.01945e+06	1.29438e+06	1.37953e+06	1.44109e+06	1.20922e+06
				453.926	1436.22	2.93146e+06	2.79866e+06	1.74895e+06	2.60758e+06	1.28585e+06	2.09837e+06	1.39721e+06	1.16042e+06	850326	802769	361419	926716	2.56377e+06	1.66418e+06	1.00099e+06	978102	635587
				1088.61	1436.2	3.47744e+06	5.76086e+06	2.11606e+06	2.65468e+06	2.6456e+06	6.07004e+06	1.84987e+06	5.38106e+06	2.13515e+06	4.3476e+06	419250	3.69058e+06	0	1.35602e+06	1.36987e+06	1.72064e+06	1.81306e+06
				1124.59	1436.2	395259	833708	186749	119295	220271	761368	212072	940546	225349	539454	20991.9	351261	90266.7	0	64163.3	40969.3	78744.2
				1154.6	1436.2	122032	394515	180070	106503	528431	965407	456680	1.1627e+06	369575	436703	0	250977	0	42229	46104	0	41873.3
				306.919	1436.12	1.43665e+07	1.16765e+07	7.13206e+06	8.32353e+06	5.70325e+06	6.39164e+06	1.18712e+07	4.87547e+06	5.494e+06	5.75907e+06	2.35973e+06	5.43015e+06	1.91676e+07	7.10699e+06	5.8486e+06	6.14256e+06	5.46149e+06
				1089.61	1436.12	596055	2.28242e+06	924434	1.03173e+06	1.18719e+06	2.29589e+06	623574	2.13336e+06	952324	1.77501e+06	121193	1.71511e+06	0	678621	567439	362744	550624
				1123.59	1436.12	1.07693e+06	1.20646e+06	398253	340575	478774	1.42572e+06	366853	1.53034e+06	410247	1.26091e+06	23128.7	740906	0	94014.8	257999	172129	131691
		PIM2(18:2(9Z,12Z)/16:2(9Z,12Z))	4.6546	1153.6	1436.12	0	667391	284939	137403	640144	1.2298e+06	458985	1.42288e+06	283914	314086	0	368761	0	120367	126673	0	44207.2
				1171.59	1436.12	0	45102.7	0	48339.7	71827.9	317496	43274.2	503132	35394	125838	0	151241	0	0	0	0	0
				1086.61	1436.05	1.00178e+07	1.39544e+07	5.35082e+06	7.52103e+06	7.89369e+06	1.61532e+07	5.21384e+06	1.46644e+07	5.57737e+06	1.20858e+07	1.41596e+06	9.93223e+06	2.17167e+06	4.1327e+06	5.48411e+06	4.0596e+06	4.03337e+06
				1150.61	1436.05	772512	908845	576798	465547	1.09353e+06	2.41552e+06	754011	3.50386e+06	628319	1.61946e+06	127061	1.47402e+06	0	367965	392837	405456	552923
				1151.61	1436.05	0	422233	309342	180816	484312	1.21405e+06	262982	1.63709e+06	290875	687895	20109.4	561048	0	94611	159546	39743.2	143246
				452.922	1436.02	4.28027e+07	3.47677e+07	3.3694e+07	4.26332e+07	2.12208e+07	3.08376e+07	4.04312e+07	1.5962e+07	1.3276e+07	1.46628e+07	7.85606e+06	1.53929e+07	4.86279e+07	3.49897e+07	1.80919e+07	15924718	1.27819e+07
				476.184	1435.97	357751	444062	481891	504918	374774	667160	1.01356e+06	1.24197e+06	754973	801349	406819	807911	482507	496113	794456	769290	754167
				1172.59	1435.97	0	0	0	0	104646	371219	36218.6	459842	0	40329.7	0	78349.6	0	0	0	0	0
				1085.61	1435.94	1.06089e+07	1.54529e+07	6.37823e+06	8.24059e+06	8.29481e+06	1.75439e+07	5.04151e+06	1.554e+07	6.16986e+06	1.70832e+07	1.28302e+06	1.04761e+07	909070	4.49328e+06	4.23646e+06	4.61415e+06	4.5243e+06
				1121.59	1435.94	1.08635e+06	1.41966e+06	399661	322258	482042	1.4193e+06	535259	1.66331e+06	384785	1.09246e+06	14005.1	863021	0	118995	182696	278695	121692
				1148.61	1435.94	1.28118e+06	1.76314e+06	981302	1.03207e+06	1.73661e+06	3.58299e+06	1.12109e+06	3.75918e+06	1.08713e+06	2.72192e+06	144487	1.9157e+06	0	756084	767057	740052	722400
				1246.6	1435.92	354187	763749	209209	260123	276632	937049	103269	1.07361e+06	264485	1.1195e+06	133448	1.01187e+06	0	94116.7	253574	233255	308301
				1149.61	1435.87	1.17764e+06	1.58257e+06	965640	685835	1.41358e+06	2.96646e+06	1.028e+06	3.7919e+06	1.20341e+06	2.02015e+06	153792	1.81833e+06	125233	499827	667535	778937	622346
				1122.59	1435.86	793497	1.21448e+06	296689	351063	450348	950206	440983	1.34541e+06	377040	601048	13030.2	709197	0	127813	159369	141738	153649
				159.974	1435.65	4.60642e+06	4.77567e+06	3.85868e+06	4.6432e+06	4.37008e+06	5.31435e+06	7.72422e+06	5.11143e+06	1.35649e+07	6.43015e+06	3.95751e+06	4.68325e+06	6.2895e+06	5.26648e+06	6.81598e+06	1.63979e+07	7.48319e+06
				158.974	1435.59	3.12676e+07	4.26196e+07	3.28195e+07	3.74972e+07	2.99406e+07	4.58836e+07	6.14743e+07	6.20936e+07	4.63861e+07	4.30525e+07	2.77934e+07	4.02948e+07	4.19021e+07	5.14642e+07	5.04584e+07	7.27777e+07	5.51972e+07
				382.23	1435.16	243909	232856	388835	761712	307931	774939	1.06651e+06	826941	646237	531957	215761	636529	158583	483996	667310	805337	594224
				562.898	1434.98	2.76668e+06	2.37467e+06	1.56155e+06	2.13445e+06	1.31111e+06	2.54374e+06	1.05638e+06	2.1707e+06	878502	1.23637e+06	504661	1.73738e+06	2.67009e+06	1.73096e+06	1.25378e+06	1.02989e+06	955465
				589.899	1434.73	4.3702e+06	3.85771e+06	2.6133e+06	3.66813e+06	1.90752e+06	2.41477e+06	979989	1.01139e+06	843997	1.65081e+06	580464	1.56846e+06	4.29865e+06	2.44454e+06	1.22075e+06	1.11666e+06	1.07118e+06
				1013.81	1434.35	3.25585e+06	3.71623e+06	2.35796e+06	3.93366e+06	1.92959e+06	3.2464e+06	1.51112e+06	1.26902e+06	1.21699e+06	2.15698e+06	759903	2.3557e+06	5.30698e+06	2.7259e+06	2.02917e+06	1.35584e+06	1.56676e+06
				1081.8	1434.28	2.05862e+06	2.82069e+06	2.46386e+06	3.99785e+06	5.34588e+06	2.01928e+06	793716	1.04347e+06	804566	1.01854e+06	494526	816291	1.12619e+06	2.4879e+06	1.16834e+06	1.07394e+06	618614
				198.941	1434.21	1.62101e+06	1.3316e+06	1.07987e+06	2.1563e+06	1.34935e+06	1.8661e+06	999643	927743	1.07248e+06	902401	544049	677330	856907	2.00434e+06	1.00254e+06	764842	616343
				226.962	1433.59	4.19383e+06	4.52703e+06	3.11222e+06	4.91134e+06	2.75515e+06	8.13206e+06	8.71229e+06	5.61228e+06	6.93926e+06	6.12334e+06	2.07046e+06	3.63027e+06	3.75686e+06	5.46811e+06	5.33532e+06	5.20253e+06	4.5718e+06
				520.91	1432.97	9.14934e+07	4.24951e+07	3.00066e+07	3.89204e+07	2.29948e+07	2.99883e+07	14038782	1.47107e+07	1.26835e+07	1.45407e+07	6.91829e+06	1.40377e+07	5.72497e+07	1.89613e+07	1.61373e+07	1.49515e+07	1.24893e+07
				201.94	1432.72	1.40433e+06	1.66559e+06	1.43602e+06	2.26057e+06	1.90289e+06	2.00527e+06	1.23971e+06	1.03262e+06	1.00726e+06	929746	524407	721879	909879	1.9071e+06	1.03993e+06	900665	510859
				281.248	1432.45	3.58622e+06	2.72913e+06	1.63904e+06	3.53217e+06	1.83815e+06	2.42833e+06	2.00907e+06	1.72937e+06	1.71772e+06	2.14094e+06	880202	1.65272e+06	6.72404e+06	2.50053e+06	2.10263e+06	1.84966e+06	1.93681e+06
				459.884	1432.23	2.1231e+06	2.0392e+06	1.26078e+06	1.94033e+06	1.12984e+06	1.60282e+06	1.74205e+06	1.90188e+06	1.79959e+06	1.87256e+06	947147	1.72037e+06	2.1307e+06	1.71726e+06	1.83685e+06	1.89163e+06	1.95114e+06
				1149.79	1431.65	2.07192e+06	2.50643e+06	1.75504e+06	1.91768e+06	1.01387e+06	2.06957e+06	554385	845931	573177	767504	255948	739029	334863	2.04846e+06	930513	956100	692629
				282.941	1431.52	1.85826e+06	1.92702e+06	1.35694e+06	2.24044e+06	1.17972e+06	2.29575e+06	1.87405e+06	2.17256e+06	2.91897e+06	2.80458e+06	1.31805e+06	2.80781e+06	1.29497e+06	2.40558e+06	2.5807e+06	2.99867e+06	2.56882e+06
				928.833	1431.48	7.2282e+06	7.16734e+06	5.12369e+06	6.1629e+06	3.24959e+06	5.17358e+06	2.09328e+06	2.05691e+06	1.45672e+06	2.04953e+06	760237	1.97474e+06	7.22573e+06	4.54534e+06	1.98799e+06	1.88918e+06	1.42225e+06
				612.16	1431.44	304604	670076	251268	485122	250154	517840	715887	585574	584342	574415	299483	737147	410203	557949	465130	557373	733733
		(9Z)-(7S,8S)-Dihydroxyoctadecenoic acid	-0.782531	313.238	1431.01	3.91209e+06	3.84787e+06	2.73504e+06	1.33644e+07	5.39726e+06	6.28091e+06	5.93928e+06	8.31095e+06	9.23896e+06	6.15483e+06	2.7007e+06	7.04413e+06	4.62385e+06	7.23499e+06	6.59755e+06	7.31277e+06	5.1208e+06
				690.866	1430.54	2.87587e+06	3.06567e+06	1.84038e+06	3.35005e+06	1.61703e+06	1.91702e+06	3.26514e+06	2.9767e+06	2.36717e+06	2.67967e+06	2.13569e+06	2.98839e+06	2.20262e+06	3.43111e+06	3.72113e+06	3.85862e+06	2.88122e+06
				486.904	1430.51	2.74137e+06	2.99987e+06	2.24976e+06	3.4042e+06	1.50994e+06	3.77814e+06	2.6708e+06	2.98908e+06	3.15652e+06	3.97801e+06	1.68394e+06	3.85145e+06	1.67182e+06	3.4781e+06	3.33399e+06	4.21873e+06	3.58103e+06
				860.846	1430.41	1.06794e+07	1.08278e+07	8.233e+06	1.07096e+07	3.91803e+06	5.4601e+06	2.49141e+06	3.42223e+06	3.93605e+06	2.93263e+06	1.29958e+06	2.44614e+06	9.95326e+06	6.62421e+06	3.5163e+06	2.6913e+06	2.30585e+06
				605.888	1430.05	1.84965e+07	1.83854e+07	1.14661e+07	1.69719e+07	9.02557e+06	1.5361e+07	8.93164e+06	9.22107e+06	8.57634e+06	1.12371e+07	5.01471e+06	9.89342e+06	14011585	1.55883e+07	1.18712e+07	1.16862e+07	9.51658e+06
				758.853	1429.76	2.31936e+06	2.4746e+06	1.83308e+06	3.3541e+06	721408	3.82309e+06	4.8127e+06	2.34995e+06	1.6485e+06	2.88945e+06	1.08855e+06	6.95023e+06	993976	3.33896e+06	3.2622e+06	3.31785e+06	1.51119e+06
				418.916	1429.64	3.08529e+06	3.64308e+06	2.20603e+06	3.56074e+06	2.05822e+06	3.85092e+06	3.21246e+06	3.87772e+06	3.41244e+06	4.75885e+06	2.08119e+06	4.1434e+06	2.67539e+06	4.08385e+06	4.50068e+06	4.49047e+06	4.35734e+06
				323.909	1429.6	3.40663e+06	2.39026e+06	1.57233e+06	2.47975e+06	1.79573e+06	2.34238e+06	2.33661e+06	3.84884e+06	2.56741e+06	2.8102e+06	1.43313e+06	3.01441e+06	3.79495e+06	2.61021e+06	2.95306e+06	2.64784e+06	2.7364e+06
				594.854	1429.42	36483.5	0	45739.4	190605	125434	324185	656432	882621	777156	972942	307836	1.13877e+06	0	338906	836667	792036	739452
				867.809	1429.39	3.67959e+06	1.31958e+06	1.44368e+06	3.04736e+06	1.37099e+06	2.58306e+06	1.41172e+06	5.23296e+06	2.35509e+06	3.04228e+06	1.10436e+06	1.0313e+06	3.15457e+06	2.65938e+06	2.67275e+06	2.60996e+06	2.1968e+06
				458.879	1429.32	0	0	0	193498	136962	373155	938116	1.57177e+06	1.2326e+06	1.27334e+06	562024	1.24745e+06	0	711349	1.0403e+06	1.17065e+06	1.06429e+06
				716.841	1429.2	2.46284e+06	2.37568e+06	1.38474e+06	1.70232e+06	772323	1.2279e+06	781344	746868	808357	845867	376265	597320	3.69826e+06	1.38205e+06	1.06061e+06	1.08016e+06	987796
				1030.8	1428.97	966075	1.19052e+06	700977	2.38521e+06	460672	1.26904e+06	693117	866627	773293	849032	338432	789414	398879	1.09296e+06	1.26944e+06	1.03875e+06	737222
				597.856	1428.87	1.4644e+06	1.3199e+06	801924	1.29404e+06	350181	1.04531e+06	910430	1.01217e+06	1.10851e+06	1.09782e+06	509434	1.33395e+06	795273	1.02997e+06	993396	1.99604e+06	1.123e+06
				826.838	1428.82	2.87991e+06	3.27133e+06	1.37286e+06	7.5958e+06	2.03268e+06	1.64297e+06	1.69387e+06	2.68655e+06	2.28089e+06	3.04973e+06	1.00246e+06	2.73235e+06	984562	3.74506e+06	3.38539e+06	4.47265e+06	2.99235e+06
				663.847	1428.48	4.61234e+06	3.92422e+06	2.37342e+06	3.19536e+06	1.41682e+06	2.65328e+06	3.01679e+06	3.04247e+06	1.50455e+06	2.92052e+06	3.73029e+06	4.137e+06	4.52062e+06	3.51796e+06	3.42842e+06	3.51526e+06	2.96332e+06
				918.806	1427.96	3.41278e+06	3.27835e+06	1.77941e+06	2.65426e+06	1.00419e+06	1.83173e+06	990081	960578	908934	1.09433e+06	444633	1.35227e+06	4.13872e+06	1.96881e+06	1.30404e+06	1.29666e+06	1.04932e+06
				534.922	1427.03	3.32103e+06	2.15813e+06	1.86228e+06	2.31848e+06	1.17995e+06	1.89932e+06	1.85809e+06	2.16125e+06	2.50863e+06	2.74944e+06	1.23243e+06	1.8474e+06	5.11e+06	1.80431e+06	2.2915e+06	2.09123e+06	2.3234e+06
				698.91	1427.03	8.29561e+06	7.08152e+06	6.43876e+06	8.38541e+06	6.37754e+06	8.97165e+06	9.34042e+06	9.64669e+06	8.03939e+06	8.59398e+06	8.37779e+06	9.62941e+06	2.18202e+07	8.04771e+06	8.92377e+06	9.19507e+06	1.03615e+07
				656.884	1426.99	4.60621e+07	1.89506e+07	1.92477e+07	2.94731e+07	1.19852e+07	1.87106e+07	1.87117e+07	8.90199e+06	7.35625e+06	9.09461e+06	4.11138e+06	9.28048e+06	2.8956e+07	1.76336e+07	9.77702e+06	9.55583e+06	7.44921e+06
				512.877	1426.82	3.16113e+06	2.38845e+06	1.24134e+06	1.71001e+06	731640	1.46438e+06	1.29761e+06	1.19456e+06	1.03651e+06	1.13027e+06	863731	1.35798e+06	3.97032e+06	1.35162e+06	1.08355e+06	2.74131e+06	964116
				724.871	1426.26	2.63381e+07	2.70528e+07	1.76694e+07	2.50192e+07	9.79373e+06	1.25378e+07	1.26668e+07	5.76297e+06	7.16202e+06	8.3832e+06	3.74466e+06	1.44173e+07	2.30916e+07	1.68756e+07	9.44373e+06	7.69907e+06	6.9717e+06
				877.837	1425.58	1.0151e+07	1.11738e+07	7.36304e+06	1.17146e+07	9.01725e+06	8.2488e+06	4.02277e+06	8.58508e+06	3.48443e+06	4.80653e+06	2.31479e+06	5.06042e+06	7.498e+06	8.91258e+06	6.1746e+06	5.06422e+06	3.97463e+06
				588.897	1425.3	3.87271e+07	4.07189e+07	3.17709e+07	4.31175e+07	1.98472e+07	3.1342e+07	1.34761e+07	1.28636e+07	1.35033e+07	1.59572e+07	6.66876e+06	1.49786e+07	3.9943e+07	2.97879e+07	1.77184e+07	1.51074e+07	1.28783e+07
				578.869	1425.07	1.07207e+07	9.54697e+06	4.00219e+06	6.47596e+06	3.2357e+06	7.43975e+06	4.09743e+06	4.71317e+06	3.78629e+06	4.30462e+06	1.56276e+06	4.4418e+06	1.21202e+07	5.52896e+06	4.45915e+06	4.38121e+06	4.02379e+06
				945.826	1425.02	5.27582e+06	5.24504e+06	2.85263e+06	5.48032e+06	2.88611e+06	3.79741e+06	2.72905e+06	5.71586e+06	2.00818e+06	2.24829e+06	1.09943e+06	2.49869e+06	4.7072e+06	4.6679e+06	3.45556e+06	2.41372e+06	2.55681e+06
				526.866	1424.89	0	0	45473.1	104256	141405	578364	1.41584e+06	1.2792e+06	1.40492e+06	1.65661e+06	683138	1.39114e+06	56530.2	605282	1.29744e+06	1.35311e+06	1.35113e+06
				673.875	1424.33	8.79248e+06	1.16691e+07	5.76124e+06	1.03253e+07	4.07155e+06	1.13078e+07	7.6687e+06	7.00682e+06	4.678e+06	6.10271e+06	2.67381e+06	5.96228e+06	6.94564e+06	8.84938e+06	6.07594e+06	6.68624e+06	5.15204e+06
				612.849	1424.26	556569	480182	386927	862841	118434	823894	769177	991763	1.00049e+06	2.06864e+06	794525	1.30467e+06	0	990248	1.21613e+06	1.13424e+06	1.36724e+06
				741.863	1424.23	2.49277e+07	2.64679e+07	1.59814e+07	2.68625e+07	1.31072e+07	2.16835e+07	1.1483e+07	7.55104e+06	1.11419e+07	1.44437e+07	6.74461e+06	1.46607e+07	1.82226e+07	2.27378e+07	1.5059e+07	1.47319e+07	1.23227e+07
				809.85	1424.22	8.81244e+06	8.73995e+06	5.62245e+06	8.72532e+06	3.2287e+06	7.37611e+06	8.70296e+06	3.8181e+06	3.2471e+06	4.34969e+06	1.90731e+06	4.99821e+06	6.63083e+06	6.58104e+06	4.68275e+06	4.3828e+06	3.84965e+06
				374.906	1424.14	7.47614e+06	5.76513e+06	2.8685e+06	3.95337e+06	1.94197e+06	3.8045e+06	3.46861e+06	3.26079e+06	2.5039e+06	2.93272e+06	1.17038e+06	2.53646e+06	8.33373e+06	3.77181e+06	3.09916e+06	3.09129e+06	2.87263e+06
				622.878	1424.14	5.17654e+06	5.93218e+06	3.14184e+06	5.94075e+06	2.988e+06	4.92589e+06	2.27558e+06	8.59125e+06	5.2723e+06	6.76431e+06	3.01155e+06	1.39086e+07	2.94389e+06	5.91817e+06	6.85316e+06	7.09399e+06	6.34021e+06
				426.923	1424.04	2.7525e+06	2.4332e+06	1.47095e+06	2.22646e+06	1.00459e+06	1.82094e+06	1.40668e+06	1.30915e+06	911342	1.24259e+06	543891	1.28027e+06	2.48329e+06	1.71648e+06	1.49721e+06	1.12983e+06	1.01841e+06
				366.939	1423.84	2.45055e+06	2.03805e+06	1.59224e+06	2.16882e+06	1.144e+06	2.92965e+06	2.01856e+06	2.29263e+06	1.79474e+06	3.27226e+06	1.09734e+06	1.99937e+06	4.97005e+06	2.19432e+06	2.39535e+06	2.09856e+06	2.2548e+06
				714.843	1423.58	7.33986e+06	7.35265e+06	3.66069e+06	5.18264e+06	2.18986e+06	8.0165e+06	2.66234e+06	3.85731e+06	2.29525e+06	5.27714e+06	1.23668e+06	4.21252e+06	9.37855e+06	3.98406e+06	3.73102e+06	3.34858e+06	2.26889e+06
		Stearic acid	-1.84113	283.264	1423.29	1.66239e+07	1.63488e+07	3.92754e+06	1.38055e+07	1.34914e+07	7.00383e+06	6.83995e+06	1.96504e+07	5.54185e+06	7.2789e+06	5.02183e+06	1.42859e+07	1.97673e+07	1.1577e+07	2.64771e+07	8.28958e+06	1.36239e+07
				249.964	1423.04	3.40739e+06	3.37932e+06	1.69481e+06	2.43052e+06	1.33426e+06	2.13013e+06	1.96984e+06	1.13043e+06	1.01131e+06	1.08283e+06	550328	970605	4.09715e+06	2.16608e+06	1.51731e+06	1.10777e+06	980867
				646.857	1422.95	1.1333e+07	1.01375e+07	4.66024e+06	7.20098e+06	3.59745e+06	1.19939e+07	4.0498e+06	2.71456e+06	2.40885e+06	4.43912e+06	1.9777e+06	3.42067e+06	9.58366e+06	6.40029e+06	5.44068e+06	4.4388e+06	4.24336e+06
				792.861	1422.95	1.32767e+07	12956170	8.09316e+06	1.27385e+07	4.48927e+06	1.65246e+07	2.9605e+06	3.9851e+06	4.81669e+06	3.68894e+06	1.83293e+06	4.10888e+06	8.99655e+06	8.62182e+06	3.82114e+06	4.10055e+06	3.00002e+06
				996.821	1422.93	4.58202e+06	5.08958e+06	3.16453e+06	3.96673e+06	6.31264e+06	3.93051e+06	1.10319e+06	1.28176e+06	1.075e+06	1.1342e+06	449818	3.20353e+06	4.18582e+06	2.68136e+06	1.24482e+06	843857	745760
				453.926	1422.92	3.36943e+06	3.39686e+06	1.78964e+06	2.93669e+06	1.22067e+06	1.88158e+06	995520	959864	975642	754144	478093	1.05753e+06	3.41184e+06	1.92474e+06	1.16726e+06	1.00529e+06	915867
				731.833	1422.82	6.12864e+06	5.57415e+06	2.93674e+06	3.06584e+06	3.38963e+06	2.03409e+06	3.31311e+06	6.50602e+06	6.77881e+06	4.175e+06	862765	4.03982e+06	6.18597e+06	5.03957e+06	4.28917e+06	3.16497e+06	4.36762e+06
				850.819	1422.62	3.79431e+06	3.5609e+06	2.90879e+06	2.78079e+06	1.39728e+06	2.30428e+06	927694	1.31347e+06	3.77696e+06	1.62616e+06	603725	2.2016e+06	3.75462e+06	2.43322e+06	2.13213e+06	1.83374e+06	3.41819e+06
				580.864	1422.34	3.83342e+06	3.65309e+06	1.63322e+06	2.84495e+06	1.54779e+06	1.99651e+06	1.00369e+06	1.34924e+06	2.00094e+06	1.42581e+06	667497	1.70364e+06	4.34673e+06	2.26149e+06	1.82154e+06	1.45938e+06	1.13503e+06
				595.859	1422.3	5.19416e+06	4.50542e+06	2.29603e+06	4.65098e+06	1.85437e+06	3.45167e+06	3.12803e+06	4.15655e+06	7.73958e+06	3.88015e+06	1.85144e+06	2.08109e+06	4.97386e+06	4.55055e+06	4.66655e+06	3.8507e+06	3.73226e+06
				527.87	1422.13	2.52233e+06	2.16746e+06	1.13805e+06	2.32734e+06	968492	2.77394e+06	3.19891e+06	1.88606e+06	3.33516e+06	2.67969e+06	1.17627e+06	3.53774e+06	2.56849e+06	2.26729e+06	2.34473e+06	2.32946e+06	2.01245e+06
				782.831	1421.98	6.91717e+06	5.58928e+06	4.91574e+06	4.63589e+06	5.37078e+06	4.44828e+06	2.66484e+06	3.34953e+06	3.12564e+06	2.67688e+06	958361	2.80193e+06	5.92084e+06	4.07593e+06	2.68535e+06	2.38772e+06	2.87403e+06
				204.939	1421.6	2.34369e+06	2.21965e+06	2.66586e+06	3.02964e+06	1.81431e+06	2.68602e+06	1.71381e+06	1.52029e+06	1.69144e+06	1.45344e+06	808710	1.58248e+06	2.26688e+06	2.93138e+06	1.53091e+06	1.3295e+06	1.09741e+06
				554.891	1421.48	3.52193e+06	4.03087e+06	2.49626e+06	5.05325e+06	2.60864e+06	4.48951e+06	4.04e+06	3.75369e+06	3.88147e+06	4.83478e+06	2.65524e+06	5.30946e+06	3.04918e+06	5.28141e+06	5.57621e+06	4.6591e+06	4.47895e+06
				367.917	1421.44	117847	58761.5	58927.3	226259	80105.2	351879	649394	605215	591333	636681	508025	884901	60347.3	528539	828530	766877	762529
		CDP-DG(18:0/22:3(10Z,13Z,16Z))	-3.73869	1058.58	1421.34	917835	2.68975e+06	341425	252766	785627	1.0853e+06	411257	1.11039e+06	334001	1.01023e+06	49202.3	777894	0	312921	44142.2	64527.8	89439.9
				196.914	1421.13	334099	379139	630003	471212	1.28102e+06	508061	901919	737645	635633	593442	372061	435100	584918	668932	660260	795332	712927
				510.881	1420.99	1.09673e+07	9.69844e+06	4.22075e+06	5.99483e+06	3.25705e+06	6.60009e+06	5.96408e+06	3.67567e+06	3.14241e+06	4.05566e+06	1.98064e+06	4.58775e+06	1.09301e+07	5.00988e+06	4.59538e+06	4.2936e+06	3.92818e+06
				894.828	1420.99	1.53704e+06	3.86851e+06	1.27848e+06	2.50128e+06	920180	2.86956e+06	1.65772e+06	1.23819e+06	1.84463e+06	2.65325e+06	740124	1.85954e+06	754329	2.3786e+06	2.23332e+06	2.06763e+06	1.78564e+06
				962.816	1420.98	1.42109e+06	1.86343e+06	1.15142e+06	3.27623e+06	1.47167e+06	2.02733e+06	1.23506e+06	1.1988e+06	1.38975e+06	1.39471e+06	1.1636e+06	1.43954e+06	570623	2.13194e+06	1.60893e+06	2.18366e+06	1.57845e+06
				630.884	1420.69	3.52888e+06	2.31867e+06	2.10803e+06	2.96244e+06	984628	4.1749e+06	1.09847e+06	1.45717e+06	2.60716e+06	1.48986e+06	570143	1.58543e+06	3.01078e+06	2.32032e+06	1.7147e+06	1.21591e+06	1.04814e+06
				1057.58	1420.6	813135	1.69255e+06	370593	564984	807661	1.55577e+06	867222	1.46466e+06	304742	1.60837e+06	0	1.34439e+06	0	275094	75446.4	152094	187808
				799.819	1420.51	2.86405e+06	2.96904e+06	1.64436e+06	2.96498e+06	3.05579e+06	2.18197e+06	1.38164e+06	1.15535e+06	1.94493e+06	2.03888e+06	911182	2.31098e+06	2.1004e+06	2.41109e+06	2.23865e+06	1.98752e+06	2.10879e+06
				521.912	1420.47	3.50902e+06	2.82874e+06	2.19211e+06	2.72837e+06	1.54609e+06	1.92562e+06	940915	1.03751e+06	751951	910185	563411	1.19641e+06	3.32701e+06	1.7383e+06	1.36555e+06	930448	790899
				725.874	1420.26	3.02995e+06	1.93084e+06	1.41845e+06	1.9461e+06	973654	2.07376e+06	507787	703787	603737	517377	257759	556629	1.90076e+06	1.54955e+06	788115	518740	583599
				459.884	1420.17	2.28924e+06	2.01103e+06	765363	1.48685e+06	1.69297e+06	1.73056e+06	1.2602e+06	1.85599e+06	1.70847e+06	2.65343e+06	809199	1.62787e+06	1.91872e+06	1.87579e+06	1.93616e+06	1.98054e+06	1.94579e+06
				571.879	1419.85	81174.1	281585	226965	403803	215238	884234	1.1079e+06	2.12947e+06	1.04994e+06	1.1215e+06	681596	2.85992e+06	74104.9	848212	1.5735e+06	1.72177e+06	1.5072e+06
				589.899	1418.05	4.81936e+06	5.17045e+06	2.29893e+06	3.71133e+06	2.22509e+06	3.089e+06	1.34646e+06	1.54837e+06	1.27819e+06	1.63922e+06	693210	1.01977e+06	4.04748e+06	2.788e+06	1.96752e+06	1.34644e+06	1.34851e+06
				758.854	1417.52	2.5559e+06	2.83312e+06	1.36238e+06	3.34047e+06	3.61947e+06	3.18641e+06	2.17362e+06	3.60454e+06	1.84993e+06	3.18164e+06	1.51581e+06	3.23023e+06	974342	3.19193e+06	3.62512e+06	3.04055e+06	1.80061e+06
				486.903	1417.37	2.82748e+06	2.72925e+06	2.12092e+06	3.64388e+06	2.09336e+06	3.58021e+06	2.58319e+06	3.33538e+06	3.16096e+06	4.19397e+06	1.95402e+06	4.32304e+06	2.33076e+06	3.96822e+06	4.46064e+06	4.24086e+06	4.12206e+06
				418.916	1417.17	2.8338e+06	3.34034e+06	1.98371e+06	3.3688e+06	2.17653e+06	3.86649e+06	2.69066e+06	3.86822e+06	3.23359e+06	4.0092e+06	2.00691e+06	4.41923e+06	2.76647e+06	4.13782e+06	4.80136e+06	4.99675e+06	4.05663e+06
				281.248	1416.69	4.4074e+06	2.51018e+06	1.95871e+06	2.11512e+06	1.06014e+06	1.8857e+06	940235	1.25868e+06	1.07886e+06	1.40811e+06	1.15158e+06	1.21211e+06	5.35795e+06	3.18854e+06	1.42831e+06	1.07957e+06	1.21762e+06
		(9Z)-(7S,8S)-Dihydroxyoctadecenoic acid	-0.671931	313.238	1416.46	3.93055e+06	4.6794e+06	2.58868e+06	4.51157e+06	8.12433e+06	4.91893e+06	5.36481e+06	7.87824e+06	6.74666e+06	4.94127e+06	3.63411e+06	7.67247e+06	3.68064e+06	6.8264e+06	6.70043e+06	6.99992e+06	5.06272e+06
				928.833	1416.45	9.00195e+06	9.22912e+06	5.77487e+06	8.08103e+06	8.86022e+06	8.77435e+06	1.98247e+06	2.38632e+06	2.31235e+06	2.32876e+06	1.29077e+06	1.82467e+06	7.15847e+06	6.054e+06	3.36479e+06	2.78842e+06	1.66376e+06
				860.847	1416.43	1.27405e+07	1.32403e+07	9.75077e+06	1.24893e+07	6.38588e+06	1.04465e+07	3.02513e+06	4.42029e+06	2.60236e+06	3.68431e+06	1.70945e+06	2.41588e+06	1.02151e+07	8.64016e+06	4.28763e+06	4.36643e+06	3.0095e+06
				606.89	1416.4	1.62777e+06	1.92618e+06	1.02091e+06	2.13163e+06	1.99683e+06	1.82938e+06	658320	793120	617523	1.20712e+06	430462	1.10696e+06	794668	1.41576e+06	1.22831e+06	1.05614e+06	843037
				690.866	1416.21	3.12834e+06	3.53921e+06	1.9121e+06	3.77806e+06	2.14829e+06	4.27547e+06	2.34077e+06	3.57705e+06	3.11884e+06	3.49226e+06	1.78968e+06	4.45708e+06	1.73744e+06	4.31635e+06	4.50086e+06	3.78778e+06	3.67377e+06
				605.889	1415.74	2.12454e+07	2.22648e+07	1.48392e+07	2.4194e+07	1.12854e+07	1.85933e+07	1.09997e+07	12655751	1.07899e+07	1.29072e+07	6.76991e+06	1.52815e+07	1.70648e+07	2.09869e+07	1.53826e+07	1.29959e+07	1.14175e+07
				1013.81	1414.95	3.05838e+06	3.63957e+06	5.44168e+06	4.07745e+06	5.38465e+06	3.55231e+06	1.29016e+06	1.29789e+06	1.22158e+06	2.15622e+06	685769	2.01831e+06	4.20114e+06	3.00604e+06	2.05213e+06	1.48923e+06	1.546e+06
				282.941	1414.91	1.72685e+06	1.40479e+06	1.04772e+06	1.83267e+06	1.00975e+06	3.0884e+06	1.78778e+06	1.36241e+06	1.88198e+06	2.2783e+06	1.15813e+06	3.55814e+06	1.11614e+06	2.1534e+06	2.22349e+06	2.25815e+06	2.41385e+06
				391.897	1414.84	2.56121e+06	2.20249e+06	786314	1.69972e+06	1.15951e+06	1.72036e+06	1.96221e+06	1.9745e+06	1.76008e+06	2.07359e+06	880065	2.19646e+06	2.9541e+06	1.89098e+06	2.37588e+06	2.01157e+06	1.98865e+06
				663.846	1413.97	4.61893e+06	3.84324e+06	1.83573e+06	3.1651e+06	1.87875e+06	2.1167e+06	2.19194e+06	3.42342e+06	3.64456e+06	3.30601e+06	1.38447e+06	3.1119e+06	4.30553e+06	3.30308e+06	3.47065e+06	3.21228e+06	2.97098e+06
				918.806	1413.97	4.03945e+06	3.45369e+06	2.62995e+06	2.87356e+06	1.80196e+06	2.59789e+06	1.33735e+06	1.66111e+06	1.04915e+06	1.34252e+06	631287	987242	4.34541e+06	2.47615e+06	4.97425e+06	1.43792e+06	1.17268e+06
				323.909	1413.91	2.45177e+06	2.26362e+06	1.35143e+06	2.08109e+06	966461	1.93238e+06	1.76745e+06	1.99415e+06	1.97686e+06	2.21519e+06	1.20282e+06	2.56728e+06	2.7888e+06	2.18147e+06	2.33715e+06	2.12963e+06	2.30536e+06
				526.866	1413.74	34297.9	0	96610.2	208947	252414	569640	1.75239e+06	1.46503e+06	1.77696e+06	1.36576e+06	561755	1.2973e+06	66798.4	777321	1.37555e+06	1.41816e+06	1.27359e+06
				797.736	1412.14	2.46831e+06	2.20813e+06	710952	914801	311815	751146	326862	283305	303398	808205	413150	1.02407e+06	4.89198e+06	689892	495914	574144	688600
				1087.61	1412.11	4.78981e+06	7.50016e+06	2.73788e+06	3.57583e+06	4.93636e+06	8.25368e+06	2.83488e+06	7.85392e+06	3.55618e+06	5.72178e+06	477915	4.79077e+06	964465	2.63687e+06	2.10828e+06	1.88715e+06	1.71271e+06
				1088.61	1412.11	2.2863e+06	3.64877e+06	1.27357e+06	1.89327e+06	2.52567e+06	4.33172e+06	1.21332e+06	3.92013e+06	1.7923e+06	2.88393e+06	187253	3.06762e+06	715014	1.32467e+06	908117	994188	911616
				1089.61	1412.11	804573	1.25519e+06	258414	481508	1.02282e+06	1.94625e+06	503850	1.7853e+06	687200	1.34886e+06	20108.8	1.03157e+06	0	320911	272890	188914	203015
				1150.61	1412.06	652485	1.05933e+06	350179	392100	941451	1.78846e+06	558551	2.16986e+06	822291	1.30295e+06	91627.6	1.2001e+06	0	212617	306628	197275	250244
				308.916	1412	4.48274e+06	3.43017e+06	1.68098e+06	2.23105e+06	1.7327e+06	2.07186e+06	1.74392e+06	1.93107e+06	1.7646e+06	1.5916e+06	608147	1.56977e+06	5.34777e+06	1.83725e+06	1.93927e+06	1.89021e+06	1.48181e+06
				1085.61	1412	7.26773e+06	1.07701e+07	4.00384e+06	5.57135e+06	7.31687e+06	1.22327e+07	4.05509e+06	1.05526e+07	5.15312e+06	8.76122e+06	815017	8.72203e+06	0	3.35057e+06	3.30034e+06	3.03743e+06	2.77868e+06
				1086.61	1412	7.09846e+06	1.03422e+07	3.64167e+06	5.16996e+06	6.83265e+06	1.14426e+07	3.72904e+06	1.00257e+07	4.72437e+06	7.75396e+06	792910	7.76122e+06	1.30198e+06	3.02274e+06	2.87453e+06	2.70515e+06	2.61294e+06
				1123.59	1412	803136	1.46248e+06	303183	235392	743597	1.08542e+06	231769	1.34582e+06	461322	960024	47569.1	724608	0	150143	92767.5	280628	77932
				1122.59	1411.93	571241	919651	279882	375349	677995	1.16757e+06	211460	1.14536e+06	454037	893827	16742.4	905879	122712	96811.3	134149	194294	292600
				798.738	1411.82	885993	790007	292986	451120	34417.8	119072	0	30588.8	0	226626	94416.6	0	3.08833e+06	64231.3	0	37414.3	107332
				1148.61	1411.12	703895	1.43543e+06	734755	579201	1.54488e+06	2.67056e+06	1.30885e+06	2.84294e+06	1.33591e+06	2.20592e+06	186512	1.59664e+06	0	709686	665945	674751	404475
				1149.61	1411.11	710674	1.46193e+06	650654	467690	1.31271e+06	2.72541e+06	1.06651e+06	2.93848e+06	1.25528e+06	1.78412e+06	90495.4	1.59136e+06	109804	365642	463351	503025	556393
				1121.59	1410.99	988487	1.21371e+06	226153	413922	645396	1.39634e+06	488749	1.40005e+06	641363	1.13409e+06	20789.5	636950	0	117609	232579	84718.3	113150
				1124.59	1410.98	481628	591491	107883	163281	345218	801542	210499	842248	237648	528032	0	571421	0	85438.4	37725.6	0	0
				1151.61	1410.96	62964.6	238211	110193	252422	526860	886174	132665	1.12509e+06	438625	575732	36314.5	646310	0	48185.3	0	0	111889
				223.841	1410.83	0	0	0	0	84631.3	28151.7	485849	592558	696522	570996	379247	440594	0	89786.3	629031	668996	725863
				442.894	1410.81	7.39288e+06	5.86812e+06	3.09462e+06	4.32363e+06	2.50824e+06	3.71124e+06	3.43545e+06	4.09938e+06	3.07994e+06	3.07581e+06	1.43862e+06	5.54698e+06	7.17607e+06	4.29123e+06	3.22058e+06	3.09222e+06	2.68192e+06
				223.028	1410.69	3.37064e+06	1.96844e+06	1.72716e+06	1.86302e+06	2.84018e+06	1.86846e+06	2.02759e+06	2.47106e+06	3.97711e+06	1.07715e+06	677476	1.26057e+06	5.22834e+06	2.11919e+06	1.68627e+06	1.43385e+06	1.43778e+06
				183.916	1410.39	0	0	15201.9	0	33337.8	56020.6	344608	357419	186847	79795.8	45861.4	33048	0	54063.2	88174.2	200697	134908
				374.906	1410.02	1.13826e+07	9.42533e+06	4.33805e+06	5.82e+06	3.70678e+06	4.0713e+06	6.42649e+06	4.75194e+06	4.15722e+06	4.23197e+06	1.90967e+06	4.38776e+06	1.35102e+07	5.12374e+06	4.57455e+06	4.20644e+06	4.15015e+06
				384.935	1409.98	6.17906e+07	4.2803e+07	2.18027e+07	6.0164e+07	2.06587e+07	3.29374e+07	1.86131e+07	1.91759e+07	1.63418e+07	1.56189e+07	6.44201e+06	1.46141e+07	4.59958e+07	3.57022e+07	17814050	1.54272e+07	1.45071e+07
				366.143	1409.57	0	0	44270.9	99807.2	208653	203188	947856	756671	314117	74662.7	86245.5	143982	0	145495	177782	216340	114580
				248.96	1409.49	6.79725e+07	6.55807e+07	5.54385e+07	5.35305e+07	5.39826e+07	5.1691e+07	5.23291e+07	3.55311e+07	2.465e+07	2.18084e+07	1.12852e+07	2.61042e+07	6.67614e+07	4.41887e+07	3.14275e+07	2.38049e+07	2.6027e+07
		3beta-Acetoxy-4-oplopanone	-8.38163	295.189	1409.49	1.98391e+06	1.52235e+06	1.30562e+06	1.58237e+06	1.26138e+06	1.51762e+06	1.3955e+06	1.5127e+06	1.09563e+06	641291	335268	714643	3.25525e+06	1.04117e+06	800062	640311	647901
		Ethyl 18-bromooctadec-17-en-5,7,15-triynoate	11.5695	375.101	1409.49	520013	552324	466500	398365	478957	631280	1.06836e+06	920362	538343	216979	92177.1	214540	495529	389423	357950	223372	166595
				419.239	1409.49	3.43235e+06	2.71923e+06	1.84738e+06	2.32542e+06	1.67175e+06	2.25323e+06	2.50546e+06	2.01016e+06	1.6026e+06	1.18828e+06	720022	1.46817e+06	6.06117e+06	2.03001e+06	1.66987e+06	1.70824e+06	1.47654e+06
				226.962	1409.48	3.2679e+06	3.44959e+06	2.51029e+06	4.49269e+06	2.96739e+06	4.39459e+06	4.10534e+06	7.22553e+06	4.41327e+06	5.10223e+06	2.0796e+06	6.58001e+06	3.5314e+06	5.89706e+06	5.71542e+06	4.22254e+06	3.9953e+06
		Praecanson A	3.49416	379.156	1409.48	566567	666474	466533	541310	635710	672711	1.42111e+06	1.47787e+06	2.31275e+06	632420	343907	795142	963338	630217	839955	817088	844281
				174.001	1409.48	512217	589525	427115	295887	544626	707165	1.36017e+06	1.32353e+06	944794	531526	314935	492241	235881	619436	628836	589819	689838
				200.017	1409.48	196372	274838	230990	136486	223543	153639	413204	317003	220695	91207.7	11057.5	0	416270	121914	94147.4	43423.6	51306.8
				211.882	1409.48	86058.3	120678	276645	150722	413391	591577	2.09373e+06	1.85835e+06	1.07247e+06	305262	104793	338121	122297	502299	807511	500073	611165
		4,6-Decadiyn-1-ol isovalerate	-2.87693	233.154	1409.48	3.87301e+06	4.113e+06	3.11633e+06	3.34024e+06	4.13228e+06	5.25038e+06	7.09064e+06	1.084e+07	5.45786e+06	3.58978e+06	2.05818e+06	3.05291e+06	5.21054e+06	5.32617e+06	5.00909e+06	4.6264e+06	4.13614e+06
				316.947	1409.48	7.47355e+07	6.17437e+07	3.15075e+07	5.26284e+07	5.29025e+07	4.68723e+07	4.41786e+07	3.54212e+07	2.40133e+07	2.17835e+07	9.4322e+06	2.60881e+07	7.21675e+07	5.108e+07	2.808e+07	4.9772e+07	2.34846e+07
				317.951	1409.48	4.6462e+06	3.97793e+06	2.05977e+06	2.72817e+06	2.00949e+06	2.83197e+06	2.19522e+06	2.33482e+06	1.38508e+06	1.1837e+06	581449	1.39488e+06	3.13931e+06	2.13821e+06	1.8135e+06	1.46145e+06	1.29648e+06
				368.241	1409.48	1.47652e+06	1.27352e+06	1.72562e+06	1.55182e+06	1.5509e+06	2.32886e+06	4.95779e+06	3.00537e+06	2.6077e+06	1.47793e+06	667900	1.4538e+06	4.39507e+06	1.53643e+06	2.19767e+06	1.76727e+06	1.8218e+06
				385.938	1409.48	3.24569e+06	2.93367e+06	1.49439e+06	2.03883e+06	1.35164e+06	4.72575e+06	1.29253e+06	851151	829057	716311	330799	809558	2.71961e+06	1.50117e+06	1.15301e+06	1.02297e+06	783992
				391.208	1409.48	3.83866e+06	2.86312e+06	1.75808e+06	1.97414e+06	1.85e+06	2.42576e+06	2.74808e+06	2.80795e+06	1.76867e+06	1.28159e+06	583236	1.26364e+06	5.40291e+06	2.19227e+06	1.74323e+06	1.47114e+06	1.25535e+06
				453.926	1409.48	3.37117e+06	3.35235e+06	1.69164e+06	2.31182e+06	1.61501e+06	2.03e+06	2.43527e+06	1.6598e+06	1.04667e+06	561491	428320	891060	3.0798e+06	1.72092e+06	1.30864e+06	1.18756e+06	1.01027e+06
				306.919	1409.46	1.49054e+07	1.19115e+07	6.36514e+06	8.78734e+06	5.44073e+06	7.51536e+06	7.53893e+06	8.50986e+06	5.72264e+06	5.71713e+06	2.67734e+06	6.04802e+06	1.8855e+07	7.87676e+06	6.49238e+06	6.23401e+06	6.21795e+06
				398.215	1409.45	192647	142570	386829	561072	773952	1.13886e+06	2.37781e+06	1.76192e+06	1.4995e+06	866582	520566	1.0298e+06	363089	1.06154e+06	1.20869e+06	1.26011e+06	1.19162e+06
				195.952	1409.43	2.56221e+06	1.98673e+06	1.56712e+06	1.28548e+06	2.4474e+06	3.72122e+06	5.18578e+06	3.8014e+06	2.46063e+06	1.78943e+06	1.09279e+06	2.00533e+06	4.3359e+06	1.91359e+06	2.11691e+06	2.12888e+06	2.13868e+06
				206.006	1409.36	392846	444314	546468	290796	733633	422044	898980	671078	451703	91472	119524	100840	1.01528e+06	305430	227053	227855	81816.6
				232.986	1409.32	2.47133e+06	1.93305e+06	1.38321e+06	1.57385e+06	1.16496e+06	1.70738e+06	1.34141e+06	959601	644383	504299	176728	455232	2.14166e+06	1.43742e+06	799191	679613	593204
				272.075	1409.32	0	67840.8	233152	108942	590144	707086	1.41235e+06	1.02531e+06	412574	102661	47096	0	197397	371738	215504	167448	151801
				216.048	1409.27	68045.5	0	671672	663573	2.02846e+06	2.42213e+06	4.63614e+06	3.01747e+06	2.61887e+06	578151	283693	433293	103208	2.94982e+06	1.57891e+06	688479	338013
				256.116	1409.2	161111	215657	563336	228011	875739	881362	3.30762e+06	2.68986e+06	1.11964e+06	316727	209345	450274	1.10291e+06	639373	477412	561449	405319
				378.154	1409.08	1.43767e+06	1.19825e+06	2.05747e+06	1.57502e+06	3.14572e+06	2.98703e+06	7.48557e+06	4.98403e+06	3.81979e+06	1.79109e+06	941140	1.53554e+06	5.20357e+06	2.6075e+06	2.36569e+06	3.61535e+06	2.16e+06
				240.928	1409.01	2.99305e+06	2.42937e+06	1.25552e+06	1.62593e+06	1.00011e+06	1.63476e+06	2.08929e+06	1.49043e+06	1.65629e+06	987431	488010	1.25968e+06	4.04691e+06	1.64816e+06	1.56624e+06	1.27061e+06	1.06146e+06
		Sinulobatin A	4.52402	341.214	1408.96	544044	239985	270818	165423	479637	553924	1.42878e+06	776704	691092	269999	161547	187787	673952	439822	302561	435906	348667
				340.211	1408.88	2.64984e+06	2.40142e+06	2.46416e+06	2.75114e+06	3.90099e+06	4.38861e+06	8.6898e+06	9.69275e+06	3.99488e+06	2.67372e+06	1.48747e+06	2.72912e+06	7.37897e+06	2.7794e+06	3.91829e+06	3.11945e+06	3.05652e+06
				312.179	1408.86	215710	176697	451487	247767	505318	624454	1.0082e+06	805626	379611	373965	221857	354317	761015	283286	349663	240837	362973
				249.964	1408.81	3.53067e+06	3.28108e+06	2.00985e+06	2.47107e+06	1.68976e+06	2.56951e+06	2.47612e+06	1.57678e+06	1.16236e+06	1.09844e+06	497369	1.0342e+06	3.61309e+06	2.43516e+06	1.56403e+06	1.28903e+06	1.01155e+06
				459.195	1408.81	4.47466e+06	3.32703e+06	2.435e+06	2.59901e+06	2.65847e+06	3.21247e+06	4.73788e+06	3.99162e+06	2.57736e+06	1.99711e+06	767041	1.446e+06	7.03053e+06	2.82207e+06	2.23384e+06	1.94375e+06	1.75525e+06
				324.106	1408.71	120263	217433	506757	119698	800435	871922	2.6344e+06	1.55857e+06	1.11007e+06	362989	185520	318114	1.12019e+06	702256	532511	545512	663807
				185.91	1408.58	1.05971e+06	1.32177e+06	1.40968e+06	1.7427e+06	1.80899e+06	4.04082e+06	2.52279e+07	1.23322e+07	9.60185e+06	6.84201e+06	2.26891e+06	3.7569e+06	1.25891e+06	3.26012e+06	7.2993e+06	6.70509e+06	6.90213e+06
				197.071	1408.58	923581	371468	191630	310078	407885	350925	1.01404e+06	670559	706481	316927	163731	371854	1.01743e+06	296802	328408	419485	592454
				238.931	1408.54	9.08947e+06	7.40315e+06	3.90565e+06	4.38825e+06	3.60726e+06	5.28535e+06	5.42795e+06	4.55135e+06	3.69684e+06	3.81929e+06	1.51086e+06	3.04616e+06	1.30534e+07	4.39187e+06	4.22232e+06	4.01444e+06	3.44162e+06
		Ceriporic acid C	-8.91404	351.251	1408.54	1.2812e+07	8.04153e+06	5.60974e+06	5.34437e+06	4.70935e+06	6.6262e+06	8.73057e+06	6.46782e+06	6.12436e+06	4.66463e+06	2.39673e+06	4.86704e+06	1.41889e+07	6.31859e+06	4.94086e+06	4.86174e+06	4.66904e+06
				381.225	1408.54	4.0023e+06	4.03786e+06	3.23836e+06	4.99416e+06	3.02895e+06	4.93189e+06	5.88155e+06	5.38472e+06	4.73254e+06	4.5089e+06	2.23465e+06	4.3419e+06	3.11731e+06	4.72131e+06	5.32221e+06	4.73701e+06	4.37912e+06
		7-Sulfocholic acid	-20.0345	487.227	1408.54	2.55038e+06	2.23814e+06	1.89366e+06	2.33696e+06	1.74147e+06	2.1198e+06	3.1997e+06	2.17218e+06	1.73265e+06	1.31769e+06	556618	1.33384e+06	4.53206e+06	1.70867e+06	1.55605e+06	1.29795e+06	1.33414e+06
				527.181	1408.54	3.14861e+06	3.09325e+06	2.27298e+06	2.71409e+06	2.35893e+06	2.96325e+06	4.35363e+06	2.63071e+06	2.15749e+06	1.55913e+06	744700	1.63943e+06	5.63182e+06	2.42994e+06	1.96974e+06	1.72738e+06	1.59568e+06
				217.9	1408.44	26489.5	81920.8	199862	62042.3	369991	181895	2.68508e+06	2.20411e+06	1.57481e+06	1.65031e+06	530263	757367	46188.6	454839	1.40556e+06	1.48077e+06	1.42686e+06
				352.255	1408.43	1.35816e+06	1.24381e+06	853001	989443	944050	1.08301e+06	1.48619e+06	1.11025e+06	875079	738826	303930	589609	2.01489e+06	1.0576e+06	818268	713802	593860
		Gibberellin A36	-7.20158	361.163	1408.43	4.02851e+06	3.58111e+06	2.18944e+06	2.51881e+06	2.8997e+06	3.3708e+06	4.88118e+06	3.79577e+06	3.60271e+06	1.73411e+06	752387	1.50536e+06	8.46862e+06	2.23317e+06	2.16576e+06	2.04712e+06	1.73876e+06
				517.2	1408.33	546130	714683	529344	639231	950810	1.07937e+06	1.88593e+06	1.06066e+06	881205	870449	315384	618666	246373	998804	949089	853109	721966
				307.115	1408.33	868865	496689	439829	399527	467967	568046	1.1279e+06	676517	544163	207205	55816.5	166748	1.15674e+06	135691	262793	294784	295864
		13-Dihydrodaunorubicin	-2.43103	528.186	1408.32	589008	531679	308215	249709	435502	352693	573319	549232	321512	86087.8	65476.2	110020	622151	233196	263746	157831	275561
				324.223	1408.25	2.29532e+06	2.02086e+06	1.34673e+06	1.71435e+06	1.14488e+06	1.8797e+06	2.92869e+06	1.4582e+06	1.33801e+06	1.08488e+06	542490	1.08438e+06	2.74432e+06	1.39008e+06	1.20169e+06	1.12031e+06	1.21629e+06
				562.898	1408.18	5.78258e+06	5.20684e+06	2.95476e+06	4.34928e+06	2.68487e+06	3.73544e+06	3.26955e+06	2.03191e+06	2.99684e+06	2.36075e+06	886456	1.58127e+06	4.81595e+06	3.53528e+06	2773406	2.34272e+06	2.08625e+06
				158.974	1408.17	7.40581e+07	4.16905e+07	2.34649e+07	3.63916e+07	2.3978e+07	4.85869e+07	4.44328e+07	8.51013e+07	7.33648e+07	4.55595e+07	3.03787e+07	4.623e+07	3.95539e+07	5.43755e+07	1.37819e+08	8.30748e+07	6.387e+07
				323.221	1408.17	1.05906e+07	1.0046e+07	6.07584e+06	8.82655e+06	6.27253e+06	8.78594e+06	1.23717e+07	1.14183e+07	8.89845e+06	6.02184e+06	1.94004e+06	5.86833e+06	1.57991e+07	7.86379e+06	3.91403e+06	5.78609e+06	4.93392e+06
		11-Hydroxyiridodial glucoside pentaacetate	9.70247	555.214	1408.17	2.541e+06	1.91544e+06	1.68572e+06	2.02405e+06	1.3755e+06	1.78722e+06	2.26712e+06	1.62192e+06	1.33744e+06	1.15888e+06	539970	1.32453e+06	3.72713e+06	1.73502e+06	1.36655e+06	1.09717e+06	1.20945e+06
				585.187	1408.17	158406	381193	600431	651661	725594	799897	1.45556e+06	1.12244e+06	723103	727472	301388	615592	71119.4	582999	825718	796038	586536
				326.195	1408.16	199439	138118	403676	260137	407818	549171	927427	553329	412936	387089	416111	501093	905938	248331	493630	460249	508472
		Eupahyssopin	-5.70725	377.158	1408.16	583136	508375	458913	408820	524082	380600	941907	465047	268278	185287	57348.5	197753	1.14347e+06	383181	396964	211575	245871
				159.974	1408.11	4.45971e+06	4.33202e+06	3.90263e+06	4.12902e+06	3.45142e+06	4.64495e+06	1.61692e+07	5.63706e+06	8.3208e+06	5.72714e+06	4.16665e+06	1.02789e+07	1.52477e+07	5.85898e+06	7.14909e+06	6.44263e+06	8.4832e+06
				180.972	1408.11	3.44934e+07	2.60612e+07	1.60211e+07	1.85027e+07	1.49603e+07	1.68839e+07	2.00055e+07	1.28244e+07	9.3685e+06	7.43418e+06	3.53562e+06	7.96247e+06	3.7803e+07	1.58167e+07	1.06588e+07	9.07271e+06	7.34289e+06
				243.953	1408.11	4.45002e+06	4.66208e+06	3.29335e+06	3.60347e+06	5.35559e+06	1.13601e+07	2.20328e+07	5.14455e+07	2.56793e+07	1.27928e+07	1.48337e+07	2.86386e+07	5.36272e+06	1.04495e+07	1.93339e+07	2.18954e+07	3.76749e+07
				340.94	1408.08	233663	422503	606845	673347	960647	1.21165e+06	3.65947e+06	7.53267e+06	6.36154e+06	4.37074e+06	2.54252e+06	5.72442e+06	269629	1.68699e+06	6.58665e+06	5.06008e+06	8.11516e+06
				520.91	1407.89	3.89719e+07	6.03981e+07	2.82526e+07	4.06472e+07	2.38677e+07	3.11669e+07	1.7679e+07	1.64533e+07	1.47298e+07	1.54395e+07	6.75399e+06	1.59635e+07	5.88174e+07	3.91611e+07	1.90495e+07	1.64586e+07	1.3285e+07
				197.962	1407.7	1.81667e+07	1.51727e+07	8.90837e+06	1.34971e+07	8.97854e+06	1.37541e+07	1.49558e+07	1.50377e+07	1.05346e+07	9.97558e+06	4.37042e+06	9.67284e+06	1.77633e+07	1.25502e+07	1.12199e+07	1.00468e+07	9802001
				255.085	1407.07	191982	134318	135775	147352	268200	176228	244038	264408	142034	80291	85201.5	136718	129478	222849	105671	119093	133728
				290.948	1407.02	2.04947e+06	1.64109e+06	1.06031e+06	1.42061e+06	1.67611e+06	1.2217e+06	2.37832e+06	1.47705e+06	1.10604e+06	990213	335039	852863	1.31243e+06	1.61804e+06	1.09423e+06	976354	750500
				1030.8	1406.92	1.19501e+06	1.92071e+06	1.08543e+06	3.18258e+06	976578	2.16375e+06	772106	1.19839e+06	1.11026e+06	1.57336e+06	573776	1.25472e+06	549244	1.645e+06	1.64615e+06	2.24266e+06	1.38655e+06
				534.922	1406.8	3.1095e+06	2.31825e+06	1.3988e+06	2.04296e+06	1.2222e+06	2.5341e+06	2.01111e+06	2.61856e+06	1.33455e+06	2.47801e+06	1.01889e+06	2.06548e+06	4.37024e+06	4.9336e+06	2.13901e+06	2.0721e+06	2.59918e+06
				366.939	1405.43	2.70773e+06	3.25594e+06	1.41918e+06	2.36476e+06	1.67953e+06	2.16985e+06	1.82064e+06	1.8935e+06	1.85353e+06	2.11945e+06	1.10536e+06	2.00713e+06	6.30285e+06	1.9215e+06	2.45393e+06	2.30488e+06	2.17808e+06
				494.91	1405.09	2.28433e+06	2.22848e+06	971478	1.86285e+06	2.79151e+06	2.16812e+06	1.3676e+06	1.15997e+06	1.53119e+06	1.02044e+06	270447	822446	2.02822e+06	1.76914e+06	995224	1.27144e+06	729424
				716.841	1405.08	3.17828e+06	2.80827e+06	1.44706e+06	1.98238e+06	1.09842e+06	1.52084e+06	873704	993516	910409	915495	517564	1.58692e+06	8.75162e+06	1.55017e+06	1.32037e+06	1.10019e+06	584705
				458.878	1404.95	0	27211.3	44574.4	135522	136088	405658	1.05742e+06	1.21751e+06	1.94357e+06	1.10132e+06	425197	1.314e+06	0	551975	1.12229e+06	1.34677e+06	1.1602e+06
				222.84	1404.89	56041.7	59504.7	273850	158993	280482	663391	2.39542e+06	2.25514e+06	2.45944e+06	4.43162e+06	1.34237e+06	4.67523e+06	0	550999	2.2919e+06	2.44952e+06	2.1398e+06
		Stearic acid	-1.6943	283.264	1404.22	1.48734e+07	1.26353e+07	8.72786e+06	1.10768e+07	6.2048e+06	9.60413e+06	8.3887e+06	6.93096e+06	6.79511e+06	7.53055e+06	4.19825e+06	1.03265e+07	1.33659e+07	8.35276e+06	7.62849e+06	1.02328e+07	1.37965e+07
		(9Z)-(7S,8S)-Dihydroxyoctadecenoic acid	-0.710739	313.238	1404.03	3.65512e+06	4.28562e+06	2.99571e+06	5.49517e+06	3.68413e+06	4.51467e+06	4.68561e+06	4.5601e+06	4.977e+06	6.35064e+06	2.75818e+06	5.75753e+06	2.86901e+06	1.21593e+07	4.73797e+06	5.6083e+06	5.11108e+06
				986.793	1403.93	2.27292e+06	1.98223e+06	1.28894e+06	1.56558e+06	1.16529e+06	1.50475e+06	761348	877555	646075	636075	296966	766517	2.34032e+06	1.37181e+06	841738	856178	723344
				698.91	1403.83	1.00515e+07	9.51668e+06	5.26425e+06	9.04244e+06	7.08665e+06	1.05226e+07	8.53218e+06	9.92087e+06	8.82485e+06	1.04279e+07	5.02687e+06	1.43216e+07	2.48169e+07	7.76605e+06	9.96362e+06	9.9091e+06	1.25056e+07
				588.897	1403.45	7.95785e+07	6.07883e+07	2.24001e+07	4.16505e+07	2.11942e+07	2.93035e+07	1.40489e+07	1.50652e+07	1.35038e+07	1.45395e+07	6.39565e+06	1.53595e+07	4.30158e+07	2.89006e+07	1.76051e+07	1.5302e+07	1.27995e+07
				724.871	1403.28	2.53539e+07	2.4763e+07	1.34214e+07	1.95553e+07	1.10378e+07	2.1107e+07	7.14946e+06	6.95799e+06	6.08054e+06	7.40898e+06	3.46543e+06	7.02818e+06	2.05129e+07	1.56236e+07	8.93608e+06	7.63452e+06	7.15536e+06
				597.856	1403.06	1.77021e+06	1.80298e+06	653050	1.64412e+06	600054	1.35199e+06	1.09519e+06	1.34332e+06	1.21471e+06	1.26951e+06	709235	1.90308e+06	1.17487e+06	1.68579e+06	1.19687e+06	685941	1.85042e+06
		TG(18:3(9Z,12Z,15Z)/20:1(11Z)/20:1(11Z))[iso3]	-11.5214	935.797	1402.92	2.43122e+06	1.76836e+06	1.22821e+06	1.77207e+06	1.12845e+06	1.92463e+06	1.1638e+06	3.12287e+06	1.0523e+06	2.12237e+06	1.03311e+06	2.18197e+06	2.30442e+06	1.47931e+06	3.43629e+06	1.17503e+06	1.58737e+06
				826.839	1402.81	1.72099e+06	2.08041e+06	975866	1.93779e+06	1.43133e+06	2.91669e+06	2.3758e+06	3.09964e+06	1.5373e+06	1.8734e+06	4.65692e+06	2.38482e+06	289925	2.26976e+06	2.1759e+06	2.71698e+06	2.0416e+06
				580.865	1401.58	3.55684e+06	2.82611e+06	1.26413e+06	2.93189e+06	1.22227e+06	1.80562e+06	3.67223e+06	1.47479e+06	1.08557e+06	1.18589e+06	675692	2.10501e+06	3.104e+06	1.87055e+06	1.24902e+06	1.16769e+06	1.15782e+06
				1149.79	1401.52	4.78082e+06	2.73115e+06	1.79068e+06	2.10124e+06	1.04522e+06	2.4166e+06	1.17329e+06	1.37493e+06	1.14463e+06	1.21214e+06	555991	1.06912e+06	790164	2.41086e+06	1.27132e+06	1.01878e+06	968291
				1064.81	1400.56	3.35831e+06	7.05657e+06	2.11071e+06	3.34696e+06	3.88073e+06	3.37914e+06	1.00693e+06	975615	794748	635179	359771	789408	2.17154e+06	2.45046e+06	1.07095e+06	738210	598841
				526.866	1400.43	44539.6	0	63810.1	178743	149231	451366	1.27588e+06	1.30421e+06	1.6668e+06	1.48569e+06	597229	1.34572e+06	0	843497	1.37611e+06	1.52002e+06	3.16921e+06
				255.921	1400.41	1.92173e+06	1.68997e+06	716023	1.42282e+06	888944	1.39448e+06	2.09502e+06	1.45692e+06	1.94449e+06	1.43581e+06	1.06964e+06	1.69783e+06	2.25076e+06	1.60114e+06	1.73619e+06	1.61427e+06	1.79271e+06
				239.067	1400.34	3.68086e+06	3.04025e+06	1.50798e+06	2.00737e+06	1.46133e+06	2.04017e+06	2.32333e+06	3.07866e+06	2.15805e+06	1.88514e+06	1.35977e+06	2.39133e+06	4.27991e+06	1.76171e+06	2.39411e+06	2.30459e+06	2.49523e+06
				996.822	1400.18	4.7554e+06	4.91029e+06	2.78694e+06	7.32868e+06	4.73547e+06	2.73995e+06	1.13462e+06	1.19528e+06	1.24688e+06	1.11339e+06	432312	1.48689e+06	3.11807e+06	2.66884e+06	1.51454e+06	1.24455e+06	1.12403e+06
				594.854	1399.09	37993.9	0	0	129420	432496	194506	1.15354e+06	1.90712e+06	795747	1.10787e+06	308936	1.16288e+06	0	277519	837060	765313	646360
				426.923	1399	2.61302e+06	2.9312e+06	2.33721e+06	2.06328e+06	2.42225e+06	2.98241e+06	1.45661e+06	1.26886e+06	1.4145e+06	1.13578e+06	649854	1.35598e+06	2.54568e+06	1.76697e+06	1.45457e+06	1.51243e+06	1.08504e+06
		TG(20:5(5Z,8Z,11Z,14Z,17Z)/22:3(10Z,13Z,16Z)/22:5(7Z,10Z,13Z,16Z,19Z))[iso6]	5.62906	1003.78	1398.89	2.26523e+06	1.74879e+06	777562	1.68516e+06	780866	864634	1.50134e+06	1.35068e+06	1.30784e+06	859710	473868	1.32513e+06	1.02918e+06	1.58327e+06	1.3811e+06	947502	1.26151e+06
				867.809	1398.35	2.7429e+06	1.94909e+06	1.34223e+06	2.00558e+06	1.85359e+06	2.24693e+06	1.77537e+06	3.92888e+06	1.6498e+06	1.98044e+06	1.32108e+06	2.03593e+06	2.53063e+06	2.57343e+06	2.18371e+06	1.82218e+06	1.51087e+06
				521.912	1397.79	3.17575e+06	3.67174e+06	1.69449e+06	2.94481e+06	3.43643e+06	2.43211e+06	1.25371e+06	1.1153e+06	960905	1.09281e+06	592190	1.04279e+06	2.76405e+06	2.00575e+06	1.32021e+06	1.01731e+06	1.02458e+06
				282.941	1397.62	1.512e+06	1.69046e+06	1.21431e+06	1.59942e+06	3.50426e+06	1.87446e+06	2.00083e+06	1.19015e+06	1.91301e+06	2.15948e+06	1.28057e+06	2.25227e+06	1.08121e+06	1.66631e+06	2.27076e+06	2.33194e+06	1.99516e+06
		CDP-DG(18:0/22:3(10Z,13Z,16Z))	-4.58446	1058.58	1397.59	211935	773662	96033.1	537423	808265	787863	299834	806999	504274	582859	0	377322	0	90623.8	0	42607.7	105647
				453.926	1397.58	4.17038e+06	4.01749e+06	2.00895e+06	2.97901e+06	1.97635e+06	3.08293e+06	974758	1.16728e+06	1.38129e+06	2.03244e+06	587208	1.20875e+06	3.44966e+06	2.42438e+06	1.47663e+06	1.35367e+06	1.21268e+06
				1057.58	1397.49	528612	701038	107390	384976	716555	1.10676e+06	433421	1.05323e+06	389598	803219	14813.5	379765	0	37105.1	324608	45807	31054.8
				201.94	1397.17	2.1016e+06	1.65589e+06	1.87884e+06	1.86149e+06	2.12914e+06	1.93875e+06	1.20712e+06	1.2149e+06	1.17765e+06	980185	665560	732023	1.58952e+06	2.1984e+06	907153	895105	716370
				280.983	1397.01	6.77153e+06	4.69636e+06	2.91537e+06	3.15762e+06	2.3695e+06	3.94425e+06	3.06797e+06	3.04698e+06	2.73367e+06	2.1098e+06	1.95303e+06	3.14075e+06	1.46954e+07	3.07895e+06	2.80144e+06	2.80482e+06	2.60113e+06
				308.916	1396.48	2.50727e+06	2.15384e+06	915696	1.71672e+06	2.14305e+06	1.27908e+06	1.41138e+06	1.13132e+06	1.25735e+06	1.04841e+06	1.46729e+06	1.07074e+06	2.96687e+06	1.15358e+06	1.07802e+06	999108	1.04862e+06
				486.904	1396.21	3.0552e+06	2.57467e+06	1.54956e+06	2.81462e+06	3.20435e+06	3.05838e+06	3.02702e+06	3.78808e+06	5.50709e+06	3.40997e+06	2.66346e+06	3.62668e+06	1.93425e+06	3.26387e+06	3.93266e+06	3.78953e+06	3.35098e+06
				782.831	1395.68	6.41811e+06	5.49901e+06	2.91343e+06	3.93172e+06	4.8976e+06	3.65369e+06	3.36222e+06	2.79241e+06	2.26067e+06	2.74276e+06	5.28636e+06	2.17322e+06	6.63074e+06	4.17408e+06	2.50073e+06	2.13108e+06	2.86964e+06
				877.837	1395.67	7.05727e+06	6.59103e+06	5.49491e+06	7.1575e+06	6.94057e+06	5.92824e+06	3.12634e+06	3.06131e+06	3.09127e+06	3.19156e+06	4.27804e+06	5.27047e+06	4.82097e+06	6.2603e+06	3.99824e+06	3.44541e+06	2.94437e+06
				571.879	1395.62	103257	336324	189448	519160	580306	656776	1.2662e+06	2.22812e+06	1.3003e+06	805110	1.2964e+06	1.06948e+06	0	1.13024e+06	1.78039e+06	1.85507e+06	1.91638e+06
				554.891	1395.56	3.76174e+06	3.92299e+06	2.31968e+06	4.53198e+06	3.97068e+06	4.76607e+06	5.47421e+06	5.75928e+06	4.53052e+06	4.99367e+06	3.75442e+06	5.45531e+06	2.58686e+06	5.3734e+06	5.96204e+06	5.43269e+06	4.87985e+06
				758.854	1395.35	2.74708e+06	2.85167e+06	2.02354e+06	3.85833e+06	3.09939e+06	8.25332e+06	3.49214e+06	3.77748e+06	3.50687e+06	3.58267e+06	3.34099e+06	3.28291e+06	1.28123e+06	4.14378e+06	4.12116e+06	3.98728e+06	3.17571e+06
				792.861	1395.35	3.51664e+07	3.77368e+07	2.0871e+07	3.22995e+07	1.6743e+07	2.48944e+07	3.95424e+06	1.49485e+07	1.02129e+07	6.84564e+06	7.41323e+06	6.44762e+06	2.86769e+07	2.31572e+07	1.32655e+07	1.06115e+07	9.35131e+06
				945.827	1395.28	5.60893e+06	6.75518e+06	4.17117e+06	5.36777e+06	7.44558e+06	2.96356e+06	6.99159e+06	3.53401e+06	2.60254e+06	2.85704e+06	2.81349e+06	2.67465e+06	4.12762e+06	4.6817e+06	3.50891e+06	2.94296e+06	2.68843e+06
				578.868	1395.16	1.71317e+07	1.5122e+07	6.97055e+06	1.1457e+07	6.62866e+06	4.9128e+06	7.71505e+06	3.90482e+06	5.80467e+06	6.49191e+06	5.1371e+06	4.77626e+06	1.80984e+07	8.47021e+06	7.53294e+06	7.20231e+06	5.89733e+06
				639.868	1395.16	169848	229564	283831	276373	491607	663007	838645	1.08106e+06	1.08167e+06	979216	886258	1.09019e+06	0	921500	1.2288e+06	1.38711e+06	1.26387e+06
				928.833	1395.16	9.3503e+06	1.20613e+07	5.67689e+06	8.08985e+06	7.21784e+06	6.69936e+06	8.66046e+06	2.37343e+06	2.5916e+06	2.35025e+06	1.78616e+06	2.20645e+06	7.29047e+06	6.36189e+06	2.96519e+06	2.28817e+06	1.76775e+06
				731.833	1395.06	4.28428e+06	4.0785e+06	2.01491e+06	3.01266e+06	2.61444e+06	3.19623e+06	1.97379e+06	3.50742e+06	4.60216e+06	3.0726e+06	2.79131e+06	2.62424e+06	3.4847e+06	3.00362e+06	3.37882e+06	3.21939e+06	2.63381e+06
				962.817	1395.01	2.17087e+06	2.85364e+06	1.59776e+06	1.87867e+06	2.28676e+06	2.86698e+06	2.58349e+06	2.31629e+06	2.20948e+06	1.39141e+06	1.1902e+06	1.43304e+06	1.3885e+06	3.2794e+06	3.23684e+06	1.6031e+06	2.19247e+06
				646.857	1395	1.09962e+07	9.32157e+06	4.43123e+06	6.74515e+06	5.42302e+06	6.69714e+06	2.87657e+06	3.45994e+06	2.36423e+06	4.31695e+06	3.76926e+06	3.91523e+06	1.00637e+07	5.13649e+06	4.37878e+06	4.24098e+06	3.57039e+06
				226.962	1394.99	2.95909e+06	3.33424e+06	2.14087e+06	3.49769e+06	4.21135e+06	3.2577e+06	3.50028e+06	5.21259e+06	7.13197e+06	4.0315e+06	5.28611e+06	5.85653e+06	2.65796e+06	6.88233e+06	4.94026e+06	4.27981e+06	4.53909e+06
				527.87	1394.98	5.65205e+06	5.14425e+06	2.40681e+06	3.95358e+06	2.87519e+06	2.10527e+06	3.43778e+06	4.09893e+06	5.10621e+06	2.40774e+06	2.88491e+06	3.38802e+06	5.06421e+06	4.08894e+06	5.03899e+06	5.08304e+06	4.41929e+06
				312.973	1394.94	4.1159e+06	1.45066e+06	685058	1.46588e+06	1.52551e+06	697753	466191	571733	486812	509729	374131	456211	3.83861e+06	982278	585477	540211	531938
				589.899	1394.92	4.92074e+06	5.87346e+06	3.10433e+06	3.99505e+06	4.08749e+06	5.05676e+06	2.9309e+06	1.68987e+06	1.66321e+06	1.27696e+06	904130	1.91163e+06	4.82657e+06	2.90377e+06	1.73392e+06	1.52354e+06	1.25595e+06
				673.875	1394.92	1.68326e+07	1.89231e+07	1.00221e+07	1.64663e+07	1.48714e+07	1.09586e+07	8.55561e+06	1.08189e+07	8.53829e+06	9.11207e+06	9.15067e+06	1.15137e+07	1.42839e+07	1.39154e+07	1.2672e+07	1.07416e+07	9.76722e+06
				198.941	1394.57	1.92723e+06	2.12875e+06	1.45309e+06	1.45284e+06	2.26434e+06	1.92372e+06	1.1421e+06	1.17095e+06	1.2214e+06	918761	653719	840633	698579	2.32512e+06	1.37884e+06	675013	760166
				809.85	1394.17	9.57482e+06	1.01321e+07	6.44681e+06	1.00779e+07	9.76168e+06	8.60289e+06	6.79218e+06	5.08177e+06	5.42351e+06	5.91434e+06	5.51598e+06	6.85451e+06	7.64055e+06	7.65033e+06	6.11614e+06	5.19536e+06	4.43511e+06
				605.888	1394.16	2.71865e+07	2.77404e+07	1.55668e+07	2.78299e+07	1.99059e+07	2.48269e+07	1.43739e+07	1.58715e+07	1.5546e+07	1.75115e+07	1.27097e+07	1.76719e+07	1.343e+07	2.54508e+07	1.8552e+07	1.62702e+07	1.40961e+07
				622.878	1394	3.98548e+06	4.52574e+06	2.53034e+06	4.98349e+06	4.89244e+06	3.60532e+06	987774	1.13751e+07	4.72734e+06	5.53505e+06	4.44359e+06	5.19876e+06	2.97299e+06	5.70006e+06	5.95951e+06	5.93127e+06	5.17907e+06
				680.837	1393.92	293052	546397	362466	497849	553433	571121	738114	1.10653e+06	814626	1.2858e+06	1.26856e+06	1.0661e+06	90680.3	622912	984066	1.01221e+06	1.01209e+06
				799.819	1393.77	3.80968e+06	3.28933e+06	1.99835e+06	3.29874e+06	2.33342e+06	2.84868e+06	2.04944e+06	3.27862e+06	4.93581e+06	2.76883e+06	4.02049e+06	2.27988e+06	3.1513e+06	3.18696e+06	2.89592e+06	3.07591e+06	2.82566e+06
				741.863	1393.69	1.31893e+07	1.56447e+07	9.25863e+06	1.50075e+07	1.14502e+07	1.48673e+07	1.34445e+07	5.66945e+06	7.51366e+06	8.71701e+06	9.19419e+06	8.61074e+06	1.04581e+07	1.35721e+07	9.28009e+06	8.86429e+06	7.33904e+06
				860.847	1393.69	1.45069e+07	1.22968e+07	9.25488e+06	1.37329e+07	1.09709e+07	7.64007e+06	4.50318e+06	2.4561e+06	2.51963e+06	4.71196e+06	4.17745e+06	5.69748e+06	1.19322e+07	9.30738e+06	4.87127e+06	3.71376e+06	3.71046e+06
				725.874	1393.68	3.2315e+06	3.31517e+06	1.87981e+06	2.83031e+06	2.15824e+06	2.29873e+06	989896	817707	961164	868921	837784	948332	2.94936e+06	1.86009e+06	1.30394e+06	650597	723077
				663.847	1393.65	3.27482e+06	2.807e+06	2.00047e+06	3.08218e+06	2.9519e+06	2.68978e+06	3.00505e+06	2.67194e+06	2.21298e+06	2.77155e+06	2.12096e+06	8.7202e+06	2.70581e+06	2.89676e+06	2.78883e+06	2.59547e+06	2.70567e+06
				714.843	1393.65	8.6134e+06	7.70506e+06	4.51565e+06	6.53525e+06	5.81018e+06	5.59809e+06	3.2019e+06	4.62244e+06	8.28171e+06	2.92745e+06	3.39803e+06	2.40392e+06	9.30454e+06	5.34652e+06	5.68224e+06	3.76763e+06	4.66642e+06
				459.884	1393.63	2.65205e+06	1.74891e+06	1.43605e+06	1.87537e+06	2.04696e+06	1.64282e+06	1.51531e+06	2.1936e+06	2.48156e+06	3.82002e+06	2.11719e+06	2.01555e+06	2.20367e+06	1.88123e+06	2.53004e+06	2.39257e+06	2.0672e+06
				783.72	1393.58	1.38634e+06	992191	572898	699421	593711	634279	312110	312228	475224	651090	344275	736158	9.58382e+06	507356	540316	548303	538234
				656.883	1393.54	2.87219e+07	3.88914e+07	1.80548e+07	3.90554e+07	2.23725e+07	1.94984e+07	9.99745e+06	1.10358e+07	9.68297e+06	1.0823e+07	1.03553e+07	1.07416e+07	2.94252e+07	2.12533e+07	1.13656e+07	9.70452e+06	9.3259e+06
				1085.61	1393.36	1.14584e+06	2.06253e+06	807499	513728	1.33811e+06	2.0527e+06	1.0446e+06	1.94811e+06	898285	1.49572e+06	89453.9	1.70764e+06	0	514944	362635	344728	275020
				520.91	1393.12	6.28597e+07	4.89893e+07	3.61879e+07	4.81909e+07	4.09037e+07	4.01102e+07	2.23336e+07	2.11814e+07	1.99411e+07	2.00252e+07	2.01347e+07	2.08964e+07	5.53806e+07	4.11629e+07	2.40929e+07	2.06003e+07	1.76879e+07
				606.89	1393.05	1.77022e+06	2.61958e+06	1.24645e+06	1.84746e+06	1.92328e+06	1.19819e+06	1.29215e+06	1.29899e+06	1.07498e+06	1.09152e+06	958732	1.35851e+06	570313	1.81011e+06	1.58814e+06	1.58201e+06	1.21463e+06
				595.859	1392.61	5.01479e+06	4.24778e+06	2.50329e+06	3.45549e+06	3.04102e+06	3.30965e+06	2.92038e+06	6.01999e+06	2.66665e+06	3.7135e+06	3.76611e+06	2.98692e+06	4.27826e+06	3.46882e+06	4.11647e+06	3.62308e+06	3.50983e+06
		Palmitic acid	-0.700988	255.233	1392.53	2.2633e+07	1.28427e+07	9.47681e+06	1.2088e+07	1.47829e+07	1.3237e+07	8.77221e+06	1.0228e+07	1.55845e+07	9.76597e+06	1.27987e+07	1.05642e+07	1.95392e+07	2.66382e+07	1.26481e+07	1.1044e+07	6.94311e+06
				690.866	1392.46	3.63182e+06	3.33707e+06	2.02026e+06	4.14141e+06	3.37631e+06	5.01478e+06	4.51952e+06	4.16727e+06	4.10408e+06	8.82251e+06	2.51088e+06	3.35599e+06	1.74644e+06	4.70923e+06	4.65661e+06	4.65769e+06	4.15744e+06
				918.806	1392.46	4.06386e+06	3.90599e+06	2.14229e+06	3.07644e+06	2.64606e+06	2.66703e+06	1.49878e+06	1.4232e+06	1.18821e+06	1.63277e+06	827478	1.23051e+06	4.90775e+06	2.2834e+06	1.80432e+06	1.5348e+06	1.15806e+06
				384.935	1392.35	7.39254e+07	8.11252e+07	2.94968e+07	4.19219e+07	3.99086e+07	3.45899e+07	1.93895e+07	1.95677e+07	1.80279e+07	1.85493e+07	1.38697e+07	1.90652e+07	5.33441e+07	2.71638e+07	2.22496e+07	1.87663e+07	1.63055e+07
				724.871	1392.22	3.30365e+07	3.58459e+07	2.02268e+07	2.72367e+07	1.95031e+07	5.22524e+07	1.67146e+07	1.06042e+07	9.93497e+06	9.83035e+06	1.01428e+07	9.11405e+06	2.88186e+07	2.01036e+07	1.31138e+07	1.14556e+07	9.54419e+06
		Stearic acid	-1.80166	283.264	1392.06	1.67559e+07	1.62764e+07	8.87246e+06	9.90188e+06	1.01312e+07	2.24268e+07	7.84339e+06	9.48741e+06	1.66727e+07	5.62843e+06	8.64617e+06	5.53271e+06	3.36525e+07	1.00545e+07	7.97686e+06	2.64142e+07	1.24634e+07
				401.925	1392.04	2.76337e+07	2.63199e+07	1.14896e+07	1.86648e+07	1.69952e+07	1.59836e+07	1.18041e+07	1.21219e+07	1.1683e+07	1.29001e+07	1.00567e+07	1.28311e+07	2.99902e+07	1.73625e+07	1.6092e+07	1.46198e+07	1.14153e+07
				612.849	1391.8	483308	735410	285836	824366	722740	1.00982e+06	1.37017e+06	3.18786e+06	1.76285e+06	2.04222e+06	1.33649e+06	1.28086e+06	306965	1.47812e+06	2.03083e+06	2.04286e+06	1.7838e+06
		(9Z)-(7S,8S)-Dihydroxyoctadecenoic acid	-0.767354	313.238	1391.68	5.77043e+06	5.40833e+06	3.62814e+06	4.54247e+06	6.04309e+06	4.35214e+06	6.67115e+06	8.00936e+06	7.10379e+06	6.14794e+06	6.49294e+06	5.82609e+06	4.22856e+06	4.64436e+06	4.65171e+06	6.77491e+06	4.81483e+06
				204.939	1391.23	2.94046e+06	2.90282e+06	3.04324e+06	3.05984e+06	3.75394e+06	2.58841e+06	2.03618e+06	1.55438e+06	985909	1.98106e+06	903153	1.38438e+06	2.69872e+06	2.98977e+06	2.58577e+06	1.43863e+06	1.19743e+06
				534.922	1391.05	2.93036e+06	7.99575e+06	1.9391e+06	2.37609e+06	2.36299e+06	1.79285e+06	1.72256e+06	2.22792e+06	1.8111e+06	1.68354e+06	1.44257e+06	1.56577e+06	4.63991e+06	4.05641e+06	2.06957e+06	2.52583e+06	1.88481e+06
				894.828	1391.05	1.84782e+06	2.88429e+06	1.64558e+06	2.17179e+06	2.53455e+06	3.1295e+06	2.25794e+06	1.60759e+06	1.79173e+06	2.0891e+06	1.10778e+06	2.9063e+06	1.03496e+06	3.23853e+06	2.70513e+06	4.7626e+06	2.10684e+06
				316.947	1390.97	6.89875e+07	5.91348e+07	4.70872e+07	1.05409e+08	5.27203e+07	3.85954e+07	2.45812e+07	2.22689e+07	2.05951e+07	2.06022e+07	2.27677e+07	2.17744e+07	5.49919e+07	3.368e+07	2.92217e+07	4.02406e+07	1.93375e+07
				1081.8	1390.95	3.46907e+06	3.84262e+06	1.9112e+06	3.73709e+06	3.34104e+06	2.56893e+06	1.68789e+06	1.58067e+06	1.55325e+06	1.36e+06	1.19223e+06	1.25482e+06	2.41066e+06	2.67067e+06	1.81964e+06	1.56656e+06	1.26235e+06
				630.885	1390.75	3.15029e+06	3.0837e+06	1.9711e+06	2.93875e+06	2.71586e+06	2.17437e+06	1.66796e+06	1.40766e+06	2.10014e+06	1.04085e+06	956326	1.23186e+06	3.24778e+06	2.14197e+06	1.45328e+06	1.16195e+06	921511
				385.938	1390.31	3.12016e+06	2.89618e+06	1.69182e+06	2.44338e+06	2.70579e+06	5.2966e+06	1.66922e+06	946819	908223	829889	717501	764493	2.42366e+06	1.6895e+06	1.05583e+06	891118	877017
				366.939	1390.12	2.76899e+06	2.4909e+06	1.93709e+06	2.36145e+06	2.38404e+06	2.22002e+06	2.26336e+06	3.28718e+06	2.1423e+06	1.54764e+06	2.11589e+06	2.4749e+06	3.28529e+06	2.1083e+06	2.10444e+06	2.10346e+06	2.59781e+06
				418.916	1389.4	3.0037e+06	2.72825e+06	1.70656e+06	3.02978e+06	3.61705e+06	3.84099e+06	3.61748e+06	5.58406e+06	3.45916e+06	3.66218e+06	3.60416e+06	4.06463e+06	2.29161e+06	3.36966e+06	3.5119e+06	3.59088e+06	3.96363e+06
				374.906	1388.56	7.87439e+06	5.96566e+06	3.22342e+06	4.86883e+06	4.5682e+06	3.15681e+06	3.31813e+06	3.78513e+06	3.40936e+06	2.80088e+06	2.95825e+06	3.18976e+06	9.01606e+06	3.87067e+06	3.24185e+06	3.47854e+06	3.08979e+06
				1013.81	1388.52	3.52555e+06	3.79552e+06	3.01006e+06	3.56321e+06	4.10388e+06	2.24961e+06	2.00457e+06	1.43005e+06	3.74935e+06	1.29345e+06	2.09521e+06	2.17621e+06	4.117e+06	2.59853e+06	3.94562e+06	1.6421e+06	1.35522e+06
				156.98	1387.24	793011	877933	887801	1.23519e+06	1.17932e+06	1.08737e+06	1.89764e+06	1.79425e+06	1.72126e+06	1.52264e+06	1.66883e+06	2.38654e+06	1.04535e+06	1.315e+06	1.64182e+06	1.73112e+06	1.60134e+06
				391.897	1387.08	2.05535e+06	2.00481e+06	971397	1.79847e+06	2.06287e+06	1.5572e+06	1.66588e+06	1.62747e+06	2.04244e+06	2.07599e+06	2.12932e+06	2.90615e+06	2.1501e+06	1.90392e+06	2.19093e+06	1.98811e+06	1.86608e+06
				510.881	1386.79	1.23629e+07	9.38603e+06	4.80631e+06	8.02504e+06	5.85145e+06	5.86532e+06	5.98764e+06	4.65015e+06	4.00279e+06	4.74291e+06	5.10402e+06	3.97152e+06	1.20815e+07	7.01303e+06	4.86739e+06	4.27175e+06	4.45529e+06
				317.951	1384.46	4.89794e+06	4.52147e+06	1.94946e+06	3.43193e+06	2.11227e+06	2.47765e+06	1.94008e+06	2.55817e+06	1.46596e+06	1.61826e+06	1.26491e+06	1.63809e+06	4.65525e+06	2.38762e+06	1.75306e+06	1.41191e+06	1.1888e+06
				159.974	1384.33	4.54133e+06	4.54901e+06	3.6867e+06	5.56794e+06	5.68966e+06	5.50398e+06	1.17879e+07	7.16115e+06	1.59831e+07	7.57669e+06	4.63715e+06	8.16306e+06	6.50275e+06	6.16188e+06	7.74603e+06	8.73785e+06	5.55361e+06
				341.94	1384.07	0	0	16257.1	53988.9	139606	169469	1.17139e+06	1.29184e+06	1.28939e+06	735770	767621	502575	0	149882	728799	1.07112e+06	1.00319e+06
		Gibberellin A36	-6.0882	361.163	1383.65	4.49492e+06	4.0074e+06	2.11581e+06	2.79214e+06	2.68613e+06	2.44105e+06	2.78184e+06	2.164e+06	3.06105e+06	1.70498e+06	1.065e+06	1.66959e+06	7.7959e+06	2.33031e+06	1.99886e+06	1.68598e+06	1.5441e+06
				442.894	1383.41	7.01302e+06	6.44093e+06	3.70538e+06	4.5421e+06	2.63532e+06	3.37954e+06	3.43395e+06	3.94733e+06	2.65098e+06	2.38795e+06	2.01716e+06	4.00883e+06	8.0432e+06	3.97684e+06	3.18185e+06	2.90711e+06	2.50749e+06
				340.211	1383.23	2.14036e+06	2.23572e+06	1.73762e+06	1.99574e+06	2.19702e+06	2.05659e+06	5.05788e+06	2.83642e+06	2.32928e+06	2.06844e+06	1.83099e+06	2.01239e+06	6.1311e+06	1.96517e+06	2.43696e+06	2.2321e+06	1.87069e+06
				324.106	1383.17	42420.2	115642	168697	121446	383516	192648	1.21523e+06	640046	474859	174192	160764	166058	588094	251965	204180	240302	123218
				211.882	1383.16	44069.7	36171	72084.4	65060.6	276471	216881	956131	646487	454047	236878	154405	181495	52101.1	126984	291544	188470	320007
				243.953	1383.16	3.65641e+06	5.64344e+06	3.92655e+06	6.5114e+06	7.43565e+06	1.20829e+07	34086529	2.25669e+07	2.33738e+07	1.04155e+07	9.89203e+06	1.91899e+07	4.26495e+06	9.1332e+06	1.31706e+07	1.40658e+07	1.99432e+07
				306.919	1383.16	1.56701e+07	1.35242e+07	6.96686e+06	9.46214e+06	6.61866e+06	7.36152e+06	4.4624e+06	4.86573e+06	6.31369e+06	5.83581e+06	5.13706e+06	4.69046e+06	2.00341e+07	7.50995e+06	7.08632e+06	6.66313e+06	5.80369e+06
				527.181	1383.16	2.98819e+06	3.22382e+06	1.83204e+06	2.61495e+06	2.18752e+06	2.08063e+06	2.78847e+06	1.88857e+06	1.64506e+06	1.53041e+06	1.31536e+06	1.45957e+06	6.23075e+06	2.02359e+06	1.57528e+06	1.54404e+06	1.35208e+06
				323.909	1382.99	3.01025e+06	2.24246e+06	1.81876e+06	1.87284e+06	4.39589e+06	1.53324e+06	2.34037e+06	2.94118e+06	1.80328e+06	2.27942e+06	2.84844e+06	4.17381e+06	2.68568e+06	1.86505e+06	2.22472e+06	2.21677e+06	2.36688e+06
				526.866	1382.52	0	0	134329	239943	293797	484139	1.364e+06	1.18585e+06	1.4452e+06	1.15494e+06	867067	1.20981e+06	0	620683	1.36183e+06	1.04384e+06	1.54842e+06
				185.91	1382.49	630037	856025	1.01917e+06	1.59376e+06	1.99722e+06	2.30439e+06	1.11814e+07	7.02958e+06	6.60152e+06	3.80077e+06	3.64074e+06	3.90272e+06	946668	2.47774e+06	6.43425e+06	5.84136e+06	3.76125e+06
				698.91	1382.42	9.52882e+06	9.51388e+06	8.31784e+06	7.93235e+06	1.39307e+07	7.78936e+06	9.72546e+06	1.05404e+07	9.68236e+06	9.90172e+06	8.13365e+06	1.04075e+07	1.34881e+07	2.68366e+07	9.82443e+06	1.04981e+07	1.23693e+07
				453.926	1382.03	3.80351e+06	3.52777e+06	2.06668e+06	2.71563e+06	1.82292e+06	1.77319e+06	1.2697e+06	2.36716e+06	1.53771e+06	1.61672e+06	907893	1.22857e+06	3.25546e+06	1.87939e+06	1.41646e+06	1.07075e+06	982596
				458.878	1381.97	47672.6	0	82211.1	173756	395608	501285	1.38912e+06	2.0377e+06	1.84253e+06	1.59976e+06	793116	1.69867e+06	0	799963	1.58728e+06	1.481e+06	1.56474e+06
				158.974	1381.9	2.69545e+07	5.55932e+07	2.3069e+07	3.40684e+07	5.01702e+07	4.46098e+07	9.02655e+07	5.22707e+07	6.30891e+07	5.64936e+07	3.28571e+07	6.5991e+07	8.56609e+07	3.48838e+07	5.79865e+07	4.60714e+07	6.43245e+07
				222.84	1381.16	0	23779.3	266141	196515	486891	499963	3.52189e+06	2.56702e+06	1.96793e+06	2.31386e+06	1.63767e+06	1.28006e+06	0	659657	1.97999e+06	3.30162e+06	4.63974e+06
				384.935	1380.81	3.58403e+07	6.72493e+07	4.41457e+07	3.6856e+07	38162870	3.55936e+07	2.25951e+07	2.11418e+07	1.92674e+07	1.90642e+07	1.69629e+07	2.03354e+07	5.81053e+07	3.5618e+07	2.33883e+07	2.02235e+07	1.84453e+07
				512.877	1380.74	3.10091e+06	2.72795e+06	1.2947e+06	2.07599e+06	1.75721e+06	1.4018e+06	1.36376e+06	1.15743e+06	1.03786e+06	1.34603e+06	2.29617e+06	998828	3.75874e+06	1.53606e+06	1.29802e+06	1.15749e+06	965710
				680.836	1380.57	546441	606426	259000	732939	687596	808946	1.20318e+06	1.24768e+06	1.24997e+06	1.41056e+06	914629	1.72219e+06	212923	1.05031e+06	1.54015e+06	1.43541e+06	1.54028e+06
				223.028	1380.37	2.20772e+06	1.56693e+06	937787	1.40042e+06	2.98135e+06	1.17828e+06	2.07304e+06	1.60344e+06	994215	2.08352e+06	1.03414e+06	1.27527e+06	6.96749e+06	927878	995447	1.23178e+06	1.12153e+06
				521.912	1380.18	3.68894e+06	3.75771e+06	1.65798e+06	2.78421e+06	4.84261e+06	4.0311e+06	1.2458e+06	1.14473e+06	1.11617e+06	1.07657e+06	837477	1.36565e+06	3.49131e+06	2.19258e+06	1.33876e+06	1.07412e+06	743756
				494.91	1379.82	4.00522e+06	3.9447e+06	1.91259e+06	3.09567e+06	2.39189e+06	1.35367e+06	3.45528e+06	1.66248e+06	1.72815e+06	764629	1.37888e+06	1.3752e+06	2.38582e+06	2.62004e+06	1.82273e+06	1.47007e+06	1.40706e+06
		Ceriporic acid C	-8.56808	351.251	1379.31	5.67084e+06	6.58661e+06	2.84785e+06	4.88097e+06	4.25228e+06	4.07782e+06	4.49597e+06	3.85095e+06	3.302e+06	3.29557e+06	2.44448e+06	3.15033e+06	1.20871e+07	4.19037e+06	3.47684e+06	3.43517e+06	2.93438e+06
				562.898	1379.26	3.46125e+06	3.24313e+06	1.64519e+06	2.61566e+06	3.0152e+06	2.62341e+06	1.61528e+06	3.42765e+06	1.01929e+06	1.17326e+06	951716	1.19053e+06	2.95817e+06	2.33269e+06	1.64564e+06	1.40116e+06	1.14761e+06
				716.841	1379.24	1.81403e+06	1.78835e+06	766210	1.17078e+06	1.02976e+06	1.09961e+06	601786	569111	643590	623599	666160	830113	3.25476e+06	923105	644502	816575	712692
				578.868	1379.05	1.31685e+07	1.28338e+07	5.30856e+06	8.57633e+06	6.48751e+06	6.77403e+06	5.41655e+06	7.4841e+06	4.40693e+06	4.78552e+06	3.13716e+06	4.50733e+06	1.4186e+07	7.3599e+06	5.72682e+06	5.32372e+06	4.61799e+06
				588.897	1378.73	1.12636e+08	8.75222e+07	4.22034e+07	6.37015e+07	5.77743e+07	5.12729e+07	2.86167e+07	2.84929e+07	2.51486e+07	2.51898e+07	2.22606e+07	2.75316e+07	4.6099e+07	5.3705e+07	3.12566e+07	2.37571e+07	2.3457e+07
		(9Z)-(7S,8S)-Dihydroxyoctadecenoic acid	-0.720236	313.238	1378.65	5.78478e+06	3.49467e+06	4.94902e+06	5.56506e+06	5.11217e+06	1.55718e+07	4.41143e+06	3.90636e+06	5.13919e+06	3.89479e+06	3.38433e+06	8.54271e+06	3.47978e+06	4.88639e+06	6.84086e+06	5.52519e+06	3.72273e+06
				799.819	1378.59	3.24991e+06	3.32376e+06	1.81791e+06	2.54892e+06	2.9845e+06	2.38663e+06	2.0688e+06	1.69285e+06	2.29155e+06	2.16408e+06	2.12437e+06	2.1115e+06	2.70946e+06	2.6381e+06	2.67131e+06	2.34486e+06	2.52119e+06
				996.823	1378.54	1.10476e+07	1.14941e+07	6.81863e+06	5.21526e+06	9.72e+06	1.24364e+07	2.99623e+06	3.00702e+06	2.49058e+06	2.53662e+06	2.28935e+06	2.17804e+06	6.80589e+06	6.19533e+06	4.95562e+06	2.659e+06	2.36081e+06
				986.794	1378.45	3.35513e+06	3.2938e+06	2.08921e+06	2.50165e+06	4.12371e+06	2.09473e+06	1.10118e+06	1.15726e+06	1.11387e+06	1.21326e+06	808615	1.13486e+06	4.11919e+06	1.9161e+06	1.43485e+06	1.16316e+06	1.08488e+06
				1089.61	1377.93	495260	1.1998e+06	517259	621698	1.48641e+06	1.64526e+06	323115	1.74768e+06	536608	1.15967e+06	151672	1.3065e+06	0	259800	193889	257883	279085
				1088.61	1377.91	2.49246e+06	3.54816e+06	1.26867e+06	1.51083e+06	3.34025e+06	3.83693e+06	1.12256e+06	3.89776e+06	1.37925e+06	2.93144e+06	444652	3.19787e+06	138937	1.04041e+06	1.04951e+06	1.10916e+06	879149
				725.874	1377.9	2.82702e+06	2.43466e+06	1.68886e+06	2.43909e+06	2.46465e+06	4.76375e+06	670408	881070	897908	748605	474972	704792	2.12581e+06	1.72766e+06	1.14881e+06	728141	584291
				910.718	1377.88	0	52534.2	43667.1	77865.5	51339.4	48889.8	76928	198061	313983	349263	223399	404551	9.17477e+06	75348.9	374879	371170	512728
				198.941	1377.86	2.06267e+06	3.31886e+06	1.53788e+06	1.39338e+06	2.00354e+06	2.43017e+06	1.446e+06	1.56195e+06	1.39312e+06	1.14645e+06	978579	980796	1.47051e+06	2.62088e+06	1.47921e+06	873073	637918
				1087.61	1377.86	4.89498e+06	8.05498e+06	2.65007e+06	3.23766e+06	6.84485e+06	7.74003e+06	2.18404e+06	7.89334e+06	3.19925e+06	5.76728e+06	940963	6.11978e+06	919795	2.06424e+06	1.95642e+06	2.09709e+06	2.07906e+06
				239.067	1377.85	4.43989e+06	3.3987e+06	1.98606e+06	2.08983e+06	2.4211e+06	2.29974e+06	2.85946e+06	2.05045e+06	2.34276e+06	4.23166e+06	2.1146e+06	2.46303e+06	5.5162e+06	4.73301e+06	2.36069e+06	2.63684e+06	2.38944e+06
				796.739	1377.85	869533	530400	573209	531778	523426	346853	190378	353539	316825	409666	256782	349681	4.23468e+06	354700	162240	195395	171692
				814.733	1377.85	663390	643239	242684	234723	359420	267782	79567.2	215190	213403	571828	438362	528767	2.60465e+06	624554	355593	390771	385072
				1064.81	1377.85	3.49471e+06	4.73986e+06	2.01651e+06	3.79476e+06	5.50629e+06	3.7836e+06	1.00964e+06	970804	992435	776890	910296	759004	2.68048e+06	2.49675e+06	1.26929e+06	860421	851853
				1264.6	1377.85	0	0	0	53253.9	322129	413967	153761	1.07967e+06	333825	1.12941e+06	63962.6	1.3133e+06	0	0	134866	74637.2	268117
				1265.61	1377.85	0	0	0	0	178794	84073.5	0	730603	216996	840625	132817	694433	0	0	0	101301	33786.2
				1263.6	1377.83	71028.7	0	0	48907.7	127428	388309	147747	902474	252358	819359	76523.8	970071	0	39142.5	134585	229972	172209
				551.308	1377.81	206928	663183	0	92707.5	678467	785361	140809	496873	118685	306341	0	259276	0	69456.1	108693	61194.2	107257
				580.865	1377.81	4.1136e+06	4.06464e+06	1.52132e+06	2.95904e+06	2.49028e+06	2.07206e+06	3.74735e+06	1.73209e+06	1.61994e+06	1.69472e+06	1.03593e+06	1.33279e+06	5.29078e+06	2.71988e+06	2.02594e+06	1.84545e+06	1.39203e+06
				1086.61	1377.81	6.54419e+06	9.90096e+06	3.49437e+06	4.12631e+06	8.64347e+06	1.00121e+07	2.69852e+06	1.08115e+07	4.24583e+06	7.99381e+06	1.2903e+06	8.09878e+06	177441	2.77426e+06	2.77446e+06	2.61636e+06	2.68478e+06
				1090.61	1377.77	236953	73792	55876.9	0	389917	441780	69353.3	464272	187930	292949	0	237938	0	0	37653.5	0	91089.4
				226.962	1377.73	2.28869e+06	2.46592e+06	1.50273e+06	2.64807e+06	2.58792e+06	2.72497e+06	3.93985e+06	4760272	3.58633e+06	4.58583e+06	6.99507e+06	4.21995e+06	2.42924e+06	3.36719e+06	4.03765e+06	5.12012e+06	4.40601e+06
		LysoPE(0:0/24:6(6Z,9Z,12Z,15Z,18Z,21Z))	0.140094	552.31	1377.73	0	161241	0	68734	101121	199504	32182.6	199331	0	25968.2	0	56938.1	0	28297.2	23368.5	0	28981.7
				709.421	1377.73	53221.7	545615	31429.2	180683	283820	622173	101448	298686	81659.4	127512	0	398179	0	109620	0	28580.8	53258.1
				1085.61	1377.73	6.69038e+06	1.08851e+07	3.44636e+06	4.47046e+06	1.01692e+07	1.09498e+07	3.51134e+06	1.11373e+07	4.31015e+06	8.69302e+06	1.3345e+06	8.54102e+06	0	3.54231e+06	3.1636e+06	3.13473e+06	3.14134e+06
				813.73	1377.69	1.8368e+06	1.6984e+06	809141	1.06646e+06	846992	874507	526328	774777	714413	1.11723e+06	888868	1.07687e+06	6.09398e+06	874242	994373	1.13605e+06	1.20394e+06
		PIM2(19:2(9Z,12Z)/16:2(9Z,12Z))	10.7969	1167.62	1377.67	0	86289.8	0	0	0	212911	0	466917	33892	297025	0	420248	0	0	89486.6	0	30265.5
				758.854	1377.59	2.81456e+06	3.43953e+06	2.22545e+06	3.75906e+06	5.98809e+06	3.48725e+06	2.59998e+06	2.97274e+06	4.10077e+06	2.60621e+06	5.18969e+06	4.35567e+06	1.01485e+06	4.20418e+06	4.14068e+06	4.05345e+06	3.5985e+06
				1166.62	1377.49	0	65346.7	0	0	90604.8	247473	0	483837	37744.2	342332	0	445364	0	0	71534.8	0	0
				941.552	1376.52	84462.7	440033	140600	128719	698545	1.20568e+06	151400	580737	50919.2	255460	0	336955	1.74733e+06	39460.1	0	0	51100.4
				527.87	1376.49	3.47117e+06	3.35389e+06	1.63807e+06	2.94514e+06	3.03815e+06	3.89912e+06	2.64798e+06	3.09773e+06	2.94938e+06	3.30075e+06	1.58926e+06	3.06432e+06	4.50306e+06	3.63378e+06	3.10747e+06	3.0672e+06	2.85018e+06
				673.875	1376.47	1.42519e+07	1.69346e+07	8.81618e+06	1.70208e+07	1.5858e+07	1.32599e+07	1.01825e+07	6.35852e+06	8.38376e+06	8.94904e+06	8.55376e+06	9.96445e+06	1.27323e+07	1.56829e+07	1.19065e+07	1.08369e+07	8.38402e+06
				656.884	1376.46	2.36476e+07	3.61594e+07	2.27681e+07	3.01762e+07	2.63446e+07	2.84136e+07	1.12709e+07	1.15722e+07	1.10812e+07	1.11456e+07	9.57299e+06	1.00877e+07	2.50942e+07	2.26164e+07	1.51356e+07	1.25317e+07	1.09159e+07
				249.964	1376.44	3.65679e+06	3.38287e+06	1.97398e+06	2.56103e+06	2.28497e+06	1.91122e+06	1.72546e+06	1.30878e+06	1.36045e+06	1.16094e+06	1.09566e+06	1.15575e+06	3.94633e+06	2.4808e+06	1.51609e+06	1.13707e+06	1.1551e+06
				663.847	1376.42	4.43577e+06	4.00049e+06	1.97216e+06	3.32142e+06	3.20956e+06	2.8964e+06	3.64069e+06	2.5373e+06	2.93688e+06	3.12395e+06	3.4297e+06	3.08126e+06	4.2143e+06	3.55511e+06	3.25523e+06	3.40462e+06	2.9152e+06
				928.834	1376.42	1.01249e+07	1.1091e+07	6.16043e+06	8.56238e+06	5.98792e+06	5.05322e+06	3.19525e+06	3.12246e+06	2.77736e+06	2.46973e+06	2.39001e+06	2.48274e+06	7.04032e+06	6.24356e+06	3.4089e+06	2.69088e+06	1.94795e+06
				782.831	1376.22	1.02249e+07	9.51872e+06	5.85238e+06	6.73184e+06	4.36197e+06	5.68583e+06	4.18658e+06	2.89294e+06	2.83573e+06	3.3483e+06	1.59086e+06	6.45799e+06	9.33737e+06	6.08391e+06	4.49667e+06	4.04382e+06	6.33224e+06
				866.69	1375.79	194939	45037.4	20823.8	37097.7	116916	92749.4	172079	211707	375696	309550	378774	347019	0	195247	334867	371719	352783
				459.884	1375.79	2.32917e+06	2.2097e+06	970149	1.53585e+06	1.65211e+06	1.5167e+06	1.66687e+06	2.77767e+06	1.72139e+06	1.57087e+06	3.71153e+06	1.99623e+06	1.92859e+06	2.12375e+06	2.27243e+06	2.33042e+06	2.05784e+06
				752.712	1375.74	1.41495e+06	1.21771e+06	416202	538447	570389	423329	166114	222356	287176	192970	239821	440670	5.47029e+06	526020	228136	302537	227481
				1149.79	1375.38	2.22179e+06	4.52646e+06	2.61596e+06	5.74239e+06	4.76161e+06	4.01223e+06	1.97233e+06	2.17116e+06	1.66611e+06	1.83746e+06	1.3757e+06	1.55239e+06	2.39037e+06	4.09697e+06	2.34392e+06	1.71224e+06	1.3988e+06
				520.91	1375.24	5.06471e+07	6.90062e+07	3.39719e+07	4.43162e+07	3.21444e+07	4.16761e+07	1.98204e+07	2.24673e+07	1.87166e+07	2.08004e+07	1.6198e+07	1.94024e+07	5.93936e+07	6.30494e+07	2.35803e+07	1.9329e+07	1.66076e+07
				255.921	1375.2	1.68986e+06	1.26411e+06	698732	1.10095e+06	1.24821e+06	1.18815e+06	1.61179e+06	1.35204e+06	1.29764e+06	1.70397e+06	1.32283e+06	1.82008e+06	1.62469e+06	1.43191e+06	1.54805e+06	1.4602e+06	1.41729e+06
				714.843	1375.18	1.00147e+07	8.56297e+06	4.17051e+06	6.20301e+06	9.72361e+06	6.79584e+06	3.16666e+06	2.4507e+06	3.249e+06	3.87237e+06	4.53298e+06	2.1408e+06	9.29715e+06	5.24127e+06	4.20507e+06	3.58308e+06	3.60744e+06
				769.704	1375.15	3.02322e+06	2.23707e+06	1.40184e+06	1.84398e+06	1.26494e+06	1.35525e+06	712843	1.10894e+06	936000	1.27222e+06	1.15596e+06	1.34559e+06	8.56929e+06	1.31719e+06	1.37114e+06	1.38022e+06	1.20754e+06
				860.847	1375.15	1.38346e+07	1.4961e+07	8.74803e+06	1.12822e+07	1.96555e+07	8.5387e+06	3.70966e+06	1.11744e+07	3.95396e+06	3.54639e+06	3.1501e+06	4.29665e+06	1.13442e+07	8.13206e+06	5.29052e+06	5.12683e+06	3.21094e+06
				877.837	1375.14	8.97475e+06	1.07335e+07	6.01237e+06	9.71595e+06	1.499e+07	8.84394e+06	4.50038e+06	8.00612e+06	4.16122e+06	4.72217e+06	4.58653e+06	3.55493e+06	7.12268e+06	9.00012e+06	5.84151e+06	5.11491e+06	4.75356e+06
				265.951	1375.09	1.89712e+07	3.10622e+07	1.25941e+07	2.36831e+07	2.77959e+07	2.21049e+07	1.87621e+07	1.87252e+07	1.75778e+07	1.80255e+07	1.66934e+07	1.95518e+07	2.2149e+07	2.54195e+07	1.45484e+07	1.74964e+07	2.89327e+06
				605.888	1375.07	2.78166e+07	2.65829e+07	1.45715e+07	2.48915e+07	2.49608e+07	2.11724e+07	1.48326e+07	1.67134e+07	1.5647e+07	1.64863e+07	1.46214e+07	1.72882e+07	1.60728e+07	2.5557e+07	1.79966e+07	1.52628e+07	1.53164e+07
				731.833	1375.07	3.40852e+06	3.54966e+06	1.75914e+06	2.90154e+06	2.81162e+06	1.15955e+06	3.18797e+06	2.03296e+06	2.33404e+06	2.64314e+06	3.74434e+06	6.73098e+06	2.88981e+06	2.95389e+06	2.90888e+06	3.01524e+06	2.60662e+06
				770.708	1375.07	939262	909675	514432	712876	508602	451497	108082	234447	366125	445737	417996	666765	2.49215e+06	487045	575315	467403	620690
				826.839	1375.07	1.67471e+06	2.47993e+06	2.11003e+06	2.77602e+06	3.15108e+06	2.93696e+06	4.82493e+06	4.35727e+06	1.69572e+06	2.20455e+06	2.30817e+06	4.7773e+06	580121	3.56245e+06	3.09825e+06	2.51445e+06	3.22808e+06
				162.892	1374.99	1.6308e+06	1.71462e+06	1.28567e+06	1.72498e+06	2.10175e+06	1.88093e+06	1.30655e+06	1.11063e+06	1.38062e+06	1.10346e+06	766583	932633	1.17644e+06	2.09578e+06	2.73436e+06	865653	2.00847e+06
		TG(18:3(9Z,12Z,15Z)/20:1(11Z)/20:1(11Z))[iso3]	-11.8313	935.796	1374.89	2.95143e+06	2.65616e+06	1.48941e+06	2.28881e+06	2.74995e+06	2.24839e+06	1.95655e+06	1.81873e+06	5.13023e+06	1.23466e+06	1.46159e+06	3.0655e+06	2.69805e+06	2.59296e+06	2.27617e+06	1.36913e+06	1.85599e+06
				850.82	1374.56	5.20999e+06	4.84083e+06	3.04189e+06	6.50651e+06	3.28646e+06	3.68781e+06	2.58569e+06	1.23371e+06	1.62731e+06	4.31213e+06	1.46369e+06	1.59537e+06	4.90051e+06	3.05799e+06	3.81445e+06	1.99532e+06	1.75307e+06
				308.916	1374.52	4.09923e+06	3.07904e+06	1.26143e+06	1.93519e+06	2.94347e+06	2.01962e+06	1.92614e+06	1.44205e+06	2.98513e+06	1.47895e+06	1.6432e+06	2.89405e+06	3.96705e+06	1.86139e+06	1.44886e+06	1.55923e+06	1.38903e+06
				945.826	1374.42	7.25207e+06	7.10061e+06	4.94511e+06	6.61996e+06	1.06649e+07	1.01603e+07	5.53568e+06	2.51569e+06	2.87951e+06	3.38564e+06	2.6012e+06	3.80862e+06	5.60349e+06	6.70436e+06	4.06034e+06	3.52286e+06	4.11303e+06
		Stearic acid	-1.80748	283.264	1373.94	13023920	1.04083e+07	5.56436e+06	1.0828e+07	9.27221e+06	8.33674e+06	9.23522e+06	7.0512e+06	7.68216e+06	7.43473e+06	5.9912e+06	8.82382e+06	1.45665e+07	7.38157e+06	5.63111e+06	6.48681e+06	5.09078e+06
				867.81	1373.84	3.11917e+06	3.85845e+06	1.337e+06	2.68932e+06	2.93688e+06	4.64262e+06	2.07653e+06	2.19775e+06	1.64115e+06	2.60839e+06	1.58572e+06	2.7847e+06	1.72021e+06	3.00315e+06	2.72447e+06	2.09715e+06	2.13307e+06
				630.885	1373.81	2.80153e+06	3.34871e+06	1.6221e+06	2.25808e+06	2.06204e+06	2.37878e+06	1.33614e+06	1.29222e+06	1.68121e+06	1.13519e+06	1.22887e+06	1.2209e+06	2.12799e+06	2.13137e+06	1.38379e+06	1.05096e+06	991374
				571.879	1373.75	118031	148066	213147	441004	589297	519220	1.02189e+06	1.30024e+06	975164	1.72566e+06	1.24238e+06	2.95939e+06	0	1.14206e+06	1.29643e+06	1.4331e+06	1.23698e+06
				534.922	1373.38	3.53755e+06	2.83906e+06	1.87741e+06	2.85985e+06	2.29246e+06	2.46928e+06	2.25658e+06	2.55587e+06	6.76869e+06	1.89953e+06	1.7727e+06	2.10609e+06	4.53006e+06	2.74072e+06	2.31207e+06	2.01064e+06	2.37393e+06
				230.986	1372.79	1.2076e+07	8.46221e+06	4.38119e+06	5.51098e+06	6.14228e+06	5.02143e+06	5.08155e+06	4.81197e+06	5.27838e+06	4.01148e+06	4.18075e+06	4.58681e+06	1.39431e+07	1.51124e+07	4.82761e+06	4.6898e+06	4.68868e+06
				282.941	1372.65	1.44069e+06	1.85707e+06	1.05893e+06	1.63991e+06	1.92664e+06	2.15593e+06	2.82251e+06	4.06616e+06	2.51083e+06	2.26319e+06	2.15004e+06	4.05824e+06	1.05348e+06	2.41994e+06	2.48493e+06	2.33251e+06	2.22005e+06
				962.816	1372.53	1.56965e+06	2.51584e+06	1.9383e+06	1.99322e+06	2.56725e+06	2.35171e+06	1.90192e+06	1.28257e+06	2.13675e+06	1.9984e+06	1.55755e+06	4.95476e+06	594092	2.77567e+06	2.02885e+06	1.45429e+06	2.06071e+06
				690.866	1372.44	2.75596e+06	3.31854e+06	1.70893e+06	4.03379e+06	5.33558e+06	4.27426e+06	3.35087e+06	3.65791e+06	3.88349e+06	4.09975e+06	4.98105e+06	3.06694e+06	2.14555e+06	4.50223e+06	4.46006e+06	4.39541e+06	3.82752e+06
		Gheddic acid	-1.22271	507.514	1371.29	0	240766	54313.1	36549.6	24962.5	33685	75527.4	46261.6	50398.9	20868.2	91985.4	103579	383651	75371.8	114457	79259	22486.4
				594.854	1371.21	0	0	22226.3	158865	227737	417135	1.22029e+06	1.09363e+06	1.09697e+06	1.81573e+06	925241	2.90584e+06	0	616279	1.16117e+06	1.00537e+06	826956
		Palmitic acid	-0.748884	255.233	1370.74	1.69847e+07	1.26281e+07	6.78891e+06	21257110	8.77254e+06	9.03183e+06	7.29719e+06	7.3338e+06	1.71919e+07	8.35479e+06	6.55238e+06	7.36606e+06	1.70974e+07	7.8389e+06	1.90158e+07	9.28992e+06	7.35355e+06
				622.878	1370.36	5.65789e+06	6.37643e+06	3.51767e+06	7.3093e+06	7.58217e+06	9.10491e+06	3.61912e+06	8.07023e+06	7.22354e+06	7.97064e+06	7.58526e+06	8.17639e+06	4.62659e+06	9.13265e+06	8.59934e+06	8.67203e+06	7.64348e+06
				159.974	1370.33	3.31277e+06	3.49325e+06	2.46972e+06	3.98779e+06	4.14513e+06	3.64746e+06	5.1644e+06	6.15833e+06	4.54977e+06	5.54978e+06	6.72218e+06	5.14712e+06	6.26818e+06	4.82166e+06	5.78458e+06	6.64743e+06	5.76767e+06
				597.855	1370.32	1.1791e+06	1.09791e+06	568061	1.04174e+06	1.09162e+06	928016	881246	897988	1103392	1.03991e+06	869705	1.03324e+06	685259	984658	809645	2.65153e+06	1.05819e+06
				374.906	1370.03	7.28635e+06	6.36378e+06	2.90247e+06	4.80959e+06	3.77307e+06	5.22967e+06	3.45662e+06	3.52915e+06	3.46504e+06	2.88648e+06	2.92098e+06	3.29623e+06	8.98988e+06	4.23102e+06	3.43221e+06	3.13285e+06	2.93686e+06
				589.899	1369.96	4.31944e+06	5.07775e+06	2.372e+06	3.55886e+06	3.72849e+06	2.89166e+06	4.1456e+06	1.54526e+06	1.2467e+06	1.95815e+06	1.21613e+06	1.95957e+06	4.16278e+06	3.05349e+06	1.70281e+06	1.27336e+06	1.01267e+06
				792.861	1369.9	1.65342e+07	1.70792e+07	9.11062e+06	1.45163e+07	1.29597e+07	1.10661e+07	4.5346e+06	5.61149e+06	4.46257e+06	5.1775e+06	3.95407e+06	5.62234e+06	1.54867e+07	1.04013e+07	6.30953e+06	8.71789e+06	4.16832e+06
				646.857	1369.87	8.00758e+06	7.25781e+06	3.13583e+06	6.09173e+06	4.74632e+06	4.20572e+06	3.34027e+06	4.72915e+06	4.59658e+06	2.99878e+06	7.08403e+06	3.17217e+06	1.25852e+07	4.65138e+06	4.24546e+06	3.63237e+06	3.11769e+06
				453.926	1369.83	2.88367e+06	3.12477e+06	1.46881e+06	2.49656e+06	2.56131e+06	1.65342e+06	901095	1.07365e+06	1.20802e+06	1.12209e+06	923838	997039	2.5289e+06	1.94952e+06	1.05025e+06	1.11238e+06	933283
				243.953	1369.79	3.10883e+06	3.39716e+06	2.09386e+06	4.47729e+06	6.39729e+06	6.15754e+06	1.31081e+07	1.10923e+07	1.30607e+07	1.45668e+07	2.0134e+07	1.41084e+07	2.36322e+06	6.99829e+06	1.14549e+07	1.30886e+07	1.25332e+07
				366.939	1369.3	4.36631e+06	3.97123e+06	1.73514e+06	3.10456e+06	3.37115e+06	4.55153e+06	2.7869e+06	2.56561e+06	2.71581e+06	2.94064e+06	2.6225e+06	2.98837e+06	1.34088e+07	3.52894e+06	2.56299e+06	2.60172e+06	3.37485e+06
				809.85	1369.3	9.25509e+06	1.10927e+07	6.05811e+06	1.17452e+07	1.10648e+07	1.10671e+07	5.11436e+06	8.21045e+06	6.26741e+06	5.71259e+06	5.2617e+06	4.30094e+06	7.57201e+06	9.65004e+06	7.98292e+06	6.50704e+06	5.25734e+06
				385.938	1369.22	3.09861e+06	3.19968e+06	1.93934e+06	2.87227e+06	2.22255e+06	1.87644e+06	1.0201e+06	1.22697e+06	1.01034e+06	1.19548e+06	1.02968e+06	780232	2.75604e+06	2.06991e+06	1.14335e+06	1.14865e+06	930865
				1103.62	1368.85	555313	1.47091e+06	532462	376255	1.59972e+06	1.49012e+06	425180	2.18179e+06	656859	1.31178e+06	0	1.23242e+06	142227	356188	376766	359925	368214
				1030.8	1368.65	1.48678e+06	2.26324e+06	1.146e+06	5.96892e+06	2.03641e+06	2.07672e+06	1.64187e+06	1.55566e+06	1.55413e+06	1.45253e+06	1.2914e+06	1.69087e+06	483564	3.56268e+06	1.50096e+06	2.16327e+06	1.44066e+06
				1104.62	1368.6	600745	1.44075e+06	612491	284450	1.42308e+06	1.49039e+06	381050	1.23428e+06	545951	1.18437e+06	175784	1.13457e+06	143272	343684	273163	416275	425782
				316.947	1368.56	6.36442e+07	6.21382e+07	2.98202e+07	6.71559e+07	4.56691e+07	3.56853e+07	2.08117e+07	2.14271e+07	1.87288e+07	1.9394e+07	2.06693e+07	2.14527e+07	7.45909e+07	8.61341e+07	2.80338e+07	2.91163e+07	2.0811e+07
				741.863	1368.56	1.06562e+07	1.13255e+07	6.09061e+06	1.10019e+07	1.18155e+07	9.50909e+06	9.40632e+06	7.36971e+06	6.31805e+06	7.06922e+06	5.47502e+06	6.95331e+06	7.41481e+06	1.09101e+07	7.68195e+06	6.67677e+06	5.89531e+06
				1105.62	1368.56	403182	1.0145e+06	246316	355021	1.05926e+06	1.07078e+06	183729	1.05639e+06	344765	846940	62718.1	850554	451169	89528.1	170021	140784	65449.2
				1106.62	1368.56	58375.8	63203.1	79209.1	0	417550	373421	69785.1	581102	106945	357564	0	210886	0	34221.5	0	0	37626.6
				724.871	1368.47	2.42941e+07	2.44469e+07	1.3032e+07	2.05541e+07	1.74041e+07	2.03814e+07	7.37577e+06	9.81687e+06	7.68827e+06	7.2526e+06	5.87239e+06	8.21192e+06	1.94337e+07	1.35931e+07	9.28516e+06	8.0787e+06	7.04294e+06
				486.903	1367.99	3.45525e+06	4.03815e+06	2.46979e+06	5.12588e+06	4.27524e+06	4.48132e+06	4.21356e+06	5.05404e+06	4.86422e+06	5.03137e+06	4.68663e+06	5.48676e+06	1.92101e+06	5.16197e+06	5.83275e+06	6.095e+06	4.91534e+06
				595.86	1367.39	2.95979e+06	3.36428e+06	1.53958e+06	2.92391e+06	3.83839e+06	2.83189e+06	3.62199e+06	3.16394e+06	2.9961e+06	2.80509e+06	2.78198e+06	2.9429e+06	3.6736e+06	3.10763e+06	3.20943e+06	3.80093e+06	3.15573e+06
				606.89	1367.15	1.69655e+06	1.63323e+06	770456	1.36185e+06	1.47333e+06	1.42367e+06	894089	828892	852000	912605	908574	1.07946e+06	719913	1.49126e+06	1.17529e+06	773658	1.00788e+06
				612.849	1366.47	325067	336118	227507	410895	466908	512286	938870	757120	1.13299e+06	1.05352e+06	1.02337e+06	1.30744e+06	0	794969	1.03185e+06	1.10484e+06	1.06161e+06
				799.819	1366.46	3.20347e+06	3.55129e+06	3.54355e+06	2.71554e+06	2.43053e+06	2.40255e+06	4.86049e+06	1.62195e+06	2.57598e+06	2.69334e+06	2.36846e+06	2.80162e+06	4.29432e+06	3.16298e+06	2.78773e+06	2.96374e+06	2.5587e+06
				442.894	1365.86	7.47883e+06	5.50523e+06	1.92252e+06	4.29928e+06	3.25393e+06	6.64886e+06	2.55163e+06	3.40053e+06	2.44674e+06	3.36361e+06	3.49479e+06	3.05968e+06	7.30275e+06	3.57731e+06	2.99948e+06	2.67073e+06	2.179e+06
				312.973	1365.82	3.63932e+06	2.74216e+06	876298	1.61354e+06	1.23022e+06	1.19214e+06	774979	900858	789319	750575	718914	856094	6.04063e+06	1.44699e+06	1.22752e+06	856659	675523
				317.951	1365.81	4.74643e+06	5.11717e+06	2.28283e+06	3.83061e+06	2.85483e+06	2.61638e+06	1.44265e+06	1.54741e+06	1.55131e+06	1.67866e+06	1.4362e+06	1.76733e+06	5.47714e+06	3.09796e+06	2.14657e+06	1.6515e+06	1.52433e+06
				1001.52	1365.8	329605	842392	205234	197199	1.05025e+06	1.06329e+06	340453	1.06443e+06	317742	706064	0	542362	0	38119.9	94528.8	114871	108725
				418.916	1365.79	5.71292e+06	7.05428e+06	3.75228e+06	6.7763e+06	6.50324e+06	6.67946e+06	8.15461e+06	8.82205e+06	8.08788e+06	8.74545e+06	8.14463e+06	9.29703e+06	3.75316e+06	9.16353e+06	9.90111e+06	9.46217e+06	8.9787e+06
		CDP-DG(18:1(11Z)/18:2(9Z,12Z))	-1.77996	1002.52	1364.63	239816	665497	227041	344370	1.20523e+06	769832	105158	933252	312575	514863	0	545675	0	77338.5	39369.7	75067.9	99559.6
				458.878	1364.55	0	78679	49850.8	206679	530669	723583	2.13278e+06	1.2602e+06	2.13243e+06	1.87204e+06	1.62833e+06	1.84608e+06	0	794252	1.83736e+06	1.82712e+06	1.66358e+06
				578.868	1364.44	1.05407e+07	9.47395e+06	3.8855e+06	6.87284e+06	4.27838e+06	6.17335e+06	9.43967e+06	3.77645e+06	3.84479e+06	4.0111e+06	3.57375e+06	3.51928e+06	9.20221e+06	5.42939e+06	4.58126e+06	3.95885e+06	3.51673e+06
				554.891	1363.71	2.30707e+06	3.04656e+06	1.53794e+06	3.15465e+06	3.24169e+06	4.03843e+06	4.06589e+06	5.01464e+06	3.62374e+06	3.59509e+06	3.42749e+06	3.88163e+06	1.94968e+06	3.94256e+06	4.72564e+06	4.88803e+06	3.67452e+06
				527.87	1363.27	3.24354e+06	3.26598e+06	1.61312e+06	2.86372e+06	3.01939e+06	2.79236e+06	2.05824e+06	3.4115e+06	2.76998e+06	2.79746e+06	2.80255e+06	3.49899e+06	3.41892e+06	3.19301e+06	3.16496e+06	3.14146e+06	2.963e+06
		TG(20:5(5Z,8Z,11Z,14Z,17Z)/22:3(10Z,13Z,16Z)/22:5(7Z,10Z,13Z,16Z,19Z))[iso6]	5.36097	1003.78	1363.22	3.38826e+06	2.97358e+06	789724	2.59081e+06	2.27581e+06	1.92223e+06	1.75216e+06	1.69019e+06	1.58938e+06	2.14581e+06	1.60255e+06	1.69577e+06	1.23844e+06	2.2225e+06	2.4926e+06	1.41503e+06	1.76259e+06
				521.911	1363.13	4.02287e+06	4.40906e+06	2.28793e+06	3.44699e+06	3.75882e+06	2.55588e+06	2.23332e+06	1.09157e+06	1.1924e+06	1.30581e+06	998918	1.30812e+06	3.41937e+06	2.43934e+06	1.58639e+06	1.44453e+06	1.14717e+06
				537.9	1362.99	2.00851e+07	2.27371e+07	1.12995e+07	2.01239e+07	1.76245e+07	1.80721e+07	1.33041e+07	1.30165e+07	1.2468e+07	1.26393e+07	1.18216e+07	1.45372e+07	3.08045e+07	1.65728e+07	1.67199e+07	1.53599e+07	1.21194e+07
				716.84	1362.2	2.82482e+06	2.77447e+06	1.20742e+06	1.78289e+06	1.77261e+06	1.69315e+06	1.12584e+06	1.09459e+06	1.01815e+06	834780	1.16439e+06	1.07971e+06	2.5958e+06	1.83882e+06	1.4567e+06	1.28714e+06	1.04756e+06
		(9Z)-(7S,8S)-Dihydroxyoctadecenoic acid	-0.755783	313.238	1362.06	3.25243e+06	5.58504e+06	2.99413e+06	4.31057e+06	3.24193e+06	5.1624e+06	3.78389e+06	5.68606e+06	1.01824e+07	6.46664e+06	4.47255e+06	4.75169e+06	3.88026e+06	5.4519e+06	6.95365e+06	5.73476e+06	4.65483e+06
				526.866	1361.76	0	0	26509.9	213072	343278	544269	1.69797e+06	1.29275e+06	1.59369e+06	1.31675e+06	1.36813e+06	1.58726e+06	0	841047	1.21652e+06	1.34374e+06	1.47691e+06
				639.868	1361.71	113261	103716	145064	708647	763774	976621	1.23542e+06	1.25555e+06	1.41338e+06	1.14566e+06	1.67712e+06	1.80386e+06	0	1.05938e+06	1.68772e+06	1.6547e+06	1.63999e+06
				673.875	1361.68	2.11606e+07	2.1883e+07	1.18682e+07	2.12743e+07	1.83598e+07	2.20997e+07	8.40192e+06	1.36163e+07	12307893	1.29759e+07	1.22037e+07	1.27222e+07	1.48652e+07	1.83785e+07	1.58838e+07	1.40898e+07	1.2401e+07
				265.951	1361.63	2.35791e+07	1.74416e+07	4.97058e+06	1.34395e+07	2.04404e+07	1.16971e+07	9.32103e+06	9.81314e+06	1.078e+07	1.09852e+07	8.74536e+06	1.01395e+07	1.08959e+07	1.32746e+07	1.3415e+07	1.00243e+07	0
				767.688	1361.61	884541	452388	418961	420594	490812	489982	299479	356992	245280	202521	184753	237534	5.41174e+06	161126	297208	179661	143348
				758.854	1360.49	2.25725e+06	2.08845e+06	1.65573e+06	2.80395e+06	3.71636e+06	3.13921e+06	3.32919e+06	6.15603e+06	3.87399e+06	3.69614e+06	3.05827e+06	3.14372e+06	912555	3.36174e+06	3.37154e+06	3.4647e+06	1.23829e+06
				281.248	1360.2	3.23416e+06	3.30178e+06	6.42491e+06	2.96035e+06	2.20048e+06	2.32591e+06	1.44832e+06	1.65301e+06	1.14161e+06	1.22208e+06	2.1631e+06	1.39756e+06	2.62144e+06	2.72716e+06	2.10404e+06	1.32214e+06	1.28866e+06
				630.885	1359.86	3.84592e+06	3.23522e+06	1.75685e+06	3.09339e+06	3.91499e+06	2.76308e+06	1.16862e+06	1.49065e+06	1.57271e+06	1.38243e+06	1.02017e+06	1.22237e+06	3.34144e+06	2.04156e+06	1.74568e+06	1.59862e+06	1.2037e+06
				459.884	1359.83	2.69645e+06	2.77518e+06	1.17588e+06	2.01941e+06	3.7312e+06	2.20689e+06	2.29322e+06	2.68038e+06	2.6151e+06	1.80065e+06	1.70908e+06	1.55582e+06	2.52123e+06	2.32388e+06	2.37609e+06	2.59996e+06	2.26734e+06
		CDP-DG(18:0/22:3(10Z,13Z,16Z))	-3.39702	1058.58	1359.15	74275.8	428706	53183.8	0	342636	495207	80621.8	499206	132073	533518	25034.2	458547	0	51242.8	0	0	31316.5
				384.935	1359.13	4.58811e+07	5.73388e+07	4.29853e+07	4.16423e+07	3.15087e+07	3.05216e+07	1.70592e+07	1.63464e+07	1.38805e+07	1.40992e+07	1.48921e+07	1.52396e+07	4.52e+07	2.97759e+07	1.99836e+07	1.66313e+07	1.39847e+07
				1057.58	1359.09	69885.3	922352	171628	0	1.29948e+06	724612	113240	653298	146301	231106	0	491408	0	53832.9	42985.4	41127.4	104980
				894.828	1359.07	2.36953e+06	3.99463e+06	1.47419e+06	4.80789e+06	3.8087e+06	2.1364e+06	2.58123e+06	3.04083e+06	2.62267e+06	2.07082e+06	3.4715e+06	2.98899e+06	314443	3.01762e+06	2.99892e+06	5.66963e+06	2.34832e+06
				204.939	1358.98	2.81946e+06	3.07313e+06	1.87545e+06	2.98786e+06	2.97176e+06	2.94285e+06	1.64916e+06	1.59118e+06	2.61508e+06	1.84671e+06	1.20324e+06	1.19724e+06	1.70896e+06	2.8417e+06	1.92065e+06	1.28213e+06	915788
				714.843	1358.69	9.07743e+06	8.79581e+06	4.09927e+06	6.718e+06	6.37642e+06	2.82247e+06	3.84404e+06	4.64278e+06	4.5253e+06	3.41848e+06	3.89883e+06	4.54357e+06	1.01649e+07	5.88368e+06	1.15885e+07	3.92776e+06	3.94639e+06
				374.906	1358.47	6.32143e+06	5.77824e+06	2.48346e+06	4.15344e+06	3.21178e+06	2.83161e+06	2.0818e+06	3.49411e+06	2.55575e+06	2.57504e+06	2.37931e+06	2.36614e+06	7.03225e+06	2.95395e+06	2.99047e+06	2.85538e+06	2.70126e+06
				918.806	1358.43	4.38392e+06	4.28881e+06	2.01218e+06	3.5421e+06	2.76807e+06	2.78021e+06	1.82502e+06	2.63118e+06	1.12129e+06	1.61355e+06	1.82518e+06	1.12435e+06	4.1783e+06	2.06617e+06	1.86361e+06	1.67418e+06	1.33782e+06
				799.713	1358.22	1.09447e+06	779352	411343	652128	574805	368085	379128	490131	396184	506967	516334	605002	4.2539e+06	319102	455173	331892	593668
				698.91	1358.02	1.14398e+07	1.26892e+07	1.28911e+07	1.20552e+07	1.52961e+07	7.5169e+06	1.08394e+07	1.19629e+07	1.12677e+07	1.09685e+07	7.64432e+06	1.14823e+07	1.4906e+07	1.15444e+07	1.26453e+07	1.28549e+07	1.38408e+07
				945.827	1357.95	8.61683e+06	1.04197e+07	7.18026e+06	5.82595e+06	1.0424e+07	5.26469e+06	3.67067e+06	6.26934e+06	4.28389e+06	4.43899e+06	4.15229e+06	4.77874e+06	6.0406e+06	7.72775e+06	5.64099e+06	4.81463e+06	4.02484e+06
				657.888	1357.77	3.19422e+06	3.92392e+06	1.64455e+06	3.19607e+06	2.66785e+06	2.82341e+06	1.20943e+06	1.40157e+06	1.02047e+06	1.01646e+06	1.04121e+06	1.18161e+06	3.47502e+06	2.21028e+06	1.29494e+06	1.06689e+06	1.01785e+06
				198.941	1357.75	1.79345e+06	2.04373e+06	1.58151e+06	2.2037e+06	2.59365e+06	2.49475e+06	1.35891e+06	1.25971e+06	1.46872e+06	1.12241e+06	944109	985580	898634	2.37516e+06	1.66172e+06	1.08543e+06	892978
				223.028	1357.14	1.99029e+06	2.26325e+06	1.0594e+06	1.41887e+06	1.49617e+06	1.45306e+06	1.74917e+06	1.51991e+06	1.17935e+06	2.30427e+06	1.05331e+06	1.31436e+06	6.76424e+06	1.11804e+06	1.34529e+06	1.47738e+06	1.2325e+06
				494.91	1357.01	3.20813e+06	3.16973e+06	1.48453e+06	2.4061e+06	2.53253e+06	1.60354e+06	1.41513e+06	1.28681e+06	1.2201e+06	1.25634e+06	1.22815e+06	1.34851e+06	2.86474e+06	2.40706e+06	1.62407e+06	1.41366e+06	926800
				580.865	1356.98	4.14886e+06	3.21474e+06	1.43983e+06	2.46358e+06	2.24186e+06	1.94649e+06	1.47071e+06	1.52436e+06	2.09027e+06	1.31627e+06	2.19445e+06	1.87397e+06	4.37197e+06	2.10781e+06	1.67021e+06	1.6063e+06	1.46e+06
				926.714	1356.7	0	0	0	0	0	33877.1	96574.6	27511.9	203649	145427	85218.2	304212	0	0	186673	234674	295452
				830.728	1356.59	124455	0	43393.2	177859	188132	108929	162032	61510.3	209226	198644	241120	291487	605587	107891	172928	272469	290389
				766.729	1356.46	453434	367266	244412	160770	308966	141135	201475	48136.7	159189	119710	32986.8	209902	809977	176405	186496	179841	108573
		TG(16:0/17:1(9Z)/17:1(9Z))[iso3]	-3.97956	829.726	1356.46	434785	594536	355159	618742	506471	329586	503667	424299	574767	615455	463561	690102	948351	481018	704437	663662	570992
		PC(22:1(13E)/22:1(13E))	-12.7061	896.7	1356.46	58793.2	57443.4	0	0	38067.9	0	167575	104112	113680	225147	138036	322673	6.55416e+06	37339.3	77379.6	299449	182062
				812.734	1356.44	588683	384218	310584	151871	136340	379262	207263	63638.7	210460	229191	65893	111993	935300	167625	163854	213615	180568
				656.884	1356.43	2.54615e+07	3.02699e+07	1.32423e+07	3.67575e+07	2.0943e+07	1.91481e+07	1.45093e+07	1.56163e+07	7.82883e+06	8.27563e+06	7.45159e+06	8.39439e+06	14589295	1.59514e+07	1.08368e+07	9.47025e+06	8.71213e+06
				1013.81	1356.34	3.76867e+06	4.82673e+06	3.82435e+06	5.70441e+06	3.22161e+06	3.24198e+06	2.23895e+06	1.95377e+06	3.24629e+06	1.50176e+06	1.38312e+06	4.05077e+06	5.63012e+06	3.10922e+06	2.80848e+06	6.5053e+06	2.24565e+06
				663.847	1356.29	3.73099e+06	3.40862e+06	1.60497e+06	2.82666e+06	3.27512e+06	3.68123e+06	2.22425e+06	3.40972e+06	2.79674e+06	5.07699e+06	3.45492e+06	2.60738e+06	2.44036e+06	3.06394e+06	3.13908e+06	2.6909e+06	2.98513e+06
				239.067	1355.94	4.18194e+06	4.43949e+06	1.82656e+06	2.74159e+06	2.08352e+06	3.54189e+06	2.25797e+06	2.68557e+06	2.47739e+06	3.1584e+06	1.98844e+06	2.46454e+06	7.22016e+06	2.40666e+06	2.86249e+06	2.89009e+06	2.58206e+06
				928.833	1355.88	1.27518e+07	1.25791e+07	6.32514e+06	1.12195e+07	8.26182e+06	4.50668e+06	3.29256e+06	2.99341e+06	3.41133e+06	2.89199e+06	3.02339e+06	5.57374e+06	1.08674e+07	7.82756e+06	4.04137e+06	3.61848e+06	1.94616e+06
				782.831	1355.53	7.97594e+06	7.50104e+06	5.57179e+06	5.81025e+06	7.85167e+06	4.35597e+06	4.235e+06	1.95715e+06	3.00144e+06	3.2365e+06	2.94514e+06	2.71145e+06	8.37262e+06	4.48256e+06	3.54243e+06	3.02646e+06	2.18276e+06
		N-hexadecanoyl-35-aminobacteriohopane-32,33,34-triol	5.46829	756.692	1355.37	331649	218825	253651	312180	232593	267624	134121	69662.9	146392	95350.7	160209	298009	908275	281352	206668	186630	366875
				755.687	1355.28	1.50878e+06	1.23231e+06	689294	1.19211e+06	933460	781506	686719	792716	752909	699121	530267	891135	3.57879e+06	634169	806831	782991	821822
		Cer(t20:0/26:0(2OH))	-1.99169	738.697	1355.26	1.14039e+06	668176	256697	181299	228329	251042	189617	118982	116545	54265.8	152058	217644	2.10345e+06	299072	201298	80268.2	81393.2
				226.962	1355.23	2.48112e+06	3.21335e+06	1.40947e+06	3.28881e+06	3.80275e+06	3.0547e+06	3.2869e+06	5.45532e+06	4.76215e+06	5.39673e+06	4.48105e+06	1.00158e+07	2.63836e+06	4.4282e+06	5.25699e+06	5.23075e+06	4.51311e+06
				520.91	1355.07	5.35903e+07	3.89892e+07	2.61985e+07	7.09042e+07	3.83427e+07	3.28797e+07	1.70505e+07	1.71929e+07	1.75136e+07	1.84324e+07	1.55948e+07	1.66424e+07	4.66013e+07	3.3569e+07	2.03878e+07	1.69907e+07	1.65397e+07
		PC(O-24:0/18:3(6Z,9Z,12Z))	-11.3411	852.675	1355.07	0	62216.9	20279.3	0	0	0	133599	0	181474	118765	63081.8	127213	0	0	231816	83083.8	38450.8
				158.974	1354.94	3.37279e+07	2.87439e+07	2.35647e+07	8.21336e+07	4.33926e+07	3.61242e+07	5.92927e+07	5.78498e+07	8.58074e+07	4.36728e+07	3.47718e+07	5.57502e+07	3.98637e+07	4.29819e+07	5.91393e+07	5.64934e+07	5.60345e+07
				282.941	1354.94	2.29413e+06	2.58003e+06	1.19182e+06	2.70756e+06	2.50843e+06	3.83964e+06	2.77769e+06	5.05946e+06	5.5698e+06	3.49903e+06	2.93159e+06	3.32533e+06	1.34896e+06	3.32514e+06	3.6364e+06	3.62241e+06	3.27905e+06
				385.938	1353.9	4.21213e+06	3.91333e+06	1.81216e+06	3.60112e+06	2.72227e+06	2.17193e+06	1.35938e+06	1.27391e+06	1.31711e+06	1.28841e+06	1.03935e+06	1.63712e+06	3.08591e+06	2.09876e+06	1.41034e+06	1.36346e+06	1.02441e+06
				534.922	1353.85	3.15542e+06	3.453e+06	1.17473e+06	2.44275e+06	2.62797e+06	2.31043e+06	2.25654e+06	1.54148e+06	4.4988e+06	1.09792e+06	1.99555e+06	2.36571e+06	5.1101e+06	1.77007e+06	2.13585e+06	1.98093e+06	2.59227e+06
				469.913	1353.7	1.39259e+07	1.90968e+07	7.92051e+06	1.56318e+07	1.5125e+07	1.29155e+07	9.34583e+06	1.1992e+07	9.34383e+06	9.91342e+06	8.82603e+06	1.06972e+07	1.16846e+07	1.35358e+07	1.1072e+07	1.00554e+07	8.90624e+06
				249.964	1353.7	4.16803e+06	4.4639e+06	1.98532e+06	3.4705e+06	2.93486e+06	2.67371e+06	1.6013e+06	1.56497e+06	1.38768e+06	1.53168e+06	1.41305e+06	1.09188e+06	3.97298e+06	2.34137e+06	1.92634e+06	1.62727e+06	1.18223e+06
				785.7	1353.7	908296	578860	371133	710215	381793	611116	370518	326421	456084	525021	558066	747266	2.01985e+06	405289	480369	762256	508444
				962.817	1353.7	2.68399e+06	2.7303e+06	934848	4.70286e+06	2.10597e+06	2.84646e+06	2.6879e+06	1.35129e+06	2.17384e+06	2.9645e+06	2.3126e+06	1.75406e+06	0	3.22979e+06	2.13083e+06	7.95792e+06	2.19473e+06
				622.878	1353.66	3.51082e+06	4.18157e+06	2.09203e+06	4.91124e+06	5.15475e+06	4.21483e+06	5.66168e+06	4.27366e+06	5.28048e+06	5.26643e+06	4.36617e+06	1.10906e+07	2.63704e+06	5.91896e+06	6.45951e+06	5.76994e+06	5.34451e+06
				588.897	1353.65	9.34506e+07	4.97124e+07	2.89238e+07	4.70173e+07	5.00684e+07	3.88735e+07	1.82238e+07	2.85513e+07	1.74779e+07	1.7413e+07	1.75946e+07	1.95297e+07	1.41167e+08	3.84277e+07	2.41411e+07	1.96059e+07	1.73029e+07
				572.923	1353.62	3.39778e+06	3.49629e+06	1.7263e+06	2.51306e+06	4.36257e+06	2.41783e+06	1.11479e+06	1.0941e+06	1.12317e+06	831031	932164	1.10551e+06	2.65135e+06	2.34634e+06	1.34852e+06	1.11373e+06	976988
				1064.81	1353.55	5.07828e+06	6.10733e+06	2.49448e+06	3.97968e+06	5.82871e+06	3.68522e+06	1.63968e+06	1.28328e+06	1.12943e+06	1.3794e+06	914546	1.35404e+06	3.13971e+06	3.38543e+06	1.6446e+06	1.2337e+06	979906
				323.909	1353.33	3.32376e+06	3.10899e+06	1.22358e+06	2.74135e+06	2.70991e+06	2.26816e+06	3.28076e+06	2.43629e+06	3.34381e+06	3.00935e+06	2.65309e+06	3.05305e+06	3.69315e+06	2.4382e+06	3.31039e+06	3.28111e+06	2.81053e+06
				1149.79	1353.22	3.41329e+06	3.1664e+06	1.75378e+06	2.76253e+06	2.2712e+06	2.22592e+06	1.21691e+06	1.12104e+06	1.23876e+06	1.04222e+06	905271	981106	1.14511e+06	2.19477e+06	1.26659e+06	964678	854796
				453.926	1353.14	6.01372e+06	5.99283e+06	2.83977e+06	4.94117e+06	4.87678e+06	1.93551e+06	1.8864e+06	1.60499e+06	1.64885e+06	1.24239e+06	1.72013e+06	1.84291e+06	4.66775e+06	3.46822e+06	2.67317e+06	1.9546e+06	1.76179e+06
				589.899	1353.09	5.16952e+06	5.10821e+06	3.09497e+06	4.74104e+06	4.0357e+06	7.38325e+06	1.65777e+06	1.71642e+06	1.62055e+06	1.51837e+06	1.41604e+06	1.7694e+06	4.65634e+06	2.87068e+06	1.6185e+06	1.60638e+06	1.38972e+06
				222.84	1353.09	0	0	51717.6	52404.5	98152	64365.7	2.01004e+06	1.66258e+06	1.46029e+06	1.04746e+06	1.05566e+06	1.14201e+06	0	225333	1.13015e+06	1.46368e+06	1.39051e+06
		Stearic acid	-1.72713	283.264	1352.53	1.3481e+07	1.10294e+07	7.63725e+06	9.60735e+06	9.04193e+06	8.1031e+06	5.86434e+06	5.72352e+06	8.93159e+06	9.18599e+06	5.28266e+06	6.01386e+06	1.55027e+07	6.82465e+06	1.1757e+07	6.93059e+06	1.01596e+07
				935.519	1352.44	697843	1.96301e+06	137417	222086	1.46445e+06	1.59232e+06	447419	708830	313029	539229	35163.2	757666	130541	339164	244148	217977	129650
				280.983	1352.38	7.98348e+06	8.00283e+06	2.60918e+06	4.16482e+06	3.50891e+06	5.18288e+06	3.29417e+06	3.24618e+06	3.13345e+06	3.10634e+06	2.63961e+06	1.83542e+06	1.75638e+07	2.96147e+06	2.92629e+06	3.65562e+06	2.50794e+06
				1030.52	1352.37	0	135280	0	0	190261	366642	170297	552798	299604	443360	0	515616	0	37582.4	0	68119.1	186602
		CDP-DG(18:0/20:4(5Z,8Z,11Z,14Z))	-21.5616	1028.52	1352.28	324925	1.07581e+06	275234	118697	996464	1.89802e+06	1.22571e+06	2.08479e+06	1.07524e+06	1.89802e+06	381109	2.24552e+06	0	482495	626788	754902	780318
		PI(18:4(6Z,9Z,12Z,15Z)/22:4(7Z,10Z,13Z,16Z))	-12.283	905.507	1352.28	980751	2.08082e+06	416791	217015	1.50091e+06	1.92941e+06	700052	1.44959e+06	503426	830839	34840.9	1.18553e+06	671970	343592	281473	290480	415619
				932.528	1352.22	857253	2.37501e+06	522511	144628	2.01541e+06	2.95328e+06	1.25403e+06	1.96778e+06	1.01407e+06	1.50822e+06	140264	2.13566e+06	0	634040	692972	835024	673336
				904.514	1352.18	1.16296e+06	2.38068e+06	433835	235658	1.32272e+06	1.97586e+06	882719	1.17032e+06	506211	785899	25493.2	1.1423e+06	0	390726	395142	320477	382277
		PI(20:2(11Z,14Z)/22:6(4Z,7Z,10Z,13Z,16Z,19Z))	-22.3478	933.529	1352.18	336366	964539	137648	0	817365	1.1913e+06	412268	635815	363557	644752	0	803030	0	235293	155808	191623	132713
				1029.52	1352.18	0	574426	144857	120587	583558	1.1e+06	785591	1.37355e+06	650796	1.26985e+06	146874	1.41851e+06	153810	131741	370163	397622	552755
				248.96	1352.14	8.84243e+07	6.40749e+07	3.64066e+07	9.9494e+07	1.41918e+07	5.06768e+07	2.98894e+07	2.90422e+07	2.43842e+07	2.89849e+07	2.81037e+07	3.00084e+07	100655116	5.02257e+07	3.50667e+07	2.97957e+07	2.0134e+07
		Avermectin A2a	-2.6356	903.509	1352.12	1.46968e+06	2.9461e+06	503366	467787	2.19748e+06	2.75355e+06	1.41101e+06	1.44139e+06	924425	1.17067e+06	156935	1.46403e+06	0	487442	493813	653164	615757
		PG(22:6(4Z,7Z,10Z,13Z,16Z,19Z)/22:4(7Z,10Z,13Z,16Z))	0.278074	869.534	1352.1	1.18139e+07	2.42957e+07	4.63699e+06	6.17576e+06	1.65491e+07	2.1835e+07	7.64223e+06	1.08361e+07	6.03201e+06	8.16788e+06	1.7455e+06	1.08702e+07	2.79278e+06	4.87442e+06	4.42578e+06	4.19516e+06	3.66837e+06
				868.533	1352.05	1.94317e+07	4.20541e+07	8.20604e+06	9.71744e+06	2.68272e+07	3.52771e+07	1.25411e+07	1.72734e+07	9.24441e+06	1.33624e+07	3.09323e+06	1.67408e+07	5.13944e+06	7.97533e+06	7.09587e+06	7.11261e+06	6.12662e+06
		PI(17:0/20:4(5Z,8Z,11Z,14Z))	-2.6353	871.532	1352.05	1.90281e+06	3.70782e+06	782671	835187	2.65002e+06	3.26437e+06	971508	1.61655e+06	914480	1.1279e+06	134883	1.55947e+06	134464	742229	427762	413416	575837
		PI(20:3(8Z,11Z,14Z)/22:6(4Z,7Z,10Z,13Z,16Z,19Z))	-5.37958	931.529	1351.96	1.73597e+06	3.45722e+06	758525	1.08168e+06	3.30829e+06	4.89777e+06	1.97213e+06	3.60345e+06	1.82493e+06	2.83439e+06	445844	3.50065e+06	780783	959569	1.25844e+06	1.25329e+06	1.14018e+06
				1027.52	1351.96	297515	1.05687e+06	458922	198775	1.44639e+06	2.12619e+06	1.43229e+06	2.65294e+06	1.2401e+06	2.00719e+06	327669	2.70236e+06	159802	697093	985673	1.03882e+06	1.02219e+06
				243.953	1351.42	3.94006e+06	3.54304e+06	1.90796e+06	5.12241e+06	5.41887e+06	3.78378e+06	9.06586e+06	1.56596e+07	8.82674e+06	23364667	1.29544e+07	1.25441e+07	2.13521e+06	7.19115e+06	1.13824e+07	1.42795e+07	1.40839e+07
				930.529	1351.36	2.49253e+06	4.93449e+06	1.12757e+06	1.19398e+06	4.30084e+06	6.16056e+06	2.8573e+06	4.4669e+06	2.54935e+06	3.62981e+06	647292	4.53123e+06	932791	1.56721e+06	1.69321e+06	1.97078e+06	1.77083e+06
				867.81	1351.35	3.16111e+06	1.90103e+06	2.35481e+06	2.68982e+06	2.8271e+06	2.8376e+06	1.45098e+06	2.53042e+06	2.10378e+06	2.20363e+06	2.09735e+06	3.19241e+06	2.91703e+06	2.62392e+06	2.586e+06	1.65969e+06	2.20283e+06
				870.532	1351.32	5.12592e+06	1.06123e+07	2.00888e+06	2.71996e+06	7.42593e+06	9.2327e+06	3.18124e+06	4.42562e+06	2.3122e+06	3.48146e+06	676849	4.7182e+06	0	2.13084e+06	1.61677e+06	1.84165e+06	1.59117e+06
				1031.52	1351.2	0	0	0	0	100940	0	61105.6	171293	0	185622	0	132813	0	52435.2	0	0	0
				594.854	1351.16	0	0	25238	251783	372680	436424	2.69123e+06	1.06258e+06	1.47712e+06	1.48443e+06	1.4025e+06	2.00767e+06	0	1.07021e+06	1.65967e+06	1.70671e+06	1.5936e+06
				792.861	1351.13	2.49075e+07	2.56826e+07	1.32799e+07	2.33383e+07	2.19053e+07	2.07124e+07	1.00281e+07	5.66227e+06	9.50466e+06	5.4315e+06	5.40867e+06	5.94567e+06	2.15256e+07	1.63763e+07	9.97271e+06	6.99145e+06	6.21532e+06
				877.837	1351.12	9.43482e+06	1.09095e+07	6.01808e+06	1.08415e+07	1.53368e+07	7.57265e+06	5.59112e+06	3.68596e+06	1.16679e+07	4.18684e+06	3.44716e+06	6.82276e+06	8.37972e+06	8.94444e+06	5.85845e+06	5.2083e+06	4.94617e+06
		TG(18:3(9Z,12Z,15Z)/20:1(11Z)/20:1(11Z))[iso3]	-11.8934	935.796	1351.12	2.82914e+06	2.98101e+06	1.39161e+06	3.07016e+06	2.92478e+06	2.4952e+06	2.11779e+06	1.18068e+06	1.09936e+06	2.73229e+06	1.89454e+06	3.38721e+06	2.69779e+06	2.60163e+06	1.65419e+06	1.92237e+06	1.47051e+06
				458.879	1351.11	0	0	22836.9	343869	337122	676908	1.40444e+06	1.15556e+06	1.68114e+06	1.51275e+06	1.14183e+06	1.47531e+06	0	707442	1.65871e+06	1.49789e+06	1.54012e+06
				595.859	1351.08	4.9202e+06	4.35288e+06	1.6882e+06	4.16838e+06	3.73782e+06	3.60075e+06	4.4054e+06	2.82473e+06	4.66356e+06	2.93234e+06	3.41933e+06	4.38682e+06	5.26131e+06	3.58671e+06	4.69419e+06	4.24992e+06	3.92439e+06
				986.794	1351	2.41294e+06	2.4845e+06	1.7452e+06	1.9041e+06	5.25424e+06	1.3442e+06	1.24736e+06	849948	898258	758277	829875	830810	2.64088e+06	1.91239e+06	1.07019e+06	1.03517e+06	839774
				159.974	1350.64	3.21986e+06	3.47831e+06	2.46213e+06	2.50893e+06	4.81506e+06	4.69675e+06	1.79385e+07	5.19611e+06	1.04817e+07	9.88009e+06	4.95809e+06	5.30712e+06	4.23475e+06	4.77919e+06	6.53355e+06	4.41886e+06	5.8296e+06
				646.857	1350.6	9.69205e+06	8.91456e+06	3.60143e+06	6.71592e+06	6.13379e+06	7.451e+06	6.28664e+06	3.68209e+06	3.61828e+06	3.18012e+06	3.15801e+06	3.86669e+06	1.29735e+07	5.27141e+06	4.62496e+06	3.83895e+06	3.35024e+06
				512.877	1350.26	3.30092e+06	2.64536e+06	1.11718e+06	2.66111e+06	2.37769e+06	1.49495e+06	1.24074e+06	1.02793e+06	1.97928e+06	1.1822e+06	1.25362e+06	1.14642e+06	3.24585e+06	1.70493e+06	1.30498e+06	1.0169e+06	1.17643e+06
				185.91	1350.03	328381	348983	257395	981168	777223	805578	5.23995e+06	2.90231e+06	2.40638e+06	2.80878e+06	1.6267e+06	3.14059e+06	214594	1.08646e+06	2.23392e+06	2.85207e+06	3.32764e+06
				578.868	1350.03	1.11445e+07	1.04424e+07	4.48498e+06	8.23581e+06	8.49652e+06	6.19294e+06	6.85696e+06	3.3249e+06	4.39158e+06	4.5526e+06	3.92197e+06	4.79458e+06	1.35839e+07	7.13119e+06	6.14517e+06	5.03591e+06	4.72513e+06
				442.894	1349.77	7.02274e+06	6.2049e+06	2.59368e+06	5.45183e+06	4.36717e+06	3.76986e+06	2.62296e+06	2.80232e+06	2.95827e+06	3.66792e+06	4.36787e+06	3.99232e+06	7.93408e+06	4.02298e+06	3.70688e+06	3.16185e+06	2.70876e+06
				680.837	1349.74	199582	516442	175477	457395	547615	724560	1.38188e+06	1.2495e+06	1.2118e+06	989552	1.06214e+06	2.11456e+06	167507	850436	1.29721e+06	1.18872e+06	1.31022e+06
				1163.59	1349.72	651464	1.14589e+06	204897	258848	1.48624e+06	1.23315e+06	225691	1.39503e+06	821446	1.70024e+06	63372.6	1.07354e+06	0	182527	264444	260455	293265
				1165.59	1349.43	335469	378930	212370	195058	1.2245e+06	626129	0	1.31713e+06	662841	1.41972e+06	65887	803908	0	100967	38440	45452.1	89562.7
				716.84	1349.23	2.22982e+06	2.28934e+06	809031	1.66751e+06	1.40783e+06	1.03735e+06	832321	830759	875749	1.05466e+06	712945	849271	3.09323e+06	1.12863e+06	1.07937e+06	981882	1.63981e+06
				724.871	1349.12	2.62447e+07	2.71503e+07	1.20362e+07	2.35498e+07	2.21192e+07	1.7939e+07	9248643	8.31005e+06	8.59113e+06	8.06144e+06	6.68008e+06	1.20182e+07	2.44549e+07	1.68576e+07	1.01223e+07	8.51579e+06	7.57067e+06
		(9Z)-(7S,8S)-Dihydroxyoctadecenoic acid	-0.618627	313.238	1349.05	5.73049e+06	6.08111e+06	1.94725e+06	4.13136e+06	1.00324e+07	1.29443e+07	4.70577e+06	3.52901e+06	7.16627e+06	5.61256e+06	4.42603e+06	4.80537e+06	3.35909e+06	7.01283e+06	6.80439e+06	5.41589e+06	8.09692e+06
				1164.59	1348.72	583183	569008	360104	347777	1.85281e+06	854405	175221	1.51527e+06	698623	1.93331e+06	241158	937582	0	140807	301866	234119	283068
				612.849	1348.67	488289	406216	271776	540083	599770	742525	1.39585e+06	826693	1.2572e+06	2.35214e+06	1.21263e+06	1.32047e+06	0	1.03267e+06	1.68449e+06	1.75863e+06	1.79158e+06
				741.863	1348.4	1.32395e+07	1.47195e+07	7.48319e+06	1.39859e+07	1.60588e+07	1.4442e+07	6.70845e+06	8.67282e+06	8.05387e+06	7.6581e+06	7.15604e+06	8.32974e+06	1.13613e+07	1.33412e+07	1.07461e+07	9.38966e+06	7.94766e+06
				418.916	1347.09	2.80255e+06	2.87005e+06	1.46181e+06	3.33021e+06	4.32929e+06	3.08574e+06	3.56221e+06	3.7134e+06	3.57618e+06	3.47453e+06	3.42079e+06	4.85648e+06	2.92732e+06	4.08422e+06	4.8933e+06	4.76692e+06	4.33253e+06
				204.939	1347.04	2.71937e+06	2.7195e+06	1.80318e+06	3.03965e+06	2.8647e+06	2.49203e+06	1.6291e+06	1.54259e+06	1.9586e+06	1.43628e+06	1.066e+06	1.25724e+06	2.34106e+06	2.75214e+06	2.34345e+06	1.44806e+06	1.14175e+06
				758.854	1347.03	3.32142e+06	3.80359e+06	2.16857e+06	4.57935e+06	4.98804e+06	4.44179e+06	7.35848e+06	4.11333e+06	4.42496e+06	4.05297e+06	2.73668e+06	3.87598e+06	2.13226e+06	5.04179e+06	5.8289e+06	5.51936e+06	3.52907e+06
				731.833	1347.02	3.62107e+06	3.56071e+06	1.49306e+06	2.94265e+06	4.14144e+06	2.91962e+06	2.30412e+06	2.82772e+06	2.70094e+06	2.52466e+06	2.89062e+06	7.67603e+06	4.19713e+06	3.62481e+06	3.73544e+06	3.57784e+06	3.09344e+06
				527.87	1346.3	3.15756e+06	2.31095e+06	1.3125e+06	2.67672e+06	2.73264e+06	4.3478e+06	3.04232e+06	2.33402e+06	2.869e+06	3.54808e+06	2.6102e+06	2.96172e+06	3.09227e+06	2.5176e+06	2.97888e+06	2.59934e+06	2.60699e+06
				316.947	1345.86	8.65526e+07	9.04892e+07	3.69241e+07	1.0214e+08	1.38315e+07	4.20958e+07	2.53381e+07	2.43911e+07	2.32749e+07	2.10878e+07	2.38615e+07	2.52701e+07	6.07231e+07	9.53256e+07	3.00417e+07	3.0306e+07	2.20353e+07
				306.919	1345.71	1.0212e+07	1.35883e+07	3.46436e+06	6.68683e+06	6.76339e+06	5.37603e+06	7.28779e+06	4.32347e+06	4.15119e+06	3.37592e+06	3.85344e+06	4.82436e+06	1.2757e+07	5.83892e+06	4.80423e+06	4.88603e+06	8.05555e+06
				510.881	1345.68	1.02987e+07	8.37843e+06	3.2827e+06	6.29914e+06	5.36998e+06	8.49452e+06	3.94949e+06	3.5599e+06	3.14686e+06	4.5745e+06	3.95538e+06	5.73026e+06	1.06374e+07	6.00056e+06	4.8377e+06	3.77251e+06	3.75504e+06
		Palmitic acid	-0.721962	255.233	1345.66	1.6544e+07	1.42685e+07	8.1481e+06	1.53032e+07	1.3159e+07	1.07829e+07	8.51658e+06	8.49752e+06	5.63979e+06	8.45242e+06	7.94497e+06	9.30419e+06	1.62981e+07	5.61096e+06	1.49258e+07	8.57605e+06	5.92779e+06
				201.94	1345.59	1.94392e+06	1.8851e+06	1.10083e+06	2.28231e+06	1.79287e+06	1.56438e+06	1.01854e+06	928518	946368	846299	635621	800814	1.07229e+06	1.63325e+06	760161	724888	524195
				690.866	1344.84	2.81196e+06	3.76431e+06	2.68018e+06	4.81216e+06	5.24553e+06	3.38647e+06	4.02375e+06	3.93331e+06	5.11252e+06	3.98825e+06	6.78875e+06	6.64022e+06	2.08669e+06	5.41997e+06	5.90953e+06	5.58524e+06	4.62699e+06
				945.827	1344.36	6.00718e+06	7.94595e+06	3.64939e+06	6.95041e+06	1.4306e+07	5.63896e+06	3.5003e+06	2.66891e+06	7.36794e+06	2.74562e+06	3.74744e+06	2.97514e+06	4.69487e+06	6.15922e+06	4.04421e+06	3.84441e+06	5.94272e+06
				562.898	1343.67	4.31924e+06	4.33452e+06	1.79675e+06	3.54764e+06	3.60581e+06	2.76523e+06	2.0283e+06	2.15952e+06	1.56208e+06	1.73372e+06	1.0842e+06	2.14706e+06	3.8379e+06	2.55429e+06	2.10143e+06	1.86385e+06	1.27978e+06
				391.897	1343.54	2.71219e+06	2.34059e+06	777210	2.14256e+06	2.25247e+06	1.89884e+06	1.67263e+06	4.37678e+06	2.16704e+06	3.05701e+06	1.9485e+06	3.16414e+06	2.59509e+06	1.93238e+06	2.35898e+06	2.45942e+06	2.05421e+06
				486.904	1342.91	2.06596e+06	2.80827e+06	1.46968e+06	3.12047e+06	4.40514e+06	3.30965e+06	3.64401e+06	3.21031e+06	4.86746e+06	3.02099e+06	3.74997e+06	4.47808e+06	1.9746e+06	3.60418e+06	5.0616e+06	4.22024e+06	3.87838e+06
				1001.52	1342.44	292561	1.1964e+06	126681	227334	1.31221e+06	813686	219437	680630	604359	897941	0	679614	0	0	212932	32932.2	103880
				630.885	1342.23	3.75789e+06	3.66228e+06	1.71646e+06	2.63886e+06	3.05068e+06	4.14748e+06	1.32853e+06	1.13047e+06	1.77097e+06	1.37899e+06	1.20754e+06	1.23477e+06	2.62911e+06	2.34396e+06	1.41964e+06	1.18899e+06	744721
		CDP-DG(18:1(11Z)/18:2(9Z,12Z))	-1.93661	1002.52	1342.09	487088	505918	182155	44158.5	810522	658529	104247	957247	367799	586045	0	417629	0	96175.1	120888	130902	98090.3
				308.916	1342.06	3.4083e+06	3.42503e+06	1.48885e+06	2.55394e+06	1.87507e+06	1.61726e+06	1.31245e+06	1.22325e+06	1.62954e+06	1.08547e+06	1.81635e+06	1.70946e+06	4.68387e+06	1.95628e+06	1.87675e+06	1.67937e+06	1.60827e+06
				996.822	1341.6	5.90709e+06	6.94702e+06	3.73234e+06	1.11767e+07	5.36243e+06	3.22227e+06	1.73755e+06	1.46832e+06	1.39576e+06	1.1111e+06	1.46365e+06	1.22182e+06	4.10615e+06	4.28924e+06	2.66096e+06	1.53998e+06	1.45857e+06
				799.819	1341.54	2.71226e+06	2.5611e+06	1.77069e+06	2.57981e+06	7.65419e+06	2.48004e+06	1.96504e+06	3.07594e+06	4.01839e+06	1.38497e+06	2.58006e+06	5.60715e+06	1.90902e+06	2.64676e+06	2.86354e+06	2.49363e+06	2.48453e+06
				860.847	1341.54	1.14774e+07	1.42011e+07	6.89748e+06	1.09052e+07	1.30438e+07	1.81156e+07	4.80553e+06	5.15946e+06	9.24425e+06	2.73133e+06	4.81584e+06	9.54913e+06	1.0606e+07	8.08773e+06	4.70523e+06	4.24411e+06	2.87176e+06
				366.939	1341.52	3.57997e+06	8.32014e+06	1.50929e+06	3.03315e+06	2.25872e+06	2.04766e+06	2.15901e+06	1.54974e+06	2.32384e+06	2.50959e+06	2.00641e+06	2.22255e+06	5.87805e+06	1.81886e+06	2.40067e+06	2.17325e+06	2.65416e+06
				239.067	1341.5	4.84788e+06	3.56798e+06	1.79607e+06	2.64125e+06	2.54517e+06	3.57519e+06	2.85421e+06	5.14091e+06	2.70669e+06	2.00058e+06	2.72121e+06	2.58895e+06	8.33825e+06	1.66661e+06	2.80835e+06	3.07574e+06	3.08007e+06
				698.91	1341.48	1.18642e+07	1.24642e+07	4.46179e+06	1.17054e+07	1.24778e+07	1.24765e+07	1.10105e+07	11323020	1.14392e+07	1.01691e+07	1.23763e+07	1.13065e+07	1.68775e+07	8.2408e+06	1.1677e+07	1.1197e+07	1.39803e+07
				554.891	1341.21	3.7358e+06	4.08276e+06	2.03528e+06	4.40218e+06	5.07505e+06	4.06354e+06	6.87579e+06	3.3964e+06	4.43776e+06	3.53851e+06	4.11054e+06	8.07127e+06	2.04324e+06	5.43754e+06	5.95262e+06	4.90829e+06	4.08329e+06
				350.928	1341.03	3.85851e+06	4.1646e+06	2.45752e+06	5.03268e+06	5.77093e+06	4.72978e+06	5.92305e+06	1.19678e+07	7.01886e+06	5.9235e+06	5.44028e+06	6.47956e+06	4.06548e+06	5.62067e+06	7.0598e+06	7.10821e+06	6.27547e+06
				317.951	1340.97	4.21692e+06	4.32173e+06	2.16188e+06	3.41714e+06	3.32402e+06	2.42186e+06	2.05441e+06	1.66928e+06	1.44614e+06	1.32924e+06	1.28251e+06	1.53929e+06	3.99285e+06	2.50626e+06	1.85277e+06	1.46867e+06	1.26223e+06
				459.884	1340.76	2.15807e+06	2.15702e+06	899980	1.56262e+06	1.67007e+06	1.77136e+06	2.11559e+06	5.3349e+06	4.18882e+06	1.24968e+06	1.67801e+06	2.67747e+06	2.46713e+06	1.92207e+06	2.46623e+06	2.02048e+06	1.99013e+06
				526.866	1340.28	0	45648.1	124102	753238	729576	915132	1.34172e+06	1.89522e+06	2.97636e+06	1.96764e+06	1.87796e+06	2.12161e+06	0	1.18702e+06	1.93884e+06	2.26206e+06	960352
				714.843	1340.22	1.20759e+07	1.13596e+07	5.02736e+06	7.86247e+06	8.10374e+06	3.91289e+06	1.06648e+07	6.45651e+06	3.38291e+06	2.59451e+06	4.04723e+06	4.08745e+06	1.02521e+07	6.20524e+06	4.50537e+06	3.92518e+06	3.81018e+06
				223.028	1340.21	2.36974e+06	1.81096e+06	815020	1.37563e+06	1.44944e+06	1.30761e+06	1.37687e+06	1.27057e+06	1.08691e+06	731126	1.01386e+06	1.25588e+06	5.86151e+06	1.34836e+06	1.28519e+06	1.14463e+06	1.19162e+06
				673.875	1339.41	1.40628e+07	1.49996e+07	8.86958e+06	1.45296e+07	1.56248e+07	1.83339e+07	7.73026e+06	1.00151e+07	8.932e+06	6.98183e+06	8.54462e+06	1.08377e+07	1.10929e+07	1.41387e+07	1.09575e+07	9.67534e+06	8.81498e+06
				605.888	1338.83	2.31265e+07	2.5481e+07	1.65577e+07	2.5404e+07	2.59066e+07	2.29208e+07	1.65642e+07	1.58942e+07	1.53038e+07	1.22057e+07	1.77646e+07	1.58077e+07	1.59435e+07	2.22662e+07	1.89938e+07	1.8834e+07	1.59157e+07
				521.912	1338.11	4.89225e+06	5.00852e+06	2.17844e+06	3.97837e+06	3.14179e+06	2.68805e+06	1.76779e+06	1.07849e+06	1.44045e+06	1.01467e+06	1.1149e+06	1.2136e+06	4.06267e+06	2.72048e+06	1.68109e+06	1.21522e+06	1.22449e+06
				589.899	1338	8.16631e+06	8.7805e+06	4.67435e+06	6.57886e+06	6.48159e+06	4.2857e+06	2.75135e+06	5.52576e+06	2.22464e+06	2.23002e+06	2.56481e+06	3.78837e+06	7.04576e+06	4.59723e+06	3.01285e+06	2.45055e+06	2.36976e+06
				826.839	1337.89	2.15223e+06	2.17891e+06	1.56675e+06	1.15246e+07	2.65222e+06	2.13197e+06	7.51966e+06	9.24906e+06	8.0434e+06	2.51669e+06	3.16801e+06	3.94719e+06	694625	3.68141e+06	3.58634e+06	3.39611e+06	3.46957e+06
		PC(21:0/22:2(13Z,16Z))	-12.1353	882.685	1337.78	74178	66555.5	76252.9	191858	167920	100218	501083	425424	747115	595782	522322	603306	0	183572	757450	701530	763490
				786.702	1337.65	587104	462149	545194	522237	596106	679044	537931	453626	648559	368771	541037	644975	2.81237e+06	519801	658251	494654	545385
				768.708	1337.47	1.56801e+06	1.01811e+06	927443	829051	188635	554894	538348	372536	294858	279142	379419	560456	5.45819e+06	539907	408892	449247	334345
				785.7	1336.77	2.35423e+06	1.94935e+06	837949	1.88841e+06	1.56461e+06	1.20678e+06	1.47824e+06	1.4519e+06	1.31234e+06	909244	1.19378e+06	1.39003e+06	6.6135e+06	1.40078e+06	1.2126e+06	1.54909e+06	1.45504e+06
				162.892	1336.69	1.09464e+06	1.06115e+06	784423	1.54412e+06	1.50665e+06	1.89894e+06	804580	698017	707764	493115	535930	584776	794789	1.14614e+06	946860	708478	537582
				160.973	1336.58	178999	0	237562	155708	76001.4	0	1.07682e+06	1.38837e+06	1.07384e+06	856779	1.17183e+06	1.22456e+06	799149	150135	1.00434e+06	1.02233e+06	1.30125e+06
				597.856	1336.57	774615	796430	416691	891792	777824	686388	697086	805548	804475	557208	914650	1.25343e+06	837317	800066	820421	1.16603e+06	1.36755e+06
				752.712	1336.52	517285	455489	269147	222343	377849	234969	170392	63465.7	193644	116330	174761	143060	2.91929e+06	202117	75536.9	278125	158750
		Stearic acid	-1.73788	283.264	1336.34	1.50634e+07	1.15441e+07	6.1361e+06	1.22729e+07	1.3383e+07	8.27778e+06	1.1379e+07	5.70226e+06	4.81412e+06	5.49383e+06	1.04784e+07	5.19634e+06	1.39435e+07	7.63585e+06	5.77631e+06	5.60664e+06	4.40756e+06
				798.721	1336.31	300681	548259	347109	318894	374435	177823	0	0	0	0	0	0	1.34858e+06	0	0	0	0
		TG(16:1(9Z)/16:1(9Z)/17:0)[iso3]	-5.66856	815.709	1336.27	447354	464631	393514	525983	467422	393892	484413	487099	356403	396088	671925	630221	1.2822e+06	390848	529625	368805	556571
				809.85	1336.23	1.03357e+07	1.18099e+07	7.03267e+06	1.29196e+07	1.26455e+07	1.02415e+07	1.06559e+07	9.33366e+06	4.78546e+06	7.58174e+06	6.25301e+06	5.74814e+06	8.52717e+06	1.04297e+07	8.82173e+06	7.93154e+06	5.6307e+06
				912.695	1336.21	0	0	0	0	0	0	290938	341797	255497	261727	185865	356549	1.94433e+06	0	432073	367992	259619
				918.806	1335.88	4.00274e+06	4.04304e+06	1.82944e+06	3.7784e+06	5.03163e+06	2.24202e+06	1.48835e+06	1.29092e+06	2.1852e+06	1.11903e+06	1.19692e+06	2.58772e+06	3.35745e+06	2.20013e+06	1.62417e+06	2.62994e+06	1.45449e+06
				838.659	1335.7	0	150726	28478.3	59112	38408.2	0	441672	243581	223149	295600	262152	504325	326898	71708.8	436385	273298	301263
				534.922	1335.65	2.42735e+06	3.70163e+06	1.63077e+06	1.61978e+06	2.08553e+06	3.60794e+06	1.78069e+06	2.6268e+06	1.59989e+06	1.49745e+06	1.53556e+06	1.71012e+06	3.39878e+06	1.62193e+06	1.4826e+06	3.07742e+06	1.83808e+06
				783.683	1335.46	786163	909471	302301	569668	456198	323174	273044	287471	409490	289631	344969	365195	4.46977e+06	176853	391694	396620	476972
				792.861	1335.46	2.00217e+07	2.11647e+07	1.19832e+07	1.93507e+07	1.79278e+07	1.32742e+07	8.24828e+06	6.48611e+06	6.41249e+06	5.11401e+06	1.15089e+07	6.8001e+06	1.60297e+07	1.25666e+07	8.3844e+06	6.14984e+06	5.67884e+06
				1030.8	1335.3	968761	1.33491e+06	831225	3.63381e+06	1.31315e+06	1.3163e+06	1.01773e+06	1.07497e+06	1.01308e+06	883879	811159	1.15352e+06	201801	3.8754e+06	2.44327e+06	2.16324e+06	772324
				1064.81	1335.3	5.93385e+06	6.68736e+06	2.76015e+06	6.22272e+06	4.3254e+06	5.49512e+06	1.52265e+06	1.20638e+06	1.67182e+06	1.3833e+06	1.16159e+06	1.32244e+06	4.48038e+06	3.73058e+06	1.97485e+06	1.38743e+06	1.23902e+06
				811.715	1335.13	417032	229845	272892	252710	160597	142427	169008	246723	242316	234292	217169	221554	2.02486e+06	83505.2	194978	244995	316528
				281.248	1334.99	4.33969e+06	2.21004e+06	2.12025e+06	2.72919e+06	1.84586e+06	1.81078e+06	1.45676e+06	1.12158e+06	1.34254e+06	1.08891e+06	1.78039e+06	1.15476e+06	3.79438e+06	1.8351e+06	1.61684e+06	1.16961e+06	1.21361e+06
				724.681	1334.96	1.76673e+06	1.19554e+06	538261	846055	854619	647998	225474	297778	345841	151304	161803	370578	3.99086e+06	302644	208941	261987	330339
				158.974	1334.96	2.60031e+07	3.85357e+07	1.41036e+07	2.57562e+07	2.36613e+07	2.16294e+07	3.88955e+07	2.68176e+07	3.25494e+07	2.65113e+07	4.43734e+07	5.85352e+07	3.50313e+07	2.26696e+07	3.45131e+07	3.6315e+07	3.3711e+07
				384.935	1334.95	3.92945e+07	3.77283e+07	2.49337e+07	6.49675e+07	4.69691e+07	3.16194e+07	1.91748e+07	1.68753e+07	1.73398e+07	2.1859e+07	1.76884e+07	1.79694e+07	4.61619e+07	2.54715e+07	2.18285e+07	1.81732e+07	1.735e+07
				742.676	1334.93	1.11241e+06	569454	468544	669732	820213	547770	536370	445839	453301	528196	520416	455434	1.93406e+06	517882	480960	497345	577842
				741.671	1334.88	2.97111e+06	2.17143e+06	1.13797e+06	1.70207e+06	2.03098e+06	1.37682e+06	955178	999313	1.30282e+06	1.04241e+06	1.22133e+06	1.3078e+06	6.54544e+06	1.48087e+06	1.08306e+06	1.31678e+06	1.1338e+06
				850.82	1334.82	4.73253e+06	4.65464e+06	1.84312e+06	3.35552e+06	5.00264e+06	6112858	1.68666e+06	1.61672e+06	1.54686e+06	1.43051e+06	2.86926e+06	2.15669e+06	5.13631e+06	2.45863e+06	2.07495e+06	1.33506e+06	1.72756e+06
		20:1-Glc-cholesterol	-18.1022	839.662	1334.37	0	48754.5	0	0	90182.9	0	130859	177591	80299.6	110305	226927	151826	288752	0	145253	148870	65968.9
				249.964	1334.23	2.18197e+06	2.30908e+06	1.13553e+06	1.88547e+06	1.78874e+06	1.2199e+06	790172	654824	722919	730885	722241	571998	2.11172e+06	2.06979e+06	903671	751207	664932
				385.938	1334.13	3.87413e+06	3.99596e+06	1.98871e+06	3.27274e+06	2.8331e+06	2.57411e+06	1.27427e+06	1.05838e+06	1.05495e+06	1.00467e+06	1.11742e+06	1.09954e+06	2.96663e+06	2.02084e+06	1.47517e+06	1.29488e+06	898113
				656.884	1334.1	4.03678e+07	3.56373e+07	2.02931e+07	4.99997e+07	2.66237e+07	1.64179e+07	1.05912e+07	1.07591e+07	9.86316e+06	9.91823e+06	1.06546e+07	1.25876e+07	2.51414e+07	1.81174e+07	1.26987e+07	1.01064e+07	9.19086e+06
				962.816	1333.92	1.30964e+06	2.61849e+06	1.17008e+06	2.73656e+06	2.32609e+06	2.24913e+06	1.82087e+06	1.94384e+06	1.5547e+06	1.60476e+06	3.12563e+06	1.54352e+06	103867	2.27595e+06	1.89232e+06	1.92974e+06	1.59191e+06
				725.874	1333.63	4.07984e+06	4.49196e+06	2.08284e+06	3.01508e+06	3.08341e+06	2.46425e+06	1.30571e+06	955731	1.27561e+06	1.1211e+06	790302	1.27864e+06	2.79608e+06	2.0102e+06	1.27892e+06	1.23417e+06	979928
				1149.79	1333.63	2.61021e+06	3.27498e+06	1.98596e+06	3.84319e+06	2.45121e+06	2.25902e+06	1.24078e+06	1.00604e+06	1.02929e+06	764273	1.19192e+06	1.23298e+06	1.14413e+06	2.25112e+06	1.11387e+06	1.16909e+06	1.11117e+06
				646.857	1333.6	8.86062e+06	8.43648e+06	3.93618e+06	6.86374e+06	6.2672e+06	6.312e+06	3.70125e+06	2.44894e+06	4.63518e+06	3.12568e+06	6.87395e+06	3.78613e+06	8.8424e+06	4.95823e+06	4.61332e+06	3.6015e+06	3.09123e+06
				595.859	1332.84	3.13215e+06	2.85412e+06	4.78423e+06	2.78436e+06	2.8289e+06	2.69998e+06	3.98255e+06	3.22137e+06	2.76227e+06	3.08113e+06	3.10692e+06	4.01488e+06	3.08723e+06	2.51354e+06	2.90833e+06	3.21303e+06	2.86398e+06
		PI(P-16:0/20:5(5Z,8Z,11Z,14Z,17Z))	-7.60218	839.502	1332.56	1.31124e+06	3.34796e+06	764734	692449	2.45575e+06	3.18421e+06	1.12488e+06	1.09091e+06	711394	820827	0	867487	119376	383133	260456	364661	514508
				607.509	1332.24	562041	676852	443879	72537	590001	461870	283359	291459	136518	415445	49699.5	175172	74953.9	172538	74634.6	137631	158772
				512.877	1332.23	3.66383e+06	2.8558e+06	1.19217e+06	2.45343e+06	4.23802e+06	2.38752e+06	1.64583e+06	989838	1.36759e+06	1.24485e+06	1.09308e+06	1.39768e+06	3.94246e+06	1.87618e+06	1.65287e+06	1.15377e+06	1.27078e+06
				494.91	1331.36	3.13784e+06	2.79523e+06	1.88275e+06	2.56979e+06	2.49588e+06	2.66158e+06	2.9649e+06	925412	2.07055e+06	1.31411e+06	1.3225e+06	1.48432e+06	3.18587e+06	1.85552e+06	1.33049e+06	1.60006e+06	924289
				741.863	1331.36	1.054e+07	1.20364e+07	9.00406e+06	1.49705e+07	1.32413e+07	1.16044e+07	8.12124e+06	7.96291e+06	8.59014e+06	8.40455e+06	7.69587e+06	6.92858e+06	1.02051e+07	1.05826e+07	8.90223e+06	9.23053e+06	6.99233e+06
				782.831	1331.09	8.30208e+06	7.38158e+06	4.69938e+06	5.94056e+06	5.56006e+06	4.18998e+06	3.2407e+06	1.81525e+06	2.82032e+06	2.04115e+06	2.82036e+06	2.95495e+06	8.00802e+06	4.48179e+06	3.99324e+06	2.91539e+06	2.68634e+06
				458.878	1330.9	0	0	68392.1	68626.4	306215	637617	1.22271e+06	1.16483e+06	1.63048e+06	1.33456e+06	1.23407e+06	1.77325e+06	0	826106	1.39797e+06	1.6217e+06	1.3453e+06
				622.878	1330.66	3.99853e+06	4.72485e+06	4.18425e+06	5.7417e+06	6.73567e+06	7.52424e+06	4.77795e+06	4.09577e+06	6.10024e+06	6.32167e+06	6.669e+06	5.64557e+06	3.31408e+06	5.97232e+06	7.29402e+06	7.37274e+06	6.55894e+06
				928.833	1330.12	1.21989e+07	1.40549e+07	1.03822e+07	1.06397e+07	1.75894e+07	1.30084e+07	2.26399e+06	1.67187e+06	2.14775e+06	4.68527e+06	3.78584e+06	2.04971e+06	8.91919e+06	7.40124e+06	4.39705e+06	2.98559e+06	3.03012e+06
				588.897	1329.69	6.56136e+07	5.90693e+07	3.97084e+07	4.47136e+07	4.11704e+07	3.58002e+07	1.98636e+07	22946982	1.62164e+07	1.52694e+07	1.88482e+07	1.58958e+07	3.63153e+07	3.33787e+07	1.991e+07	1.92752e+07	1.64315e+07
				894.828	1329.63	1.58499e+06	5.68434e+06	1.96848e+06	5.46339e+06	2.51571e+06	2.26112e+06	2.51189e+06	2.37289e+06	8.83795e+06	2.51799e+06	4.94777e+06	2.93502e+06	926988	2.48682e+06	2.9061e+06	3.34695e+06	2.7603e+06
				594.854	1329.25	0	0	101514	251369	510384	607531	1.33918e+06	1.0195e+06	3.07509e+06	1.26607e+06	1.62016e+06	2.22175e+06	0	834194	1.33959e+06	1.76028e+06	1.33095e+06
				580.865	1329.09	4.00284e+06	3.16973e+06	2.21783e+06	2.7711e+06	2.23948e+06	1.73797e+06	1.27986e+06	618107	1.44937e+06	1.13476e+06	1.91446e+06	1.3934e+06	3.42144e+06	2.15596e+06	2.83939e+06	1.38199e+06	1.39408e+06
				537.9	1328.81	2.12006e+07	2.20623e+07	23424160	2.21089e+07	2.34093e+07	1.81488e+07	1.463e+07	1.30934e+07	1.4545e+07	1.32319e+07	1.3685e+07	1.43834e+07	1.48532e+07	4.02906e+07	1.72102e+07	1.47364e+07	1.19839e+07
				159.974	1328.68	3.72683e+06	3.70264e+06	3.11101e+06	4.42165e+06	4.64882e+06	4.1066e+06	6.51045e+06	3.65676e+06	5.14121e+06	6.32351e+06	5.05303e+06	1.0103e+07	4.59617e+06	5.13245e+06	7.43961e+06	5.96149e+06	1.6153e+07
				204.939	1328.54	2.05484e+06	2.485e+06	2.43048e+06	2.72029e+06	2.73012e+06	2.80552e+06	1.92768e+06	833694	2.48295e+06	1.50046e+06	318003	920367	2.04467e+06	2.16386e+06	2.32444e+06	1.20119e+06	1.00972e+06
				578.868	1328.46	1.14361e+07	1.01972e+07	6.75843e+06	7.83445e+06	7.96968e+06	6.19439e+06	5.4849e+06	4.23145e+06	5.23272e+06	6.51357e+06	4.2659e+06	4.5736e+06	1.35694e+07	6.53835e+06	5.74724e+06	5.59917e+06	4.06282e+06
				663.847	1328.45	3.63196e+06	3.4431e+06	1.97786e+06	3.0802e+06	2.81674e+06	2.00909e+06	2.8352e+06	6.34735e+06	2.83322e+06	2.5278e+06	5.55578e+06	4.03846e+06	3.67856e+06	3.26124e+06	3.72817e+06	3.50544e+06	3.51547e+06
				724.871	1328.32	3.56346e+07	3.29996e+07	2.74821e+07	3.12419e+07	2.85215e+07	36094127	1.07087e+07	6.71472e+06	1.09413e+07	1.06634e+07	1.15074e+07	1.06445e+07	3.0696e+07	2.08951e+07	1.36948e+07	1.24272e+07	1.04663e+07
				282.941	1327.99	1.06882e+06	1.70864e+06	1.33167e+06	1.54e+06	2.10415e+06	1.84793e+06	3.64656e+06	1.55364e+06	6.35052e+06	2.21384e+06	2.1982e+06	2.69199e+06	967925	1.79311e+06	2.50542e+06	2.69729e+06	2.30974e+06
				520.91	1327.91	4.84777e+07	6.4483e+07	3.89559e+07	4.76556e+07	3.8563e+07	3.24039e+07	1.90743e+07	1.90506e+07	1.79551e+07	1.66659e+07	15549257	1.43203e+07	4.00455e+07	4.72479e+07	1.98343e+07	1.78352e+07	1.6286e+07
				374.906	1327.85	7.79715e+06	5.85609e+06	4.42874e+06	5.14863e+06	4.93503e+06	4.91742e+06	4.27282e+06	1.68394e+06	2.98342e+06	2.57487e+06	3.18068e+06	2.79605e+06	9.53041e+06	3.86003e+06	3.2767e+06	3.44718e+06	3.04036e+06
				459.884	1327.78	2.06045e+06	1.87493e+06	1.37963e+06	1.82019e+06	1.77256e+06	1.95091e+06	2.5088e+06	1.07679e+06	2.33577e+06	1.75209e+06	5.16759e+06	2.21683e+06	2.09291e+06	1.91144e+06	2.52999e+06	2.35198e+06	2.34741e+06
				323.909	1327.7	2.81186e+06	2.33166e+06	1.88935e+06	3.76591e+06	2.32334e+06	1.80479e+06	1.66531e+06	1.46182e+06	2.73123e+06	2.49343e+06	2.55653e+06	2.37765e+06	2.39218e+06	2.04341e+06	2.77414e+06	3.34972e+06	2.26118e+06
				453.926	1327.67	3.83486e+06	3.77593e+06	3.47648e+06	3.27799e+06	2.90181e+06	3.34609e+06	1.26613e+06	857010	1.2997e+06	903827	971794	1.26966e+06	2.96625e+06	2.27159e+06	1.53815e+06	1.28751e+06	965732
				226.962	1327.48	3.07576e+06	3.33866e+06	2.63249e+06	3.51584e+06	3.87271e+06	3.19041e+06	6.84164e+06	5.00613e+06	6.66854e+06	3.49847e+06	5.34835e+06	4.89761e+06	2.07593e+06	7.12381e+06	5.72686e+06	6.22544e+06	4.8515e+06
				945.827	1327.05	8.15882e+06	8.58598e+06	14441144	5.72558e+06	1.0675e+07	8.67569e+06	5.25933e+06	1.76757e+06	3.20766e+06	2.26209e+06	3.56675e+06	3.99558e+06	5.1098e+06	7.05905e+06	5.16276e+06	4.23681e+06	7.52213e+06
		(9Z)-(7S,8S)-Dihydroxyoctadecenoic acid	-0.588114	313.238	1326.47	3.32756e+06	4.22029e+06	3.74032e+06	3.7191e+06	6.12041e+06	4.39619e+06	3.78329e+06	4.12312e+06	5.23667e+06	3.71387e+06	4.11814e+06	5.34351e+06	2.55226e+06	3.76771e+06	6.52147e+06	3.88417e+06	5.75246e+06
				418.916	1326.09	2.98947e+06	2.79219e+06	2.96633e+06	3.57395e+06	4.07783e+06	3.32132e+06	4.50429e+06	3.62001e+06	3.77183e+06	4.25264e+06	4.79905e+06	4.51077e+06	1.92397e+06	4.30365e+06	4.88375e+06	4.41343e+06	4.67591e+06
				316.947	1325.92	8.78936e+07	6.42364e+07	9.01811e+07	4.62311e+07	5.65182e+07	4.32907e+07	2.66288e+07	1.38707e+07	2.50008e+07	2.28016e+07	2.59953e+07	2.67879e+07	6.02688e+07	8.26634e+07	3.36602e+07	2.90623e+07	2.36687e+07
				442.894	1325.59	6.37522e+06	4965788	4.42555e+06	3.84606e+06	4.05597e+06	3.2483e+06	3.9892e+06	2.58981e+06	2.12578e+06	2.15651e+06	2.66935e+06	2.62627e+06	6.50781e+06	3.50887e+06	2.59844e+06	2.41705e+06	2.33051e+06
		PI(20:2(11Z,14Z)/22:6(4Z,7Z,10Z,13Z,16Z,19Z))	-22.3814	933.529	1325.59	496686	1.12277e+06	427550	655000	1.14109e+06	1.56205e+06	722196	876427	935309	1.09859e+06	118621	1.5365e+06	167475	330990	410027	383546	469814
				393.195	1325.57	2.12967e+06	3.32881e+06	1.0617e+06	1.04763e+06	2.18211e+06	2.76616e+06	898063	903060	1.08341e+06	1.6031e+06	435322	1.75271e+06	732256	941029	848131	717560	582444
				872.533	1325.57	737406	1.06646e+06	369805	351327	934830	1.45973e+06	238962	476510	535545	749696	73094.6	701100	453788	208677	285819	198102	185130
		PI(18:4(6Z,9Z,12Z,15Z)/22:4(7Z,10Z,13Z,16Z))	-11.9315	905.508	1325.57	2.24729e+06	2.21901e+06	1.13022e+06	582257	1.65367e+06	2.54993e+06	1.1102e+06	1.25987e+06	1.37114e+06	1.0837e+06	264815	2.18247e+06	3.22007e+06	440633	674126	673118	943537
				877.837	1325.56	1.15607e+07	1.24674e+07	7.32416e+06	1.25705e+07	9.83599e+06	8.21202e+06	6.62947e+06	4.18385e+06	6.78333e+06	3.66845e+06	4.00427e+06	4.98465e+06	6.96309e+06	1.03729e+07	7.86515e+06	6.67422e+06	5.70236e+06
				243.953	1325.54	2.80048e+06	3.55949e+06	3.08292e+06	4.75767e+06	5.45149e+06	3.23388e+06	1.00542e+07	6.87104e+06	1.55162e+07	1.09912e+07	1.11548e+07	1.15978e+07	1.87942e+06	7.26189e+06	2.04142e+07	1.60805e+07	9.65895e+06
				906.51	1325.52	946609	1.46476e+06	469796	283132	992339	1.23263e+06	509978	557156	797852	717543	100648	1.11314e+06	1.58986e+06	282041	162749	216655	332959
				936.523	1325.5	922172	2.15381e+06	775823	507676	1.23956e+06	1.96967e+06	451842	638258	389807	780329	0	1.11717e+06	601468	403860	224439	217017	171212
				932.528	1325.49	1.32953e+06	3.37393e+06	1.31891e+06	1.56496e+06	2.8646e+06	4.30969e+06	1.64881e+06	1.92127e+06	2.3879e+06	3.18587e+06	665905	3.39297e+06	1.71838e+06	1.40828e+06	1.19076e+06	1.4665e+06	1.59562e+06
		Avermectin A2a	-2.64414	903.509	1325.43	3.08367e+06	4.07738e+06	1.51875e+06	1.29195e+06	2.37768e+06	3.81659e+06	1.42597e+06	1.71237e+06	1.77448e+06	2.31661e+06	588978	2.80128e+06	2.96203e+06	1.07534e+06	1.06527e+06	1.45829e+06	1.08441e+06
		PI(20:3(8Z,11Z,14Z)/22:6(4Z,7Z,10Z,13Z,16Z,19Z))	-5.67062	931.529	1325.3	3.08516e+06	5.40986e+06	2.31291e+06	2.67995e+06	5.01718e+06	6.92688e+06	2.95861e+06	3.77992e+06	3.91984e+06	4.98476e+06	1.15041e+06	5.76132e+06	3.00641e+06	2.08091e+06	2.45845e+06	2.63893e+06	2.46492e+06
				870.532	1325.27	9.10131e+06	1.4599e+07	6.08329e+06	6.88581e+06	1.04822e+07	1.32789e+07	4.53007e+06	4.73124e+06	5.73431e+06	6.77371e+06	1.97889e+06	8.23918e+06	5.3622e+06	4.29982e+06	3.58835e+06	3.77048e+06	3.60849e+06
		PG(22:6(4Z,7Z,10Z,13Z,16Z,19Z)/22:4(7Z,10Z,13Z,16Z))	0.247571	869.534	1325.24	2.16212e+07	3.43677e+07	1.47186e+07	1.57776e+07	2.3946e+07	3.20921e+07	1.03812e+07	1.16577e+07	1.43494e+07	1.66628e+07	5.10119e+06	2.02613e+07	1.22863e+07	1.05458e+07	8.8692e+06	8.49896e+06	7.82018e+06
				935.52	1325.16	1.83791e+06	2.54274e+06	837998	699457	1.99211e+06	2.51277e+06	742797	947579	905100	1.29349e+06	184165	1.63369e+06	118893	542224	420942	507659	491680
		PI(17:0/20:4(5Z,8Z,11Z,14Z))	-2.09016	871.532	1325.1	2.95943e+06	5.44832e+06	1.99451e+06	2.21339e+06	3.7681e+06	4.56225e+06	1.73848e+06	1.82079e+06	1.94098e+06	2.41621e+06	570475	2.8407e+06	2.23629e+06	1.57265e+06	1.44321e+06	1.15032e+06	1.16424e+06
				904.513	1325.1	1.52246e+06	2.2273e+06	1.01221e+06	815784	1.49487e+06	2.55694e+06	985606	1.26285e+06	1.24406e+06	1.49721e+06	346082	1.87487e+06	2.52498e+06	435751	489686	573185	812820
				758.854	1325.09	2.77124e+06	3.07512e+06	3.69835e+06	4.12526e+06	4.23434e+06	7.88012e+06	6.35505e+06	2.46829e+06	3.84792e+06	5.28367e+06	4.01843e+06	4.10002e+06	1.04448e+06	4.85027e+06	5.03561e+06	4.7534e+06	3.34456e+06
				930.531	1325.06	3.9897e+06	7.36188e+06	3.13437e+06	3.74058e+06	6.17877e+06	8.96044e+06	3.78706e+06	4.33052e+06	5.14172e+06	6.11908e+06	1.84198e+06	7.6213e+06	3.93816e+06	3.05239e+06	3.27303e+06	2.98286e+06	3.45498e+06
				868.533	1324.95	3.59142e+07	5.41829e+07	2.40565e+07	2.60006e+07	3.81517e+07	5.07228e+07	1.67606e+07	1.75211e+07	2.30823e+07	2.64081e+07	7.94354e+06	32838989	2.50872e+07	1.6087e+07	1.49122e+07	1.39888e+07	1.30867e+07
				239.067	1324.94	4.21359e+06	3.081e+06	2.47122e+06	2.34703e+06	3.31877e+06	2.1377e+06	2.51308e+06	1.51206e+06	2.57067e+06	1.38625e+06	2.39442e+06	2.31233e+06	1.01096e+07	4.34133e+06	2.46935e+06	2.38047e+06	3.65187e+06
				937.522	1324.9	209499	1.07222e+06	182623	233311	523126	857732	162848	297375	355434	445620	0	554369	457012	43681.1	174866	0	141564
		CDP-DG(16:0/16:0)	2.6318	952.51	1324.9	63607.2	794108	115897	498821	636464	876284	107285	374642	226191	437162	62187.8	723834	0	36291.3	87943.4	75730	156068
				986.794	1324.63	3.05584e+06	2.97361e+06	5.75451e+06	3.16767e+06	3.97031e+06	2.1653e+06	1.27755e+06	668265	1.39503e+06	1.18645e+06	1.22833e+06	1.28203e+06	3.71763e+06	1.97068e+06	1.6003e+06	1.32557e+06	1.03266e+06
				162.892	1324.26	1.22962e+06	1.39821e+06	1.46794e+06	1.56869e+06	1.53398e+06	1.6114e+06	825205	488044	1.00155e+06	758434	730905	598978	821559	1.43261e+06	1.07519e+06	862595	586677
				1013.81	1324.24	7.29468e+06	6.23886e+06	2.08582e+07	8.1325e+06	5.75802e+06	5.44455e+06	5.47674e+06	1.75131e+06	3.5556e+06	4.11537e+06	3.18475e+06	3.59472e+06	5.80939e+06	5.87036e+06	4.13322e+06	3.71672e+06	2.00677e+06
				709.421	1323.97	343265	476377	290934	129169	340208	666640	0	360012	192885	280647	0	442030	265528	66374	37079.4	0	37769.6
				1081.8	1323.78	5.41606e+06	5.80679e+06	3.52867e+06	6.26442e+06	4.32577e+06	7.59795e+06	2.47855e+06	1.34471e+06	2.39574e+06	2.02162e+06	2.35623e+06	2.37476e+06	2.53389e+06	3.88749e+06	2.9802e+06	2.6875e+06	2.10013e+06
				867.81	1323.04	3.18167e+06	3.07364e+06	2.62453e+06	2.53889e+06	2.75747e+06	5.2811e+06	1.86928e+06	1.63506e+06	2.67596e+06	1.84613e+06	2.79637e+06	1.77637e+06	2.68751e+06	2.79146e+06	2.31824e+06	2.10504e+06	2.26075e+06
				612.85	1322.88	381658	241787	579282	510089	780766	521892	1.54943e+06	761788	1.25705e+06	1.14757e+06	1.72126e+06	1.81288e+06	369443	868915	1.54165e+06	1.75743e+06	1.4143e+06
				426.922	1322.75	2.76433e+06	2.83921e+06	3.10647e+06	2.47077e+06	2.16692e+06	2.085e+06	1.73695e+06	642925	2.31587e+06	918889	1.15634e+06	1.06165e+06	2.78068e+06	2.11848e+06	1.5946e+06	1.43989e+06	1.05064e+06
				317.951	1322.73	5.07006e+06	5.38815e+06	4.22577e+06	3.98935e+06	3.79449e+06	2.44156e+06	1.92829e+06	1.09977e+06	1.52025e+06	1.64428e+06	1.72134e+06	1.30888e+06	4.30702e+06	3.1435e+06	2.0666e+06	1.82617e+06	1.22932e+06
				731.833	1322.52	4.49951e+06	4.59806e+06	8.70586e+06	2.17238e+06	4.3217e+06	4.03043e+06	6.17925e+06	2.02131e+06	2.69283e+06	2.87122e+06	2.60215e+06	6.27187e+06	3.68091e+06	3.56766e+06	4.50796e+06	3.7962e+06	9.01255e+06
		Lacceroic acid	-1.40876	479.483	1322.49	616029	445984	531566	381202	496552	390135	387289	245237	327348	568957	399573	465501	1.60901e+06	477880	385121	469669	510531
		Palmitic acid	-0.73645	255.233	1322.34	2.08066e+07	1.44068e+07	1.51824e+07	1.61925e+07	7.27146e+06	8.66721e+06	7.29863e+06	5.1149e+06	7.51571e+06	6.72152e+06	9.18026e+06	7.58248e+06	1.61437e+07	6.93394e+06	2.20967e+07	5.4908e+06	1.9006e+07
		TG(18:3(9Z,12Z,15Z)/20:1(11Z)/20:1(11Z))[iso3]	-11.6908	935.796	1322.11	3.05072e+06	2.89734e+06	2.37196e+06	2.21113e+06	2.7204e+06	1.90502e+06	2.3657e+06	1.03528e+06	1.80249e+06	1.45522e+06	5.43951e+06	1.57414e+06	2.37708e+06	2.60918e+06	3.18183e+06	1.78149e+06	2.20225e+06
				646.857	1322.1	9.93471e+06	7.90713e+06	6.66626e+06	6.55415e+06	6.23669e+06	5.99882e+06	4.02415e+06	1.77601e+06	3.90341e+06	3.5989e+06	4.31228e+06	6.15105e+06	8.74732e+06	5.85122e+06	4.85155e+06	4.38092e+06	3.13719e+06
				630.885	1321.75	4.10035e+06	3.91063e+06	2.66189e+06	3.20726e+06	3.51001e+06	3.10715e+06	1.45672e+06	866094	3.04572e+06	1.17081e+06	1.57848e+06	1.8728e+06	2.6524e+06	2.30904e+06	1.98894e+06	1.25046e+06	1.13006e+06
				534.922	1321.21	3.30318e+06	6.81102e+06	2.59912e+06	2.68532e+06	2.1979e+06	2.23926e+06	1.90556e+06	1.62718e+06	2.163e+06	3.51159e+06	2.03149e+06	1.89463e+06	4.18382e+06	2.74957e+06	2.14562e+06	2.18345e+06	2.2472e+06
				799.819	1321.19	2.79455e+06	3.01201e+06	3.29977e+06	2.58633e+06	3.16658e+06	2.67246e+06	2.71255e+06	1.63243e+06	3.05389e+06	2.1355e+06	2.74136e+06	4.90962e+06	2.92643e+06	2.78304e+06	2.70681e+06	2.67645e+06	2.34111e+06
				185.91	1320.97	150709	461524	488488	622542	778707	594446	1.83794e+06	896554	2.13107e+06	2.2786e+06	2.09912e+06	5.05568e+06	482793	1.00433e+06	2.0014e+06	2.2692e+06	2.01589e+06
				673.875	1320.37	2.01735e+07	2.17962e+07	2.18835e+07	2.48212e+07	2.45302e+07	1.42528e+07	1.52033e+07	7.90365e+06	1.39747e+07	1.39603e+07	1.42181e+07	1.04768e+07	1.67839e+07	1.97004e+07	1.88406e+07	1.49463e+07	1.47244e+07
				712.637	1320.25	878727	442068	1.11908e+06	994674	1.11099e+06	1.90694e+06	695218	375285	634425	559676	832016	1.42724e+06	1.77222e+06	186757	195179	325362	269904
				741.662	1320.17	386235	61089	848838	664939	1.04676e+06	1.35555e+06	796633	464383	528028	405398	594777	759824	4.78791e+06	199336	216591	169754	169466
				723.669	1320.07	1.59574e+06	867551	2.43223e+06	1.74692e+06	2.4528e+06	3.19777e+06	1.33847e+06	520897	866542	868964	736827	1.42252e+06	1.85813e+06	569497	538111	339331	308780
		20:2-Glc-cholesterol	-16.5685	837.648	1319.99	268629	0	260429	205129	633336	930049	1.31731e+06	563833	973628	771739	1.0572e+06	1.54983e+06	5.25751e+06	69678.3	583116	474863	283411
				740.661	1319.92	2.49181e+06	1.30847e+06	3.69814e+06	3.57928e+06	4.63733e+06	6.46626e+06	2.93979e+06	1.99085e+06	2.45902e+06	2.50403e+06	2.69237e+06	3.69289e+06	2.9034e+06	1.31339e+06	1.17893e+06	1.06147e+06	1.06749e+06
		PC(18:0/22:3(10Z,13Z,16Z))	18.0853	838.648	1319.92	0	0	0	0	111362	188732	211186	130961	197508	229245	255885	312365	1.40317e+06	31814.4	135610	42988.8	0
				690.866	1319.89	3.5314e+06	3.87974e+06	4.27534e+06	5.53059e+06	5.04166e+06	3.18172e+06	6.05304e+06	2.71491e+06	5.8051e+06	4.23862e+06	5.45128e+06	5.28137e+06	2.84509e+06	5.4785e+06	7.02398e+06	6.48946e+06	5.31848e+06
				836.643	1319.85	257406	121924	653202	767222	1.08677e+06	2.06382e+06	2.10558e+06	1.07759e+06	1.66323e+06	1.34815e+06	1.93398e+06	2.57414e+06	1.06493e+07	491163	816875	819125	632507
				724.675	1319.83	332970	0	270329	215599	447205	677929	89508.4	100181	98432.8	63172	136220	263148	2.52571e+06	37103.7	27553	0	0
				739.656	1319.8	5.75295e+06	2.9847e+06	8.35805e+06	7.60466e+06	9.54234e+06	1.32772e+07	6.44874e+06	3.71452e+06	4.73722e+06	5.01714e+06	5.46328e+06	7.03765e+06	5.48946e+06	3.10055e+06	2.83221e+06	2.71758e+06	2.19953e+06
				527.87	1319.77	3.89377e+06	3.56658e+06	3.20372e+06	3.34391e+06	3.31319e+06	2.76705e+06	2.62611e+06	1.88059e+06	2.16325e+06	3.29075e+06	2.37853e+06	3.69081e+06	4.96098e+06	3.5161e+06	3.72011e+06	3.62858e+06	6.01053e+06
				722.668	1319.68	3.61762e+06	1.72596e+06	4.91904e+06	3.68488e+06	4.94521e+06	6.39568e+06	2.53771e+06	1.33882e+06	1.84301e+06	1.7574e+06	1.97591e+06	2.44686e+06	4.01936e+06	1.17064e+06	987310	897653	797661
				714.638	1319.56	148537	0	168902	103684	120244	452127	119653	135468	74801.6	32437.7	154497	182707	0	0	36465.2	27681.7	0
				306.919	1319.55	1.64019e+07	13814872	1.04651e+07	1.03788e+07	9.36722e+06	7.83284e+06	6.92225e+06	3.20057e+06	6.66493e+06	6.67101e+06	6.87596e+06	7.03889e+06	1.96891e+07	7.86028e+06	7.348e+06	7.19921e+06	1.04819e+07
				562.898	1319.33	3.1008e+06	2.99297e+06	2.99184e+06	3.35648e+06	2.69429e+06	1.90428e+06	1.46503e+06	1.20316e+06	1.39486e+06	1.18181e+06	4.00546e+06	1.49727e+06	3.22924e+06	2.10459e+06	1.69219e+06	1.5079e+06	1.06335e+06
		Stearic acid	-1.68023	283.264	1319.13	1.11654e+07	9.81993e+06	7.10532e+06	7.91189e+06	1.16773e+07	1.09041e+07	8.10228e+06	5.63688e+06	5.64467e+06	6.1223e+06	8.56532e+06	6.94594e+06	1.91216e+07	5.97776e+06	7.80249e+06	5.50064e+06	6.48622e+06
				510.881	1319.12	1.2647e+07	1.05486e+07	9.04728e+06	8.67444e+06	7.14397e+06	7.89613e+06	3.4465e+06	2.73604e+06	9.2008e+06	4.76088e+06	6.41984e+06	3.18243e+06	1.42571e+07	6.36294e+06	5.87597e+06	5.79619e+06	3.36952e+06
				401.925	1319.11	1.90473e+07	1.97102e+07	4.89834e+07	1.93481e+07	1.78968e+07	1.60629e+07	1.33277e+07	6.88813e+06	1.31471e+07	1.24857e+07	1.39223e+07	11057277	1.43473e+07	1.70646e+07	1.58982e+07	1.40958e+07	9.83795e+06
				223.028	1318.91	1.78432e+06	2.12781e+06	1.93468e+06	1.20466e+06	1.41505e+06	1.11527e+06	1.03382e+06	704656	1.05078e+06	1.5048e+06	1.07145e+06	1.28403e+06	6.15e+06	662202	1.18918e+06	1.08673e+06	729959
				597.857	1318.85	1.15586e+06	1.15193e+06	1.09945e+06	975357	1.06137e+06	912156	1.40885e+06	669765	1.00305e+06	1.29475e+06	1.41129e+06	1.13586e+06	1.19007e+06	1.0857e+06	1.53942e+06	1.2742e+06	1.00559e+06
				1149.79	1318.3	7.08923e+06	4.32546e+06	3.24973e+06	4.39216e+06	3.21652e+06	3.55359e+06	2.13913e+06	1.02027e+06	2.02058e+06	1.69235e+06	1.84866e+06	1.74846e+06	1.80875e+06	3.58451e+06	2.33573e+06	1.99859e+06	1.3563e+06
				1064.81	1318.29	4.23173e+06	4.62204e+06	8.71726e+06	4.45715e+06	5.8089e+06	2.98715e+06	1.29261e+06	657565	1.05137e+06	953604	990791	1.13536e+06	2.48296e+06	2.37458e+06	1.37993e+06	1.17439e+06	776527
				554.891	1318.04	3.39083e+06	4.11251e+06	3.53396e+06	5.19674e+06	5.1484e+06	5.08386e+06	5.50319e+06	3.35244e+06	5.95665e+06	6.28559e+06	6.19024e+06	4.63743e+06	3.65605e+06	5.89139e+06	7.47674e+06	6.61757e+06	5.11413e+06
				526.866	1317.49	0	0	165624	222915	456558	630455	1.27493e+06	706324	1.78168e+06	1.52296e+06	1.73763e+06	1.19957e+06	0	771274	1.44542e+06	1.51844e+06	1.65436e+06
				605.888	1317.49	1.61389e+07	1.60546e+07	1.66842e+07	1.43918e+07	1.78192e+07	1.43741e+07	1.12489e+07	6.33586e+06	8.71937e+06	8.87693e+06	1.13609e+07	1.26945e+07	1.84313e+07	1.46636e+07	1.14947e+07	9.75347e+06	1.45849e+07
				918.806	1317.4	5.0198e+06	4.52958e+06	4.15218e+06	4.43368e+06	2.94725e+06	2.73054e+06	1.72895e+06	1.01684e+06	1.96292e+06	1.78827e+06	4.46868e+06	2.27031e+06	4.59853e+06	2.66138e+06	2.72854e+06	1.56028e+06	1.18307e+06
				792.861	1316.81	2.05212e+07	2.19563e+07	2.09395e+07	1.75916e+07	1.87721e+07	1.24604e+07	6.69587e+06	4.08573e+06	7.32935e+06	6.67754e+06	6.12131e+06	7.84832e+06	1.6908e+07	1.32311e+07	7.2164e+06	8.33998e+06	6.32664e+06
				698.91	1316.37	1.072e+07	1.05263e+07	1.01862e+07	1.10083e+07	1.00587e+07	8.47288e+06	1.05014e+07	8.29691e+06	1.18938e+07	1.1745e+07	1.16934e+07	1.1194e+07	2.14978e+07	1.02651e+07	1.22747e+07	1.20617e+07	2.91291e+07
				249.964	1316.16	3.75185e+06	2.87973e+06	2.60268e+06	2.72299e+06	2.47303e+06	2.00736e+06	1.10654e+06	596687	2.06212e+06	1.21807e+06	1.14472e+06	1.17099e+06	3.52284e+06	1.59489e+06	1.416e+06	1.21864e+06	772308
				771.683	1316.08	1.10345e+06	1.12354e+06	805434	668500	826413	577883	729749	359515	730100	478102	692672	903941	4.24232e+06	697137	683005	783256	580179
				486.904	1315.98	3.99699e+06	3.59859e+06	3.51504e+06	3.78292e+06	4.69027e+06	3.70687e+06	4.77199e+06	2.97827e+06	4.52872e+06	4.25168e+06	5.2447e+06	4.85313e+06	2.43471e+06	4.76678e+06	5.04074e+06	4.79706e+06	3.80176e+06
				962.817	1315.98	1.52846e+06	2.28625e+06	2.73953e+06	2.42326e+06	5.19891e+06	2.24645e+06	2.15637e+06	1.04862e+06	1.46891e+06	1.71972e+06	3.00835e+06	1.72818e+06	134390	2.15186e+06	2.25231e+06	2.00585e+06	1.37904e+06
				802.696	1315.72	691747	716478	435397	473240	398736	493624	529078	321841	505424	629071	769614	878809	1.92727e+06	567306	654215	611259	511971
				714.843	1315.7	1.00333e+07	9.23926e+06	7.624e+06	7.6058e+06	6.65912e+06	5.2058e+06	3.60756e+06	2.29486e+06	4.04019e+06	1.27636e+07	3.70739e+06	4.16461e+06	9.78051e+06	5.37968e+06	4.74732e+06	3.82698e+06	2.93007e+06
				772.685	1315.55	211611	100511	236618	72940.5	198613	135694	142756	57117.5	169500	33133.5	99427.1	138746	1.1692e+06	108419	180606	118814	78523.1
		TG(16:0/16:1(9Z)/16:1(9Z))[iso3]	-4.53747	801.694	1315.26	1.70355e+06	1.82971e+06	1.52423e+06	1.40331e+06	1.66526e+06	1.26561e+06	1.52347e+06	955410	1.48389e+06	1.63407e+06	1.85183e+06	1.7893e+06	4.74911e+06	1.36554e+06	1.54124e+06	1.76838e+06	1.41771e+06
		Cer(t20:0/26:0(2OH))	-1.30191	738.697	1315.23	1.48077e+06	1.34006e+06	1.42789e+06	750856	857121	513012	671289	302646	581230	539480	456293	597299	1.09676e+07	751867	629708	488214	511192
				785.706	1315.15	780979	629044	426788	423519	486425	270461	178501	154670	343833	341576	184599	157292	4.31207e+06	265464	214764	77002.3	130547
				1163.59	1315.05	871684	1.11107e+06	127905	200569	1.63474e+06	1.01765e+06	191430	448840	706187	1.86502e+06	166736	960502	0	36833.1	118260	120723	119341
				898.679	1314.92	60722.4	0	0	0	183675	128501	799392	316012	744348	872306	962009	874041	121232	235039	745888	950786	661796
				784.704	1314.87	1.86211e+06	1.67498e+06	1.2847e+06	1.10204e+06	935845	721193	555968	424379	766569	544155	748292	802641	4.5094e+06	663806	793720	666838	468215
				899.683	1314.83	0	0	0	0	82414.7	37209.5	316579	186468	472247	310981	387365	622618	0	82959.9	530642	349146	275486
				725.874	1314.67	4.98953e+06	5.12738e+06	4.66375e+06	4.28678e+06	3.55912e+06	2.58633e+06	1.73484e+06	936819	1.44097e+06	1.42908e+06	1.96064e+06	1.49869e+06	3.92562e+06	3.05463e+06	1.87278e+06	1.62262e+06	882554
				741.863	1314.67	1.16653e+07	1.33116e+07	1.31735e+07	1.38331e+07	1.34518e+07	12454574	8.04269e+06	4.45738e+06	8.88158e+06	2.18607e+07	8.23499e+06	8.51249e+06	9.77829e+06	9.73506e+06	1.00912e+07	9.70693e+06	4.71317e+06
				656.884	1314.38	4.48742e+07	9.42512e+07	3.93446e+07	2.89815e+07	3.48128e+07	1.92913e+07	1.30584e+07	7.88151e+06	1.51394e+07	1.33545e+07	1.37807e+07	1.13983e+07	3.08724e+07	2.42433e+07	1.63737e+07	1.52972e+07	1.03463e+07
		PI(20:4(5Z,8Z,11Z,14Z)/22:6(4Z,7Z,10Z,13Z,16Z,19Z))	-17.8831	929.502	1314.26	1.81911e+06	2.53666e+06	982871	1.55634e+06	2.59402e+06	2.8873e+06	651888	1.23657e+06	1.34181e+06	2.1565e+06	242101	1.95636e+06	284948	661280	700023	656602	340689
				928.502	1314.13	3.52177e+06	3.99515e+06	2.28505e+06	1.6813e+06	4.31026e+06	4.17947e+06	1.25897e+06	2.04414e+06	1.66821e+06	3.3734e+06	427252	3.13629e+06	733500	1.09659e+06	1.00444e+06	1.14325e+06	559653
		PI(22:6(4Z,7Z,10Z,13Z,16Z,19Z)/20:5(5Z,8Z,11Z,14Z,17Z))	-5.62887	927.498	1313.97	3.49865e+06	4.92802e+06	3.12985e+06	2.54994e+06	5.12065e+06	5.03555e+06	1.29973e+06	2.3853e+06	2.74314e+06	4.34361e+06	706455	3.81907e+06	1.33401e+06	1.33483e+06	1.53238e+06	1.41893e+06	692600
				366.939	1313.58	2.26687e+06	3.08861e+06	2.31726e+06	1.75659e+06	2.80293e+06	2.07816e+06	1.76414e+06	2.064e+06	1.90332e+06	3.02046e+06	1.82845e+06	2.22274e+06	3.50083e+06	1.57822e+06	1.70571e+06	1.80435e+06	1.59559e+06
				385.938	1313.49	3.51416e+06	3.53379e+06	2.76849e+06	2.89629e+06	2.50964e+06	1.70958e+06	1.43179e+06	590501	1.07626e+06	1.01145e+06	1.11883e+06	1.04717e+06	2.91387e+06	1.65956e+06	1.40125e+06	1.29977e+06	573047
				1165.59	1313.3	314825	746904	127855	130171	647807	636312	40324.6	450591	271553	844265	0	361278	0	0	94968.5	0	0
				158.974	1312.91	2.26573e+07	2.47054e+07	2.1643e+07	6.34879e+07	3.03935e+07	2.73879e+07	3.80418e+07	2.70226e+07	1.39061e+08	3.25686e+07	3.23609e+07	3.1149e+07	3.63983e+07	2.90918e+07	4.51475e+07	4.22485e+07	3.33062e+07
				452.922	1312.33	6.96455e+07	1.11472e+08	5.53076e+07	5.83471e+07	4.93021e+07	4.02335e+07	2.12272e+07	11273920	2.18371e+07	21206009	2.11853e+07	2.21282e+07	6.00492e+07	5.14921e+07	2.73875e+07	2.25574e+07	1.11932e+07
				222.84	1312.25	0	0	0	38678.1	45623.9	173416	846673	1.02632e+06	1.05966e+06	1.06942e+06	1.1049e+06	491075	0	79807.2	796182	988604	600450
				459.884	1312.18	2.20966e+06	2.15064e+06	2.06356e+06	1.63232e+06	1.61244e+06	1.58295e+06	3.35262e+06	1.08456e+06	2.2273e+06	1.95777e+06	2.0506e+06	3.35851e+06	1.82118e+06	1.82349e+06	2.34946e+06	2.27133e+06	1.25985e+06
				391.897	1312.07	2.45738e+06	2.41002e+06	2.26423e+06	2.29307e+06	3.11816e+06	1.9349e+06	2.15876e+06	1.3825e+06	2.62732e+06	7.68252e+06	2.09363e+06	2.19165e+06	3.14996e+06	2.07493e+06	3.01186e+06	2.78172e+06	1.39449e+06
				757.666	1311.77	1.52369e+06	911784	620407	519722	638042	373282	469691	380944	816104	647695	719322	949809	3.32768e+06	363060	821840	765828	510246
				595.859	1311.76	4.25009e+06	4.47856e+06	4.03582e+06	4.01146e+06	4.06165e+06	2.99235e+06	2.90851e+06	2.75814e+06	3.56394e+06	5.70637e+06	4.51951e+06	3.82726e+06	4.67326e+06	3.56776e+06	3.83007e+06	3.84086e+06	2.06154e+06
				572.924	1311.41	2.35752e+06	2.64772e+06	6.21957e+06	2.62529e+06	2.42705e+06	1.64073e+06	688928	374227	587137	693341	793283	731352	1.87445e+06	1.53331e+06	927233	605598	282358
				850.82	1311.23	5.89613e+06	5.50675e+06	5.70947e+06	3.55152e+06	3.27427e+06	3.04784e+06	1.96382e+06	1.49526e+06	2.59335e+06	1.89283e+06	2.19152e+06	4.21905e+06	6.94476e+06	3.13049e+06	2.16459e+06	4.88774e+06	1.07022e+06
				453.926	1311.2	5.38355e+06	5.06123e+06	4.51155e+06	4.88594e+06	3.71557e+06	3.19254e+06	1.03603e+06	838534	1.09451e+06	4.36935e+06	1.62651e+06	1.4217e+06	4.02553e+06	2.8779e+06	2.19206e+06	1.99021e+06	906731
		22:3 Stigmasteryl ester	21.1649	727.655	1311.15	1.5e+06	1.10633e+06	1.12225e+06	1.02387e+06	2.12858e+06	853180	1.10467e+06	414022	906373	691096	834722	872340	5.57554e+06	653493	582423	695934	284187
				913.539	1310.88	441114	1.59529e+06	497681	160262	796424	1.26824e+06	322346	212984	335103	496481	72066.6	677643	0	65834.9	176597	107281	18708.3
				914.541	1310.83	373285	1.4931e+06	226069	0	418933	942148	351681	178307	128911	360970	0	451725	94136.2	111383	95571.1	46839.8	100520
				571.879	1310.79	154063	217343	212103	444826	733741	995426	1.4753e+06	712364	1.55119e+06	1.61257e+06	1.76854e+06	1.19549e+06	0	1.18871e+06	1.64973e+06	2.23846e+06	1.08801e+06
				1013.81	1310.7	6.79495e+06	7.87186e+06	7.27188e+06	6.77509e+06	4.18843e+06	5.01683e+06	2.5709e+06	1.84855e+06	2.88911e+06	5.66243e+06	2.57837e+06	5.79239e+06	7.5691e+06	5.78946e+06	3.90891e+06	3.68017e+06	2.00331e+06
				512.877	1310.6	4.33059e+06	3.27441e+06	3.00641e+06	2.06929e+06	2.38563e+06	2.05773e+06	1.1041e+06	798267	1.48289e+06	1.5997e+06	1.77565e+06	1.79891e+06	4.00392e+06	2.12915e+06	1.69939e+06	1.46375e+06	1.90212e+06
				716.84	1310.46	3.21095e+06	3.04666e+06	2.22708e+06	2.34679e+06	1.90971e+06	1.63556e+06	1.21734e+06	599455	1.2667e+06	1.40624e+06	1.29089e+06	1.3175e+06	3.99502e+06	1.74219e+06	1.48902e+06	2.5113e+06	655257
				1103.62	1309.38	786448	1.19234e+06	279273	403118	1.1134e+06	934826	168530	455522	419133	948005	70408.9	856288	0	208694	266599	210401	123966
				1104.62	1309.38	432299	863603	235943	167551	1.15922e+06	850055	208721	513670	310664	895152	0	720468	89412.3	167469	113060	211024	94511.8
				238.931	1309.34	7.91012e+06	6.71418e+06	5.0243e+06	4.76784e+06	4.31585e+06	3.67515e+06	3.42441e+06	1.69185e+06	3.2006e+06	2.89498e+06	3.43287e+06	3.51783e+06	9.77453e+06	4.11828e+06	3.89831e+06	3.63706e+06	1.68416e+06
				945.826	1309.31	7.64848e+06	8.57007e+06	7.30477e+06	6.97193e+06	6.96348e+06	8.91433e+06	6.17818e+06	3.35794e+06	6.85948e+06	3.10242e+06	3.34821e+06	3.64162e+06	5.04919e+06	6.70257e+06	4.58281e+06	4.50638e+06	2.21985e+06
				680.837	1308.85	398804	594188	401276	800560	901057	664087	1.30569e+06	757365	1.30123e+06	4.89959e+06	1.67626e+06	1.78888e+06	181097	877102	1.59304e+06	1.30358e+06	892233
				248.96	1308.58	8.91743e+07	7.72775e+07	92820768	6.92236e+07	4.44351e+07	5.12489e+07	2.79361e+07	1.72262e+07	3.16575e+07	2.94522e+07	2.54463e+07	3.15374e+07	6.75779e+07	4.90116e+07	3.86035e+07	31835689	1.83147e+07
				588.897	1308.52	4.6212e+07	7.85269e+07	4.80537e+07	4.71669e+07	4.29004e+07	2.81234e+07	1.75643e+07	8.92141e+06	1.63098e+07	1.60032e+07	1.69107e+07	1.67458e+07	5.68872e+07	3.11364e+07	2.12156e+07	1.76212e+07	7.61884e+06
				663.847	1308.37	4.62012e+06	4.62401e+06	2.72605e+06	4.67181e+06	2.8494e+06	5.72569e+06	3.30721e+06	2.13992e+06	2.86321e+06	5.67963e+06	2.80912e+06	2.40073e+06	5.09883e+06	4.52431e+06	5.16111e+06	4.49152e+06	2.45645e+06
				418.916	1307.96	3.07802e+06	3.2229e+06	3.53052e+06	3.91699e+06	4.35603e+06	3.88502e+06	4.7184e+06	2.83913e+06	5.71492e+06	4.9164e+06	5.64147e+06	5.57975e+06	2.9753e+06	4.56647e+06	6.052e+06	6.4403e+06	2.91013e+06
				204.939	1306.88	3.67101e+06	3.67993e+06	2.76816e+06	3.77351e+06	3.52412e+06	3.59564e+06	2.09707e+06	1.10676e+06	1.6399e+06	1.32334e+06	1.33185e+06	1.61188e+06	3.15012e+06	3.34955e+06	1.37266e+06	1.63928e+06	899204
				281.248	1306.88	3.28232e+06	3.56927e+06	3.74261e+06	2.86177e+06	2.79233e+06	2.39493e+06	1.86921e+06	1.22725e+06	1.64552e+06	1.50687e+06	1.27933e+06	1.75295e+06	4.79975e+06	4.42881e+06	1.32248e+06	1.66477e+06	905906
				159.974	1306.64	2.08735e+06	2.3559e+06	2.30876e+06	2.47884e+06	2.94576e+06	5.92799e+06	3.89853e+06	3.79475e+06	7.241e+06	3.47767e+06	6.74361e+06	5.68315e+06	3.41451e+06	2.78424e+06	3.99834e+06	3.90783e+06	4.17084e+06
				521.912	1306.12	5.9498e+06	6.65743e+06	6.07205e+06	5.09162e+06	3.9053e+06	4.59978e+06	1.42376e+06	1.23891e+06	1.79141e+06	1.72281e+06	2.01977e+06	3.47066e+06	5.84498e+06	3.49715e+06	2.42467e+06	1.95622e+06	1.12094e+06
				323.909	1305.88	2.03155e+06	2.43377e+06	2.05159e+06	2.2176e+06	2.37372e+06	1.64708e+06	2.05845e+06	2.94693e+06	2.48412e+06	2.13175e+06	2.56563e+06	2.72985e+06	2.97118e+06	1.99779e+06	2.67515e+06	2.76953e+06	1.54408e+06
				239.067	1305.86	2.55699e+06	1.91342e+06	1.72929e+06	1.8098e+06	1.80932e+06	2.73383e+06	1.55234e+06	1.75714e+06	1.39992e+06	2.19926e+06	1.63916e+06	1.70226e+06	7.19978e+06	1.79921e+06	1.62006e+06	1.61665e+06	1.60715e+06
				877.837	1305.44	8.44256e+06	1.01333e+07	1.45748e+07	1.03615e+07	8.08105e+06	9.27714e+06	5.8506e+06	4.2044e+06	4.58678e+06	4.54691e+06	4.63591e+06	5.94825e+06	5.55522e+06	8.77337e+06	5.7227e+06	5.73613e+06	6.6563e+06
				367.918	1305.37	0	263136	65210.1	201445	390507	349721	1.00225e+06	725068	1.16507e+06	834213	1.36132e+06	1.06902e+06	65004.1	489462	1.56341e+06	1.18549e+06	740892
				458.878	1305.34	42662.6	37643.6	79013.6	252692	443193	692161	1.98262e+06	1.1214e+06	2.26795e+06	1.33081e+06	3.40189e+06	1.37475e+06	0	669922	1.60582e+06	1.63164e+06	1.23074e+06
				494.91	1305.21	4.12467e+06	4.02637e+06	3.0899e+06	3.2109e+06	2.98264e+06	3.80011e+06	1.34376e+06	1.01299e+06	1.65865e+06	1.25519e+06	1.76599e+06	1.46737e+06	3.95502e+06	2.70767e+06	2.04956e+06	1.66733e+06	1.08102e+06
				469.913	1305.06	1.70457e+07	2.34806e+07	1.50326e+07	1.65662e+07	1.76119e+07	1.51672e+07	1.24278e+07	1.15947e+07	1.16211e+07	9.45867e+06	1.15631e+07	1.06419e+07	1.1893e+07	1.64758e+07	1.29453e+07	1.33487e+07	7.13974e+06
				308.916	1305.04	3.12392e+06	2.60755e+06	2.37721e+06	2.18524e+06	2.26975e+06	3.27854e+06	1.70624e+06	1.61685e+06	1.57577e+06	1.30503e+06	1.46289e+06	1.35201e+06	3.41969e+06	1.8099e+06	1.62778e+06	1.55541e+06	802197
				646.857	1304.77	1.05771e+07	9.01532e+06	8.14813e+06	7.32204e+06	7.10599e+06	6.53512e+06	6.29874e+06	1.94984e+06	4.9486e+06	4.41501e+06	4.22617e+06	4.28567e+06	2.08547e+07	6.06375e+06	4.3939e+06	4.1704e+06	3.52175e+06
				996.822	1304.61	1.32418e+07	1.42142e+07	1.23311e+07	2.01077e+07	1.12529e+07	5.8852e+06	3.9522e+06	2.51258e+06	3.62563e+06	2.61819e+06	3.80235e+06	3.33183e+06	8.89849e+06	8.30283e+06	4.13661e+06	3.34989e+06	2.19817e+06
				799.819	1304.38	3.25652e+06	2.69551e+06	2.26017e+06	3.04636e+06	3.04577e+06	2.19986e+06	2.75885e+06	1.5949e+06	2.92306e+06	1.99633e+06	2.14877e+06	2.51546e+06	2.64804e+06	2.48567e+06	2.92136e+06	6.12387e+06	1.85049e+06
				902.498	1304.2	0	110184	48628.7	0	210996	234972	106058	195030	89040	229873	0	278931	0	0	0	31903.1	0
				622.878	1304.06	5.04372e+06	5.63546e+06	5.94267e+06	7.69555e+06	7.74736e+06	8.17887e+06	4.45215e+06	4.10274e+06	8.31476e+06	6.97483e+06	8.12016e+06	5.67004e+06	3.6044e+06	6.93571e+06	9.59325e+06	9.51694e+06	5.65441e+06
				510.881	1304.03	7.28288e+06	8.11498e+06	6.24771e+06	4.998e+06	7.39593e+06	3.60912e+06	5.34417e+06	1.8666e+06	2.65656e+06	2.69948e+06	8.69006e+06	3.46011e+06	8.56949e+06	4.36566e+06	3.64012e+06	3.21927e+06	1.58526e+06
				534.922	1304.03	2.9464e+06	3.22918e+06	3.93557e+06	2.14894e+06	2.21722e+06	3.62442e+06	1.85005e+06	1.44e+06	2.76342e+06	2.90206e+06	1.67267e+06	1.9217e+06	4.56202e+06	2.20931e+06	1.73825e+06	2.58368e+06	1.5154e+06
				842.503	1304.02	361057	685498	218758	112315	437214	917495	177840	266665	263185	318043	26616.2	381341	1.01856e+06	102646	0	27687.4	21736.1
				867.81	1304	2.63976e+06	6.89457e+06	2.09826e+06	2.81602e+06	2.74364e+06	2.09956e+06	2.69105e+06	4.0302e+06	1.85241e+06	3.81397e+06	2.35086e+06	2.05921e+06	2.70718e+06	2.66616e+06	2.39275e+06	2.47882e+06	1.79597e+06
		PI(P-16:0/20:5(5Z,8Z,11Z,14Z,17Z))	-7.72016	839.502	1303.98	3.95505e+06	6.29361e+06	2.37999e+06	2.84723e+06	5.05189e+06	6.1447e+06	2.71593e+06	2.25607e+06	2.71052e+06	3.0155e+06	754890	3.63537e+06	2.27174e+06	1.49616e+06	1.41073e+06	1.56189e+06	623015
				840.505	1303.98	2.97713e+06	3.95975e+06	1.51679e+06	1.76383e+06	3.15299e+06	3.93315e+06	1.44839e+06	1.64236e+06	1.72554e+06	2.22799e+06	508717	2.22476e+06	1.55591e+06	1.08044e+06	786767	838393	360066
				350.928	1303.88	3.50755e+06	4.03345e+06	3.51159e+06	4.26259e+06	4.8047e+06	4.44149e+06	5.78385e+06	4.63679e+06	5.88384e+06	4.25239e+06	5.99396e+06	5.8798e+06	2.44196e+06	5.07432e+06	6.03754e+06	5.80291e+06	4.17862e+06
				589.899	1303.87	5.68524e+06	6.17497e+06	5.62426e+06	5.19137e+06	5.3843e+06	3.38835e+06	1.50628e+06	1.72574e+06	2.74763e+06	1.55401e+06	1.80041e+06	1.64842e+06	6.27675e+06	3.7963e+06	2.08063e+06	2.68123e+06	2.10672e+06
				384.935	1303.81	4.72304e+07	6.916e+07	4.21127e+07	5.20245e+07	4.51544e+07	3.34714e+07	1.93672e+07	1.3517e+07	1.82283e+07	2.84732e+07	1.65397e+07	1.85649e+07	5.2801e+07	4.04017e+07	2.31003e+07	1.94986e+07	1.20045e+07
		PG(20:4(5Z,8Z,11Z,14Z)/22:6(4Z,7Z,10Z,13Z,16Z,19Z))	-0.653336	841.502	1303.74	1.37646e+06	2.1203e+06	866069	645775	2.07507e+06	2.26228e+06	817197	934956	1.00312e+06	1.18033e+06	98070.6	1.34133e+06	323687	247460	332929	374065	180036
				1030.8	1303.72	1.90169e+06	2.18826e+06	2.16725e+06	2.36199e+06	2.35973e+06	2.24777e+06	1.78534e+06	1.20321e+06	1.52385e+06	1.54522e+06	1.7791e+06	1.79122e+06	259000	4.19592e+06	2.21495e+06	1.78223e+06	1.27781e+06
		(9Z)-(7S,8S)-Dihydroxyoctadecenoic acid	-0.652072	313.238	1303.5	2.80617e+06	3.89e+06	4.20584e+06	3.05085e+06	4.06332e+06	4.25967e+06	3.47231e+06	2.41813e+06	4.54806e+06	4.00221e+06	3.8212e+06	3.2703e+06	3.15777e+06	4.04628e+06	5.51278e+06	4.9097e+06	8.14244e+06
				578.869	1303.43	1.2723e+07	1.18595e+07	7.82989e+06	9.94439e+06	8.42349e+06	9.71326e+06	4.03916e+06	6.7335e+06	5.20142e+06	3.86455e+06	4.69476e+06	4.77346e+06	1.52176e+07	6.86975e+06	6.45996e+06	5.73268e+06	3.62059e+06
				860.847	1303.21	1.54008e+07	1.67174e+07	1.50006e+07	1.35222e+07	1.52354e+07	1.03956e+07	5.02532e+06	4.00862e+06	4.57407e+06	3.77812e+06	1.40642e+07	6.12925e+06	1.28787e+07	1.01418e+07	5.32154e+06	6.48535e+06	3.09319e+06
				226.962	1302.92	2.72766e+06	2.91456e+06	2.51383e+06	3.54667e+06	3.65713e+06	2.97757e+06	4.99772e+06	6.1491e+06	7.20175e+06	4.45247e+06	8.92394e+06	5.50827e+06	1.7425e+06	5.57707e+06	6.08572e+06	5.19599e+06	4.72169e+06
				612.849	1302.83	221963	478215	461044	690665	807252	717581	1.55169e+06	1.17035e+06	1.42227e+06	1.18504e+06	1.51629e+06	2.47222e+06	449526	1.19947e+06	1.97328e+06	1.68093e+06	1.28575e+06
				442.894	1302.74	7.3829e+06	7.66939e+06	5.06698e+06	4.90512e+06	4.9498e+06	3.73357e+06	3.21597e+06	4.62638e+06	3.24084e+06	2.84082e+06	2.63335e+06	7.80416e+06	7.41684e+06	3.65398e+06	3.65003e+06	3.37295e+06	2.0771e+06
				724.871	1302.6	3.52297e+07	3.6101e+07	3.31193e+07	3.0144e+07	2.9106e+07	2.3446e+07	1.24699e+07	7.75617e+06	1.13983e+07	8.94784e+06	1.22161e+07	9.68682e+06	3.0171e+07	2.25024e+07	1.32902e+07	1.14614e+07	8.2171e+06
				712.628	1302.59	647646	672995	1.8056e+06	1.72816e+06	2.83621e+06	4.50732e+06	1.40371e+06	1.18106e+06	1.41898e+06	1.09083e+06	353780	2.11343e+06	1.2741e+06	829941	1.03467e+06	1.0594e+06	546308
		PE(O-20:0/22:4(7Z,10Z,13Z,16Z))	-14.2015	808.611	1302.48	55142.2	0	339975	92165.8	229072	872733	1.5753e+06	9.55649e+06	711927	420155	688924	915822	8.79435e+06	112228	566234	544539	280977
				1064.81	1302.07	3.79802e+06	4.82049e+06	3.78183e+06	4.93105e+06	4.52664e+06	3.30573e+06	1.00643e+06	708899	1.02697e+06	802466	1.1274e+06	1.20172e+06	3.09898e+06	2.73414e+06	1.98936e+06	999341	612017
				249.964	1302.05	4.34762e+06	4.33427e+06	3.6092e+06	3.30884e+06	3.56586e+06	2.91589e+06	1.68176e+06	1.18601e+06	1.69682e+06	1.22973e+06	1.75101e+06	1.63967e+06	4.28033e+06	2.3413e+06	2.14073e+06	1.76714e+06	1.19142e+06
				520.91	1301.94	6.99421e+07	6.52445e+07	6.08011e+07	5.36286e+07	4.69732e+07	4.7773e+07	2.32198e+07	4.43645e+07	2.45579e+07	1.70202e+07	2.37548e+07	2.28543e+07	5.95672e+07	4.9479e+07	2.91162e+07	2.40895e+07	1.76946e+07
				306.919	1301.93	1.04181e+07	9.19086e+06	6.68377e+06	6.97649e+06	5.87221e+06	5.23302e+06	6.11103e+06	3.71031e+06	4.72239e+06	2.73761e+06	4.48671e+06	3.95176e+06	1.21146e+07	5.34075e+06	5.20277e+06	4.82642e+06	3.56131e+06
				282.941	1301.89	1.87647e+06	2.11391e+06	1.82932e+06	2.32479e+06	2.48475e+06	3.20414e+06	2.20264e+06	4.13429e+06	7.05378e+06	2.21078e+06	3.04202e+06	3.41092e+06	1.06664e+06	2.46591e+06	3.26035e+06	3.00257e+06	2.18903e+06
				606.89	1301.41	1.93367e+06	1.85366e+06	2.207e+06	1.63659e+06	2.59656e+06	2.54974e+06	1.21303e+06	738796	1.0108e+06	906777	1.06864e+06	1.16327e+06	963212	1.26159e+06	1.30528e+06	1.47968e+06	802729
				695.64	1301.41	872828	433874	1.31401e+07	545184	1.35159e+06	387759	912349	6.55314e+06	4499616	272268	400906	722243	311190	1.70145e+06	246687	394983	277481
				1081.8	1301.41	4.40397e+06	5.21363e+06	4.7859e+06	7.23185e+06	6.89737e+06	3.24536e+06	2.31939e+06	1.32324e+06	1.68284e+06	1.48118e+06	2.23606e+06	1.98821e+06	2.52097e+06	4.11795e+06	2.31013e+06	1.97642e+06	1.42744e+06
				711.627	1301.31	3.12912e+06	2.0345e+06	3.33445e+07	3.10471e+06	5.68867e+06	8.87886e+06	4.15463e+06	3.53023e+06	3.11321e+06	7.26904e+06	2.99078e+06	4.17268e+06	1.98392e+06	1.69615e+07	2.61727e+06	2.25267e+06	2.51625e+06
				162.892	1301.25	2.3182e+06	2280251	2.20974e+06	3.41536e+06	5.97307e+06	1.91625e+06	1.45699e+06	1.18974e+06	1.54011e+06	951194	1.17977e+06	1.20132e+06	1.57952e+06	2.57565e+06	1.77399e+06	1.01579e+06	888060
				690.866	1301.25	2.92445e+06	3.42604e+06	4.18587e+06	4.35752e+06	4.05719e+06	3.77305e+06	7.42131e+06	3.68631e+06	4.47456e+06	8.58333e+06	5.85884e+06	6.09359e+06	2.32041e+06	4.96121e+06	5.55276e+06	5.45237e+06	3.55492e+06
				597.856	1301.18	1.37716e+06	1.17496e+06	1.04917e+06	977179	1.2318e+06	1.28615e+06	1.28776e+06	890026	1.24031e+06	939340	1.22766e+06	1.65135e+06	720471	1.25569e+06	2.28964e+06	1.46094e+06	921382
		PA(22:1(11Z)/22:2(13Z,16Z))	9.89427	809.615	1300.46	0	47737.3	0	45736.9	160968	930949	5.29536e+06	5.96691e+06	525147	304755	518169	722505	2.78488e+06	85887.3	141928	141125	144833
				426.922	1300.1	4.56771e+06	4.3385e+06	3.8756e+06	3.80709e+06	2.87099e+06	2.97049e+06	1.22751e+06	1.67825e+06	1.64125e+06	1.42534e+06	2.08394e+06	2.15887e+06	4.3997e+06	3.00352e+06	2.25887e+06	2.00206e+06	1.31594e+06
				1013.81	1299.95	5.92489e+06	5.51429e+06	6.53774e+06	6.58389e+06	8.96118e+06	5.8434e+06	2.79016e+06	3.31946e+06	3.11543e+06	2.00817e+06	3.99123e+06	3.03353e+06	6.55165e+06	5.09541e+06	3.81047e+06	3.18789e+06	1.85588e+06
				243.953	1299.83	2.74752e+06	3.27149e+06	6.1137e+06	4.3022e+06	4.8226e+06	5.27239e+06	1.05542e+07	3.24967e+07	1.24581e+07	8.99172e+06	1.02318e+07	1.18381e+07	1.27892e+06	6.52528e+06	1.05517e+07	1.16782e+07	1.43664e+07
				928.833	1299.75	1.10976e+07	1.25653e+07	1.03578e+07	9.0406e+06	1.03022e+07	1.71402e+07	2.77687e+06	2.50452e+06	8.08764e+06	3.14519e+06	3.26614e+06	3.3713e+06	8.00126e+06	7.51298e+06	4.09799e+06	3.61822e+06	3.09928e+06
				185.91	1299.72	242972	377017	490957	713291	1.18667e+06	939311	4.9722e+06	1.77972e+06	2.65807e+06	1.58044e+06	2.6905e+06	1.84435e+06	173006	1.35249e+06	7.51693e+06	2.77961e+06	2.33083e+06
				316.947	1299.56	6.80442e+07	1.15325e+08	5.73955e+07	6.38383e+07	5.15078e+07	4.05795e+07	2.25917e+07	2.14978e+07	2.63538e+07	1.36312e+07	2.91828e+07	2.31989e+07	4.37142e+07	6.92749e+07	3.5849e+07	2.38865e+07	2.26053e+07
				486.903	1299.1	3.64985e+06	3.94363e+06	3.88976e+06	5.07295e+06	5.11396e+06	4.55318e+06	4.03919e+06	1.16293e+07	5.93537e+06	4.32414e+06	6.19811e+06	6.46634e+06	2.81467e+06	5.8181e+06	6.6742e+06	6.93721e+06	4.92515e+06
				385.938	1298.91	4.77943e+06	4.33951e+06	4.04057e+06	3.69535e+06	3.25066e+06	6.91731e+06	1.67257e+06	1.17068e+06	1.56453e+06	949118	1.47748e+06	1.21715e+06	3.95621e+06	2.56841e+06	1.56919e+06	1.55711e+06	1.11555e+06
				630.885	1298.64	3.5765e+06	4.09747e+06	3.20212e+06	2.94077e+06	2.66043e+06	3.75327e+06	2.24951e+06	1.37483e+06	3.70706e+06	1.44344e+06	1.47322e+06	1.67238e+06	3.8227e+06	2.50942e+06	1.59593e+06	1.33702e+06	1.08471e+06
				782.831	1298.58	8.44633e+06	7.37935e+06	4.83524e+06	5.29899e+06	2.06597e+07	4.69491e+06	2.48756e+06	1.72945e+06	2.9343e+06	7.01158e+06	6.19276e+06	2.64906e+06	9.0282e+06	4.81817e+06	4.22791e+06	6.35279e+06	2.40876e+06
				809.85	1298.45	1.08244e+07	1.91416e+07	1.22856e+07	1.33619e+07	1.31078e+07	9.44113e+06	6.99353e+06	6.03084e+06	7.05768e+06	1.22184e+07	7.56459e+06	1.07337e+07	1.00202e+07	1.17777e+07	7.90854e+06	7.89181e+06	6.79402e+06
				265.951	1298.39	5.03184e+07	1.91695e+07	4.16968e+06	1.90736e+07	2.13329e+07	1.70571e+07	1.3603e+07	1.35518e+07	1.43519e+07	1.40574e+07	1.45754e+07	1.46667e+07	1.32358e+07	1.71618e+07	1.68669e+07	1.39782e+07	1.85997e+06
				826.838	1297.32	2.02681e+06	2.7737e+06	3.36164e+06	4.06698e+06	3.714e+06	3.3974e+06	6.2533e+06	4.6364e+06	1.01472e+07	1.24978e+07	4.36597e+06	3.28493e+06	511390	3.69026e+06	4.07232e+06	3.32442e+06	3.44015e+06
				894.828	1297.3	2.88965e+06	2.53355e+06	3.41841e+06	4.28617e+06	3.03091e+06	2.87826e+06	3.58861e+06	7.46067e+06	2.31834e+06	4.75855e+06	4.19073e+06	4.45652e+06	1.15721e+06	4.58788e+06	4.48797e+06	4.33759e+06	8.75533e+06
				731.833	1297.21	3.89492e+06	3.4787e+06	3.49683e+06	2.98057e+06	2.5177e+06	3.19687e+06	2.88465e+06	6.62146e+06	5.23597e+06	3.06477e+06	3.27755e+06	3.47256e+06	4.68026e+06	2.83249e+06	3.36356e+06	3.60817e+06	2.96133e+06
				962.817	1296.67	2.85086e+06	2.78004e+06	1.72675e+06	4.66277e+06	2.58629e+06	3.17382e+06	2.50512e+06	1.93562e+06	2.36427e+06	1.59692e+06	2.35423e+06	5.39384e+06	570137	3.19401e+06	2.80627e+06	2.35889e+06	2.33455e+06
				986.794	1296.3	2.26766e+06	2.02257e+06	2.54098e+06	1.87139e+06	2.42796e+06	2.58852e+06	821335	956257	815795	471797	874658	984942	2.26845e+06	1.33354e+06	915945	1.07686e+06	918335
				673.875	1296.24	1.97249e+07	2.0327e+07	1.83475e+07	2.31591e+07	2.03179e+07	3.32344e+07	9.61919e+06	1.06948e+07	1.43281e+07	7.14409e+06	1.3838e+07	1.34135e+07	1.43174e+07	1.81093e+07	1.72035e+07	1.42333e+07	3.17293e+07
		Cer(t18:0/26:0(2OH))	-14.0367	710.657	1295.99	747953	993087	1.02245e+06	1.01452e+06	1.12411e+06	2.04625e+06	646214	730548	545376	334298	534525	706997	1.23487e+06	133670	194196	145472	163182
				594.854	1295.97	0	0	37988.9	204482	312059	530175	1.36664e+06	2.02574e+06	1.87977e+06	3.37436e+06	1.26296e+06	1.43128e+06	88013	572749	1.30141e+06	1.30446e+06	1.3273e+06
				918.806	1295.88	3.8605e+06	3.99826e+06	3.10717e+06	2.77139e+06	2.50898e+06	2.37343e+06	1.63903e+06	1.5485e+06	1.59618e+06	981941	2.64791e+06	2.31864e+06	3.91179e+06	2.35899e+06	1.97331e+06	2.03332e+06	1.62727e+06
				708.652	1295.76	6.79905e+06	3.73509e+06	8.99047e+06	7.3665e+06	9.34716e+06	1.63512e+07	5.79245e+06	6.37121e+06	4.50877e+06	2.2382e+06	5.71881e+06	5.99866e+06	1.06969e+07	2.97876e+06	2.43878e+06	2.69649e+06	2.19849e+06
				726.646	1295.42	4.86804e+06	2.78151e+06	6.55233e+06	6.14792e+06	9.361e+06	1.40947e+07	7.74291e+06	6.90666e+06	5.84712e+06	3.03692e+06	7.11961e+06	6.83714e+06	2.1919e+06	3.13479e+06	2.88646e+06	3.06108e+06	3.00465e+06
				223.028	1295.05	1.90936e+06	1.7412e+06	1.30459e+06	1.45761e+06	1.3312e+06	996326	777681	1.27773e+06	1.14398e+06	497225	1.09664e+06	1.22559e+06	5.71936e+06	1.09599e+06	989881	1.27274e+06	1.0862e+06
				741.863	1294.87	1.67044e+07	1.93217e+07	1.71797e+07	1.91033e+07	1.81861e+07	1.46839e+07	9.34158e+06	8.84094e+06	1.12875e+07	6.39222e+06	1.21093e+07	1.18941e+07	1.20405e+07	1.662e+07	1.28603e+07	1.27766e+07	1.14073e+07
		PC(19:0/22:2(13Z,16Z))	-14.2134	854.652	1294.66	76126.5	80756.2	139675	128187	0	216909	681084	413364	684281	270181	697439	669139	786553	280532	273192	806954	426553
				317.951	1294.65	5.12724e+06	4.0535e+06	3.71555e+06	3.9073e+06	3.60363e+06	2.43427e+06	1.62821e+06	1.35278e+06	2.87142e+06	997123	1.6092e+06	1.72064e+06	4.36099e+06	2.41671e+06	1.72666e+06	1.71131e+06	1.68262e+06
				758.671	1294.63	454817	605104	417687	625674	411191	529637	565751	334661	471442	300937	408258	449634	3.51682e+06	212250	288736	515893	319207
		Stearic acid	-1.80951	283.264	1294.55	1.13442e+07	1.03878e+07	9.30868e+06	6.69589e+06	7.539e+06	6.3514e+06	5.19753e+06	6.95812e+06	9.07735e+06	9.99679e+06	5.9403e+06	4.57939e+06	1.87199e+07	6.68966e+06	7.29577e+06	5.2456e+06	2.62302e+07
				757.666	1294.54	2.7568e+06	1.42521e+06	1.76175e+06	1.93913e+06	1.61528e+06	2.15371e+06	1.42559e+06	1.44883e+06	1.494e+06	758656	1.72157e+06	1.65271e+06	4.14703e+06	736504	1.43663e+06	1.40798e+06	1.53497e+06
		Palmitic acid	-0.672731	255.233	1294.53	1.36746e+07	1.31253e+07	8.32962e+06	1.13091e+07	6.63563e+06	7.35131e+06	7.74396e+06	6.66883e+06	6.00163e+06	3.83622e+06	4.94458e+06	6.15438e+06	1.77108e+07	7.16322e+06	1.18974e+07	6.73609e+06	7.61627e+06
				453.926	1294.34	4.37303e+06	4.07245e+06	2.94409e+06	3.70977e+06	2.9987e+06	3.03233e+06	1.14849e+06	1.23649e+06	1.58305e+06	930190	1.2587e+06	1.41488e+06	3.26453e+06	2.32589e+06	1.59077e+06	1.43629e+06	1.37247e+06
		TG(13:0/20:5(5Z,8Z,11Z,14Z,17Z)/20:5(5Z,8Z,11Z,14Z,17Z))[iso3]	7.74122	855.657	1294.2	0	0	41766.8	85842.3	42618.2	0	201996	91338.6	208231	75972.4	209357	232325	592242	0	72270.1	217919	242991
				788.68	1294	214563	191762	124359	170797	161434	190540	281813	400657	322519	261132	365824	272129	323665	181612	358647	482554	551617
				740.676	1293.86	2.08721e+06	1.68754e+06	1.01094e+06	787050	730665	829769	320683	331358	275299	241467	372485	454227	4.04255e+06	502614	351733	382390	399403
				724.681	1293.77	613758	537950	475542	545717	279710	464781	395372	320935	267074	149713	311054	507711	1.37104e+07	322014	302102	227184	324457
				401.926	1293.6	1.90251e+07	1.56711e+07	2.54945e+07	2.67654e+07	2.58096e+07	2.34532e+07	1.61632e+07	3.80682e+07	1.89201e+07	1.08439e+07	1.93903e+07	2.02459e+07	2.91271e+07	2.22173e+07	2.06219e+07	1.88167e+07	1.71992e+07
				605.888	1293.58	4.05863e+07	4.30519e+07	4.16678e+07	4.48662e+07	4.23568e+07	4.40404e+07	2.7014e+07	3.96974e+07	2.8517e+07	1.61033e+07	3.03667e+07	2.9581e+07	2.14788e+07	38006584	3.27441e+07	2.9612e+07	2.72099e+07
				792.861	1293.46	2.3827e+07	2.5833e+07	2.10062e+07	2.31505e+07	1.68301e+07	1.47602e+07	1.33296e+07	5.65678e+06	5.8388e+06	4.18237e+06	8.03813e+06	8.50564e+06	1.84649e+07	1.6657e+07	1.02565e+07	8.84851e+06	1.25162e+07
		TG(20:5(5Z,8Z,11Z,14Z,17Z)/22:3(10Z,13Z,16Z)/22:5(7Z,10Z,13Z,16Z,19Z))[iso6]	6.18317	1003.78	1293.42	1.99423e+06	1.72095e+06	1.43752e+06	1.56964e+06	1.56322e+06	1.83895e+06	1.19576e+06	1.30333e+06	1.21646e+06	698925	1.29646e+06	1.46979e+06	709964	1.54375e+06	1.41327e+06	1.98609e+06	1.4235e+06
		TG(18:3(9Z,12Z,15Z)/20:1(11Z)/20:1(11Z))[iso3]	-11.8708	935.796	1293.4	1.95721e+06	2.19948e+06	2.27993e+06	2.17423e+06	2.37049e+06	2.2419e+06	1.64662e+06	2.317e+06	1.75995e+06	1.10144e+06	1.41597e+06	3.72234e+06	1.48777e+06	2.10514e+06	4.35649e+06	1.67257e+06	3.13337e+06
				281.248	1293.38	3.07873e+06	3.55177e+06	2.13956e+06	2.44914e+06	2.39237e+06	2.34392e+06	1.44258e+06	1.7616e+06	1.45088e+06	860530	1.33941e+06	1.53971e+06	4.21583e+06	1.59702e+06	2.29409e+06	1.47935e+06	1.27091e+06
				580.865	1293.34	3.48539e+06	2.8325e+06	2.37772e+06	2.77695e+06	2.35775e+06	1.86229e+06	2.15937e+06	1.26078e+06	1.21883e+06	796561	1.47702e+06	2.01168e+06	3.85987e+06	2.09114e+06	1.41952e+06	1.63324e+06	1.39231e+06
				884.665	1293.34	0	0	41900.5	0	60707.1	0	349360	299067	512719	125616	407155	341032	0	46038.9	282798	567633	226376
				588.897	1293.3	6.9058e+07	4.75653e+07	6.25286e+07	5.86412e+07	5.11962e+07	5.53243e+07	2.52952e+07	4.81618e+07	2.22336e+07	1.20802e+07	2.36225e+07	2.28037e+07	1.3477e+08	4.80863e+07	2.71716e+07	2.30787e+07	2.16882e+07
		TG(13:0/17:1(9Z)/17:1(9Z))[iso3]	-5.54161	787.678	1293.3	1.05337e+06	992335	648983	759025	685420	646993	929754	928357	839408	497194	1.04801e+06	853465	2.34831e+06	805237	845023	951456	1.05859e+06
				1149.79	1293.28	2.91835e+06	4.04602e+06	3.67454e+06	7.7561e+06	2.34298e+06	3.29914e+06	1.81232e+06	1.46563e+06	1.41952e+06	708189	1.4759e+06	1.47164e+06	1.35852e+06	3.02441e+06	1.87452e+06	1.62963e+06	1.33836e+06
				663.847	1293.27	4.80264e+06	3.97051e+06	3.48377e+06	4.04726e+06	2.15988e+06	3.72096e+06	3.12066e+06	6.82945e+06	5.43089e+06	2.20864e+06	2.60708e+06	4.45142e+06	4.83398e+06	4.17701e+06	4.5878e+06	4.46504e+06	4.15064e+06
				758.854	1293.27	2.83583e+06	3.55792e+06	2.29684e+06	4.34643e+06	2.65142e+06	10925677	5.45458e+06	7.05903e+06	7.845e+06	2.80683e+06	3.20203e+06	9.34898e+06	1.65501e+06	4.78139e+06	6.07921e+06	5.74877e+06	1.22651e+07
		PI(15:0/22:0)	-1.61691	879.595	1293.21	237388	0	204716	326008	40537.8	650598	257296	477977	411501	0	0	383096	0	0	0	0	0
		Coenzyme Q9	-1.48203	793.613	1293.12	509057	44907.8	524703	477979	0	1.28008e+06	25389.1	248379	309310	0	0	211742	0	48019.7	0	0	0
				755.652	1293.11	1.08127e+06	742031	363650	588101	563051	514057	239871	539689	366581	204298	427822	758176	3.63331e+06	502588	345778	385304	596565
				770.687	1293.11	757277	468057	691129	366714	457246	336044	467520	253634	311802	126004	312316	283263	2.61219e+06	396609	228713	281696	260525
				452.922	1292.79	5.16091e+07	4.48304e+07	5.63308e+07	5.31449e+07	4.54816e+07	4.4335e+07	2.345e+07	2.13705e+07	2.0731e+07	1.14688e+07	2.16925e+07	2.1391e+07	4.91612e+07	4.22805e+07	2.42322e+07	2.21807e+07	2.07611e+07
				527.87	1292.67	3.15911e+06	2.98024e+06	2.79852e+06	2.97757e+06	4.51651e+06	3.0207e+06	2.58323e+06	7.47161e+06	3.28343e+06	1.68131e+06	3.14628e+06	4.14893e+06	3.4339e+06	2.17304e+06	3.12065e+06	2.92245e+06	2.84011e+06
				537.9	1292.6	3.45396e+07	3.72572e+07	2.21134e+07	3.68156e+07	3.23173e+07	3.50209e+07	2.43223e+07	4.06765e+07	2.45662e+07	1.27442e+07	2.39781e+07	2.42549e+07	2.37414e+07	3.47644e+07	3.00771e+07	2.66813e+07	2.53481e+07
		(3'-sulfo)Galbeta-Cer(d18:1/22:0(2OH))	-14.5231	878.591	1292.59	649182	0	665474	376301	343239	1.59903e+06	610431	798964	683658	25608	208544	503664	0	120783	116585	71160.3	30306.8
				714.843	1292.58	9.18195e+06	6.83913e+06	5.88916e+06	6.20127e+06	5.1268e+06	7.00371e+06	3.86349e+06	2.68766e+06	3.11602e+06	1.79963e+06	1.7961e+06	2.57536e+06	8.39145e+06	4.5263e+06	3.63059e+06	3.20134e+06	4.90367e+06
				698.621	1292.44	2.19879e+06	713915	2.13536e+06	1.54516e+06	2.07293e+06	3.89214e+06	2.02247e+06	2.01131e+06	1.4561e+06	937532	1.94624e+06	1.86187e+06	747463	598830	695384	720107	729968
				725.639	1292.44	1.05781e+07	1.18905e+07	1.61101e+07	1.28022e+07	1.90067e+07	3.28461e+07	1.57112e+07	1.55147e+07	2.41172e+07	1.24726e+07	3.14425e+07	1.44624e+07	9.58942e+06	6.3326e+06	6.23962e+06	1.31653e+07	1.37404e+07
				1003.52	1292.26	0	0	200646	0	330917	53209.6	0	511257	167405	301891	0	293048	1.63407e+06	0	36314.2	110988	0
				526.866	1292.06	0	85263.2	79165.6	422909	778041	1.21573e+06	1.67861e+06	2.90426e+06	3.6419e+06	1.80539e+06	3.18154e+06	2.85871e+06	0	1.95503e+06	2.98891e+06	3.17379e+06	1.69731e+06
				595.859	1292.02	4.55404e+06	4.53668e+06	3.09244e+06	4.71398e+06	3.98203e+06	4.62761e+06	3.71244e+06	4.63152e+06	1.24841e+07	2.53323e+06	4.62097e+06	5.11753e+06	4.974e+06	4.39195e+06	4.94235e+06	5.08281e+06	4.70493e+06
				1001.52	1292.02	128908	428805	110821	55954.4	887629	792127	251353	1.08489e+06	394381	620452	0	636275	0	52860	36232	37379.3	108236
				572.923	1292.02	2.95138e+06	3.15138e+06	3.41894e+06	3.63043e+06	2.13447e+06	2.71504e+06	814854	1.02415e+06	936434	552891	985156	878489	2.80491e+06	2.07207e+06	1.15882e+06	883466	944594
				554.891	1290.86	3.85815e+06	4.82754e+06	4.73388e+06	5.8612e+06	5.58109e+06	1.0498e+07	5.06846e+06	9.90024e+06	7.16445e+06	4.09845e+06	7.99425e+06	7.79151e+06	3.50691e+06	5.95731e+06	7.88778e+06	7.51588e+06	7.55088e+06
				459.884	1290.8	3.18315e+06	3.1218e+06	2.59335e+06	2.61323e+06	3.0007e+06	2.85726e+06	2.36183e+06	2.74672e+06	2.6847e+06	1.49154e+06	4.24988e+06	7.86619e+06	3.13403e+06	2.86612e+06	3.30561e+06	3.83966e+06	3.43447e+06
				945.827	1290.71	8.61746e+06	9.6191e+06	7.58717e+06	1.01298e+07	6.23702e+06	1.29386e+07	3.47701e+06	4.09184e+06	6.16249e+06	2.34241e+06	4.2319e+06	5.04441e+06	5.13428e+06	8.25363e+06	6.02955e+06	5.36506e+06	2.40852e+06
		PC(O-18:0/22:4(7Z,10Z,13Z,16Z))	-13.99	822.627	1290.63	3.11378e+06	1.34818e+06	5.12388e+06	5.32332e+06	6.4551e+06	1.48559e+07	8.83547e+06	1.02791e+07	7.30316e+06	3.27515e+06	1.01635e+07	1.49237e+07	1.54129e+07	3.33065e+06	4.58264e+06	4.36992e+06	6.06435e+06
				716.84	1290.61	3.73996e+06	3.1559e+06	2.4614e+06	2.54064e+06	2.18513e+06	2.28893e+06	1.51774e+06	1.28775e+06	1.23595e+06	691754	1.49556e+06	1.31037e+06	3.89541e+06	2.02632e+06	1.7135e+06	1.22988e+06	2.75203e+06
				1064.81	1290.58	6.71048e+06	7.54509e+06	4.07296e+06	4.44475e+06	5.01421e+06	4.24475e+06	1.74743e+06	2.03318e+06	1.565e+06	867276	1.75967e+06	1.73567e+06	4.68456e+06	4.14344e+06	2.56119e+06	1.74984e+06	1.70707e+06
				1087.48	1290.58	0	60426.4	181655	0	399192	770886	428017	1.79687e+06	898851	1.0702e+06	88846.5	1.33687e+06	0	106794	221206	363902	285348
				238.931	1290.53	8.2125e+06	6.96703e+06	5.11944e+06	4.87079e+06	4.33532e+06	4.80982e+06	3.62908e+06	1.54659e+07	3.63512e+06	2.07715e+06	3.88184e+06	3.86862e+06	1.16461e+07	4.18742e+06	4.01723e+06	4.15556e+06	3.73944e+06
				975.507	1290.42	2.09278e+06	2.22347e+06	1.62918e+06	1.25756e+06	2.58436e+06	3.73654e+06	711948	3.03105e+06	1.43202e+06	1.47237e+06	395131	2.18474e+06	514245	746293	949581	737686	659251
				991.499	1290.42	491061	865261	421418	316548	1.3728e+06	2.13244e+06	718167	2.26728e+06	1.14314e+06	1.28814e+06	389895	1.79051e+06	203138	421546	477174	517801	695524
		PI(20:4(5Z,8Z,11Z,14Z)/22:6(4Z,7Z,10Z,13Z,16Z,19Z))	-17.6516	929.502	1290.41	3.0668e+06	3.65174e+06	2.37437e+06	2.02082e+06	3.98036e+06	5.13661e+06	1.06036e+06	4.41337e+06	2.36667e+06	1.99696e+06	687735	3.23534e+06	1.53569e+06	1.21906e+06	1.14896e+06	1.14426e+06	1.12841e+06
				418.916	1290.09	2.93641e+06	3.20094e+06	3.54529e+06	3.79059e+06	3.46297e+06	5.6286e+06	4.26845e+06	1.02736e+07	4.46312e+06	2.69213e+06	5.22551e+06	4.49097e+06	2.33443e+06	4.3892e+06	5.25278e+06	4.88036e+06	5.19121e+06
				578.868	1290.09	1.08802e+07	1.17181e+07	8.41857e+06	8.19406e+06	6.4173e+06	1.82091e+07	5.06755e+06	4.63744e+06	4.65513e+06	2.57004e+06	5.54685e+06	5.02805e+06	1.24745e+07	6.55898e+06	5.91063e+06	5.1832e+06	4.60636e+06
				521.912	1290.06	4.92283e+06	5.26045e+06	4.27447e+06	3.90566e+06	3.16551e+06	3.91024e+06	3.49928e+06	1.82545e+06	1.60872e+06	843895	1.66527e+06	1.55628e+06	4.07062e+06	3.36825e+06	1.78291e+06	1.6956e+06	1.34582e+06
				709.655	1290.05	8.07475e+06	3.47862e+06	1.20395e+07	1.03049e+07	1.17947e+07	2.34711e+07	5.57645e+06	6.5678e+06	4.46767e+06	2.75037e+06	6.0656e+06	9.76485e+06	3.53997e+06	3.4921e+06	2.77195e+06	2.27237e+06	3.13813e+06
				974.505	1290.04	3.23596e+06	3.58729e+06	2.55981e+06	2.07747e+06	3.92442e+06	5.11483e+06	1.26656e+06	4.15848e+06	2.33496e+06	2.10378e+06	696969	3.54805e+06	1.16864e+06	1.11951e+06	964855	1.00353e+06	1.27006e+06
				698.91	1290.02	1.24331e+07	1.24022e+07	7.85287e+06	1.62331e+07	9.82987e+06	1.47896e+07	1.14441e+07	1.32398e+07	1.26217e+07	8.35352e+06	1.12052e+07	9.97595e+06	2.66874e+07	1.60577e+07	1.23498e+07	1.29615e+07	1.58192e+07
		PI(22:6(4Z,7Z,10Z,13Z,16Z,19Z)/20:5(5Z,8Z,11Z,14Z,17Z))	-5.22377	927.498	1289.97	6.9033e+06	7.65742e+06	4.84322e+06	4.25901e+06	7.75183e+06	9.68609e+06	2.59153e+06	8.38103e+06	4.17012e+06	3.94943e+06	1.40719e+06	6.24924e+06	3.26029e+06	2.43156e+06	2.52944e+06	2.3933e+06	2.09825e+06
				928.502	1289.97	4.97059e+06	5.42503e+06	3.42967e+06	3.7074e+06	5.47914e+06	7.66355e+06	2.05368e+06	6.71431e+06	3.50664e+06	3.19275e+06	1.06848e+06	5.1568e+06	1.85606e+06	2.04302e+06	1.85061e+06	1.81648e+06	1.85049e+06
				930.5	1289.95	1.33272e+06	1.5269e+06	782742	791803	1.46776e+06	2.17446e+06	300854	2.07751e+06	886038	947509	161012	1.47973e+06	256029	232955	531335	388585	450460
				725.874	1289.94	4.25806e+06	4.96577e+06	2.9246e+06	3.46333e+06	2.41973e+06	5.71528e+06	1.53616e+06	1.54668e+06	1.21687e+06	698909	2.88905e+06	1.50581e+06	3.25386e+06	2.72844e+06	1.72009e+06	1.5344e+06	1.33284e+06
				1089.48	1289.71	0	72071.7	47559.6	62083.5	55397.4	437685	192648	1.18197e+06	519026	657751	38158.7	654108	0	49635.4	37924.9	39019.2	171912
				430.924	1289.68	502664	649643	628488	746944	829816	1.97043e+06	1.42643e+06	1.72876e+06	1.77596e+06	971898	1.86421e+06	1.61934e+06	0	1.58911e+06	1.84959e+06	1.93422e+06	1.63441e+06
				686.622	1289.68	350486	177848	105030	173152	485558	544638	273488	133153	232162	98441.6	170103	113482	317235	0	40683.9	81855.6	103067
				931.501	1289.68	337831	333757	81166.8	146941	528969	929001	81685.9	628126	128784	236658	0	449908	0	76443.7	43264.6	43070.9	102616
		CDP-DG(16:0/18:2(9Z,12Z))	-2.09725	976.505	1289.68	697654	1.11838e+06	642731	311685	1.23678e+06	1.29574e+06	299457	1.43618e+06	614556	582938	115858	911699	0	330456	200698	183266	286385
				973.503	1289.59	4.5455e+06	4.3375e+06	2.90264e+06	2.65522e+06	5.20622e+06	6.15085e+06	1.14944e+06	5.2314e+06	2.64298e+06	2.67711e+06	999054	4.1696e+06	1.67203e+06	1.52401e+06	1.55675e+06	1.22595e+06	1.59066e+06
				255.921	1289.57	918690	1.01193e+06	793832	832606	842789	848642	1.23912e+06	1.2511e+06	1.27605e+06	734731	1.23443e+06	1.48359e+06	1.1584e+06	991133	1.38068e+06	1.36773e+06	1.20646e+06
				964.477	1289.53	541649	658612	64779.9	63514.8	364110	612376	179021	842628	353135	410747	67689.7	718366	1.58819e+06	0	93185.7	36760.7	183167
				995.488	1289.53	86599.1	60731.9	46839.3	55944.7	238153	328279	31562.6	308967	112443	151054	0	195847	0	93134.2	0	122689	0
				850.82	1289.49	5.21295e+06	4.86497e+06	5.81285e+06	5.03572e+06	3.84335e+06	4.03469e+06	1.37718e+06	3.30861e+06	1.9919e+06	1.91399e+06	2.06261e+06	2.35835e+06	5.09772e+06	3.19408e+06	2.57629e+06	2.37356e+06	1.53236e+06
				990.494	1289.49	755652	1.34131e+06	263139	711257	1.65786e+06	2.25266e+06	758001	3.14057e+06	1.69255e+06	1.56245e+06	470104	2.51802e+06	491151	446599	737673	730215	750644
				1088.48	1289.49	69482.9	147165	0	57526.6	298881	915401	333845	1.80724e+06	828193	1.04064e+06	312828	1.14255e+06	0	94281.9	342880	134209	309120
		22:3 Stigmasteryl ester	8.71583	727.646	1289.46	2.83077e+06	1.31902e+06	4.47189e+06	4.04434e+06	5.46841e+06	1.04857e+07	2.92473e+06	4.03713e+06	2.62835e+06	1.53698e+06	3.69799e+06	5.74131e+06	0	1.65614e+06	1.68252e+06	1.57701e+06	2.25316e+06
		18:2-Glc-Campesterol	-20.1596	823.629	1289.42	2.0406e+06	729568	3.38324e+06	3.41416e+06	4.40311e+06	8.71482e+06	5.4616e+06	6.00378e+06	4.40904e+06	2.0838e+06	6.10424e+06	9.46572e+06	9.06539e+06	1.7851e+06	2.68161e+06	2.94905e+06	2.37943e+06
		PC(17:1(9Z)/22:2(13Z,16Z))	19.409	824.634	1289.42	336865	0	1.04643e+06	1.00629e+06	1.57345e+06	3.05752e+06	1.79244e+06	2.09805e+06	560740	700092	776536	3.83655e+06	3.9923e+06	642502	843433	864552	952327
		PA(22:0/22:2(13Z,16Z))	8.61412	811.629	1289.41	0	53291.5	392248	211262	440847	737806	919209	939173	682359	269561	602345	471551	0	104286	210355	172651	232107
				713.641	1289.4	4.41758e+06	2.65027e+06	6.05436e+06	4.60587e+06	6.62107e+06	8.47563e+06	4.85747e+06	4.65398e+06	3.81524e+06	1.79258e+06	3.59601e+06	3.44635e+06	5.09957e+06	2.38493e+06	2.06345e+06	2.33323e+06	2.39262e+06
				391.897	1289.39	2.61911e+06	2.53257e+06	1.64809e+06	2.43782e+06	2.98491e+06	2.34273e+06	2.13308e+06	8.12572e+06	2.45662e+06	1.27281e+06	2.90482e+06	1.70306e+06	2.85113e+06	2.30602e+06	3.03876e+06	2.85653e+06	2.71959e+06
				469.913	1289.38	1.9563e+07	1.81487e+07	1.73689e+07	2.04361e+07	1.86952e+07	2.02691e+07	1.3752e+07	1.67868e+07	1.42637e+07	8.08501e+06	1.49678e+07	1.45114e+07	1.18533e+07	1.89712e+07	1.63643e+07	1.52754e+07	3.4599e+07
				992.497	1289.38	211546	437423	69110.9	188616	921393	1.38158e+06	269237	1.41822e+06	834511	780401	130619	1.10825e+06	0	140056	297376	336666	379296
				696.651	1289.37	2.63961e+06	1.48705e+06	3.65809e+06	2.29055e+06	3.73261e+06	4.35393e+06	2.18326e+06	1.63793e+06	1.4658e+06	623149	1.45784e+06	1.59411e+06	3.14496e+06	1.2182e+06	737174	625461	725359
				714.644	1289.35	1.43983e+06	833149	2.69466e+06	1.91431e+06	2.85908e+06	3.46682e+06	2.20544e+06	2.07435e+06	1.57708e+06	739257	1.50726e+06	1.52676e+06	2.66208e+06	716950	841013	639924	1.02758e+06
				366.939	1289.35	3.02446e+06	3.06155e+06	2.48957e+06	2.60936e+06	2.9464e+06	3.46753e+06	2.50481e+06	3.41569e+06	2.58166e+06	2.68137e+06	2.31918e+06	2.81472e+06	5.39548e+06	2.39731e+06	2.58885e+06	2.54143e+06	3.11268e+06
				534.922	1289.34	3.75381e+06	4.14285e+06	2.54764e+06	3.15618e+06	1.81147e+06	3.23724e+06	2.25246e+06	2.64412e+06	2.84016e+06	1.50051e+06	2.42566e+06	2.63216e+06	4.80453e+06	2.37401e+06	2.52593e+06	2.06729e+06	3.22246e+06
				713.639	1289.34	4.12407e+06	2.72008e+06	5.66578e+06	1.08964e+06	7.11498e+06	8.39182e+06	4.85055e+06	4.56177e+06	3.57214e+06	2.85277e+06	3.27007e+06	3.07079e+06	4.75458e+06	2.35849e+06	1.95421e+06	2.3395e+06	2.48697e+06
				646.857	1289.3	1.03736e+07	8.32257e+06	7.68649e+06	7.2575e+06	6.17191e+06	6.69105e+06	4.69064e+06	2.96216e+06	4.55432e+06	2.35134e+06	1.12251e+07	4.44665e+06	9.29864e+06	4.98239e+06	4.97967e+06	4.11097e+06	4.24389e+06
		22:3 Campesteryl ester	10.3689	715.647	1289.3	84920.4	0	445137	324627	268982	468154	371033	434999	241002	88799.2	162825	203252	0	87654.2	96797	26426.2	62935
				697.654	1289.28	1.22953e+06	503630	1.43895e+06	978895	1.55734e+06	1.83549e+06	644988	833457	484455	240961	531980	399320	782263	332998	183916	128170	238818
				656.883	1289.26	5.34058e+07	2.88868e+07	4.02743e+07	4.56002e+07	3.14658e+07	5.48701e+07	2.02382e+07	1.35765e+07	1.41707e+07	7.81202e+06	1.45191e+07	1.31219e+07	3.25244e+07	2.72028e+07	1.73442e+07	1.29336e+07	1.39827e+07
		PE(P-20:0/22:2(13Z,16Z))	-13.571	810.627	1289.26	297582	123082	834835	523948	1.02756e+06	1.35975e+06	1.75746e+06	1.66477e+06	1.38263e+06	627429	1.4013e+06	1.34921e+06	763646	420126	844593	693433	833143
				877.837	1289.25	9.98431e+06	1.03546e+07	9.59598e+06	1.00494e+07	9.65057e+06	6.64147e+06	5.75327e+06	6.49983e+06	6.02128e+06	4.41282e+06	6.29483e+06	6.46147e+06	6.28252e+06	9.32451e+06	6.74698e+06	6.09549e+06	5.75897e+06
				458.878	1289.18	0	75331.8	70423.3	282262	677762	990959	1.67267e+06	6.78921e+06	1.56134e+06	1.43691e+06	2.1906e+06	2.18327e+06	79916.4	1.14133e+06	2.09274e+06	2.10718e+06	2.35238e+06
		DGTA(18:1/22:4(10Z,13Z,16Z,19Z))	-10.3199	812.633	1289.16	0	0	0	0	48669.4	131895	133301	229411	130549	34745.3	112873	82712.3	0	0	0	26691	32731.2
				442.894	1288.72	8.90319e+06	6.8896e+06	5.88048e+06	5.71178e+06	5.27851e+06	4.64899e+06	4.56129e+06	4.47628e+06	3.62913e+06	2.10558e+06	3.61254e+06	2.05632e+06	9.78694e+06	4.46543e+06	4.21591e+06	4.22408e+06	3.46619e+06
				700.62	1288.21	1.24926e+06	294208	2.22465e+06	1.52817e+06	1.61371e+06	3.80703e+06	1.15899e+06	1.52346e+06	762030	519782	1.32944e+06	2.05403e+06	273860	479623	477922	573333	654371
		22:4 Cholesteryl ester	23.0307	699.625	1288.13	2.34163e+06	861685	2.92739e+06	2.08431e+06	2.48829e+06	5.92785e+06	1.68765e+06	2.16884e+06	1.56801e+06	759318	2.04566e+06	3.31834e+06	1.08691e+06	836260	580305	671375	780708
		22:3 Cholesteryl ester	-0.873078	701.624	1288.13	489448	0	522879	258331	425355	1.45849e+06	395937	411149	454619	151328	476778	810040	0	81942	76921.9	129904	61057.7
				996.823	1288.13	8.57621e+06	9.0161e+06	7.69799e+06	8.40507e+06	7.42224e+06	7.48144e+06	2.53462e+06	2.35913e+06	2.0702e+06	1.13326e+06	2.43017e+06	2.2506e+06	5.76061e+06	5.96279e+06	7.41007e+06	2.49755e+06	2.08529e+06
				158.974	1288.07	2.57064e+07	2.43833e+07	2.82684e+07	2.36308e+07	3.19314e+07	3.76534e+07	4.24146e+07	5.14583e+07	5.45108e+07	2.9419e+07	5.91194e+07	5.9766e+07	4.54541e+07	3.65568e+07	5.16154e+07	4.72063e+07	4.79449e+07
				799.819	1288.03	3.6737e+06	3.74064e+06	2.10819e+06	3.31633e+06	2.69946e+06	3.39354e+06	5.53595e+06	6.85796e+06	2.65508e+06	1.69835e+06	5.36658e+06	3.10133e+06	3.9741e+06	3.57528e+06	3.57379e+06	3.89562e+06	3.09146e+06
				825.635	1287.99	0	0	0	91920.1	208395	595575	361865	378496	316544	69943.8	431244	683273	1.00137e+06	73094.6	42521.2	32684.5	95502
				159.974	1287.95	3.11291e+06	2.80267e+06	3.25957e+06	3.84456e+06	3.63531e+06	4.89763e+06	5.18003e+06	7.64024e+06	5.26207e+06	3.71813e+06	5.70237e+06	6.28738e+06	4.55336e+06	4.0564e+06	5.70491e+06	3.78428e+06	5.56122e+06
		PS(16:0/20:0)	-3.40135	790.558	1287.95	492829	68478.5	860022	748687	797239	1.99783e+06	430612	420982	310255	169632	502041	929082	211054	192155	122791	77884.7	175834
				323.909	1287.93	4.33607e+06	3.78008e+06	3.23094e+06	3.9362e+06	3.51995e+06	4.21372e+06	6.48937e+06	9.17772e+06	4.41912e+06	2.45315e+06	4.69289e+06	4.8772e+06	6.09036e+06	4.11416e+06	5.02611e+06	5.14885e+06	4.8999e+06
				728.652	1287.83	122712	0	514708	442823	889685	1.72331e+06	383626	668789	86948.1	152056	624765	859360	0	192311	42028.8	121451	69321.7
				776.637	1287.8	671086	47005.7	494445	260367	289775	963461	146551	89160.9	0	0	0	335832	226623	0	0	0	0
				384.935	1287.56	9.38774e+07	4.7812e+07	4.84261e+07	5.16785e+07	3.74674e+07	3.37955e+07	1.7386e+07	2.11698e+07	1.93844e+07	1.03425e+07	2.02016e+07	1.67481e+07	4.33007e+07	2.89842e+07	1.99239e+07	1.76466e+07	1.81638e+07
				1013.81	1287.24	6.37063e+06	6.91121e+06	7.43665e+06	7.8859e+06	8.31283e+06	7.19903e+06	2.55894e+06	4.09755e+06	2.98653e+06	1.58296e+06	3.47029e+06	3.25208e+06	5.49162e+06	5.5958e+06	4.40018e+06	3.22936e+06	3.77106e+06
		(9Z)-(7S,8S)-Dihydroxyoctadecenoic acid	-0.708133	313.238	1286.65	3.77701e+06	4.06562e+06	2.82611e+06	3.90649e+06	4.9369e+06	3.90946e+06	5.62191e+06	1.26974e+07	3.65631e+06	3.58652e+06	5.11813e+06	8.01647e+06	2.7054e+06	4.30533e+06	3.8872e+06	3.79542e+06	4.86043e+06
				239.067	1286.61	4.15307e+06	2.75213e+06	2.47708e+06	2.5802e+06	1.59435e+06	1.8328e+06	1.71999e+06	2.23308e+06	2.30094e+06	2.00949e+06	2.25218e+06	2.38254e+06	4.61601e+06	3.32338e+06	2.09449e+06	2.06834e+06	2.8327e+06
				520.91	1286.51	5.8241e+07	5.09455e+07	6.49835e+07	7.34228e+07	4.94432e+07	4.72637e+07	2.11394e+07	2.55003e+07	2.31104e+07	1.28332e+07	2.4623e+07	2.40076e+07	6.58598e+07	3.62679e+07	2.61328e+07	2.22279e+07	2.26579e+07
				510.881	1286.49	9.49835e+06	8.52592e+06	6.98316e+06	6.70835e+06	5.67301e+06	5.13285e+06	3.12835e+06	4.18301e+06	3.40567e+06	2.18762e+06	4.11409e+06	9.02607e+06	9.40917e+06	5.21612e+06	4.23305e+06	4.30515e+06	3.90485e+06
				308.916	1286.29	4.2534e+06	3.27644e+06	2.89609e+06	2.57466e+06	2.17211e+06	1.74801e+06	2.85572e+06	1.95205e+06	1.50448e+06	925079	2.02115e+06	1.79139e+06	4.34585e+06	2.30367e+06	1.75841e+06	1.70765e+06	1.81008e+06
				562.898	1284.11	5.41923e+06	5.36563e+06	3.38467e+06	4.28033e+06	3.94209e+06	4.48887e+06	1.19446e+06	6.83324e+06	5.29437e+06	1.505e+06	1.53277e+06	1.64117e+06	4.5269e+06	3.29815e+06	2.5574e+06	2.21124e+06	1.74274e+06
				426.922	1283.87	3.94809e+06	3.74897e+06	3.65641e+06	3.64459e+06	2.79527e+06	5.33141e+06	1.54796e+06	1.86704e+06	3.75929e+06	995134	1.78082e+06	1.92601e+06	4.44733e+06	2.69745e+06	2.21188e+06	1.98167e+06	1.43261e+06
				282.941	1282.56	1.79866e+06	1.8149e+06	2.12007e+06	2.11344e+06	2.36577e+06	4.06223e+06	2.07178e+06	2.8512e+06	2.74926e+06	1.64446e+06	2.81929e+06	3.76258e+06	1.0279e+06	2.69188e+06	3.60461e+06	3.59303e+06	2.87111e+06
				185.91	1282.02	554454	488840	373947	883281	737602	1.03488e+06	4.3982e+06	1.99074e+06	1.94406e+06	1.17279e+06	1.97413e+06	2.20603e+06	0	1.20936e+06	3.17414e+06	1.90953e+06	2.04573e+06
				243.953	1281.28	3.49905e+06	3.77623e+06	4.16816e+06	3.91364e+06	5.24058e+06	4.34096e+06	6.40594e+06	1.5698e+07	1.26247e+07	6.73527e+06	2.14577e+07	2.37881e+07	1.95658e+06	9.12052e+06	1.09721e+07	1.53545e+07	1.51062e+07
				226.962	1281.22	2.67702e+06	2.71413e+06	3.36162e+06	3.50171e+06	3.44173e+06	3.30201e+06	6.11802e+06	3.49575e+06	1.10016e+07	2.18099e+06	7.77237e+06	4.26235e+06	1.84696e+06	3.40377e+06	6.24592e+06	6.96414e+06	4.27607e+06
				737.641	1280.58	1.17065e+06	321869	1.83094e+06	2.09073e+06	2.92243e+06	5.15092e+06	1.52585e+06	2.33231e+06	1.45298e+06	795850	1.57436e+06	2.07664e+06	87500.2	630139	896011	985401	809010
				512.877	1278.7	4.09195e+06	2.98588e+06	2.42848e+06	2.43393e+06	1.86349e+06	1.63344e+06	765988	1.37326e+06	1.40431e+06	766698	1.25468e+06	1.49861e+06	4.01439e+06	1.84521e+06	1.69509e+06	2.85196e+06	1.47888e+06
				793.862	1278.66	4.25264e+06	4.48979e+06	7.99848e+06	2.83476e+06	2.8579e+06	3.97561e+06	1.39427e+06	1.64955e+06	1.19327e+06	748510	1.38763e+06	2.07387e+06	2.64672e+06	2.53624e+06	1.82593e+06	1.41296e+06	1.17502e+06
				612.849	1277.29	444301	391029	283608	462061	522180	850784	1.17075e+06	1.11784e+06	1.43912e+06	962619	1.18986e+06	1.4295e+06	337981	790829	1.48439e+06	1.88706e+06	1.76946e+06
				933.738	1275.95	0	0	0	0	44569.7	0	198660	242998	40474	76478.2	41798.8	27457.4	5.22781e+06	34978.8	0	37986.5	139973
				249.964	1275.82	3.31727e+06	2.77885e+06	3.10255e+06	2.76794e+06	1.98563e+06	2.91239e+06	953583	1.33067e+06	985891	677083	1.21391e+06	1.57694e+06	3.33438e+06	2.27037e+06	1.38331e+06	1.28892e+06	1.10745e+06
				630.885	1274.61	3.61772e+06	2.30702e+06	4.04668e+06	3.20304e+06	3.48041e+06	3.83641e+06	1.40037e+06	1.31824e+06	3.28559e+06	645862	1.31149e+06	2.08578e+06	3.58295e+06	2.18096e+06	1.71732e+06	1.3816e+06	1.27744e+06
				385.938	1274.05	2.96539e+06	2.74106e+06	3.4987e+06	2.08065e+06	1.58648e+06	2.61164e+06	1.54736e+06	1.13532e+06	888388	388890	942268	2.0325e+06	2.49177e+06	1.74279e+06	1.22699e+06	1.01419e+06	925350
				716.84	1274.01	3.51933e+06	3.17397e+06	2.14882e+06	2.12253e+06	1.96691e+06	1.7126e+06	897409	1.12051e+06	906066	598301	1.2786e+06	1.56012e+06	2.4473e+06	1.63633e+06	1.77699e+06	1.18685e+06	1.24238e+06
				775.843	1274.01	0	0	0	150835	143920	232349	774170	1.07014e+06	979337	674997	1.34996e+06	1.21e+06	144777	1.12589e+06	1.46355e+06	1.16712e+06	1.3424e+06
				204.939	1273.4	3.42464e+06	3.04424e+06	2.98976e+06	4.26796e+06	3.84481e+06	4.21631e+06	1.52126e+06	2.16811e+06	3.77921e+06	1.12638e+06	1.8253e+06	1.10336e+06	2.23764e+06	4.10362e+06	2.29927e+06	1.49377e+06	1.64082e+06
				725.875	1273.31	3.16819e+06	4.2429e+06	4.53922e+06	4.16621e+06	1.8761e+06	4.15105e+06	1.28816e+06	1.61551e+06	1.27461e+06	763792	1.6524e+06	1.68888e+06	3.35287e+06	2.44845e+06	1.58984e+06	1.52359e+06	1.0926e+06
				867.809	1273.31	3.65674e+06	2.44768e+06	3.38196e+06	2.60719e+06	2.43503e+06	4.33034e+06	2.30415e+06	1.69128e+06	5.48145e+06	1.52116e+06	2.7009e+06	2.62624e+06	2.43021e+06	2.60985e+06	2.88421e+06	1.8269e+06	2.30036e+06
				597.856	1273.29	911002	1.10521e+06	851373	824244	986036	643850	779954	741367	1.0995e+06	530260	812972	1.16726e+06	628638	967922	1.16399e+06	1.51967e+06	889171
				571.879	1272.67	45133.5	0	176359	357146	334088	449809	998243	1.24349e+06	1.23281e+06	1.4626e+06	1.31204e+06	1.39049e+06	0	696337	1.11495e+06	1.44892e+06	1.29676e+06
				594.854	1272.65	0	40966.1	151043	205709	251525	581697	852557	1.97342e+06	1.9287e+06	1.61231e+06	1.7864e+06	2.05073e+06	0	633864	1.4592e+06	1.46273e+06	1.49436e+06
				374.906	1272.02	9.43772e+06	7.29982e+06	6.44095e+06	6.01059e+06	4.36645e+06	5.61073e+06	3.66067e+06	3.49232e+06	2.41748e+06	2.39687e+06	9.28574e+06	4.13545e+06	9.94758e+06	4.5901e+06	3.83239e+06	3.96747e+06	3.40176e+06
				494.91	1272	4.97667e+06	4.96311e+06	4.43147e+06	3.86576e+06	3.12543e+06	3.26158e+06	1.29808e+06	2.25423e+06	1.58754e+06	667054	1.9535e+06	1.35686e+06	5.04342e+06	3.26158e+06	2.76962e+06	2.20312e+06	1.69481e+06
				512.985	1272	121148	70814	72051.5	262052	105632	250873	45026.3	38979.7	299200	86492.4	281213	290957	296422	457156	397645	251247	242040
				680.836	1272	225337	329457	263398	308145	311893	635467	1.04764e+06	1.11471e+06	3.09731e+06	520587	1.49152e+06	1.55243e+06	180001	1.02277e+06	1.8629e+06	1.92335e+06	2.38172e+06
				1064.81	1272	7.20874e+06	7.29312e+06	6.41471e+06	4.54556e+06	6.77647e+06	7.63494e+06	2.15527e+06	1.82537e+06	1.65894e+06	990529	1.96239e+06	2.87586e+06	4.4494e+06	4.19947e+06	1.97314e+06	1.63876e+06	1.72287e+06
				605.888	1271.99	2.71589e+07	2.8357e+07	25522903	2.5688e+07	2.09254e+07	2.44379e+07	1.70239e+07	2.412e+07	1.62776e+07	9.39379e+06	1.63505e+07	3.84778e+07	2.01114e+07	2.29979e+07	1.99806e+07	1.72917e+07	1.61132e+07
				894.827	1271.99	4.18675e+06	2.92315e+06	4.80744e+06	4.46478e+06	3.01512e+06	4.99506e+06	3.77169e+06	6.10016e+06	3.14973e+06	1.98134e+06	7.7587e+06	3.94804e+06	1.96436e+06	5.85862e+06	4.63138e+06	3.52268e+06	6.74082e+06
				366.939	1271.98	4.55997e+06	5.86918e+06	3.47253e+06	4.02435e+06	3.61141e+06	4.81169e+06	3.13051e+06	3.90467e+06	2.63296e+06	2.02634e+06	3.08299e+06	3.619e+06	3.84126e+06	4.98022e+06	2.81157e+06	2.94903e+06	3.59352e+06
		TG(12:0/12:0/19:1(9Z))[iso3]	12.6608	733.644	1271.98	81975.3	0	118548	0	350269	627268	243004	388055	193696	112305	294429	224899	0	0	63462.2	122048	60574.7
		PC(O-16:0/19:0)	-13.8738	760.612	1271.98	2.71963e+06	1.04959e+06	1.94949e+06	2.02296e+06	2.11593e+06	3.83637e+06	1.36455e+06	1.76113e+06	1.31303e+06	596447	1.43054e+06	2.00938e+06	6.21034e+06	551374	603754	431842	383077
				700.907	1271.95	8.39432e+06	7.82641e+06	8.29848e+06	7.12163e+06	7.24506e+06	8.29063e+06	4.52242e+06	8.27076e+06	3.56614e+06	4.8716e+06	7.96848e+06	7.42705e+06	5.15924e+06	6.65891e+06	6.52654e+06	6.42324e+06	7.92585e+06
				544.861	1271.93	275339	209799	310266	355695	232115	93568.7	870785	1.24305e+06	1.71682e+06	865219	661989	1.37455e+06	87715.3	604148	1.07481e+06	1.43461e+06	1.19924e+06
				317.951	1271.92	5.67668e+06	5.52476e+06	4.89281e+06	4.39427e+06	3.6881e+06	3.00169e+06	1.36269e+06	1.36877e+06	1.52838e+06	989807	1.79972e+06	3.93563e+06	5.36425e+06	3.24153e+06	2.318e+06	2.10104e+06	1.85365e+06
				442.894	1271.92	8.03751e+06	6.45311e+06	5.33057e+06	4.98352e+06	3.89676e+06	4.48329e+06	3.5037e+06	3.12846e+06	3.02336e+06	2.43901e+06	2.75733e+06	1.00253e+07	8.55024e+06	4.05191e+06	3.47595e+06	3.19592e+06	2.7869e+06
				928.833	1271.61	1.53486e+07	1.60624e+07	1.35092e+07	1.46965e+07	1.11055e+07	1.40796e+07	3.68651e+06	9.44253e+06	4.35201e+06	2.36184e+06	4.42704e+06	5.0337e+06	1.12406e+07	9.84674e+06	6.21203e+06	4.18216e+06	2.88277e+06
				458.878	1271.36	0	0	39308	103824	307186	907882	1.33589e+06	1.27158e+06	1.44489e+06	859028	2.58284e+06	1.53301e+06	0	650097	1.60804e+06	1.46937e+06	1.51567e+06
				280.983	1271.35	8.18275e+06	5.72064e+06	4.39988e+06	5.13468e+06	3.44011e+06	4.09218e+06	3.19894e+06	3.34019e+06	2.5317e+06	2.39371e+06	3.41351e+06	6.58045e+06	1.85972e+07	2.82956e+06	3.0079e+06	2.58224e+06	2.63217e+06
				290.948	1271.35	2.27959e+06	1.60615e+06	1.22304e+06	1.09906e+06	1.05364e+06	2.22632e+06	780290	480519	722639	368320	611731	909091	1.36352e+06	1.24362e+06	1.12434e+06	972292	680411
				578.868	1271.35	1.65781e+07	1.4453e+07	1.26048e+07	1.10975e+07	9.91222e+06	1.11414e+07	2.65729e+06	6.28464e+06	4.68568e+06	3.49498e+06	4.74287e+06	6.75456e+06	1.83375e+07	9.23065e+06	7.58776e+06	6.98381e+06	6.42751e+06
		PA(17:0/21:0)	-6.50269	731.555	1271.34	297280	54149.4	78109.9	591640	583422	647609	492554	606867	274430	169206	524429	646721	0	136922	260685	121862	172537
				1081.8	1271.34	5.45703e+06	5.74877e+06	4.62168e+06	1.12782e+07	5.88525e+06	5.45272e+06	2.55384e+06	3.0046e+06	2.44602e+06	1.49179e+06	2.18268e+06	2.53854e+06	3.78144e+06	4.76242e+06	3.34883e+06	2.84878e+06	2.7243e+06
				792.861	1271.29	3.3615e+07	3.12516e+07	3.47515e+07	3.11483e+07	2.55104e+07	2.51539e+07	1.39956e+07	1.43016e+07	1.74926e+07	9.51548e+06	2.20373e+07	1.01126e+07	2.29935e+07	2.20423e+07	1.389e+07	1.02951e+07	1.04655e+07
		PC(18:0/20:2(11Z,14Z))	4.90477	812.622	1271.29	75131.5	0	173495	76244.4	0	813162	586221	602514	419397	77112.4	527921	334340	0	0	115324	96255.9	0
				534.922	1271.19	5.14903e+06	3.68136e+06	3.22854e+06	3.97888e+06	4.07649e+06	2.47026e+06	2.61934e+06	3.22696e+06	2.69916e+06	3.46097e+06	2.82287e+06	3.44651e+06	6.79735e+06	2.86577e+06	2.783e+06	1.76861e+06	3.43347e+06
				159.974	1271	3.33413e+06	3.01808e+06	1.46667e+07	4.24738e+06	4.06853e+06	6.24865e+06	7.03841e+06	7.5363e+06	6.45302e+06	4.23511e+06	6.50173e+06	7.74566e+06	4.26893e+06	4.10602e+06	6.68539e+06	5.7084e+06	4.32924e+06
				688.611	1271	760153	191437	1.46976e+06	1.17985e+06	974591	2.43454e+06	1.06719e+06	1.27247e+06	763240	376091	770216	877796	448952	249331	244444	527823	166061
		PA(20:1(11Z)/22:4(7Z,10Z,13Z,16Z))	1.59608	777.545	1271	2.11141e+06	1.10658e+06	2.38451e+06	2.51072e+06	2.25535e+06	4.58446e+06	1.76831e+06	2.44816e+06	1.6378e+06	456425	1.89126e+06	2.06603e+06	1.14757e+06	978031	1.23645e+06	837143	1.02879e+06
				177.907	1270.99	109665	0	265565	222633	190254	459048	208042	241260	193610	97802.8	213332	238887	0	138759	107559	88816	99091
		Stearic acid	-1.54593	283.264	1270.99	1.55712e+07	1.17995e+07	9.59634e+06	8.96571e+06	5.14338e+06	1.09628e+07	8.3115e+06	9.51396e+06	2.64903e+07	6.36678e+06	1.07051e+07	1.04824e+07	4.17615e+07	8.24866e+06	7.93102e+06	5.49591e+06	6.09856e+06
		N-tryptophanyl-35-aminobacteriohopane-32,33,34-triol	1.25392	730.554	1270.99	279566	233981	1.27244e+06	719000	1.01994e+06	1.66092e+06	586324	924085	877819	307811	580498	759056	256185	332919	552063	356779	462065
		Cer(d18:1/24:0)	-0.544193	648.63	1270.72	4.70428e+06	2.22492e+06	7.30552e+06	5.98459e+06	5.58551e+06	1.229e+07	3.88384e+06	5.31608e+06	4.23888e+06	1.93599e+06	3.48989e+06	5.10331e+06	1.69549e+06	2.30595e+06	2.05812e+06	1.89254e+06	1.95838e+06
				918.806	1270.71	5.99878e+06	5.82691e+06	4.14522e+06	3.5343e+06	6.43945e+06	3.86054e+06	1.89969e+06	2.09659e+06	2.63537e+06	1.16369e+06	1.46992e+06	1.55435e+06	5.78751e+06	3.36452e+06	1.98831e+06	2.03364e+06	2.31041e+06
		Decaprenol	23.0332	697.645	1270.71	2.59509e+06	891756	3.8358e+06	3.52066e+06	2.95448e+06	6.57503e+06	2.10005e+06	2.77399e+06	1.84263e+06	930039	2.45282e+06	3.55241e+06	591625	1.04266e+06	1.02369e+06	944399	899981
		PA(22:1(11Z)/22:2(13Z,16Z))	10.2675	809.615	1270.7	1.30415e+07	7.28587e+06	2.14902e+07	2.24772e+07	2.58057e+07	5.42031e+07	4.03794e+07	5.16961e+07	3.37063e+07	1.76372e+07	4.20046e+07	4.75316e+07	5.55457e+06	1.5563e+07	2.32206e+07	2.19995e+07	1.96592e+07
				156.98	1270.7	942505	814291	886303	1.04315e+06	1.24799e+06	1.74469e+06	2.78891e+06	1.93382e+06	2.01602e+06	1.19828e+06	1.77193e+06	2.25176e+06	1.02007e+06	1.50979e+06	2.0929e+06	2.02994e+06	1.76272e+06
				158.974	1270.7	2.79074e+07	3.36984e+07	4.01496e+07	3.62538e+07	3.4245e+07	5.29814e+07	5.72682e+07	6.2076e+07	8.1321e+07	3.7079e+07	5.81546e+07	6.48182e+07	3.2528e+07	6.87561e+07	5.31877e+07	4.53105e+07	4.24661e+07
		(9Z)-(7S,8S)-Dihydroxyoctadecenoic acid	-0.603271	313.238	1270.7	5.06417e+06	5.74764e+06	5.05238e+06	5.0518e+06	5.47307e+06	5.65901e+06	4.49245e+06	6.29183e+06	4.30261e+06	7.84446e+06	1.04668e+07	1.30613e+07	4.75534e+06	3.61165e+06	8.49102e+06	6.3809e+06	4.23484e+06
				685.61	1270.7	1.7493e+07	7.72788e+06	2.11628e+07	1.57229e+07	1.71319e+07	3.43324e+07	1.38208e+07	1.88399e+07	1.27471e+07	6.76678e+06	1.44935e+07	1.8172e+07	9.53764e+06	7.6472e+06	7.21325e+06	7.73508e+06	7.42552e+06
		20:3 Campesteryl ester	-4.33814	687.606	1270.7	5.53074e+06	2.24107e+06	7.10443e+06	4.7656e+06	4.55445e+06	9.99396e+06	4.52142e+06	5.54505e+06	4.0174e+06	2.20356e+06	4.71773e+06	5.62333e+06	2.65752e+06	2.36686e+06	2.27689e+06	2.18596e+06	2.3554e+06
				695.64	1270.7	6.14332e+07	2.90869e+07	9.12673e+07	7.00604e+07	7.53245e+07	1.47744e+08	5.137e+07	6.20778e+07	4.19801e+07	2.18306e+07	4.66521e+07	6.19584e+07	2.79002e+07	3.08843e+07	2.60889e+07	2.31663e+07	23244771
				696.642	1270.7	1.66803e+07	8.08419e+06	2.36655e+07	1.85501e+07	2.03029e+07	4.0031e+07	1.21839e+07	1.55545e+07	1.06592e+07	5.8926e+06	1.19963e+07	1.59768e+07	8.24899e+06	8.02842e+06	6.47447e+06	6.0947e+06	5.76392e+06
				762.621	1270.7	5.86033e+06	1.89065e+06	6.34658e+06	4.09693e+06	4.82573e+06	1.3749e+07	3.46975e+06	3.566e+06	2.19119e+06	1.20537e+06	2.51934e+06	3.53165e+06	6.75452e+06	1.20611e+06	704759	830094	867818
		PS(13:0/22:0)	-4.27051	776.541	1270.7	5.14091e+06	2.63078e+06	6.2507e+06	5.42478e+06	4.72331e+06	9.2436e+06	3.49943e+06	4.34644e+06	3.31773e+06	1.61612e+06	3.5632e+06	4.26585e+06	927012	2.73505e+06	2.52883e+06	1.92378e+06	2.36899e+06
		PE(P-20:0/22:4(7Z,10Z,13Z,16Z))	15.4494	806.619	1270.7	689423	326175	1.60683e+06	1.41508e+06	1.85061e+06	4.30848e+06	3.06375e+06	4.07283e+06	2.24523e+06	1.37588e+06	2.70183e+06	3.7363e+06	3.7328e+07	970096	1.61198e+06	1.62834e+06	1.44953e+06
		PE(O-20:0/22:4(7Z,10Z,13Z,16Z))	-14.2614	808.611	1270.7	2.14952e+07	1.16761e+07	3.83076e+07	3.51641e+07	4.19078e+07	8.47598e+07	6.44058e+07	8.26094e+07	5.67633e+07	2.81262e+07	6.51403e+07	7.68891e+07	6.72929e+06	2.54576e+07	3.59253e+07	3.39589e+07	3.1264e+07
		PC(18:0/20:3(5Z,11Z,14Z))	17.0995	810.616	1270.7	3.89463e+06	2.37857e+06	7.58641e+06	6.85057e+06	9.20103e+06	1.85529e+07	1.38413e+07	1.71418e+07	1.2118e+07	5.7286e+06	1.35431e+07	1.53929e+07	1.59997e+06	4.9335e+06	7.81587e+06	6.67816e+06	6.76721e+06
		PA(22:0/22:2(13Z,16Z))	-5.05319	811.618	1270.7	592123	250764	1.37193e+06	1.28746e+06	1.99816e+06	4.88532e+06	3.27703e+06	4.24696e+06	3.20421e+06	1.36409e+06	3.12628e+06	4.13842e+06	228869	1.02301e+06	1.57366e+06	1.43702e+06	1.29332e+06
				996.822	1270.7	1.6726e+07	1.7053e+07	1.66962e+07	1.86102e+07	7.55607e+06	1.12468e+07	7.39763e+06	3.75945e+06	4.2688e+06	2.28661e+06	4.62955e+06	2.90491e+06	1.01428e+07	1.01149e+07	6.47021e+06	4.7553e+06	4.33918e+06
				1013.81	1270.7	1.23112e+07	8.14354e+06	8.24537e+06	8.38121e+06	3.98916e+06	1.11914e+07	4.5495e+06	4.49028e+06	2.62471e+06	2.05803e+06	3.75866e+06	3.85206e+06	5.76768e+06	7.33236e+06	3.93784e+06	3.37155e+06	1.84385e+06
				1149.79	1270.7	3.24959e+06	4.54417e+06	5.34451e+06	3.87088e+06	8.62531e+06	4.72583e+06	1.9069e+06	1.92663e+06	2.41007e+06	974792	1.78938e+06	2.05294e+06	2.42636e+06	3.50865e+06	2.25576e+06	1.90554e+06	1.6747e+06
		PC(O-16:0/17:2(9Z,12Z))	-7.575	728.554	1270.69	433134	83533.6	831353	597332	1.11422e+06	1.25853e+06	634396	805016	762747	311463	638766	702723	146574	410453	356528	376718	644392
				761.617	1270.69	694542	155697	773734	252732	613730	1.22758e+06	414926	474841	304844	33245.2	196279	514117	4.65975e+06	139305	141395	114732	104365
				230.986	1270.69	1.36176e+07	8.83083e+06	7.70611e+06	6.51332e+06	5.77178e+06	7.15319e+06	4.83082e+06	7.05589e+06	6.64454e+06	3.18671e+06	5.10714e+06	5.0593e+06	2.28887e+07	5.11333e+06	4.65794e+06	4.3444e+06	3.00686e+06
				588.897	1270.69	7.71257e+07	6.69182e+07	7.54464e+07	6.37812e+07	5.05276e+07	5.31325e+07	2.33127e+07	3.24424e+07	2.30417e+07	1.35683e+07	2.52548e+07	2.45743e+07	5.10721e+07	4.58236e+07	2.95554e+07	2.48229e+07	2.35543e+07
				649.632	1270.69	2.17712e+06	1.01383e+06	3.91839e+06	2.51951e+06	3.00247e+06	4.93219e+06	1.32026e+06	2.45817e+06	1.41034e+06	635846	1.57369e+06	2.4954e+06	443224	965027	527961	789094	808154
				656.884	1270.69	6.11551e+07	3.66917e+07	4.26717e+07	3.53351e+07	2.95408e+07	3.99125e+07	1.20032e+07	2.35218e+07	1.32156e+07	7.66753e+06	1.4843e+07	1.75167e+07	3.74076e+07	2.61331e+07	1.71358e+07	1.44836e+07	1.35874e+07
				686.603	1270.69	1.38343e+07	5.31137e+06	1.56171e+07	1.17582e+07	1.20618e+07	2.27916e+07	1.03742e+07	1.28084e+07	8.80811e+06	4.32061e+06	9.83812e+06	1.32199e+07	6.77965e+06	6.0486e+06	5.35403e+06	5.47039e+06	5.12471e+06
				690.866	1270.69	2.90961e+06	2.99496e+06	4.98077e+06	3.78864e+06	5.02995e+06	5.26013e+06	3.69908e+06	6.06542e+06	4.29119e+06	2.65121e+06	5.46089e+06	5.46235e+06	2.06499e+06	4.70129e+06	5.16726e+06	5.38891e+06	4.85009e+06
				698.91	1270.69	1.60512e+07	1.27166e+07	1.8133e+07	1.29069e+07	1.23142e+07	1.61616e+07	1.24681e+07	1.4424e+07	1.34921e+07	1.08271e+07	1.61635e+07	1.85488e+07	2.65683e+07	1.29759e+07	1.32815e+07	1.33522e+07	1.70662e+07
				711.627	1270.69	1.63918e+08	8.8402e+07	260882914	2.2972e+08	2.40967e+08	4.53044e+08	1.99093e+08	2.51478e+08	1.78901e+08	9.29298e+07	2.04346e+08	2.51215e+08	6.9934e+07	1.20975e+08	1.18274e+08	116944860	1.13295e+08
				712.627	1270.69	8.1829e+07	4.19412e+07	1.30993e+08	1.11467e+08	1.20821e+08	2.11714e+08	9.42353e+07	1.20108e+08	8.4934e+07	4.26959e+07	9.48469e+07	1.1753e+08	3.40223e+07	5.7068e+07	5.36317e+07	5.354e+07	5.57515e+07
				713.63	1270.69	1.96483e+07	1.03917e+07	3.2362e+07	2.70971e+07	2.92047e+07	5.34453e+07	2.35849e+07	2.82069e+07	2.11655e+07	1.09359e+07	2.32056e+07	2.85298e+07	8.01228e+06	1.31994e+07	1.29946e+07	1.31141e+07	1.41241e+07
				714.634	1270.69	3.20679e+06	1.59181e+06	6.19239e+06	4.63903e+06	5.66083e+06	9.88501e+06	4.1667e+06	5.48098e+06	3.76532e+06	1.86436e+06	4.14411e+06	5.03896e+06	2.97942e+06	2.57906e+06	2.22957e+06	2.49521e+06	2.41895e+06
				724.871	1270.69	3.86881e+07	3.65665e+07	4.02899e+07	3.52876e+07	3.01795e+07	3.37101e+07	1.05826e+07	2.20106e+07	1.11452e+07	7.41499e+06	1.36387e+07	1.44428e+07	2.89247e+07	1.76633e+07	1.50329e+07	1.24055e+07	1.15399e+07
				741.863	1270.69	1.97898e+07	2.19375e+07	2.33255e+07	2.27467e+07	2.06889e+07	2.0051e+07	3.18761e+07	1.19395e+07	1.3493e+07	9.96285e+06	1.4258e+07	2.22497e+07	1.42246e+07	2.07226e+07	1.70139e+07	1.5077e+07	1.39551e+07
				763.625	1270.69	3.09545e+06	757505	2.74274e+06	2.2815e+06	2.28133e+06	6.34168e+06	1.3591e+06	2.05724e+06	670462	340979	1.13718e+06	1.58322e+06	3.87586e+07	367721	167804	298350	450970
				764.629	1270.69	335846	51676.5	274499	61271.7	623608	1.39718e+06	204354	288978	236331	0	87642.7	284125	1.27234e+07	0	0	0	0
		18:3-Glc-cholesterol	7.35811	807.62	1270.69	107674	134442	366606	791400	797184	2.02337e+06	1.67584e+06	2.16388e+06	978267	539827	1.59409e+06	1.81738e+06	2.03719e+07	358970	797835	709709	539499
				877.837	1270.69	1.2632e+07	1.28973e+07	1.41297e+07	1.40888e+07	1.60823e+07	2.39722e+07	6.41668e+06	7.80765e+06	7.40225e+06	4.32895e+06	8.54779e+06	7.53953e+06	8.55685e+06	1.1902e+07	7.99105e+06	9.31788e+06	7.26042e+06
				945.826	1270.69	1.06934e+07	1.09615e+07	1.22483e+07	9.02415e+06	7.97289e+06	1.44054e+07	9.8603e+06	8.35121e+06	6.05229e+06	2.6922e+06	5.52846e+06	5.16257e+06	7.72544e+06	9.00383e+06	6.02133e+06	5.66544e+06	4.67861e+06
				860.847	1270.66	2.37852e+07	2.45011e+07	2.74371e+07	2.24624e+07	2.39521e+07	2.13859e+07	7.72572e+06	8.03346e+06	4.62316e+06	5.85195e+06	1.21628e+07	1.52909e+07	1.92388e+07	1.53845e+07	8.64886e+06	5.69209e+06	5.863e+06
				962.817	1270.66	2.38117e+06	3.04683e+06	3.50662e+06	3.95063e+06	3.30039e+06	4.02778e+06	2.15409e+06	4.31621e+06	3.19784e+06	1.63251e+06	2.54704e+06	3.66085e+06	548336	3.93271e+06	2.55518e+06	3.10058e+06	3.06152e+06
				223.028	1270.59	4.14378e+06	2.47139e+06	1.60962e+06	1.19655e+06	1.77822e+06	1.83122e+06	1.23158e+06	1.69151e+06	3.06222e+06	918683	1.59295e+06	1.55992e+06	6.42131e+06	1.1645e+06	1.50043e+06	1.99267e+06	1.4172e+06
				520.91	1270.16	4.50533e+07	6.1346e+07	5.83987e+07	4.28309e+07	1.15479e+08	4.40832e+07	2.11245e+07	2.22885e+07	1.82477e+07	1.11466e+07	2.34218e+07	2.55526e+07	49713137	7.51463e+07	2.76404e+07	2.26505e+07	1.89945e+07
				160.973	1270.04	275015	415851	284598	511430	609891	670404	2.05208e+06	2.12602e+06	1.77893e+06	1.16803e+06	2.62923e+06	3.17619e+06	504145	464439	957072	1.9076e+06	1.69502e+06
		TG(12:0/12:0/22:2(13Z,16Z))[iso3]	-4.32008	773.663	1269.63	1.91694e+06	1.76773e+06	911929	1.26419e+06	767689	647007	757189	575721	1.64369e+06	606323	1.66421e+06	840546	4.70046e+06	1.69396e+06	1.53273e+06	1.90373e+06	2.09415e+06
				657.888	1269.39	4.40838e+06	4.57664e+06	4.62856e+06	3.45775e+06	2.4148e+06	3.14942e+06	1.3067e+06	2.29827e+06	1.31706e+06	911676	1.4838e+06	1.55454e+06	3.43378e+06	2.82511e+06	1.9031e+06	1.21664e+06	1.34732e+06
				255.921	1269.38	1.01642e+06	915990	712667	999422	997733	872985	886348	1.62911e+06	1.15179e+06	1.10628e+06	1.161e+06	1.23328e+06	849196	879241	1.37277e+06	1.43358e+06	1.38292e+06
				453.926	1269.38	4.76559e+06	4.68403e+06	4.42754e+06	4.61338e+06	3.0645e+06	2.40901e+06	2.05028e+06	1.69972e+06	947426	1.37696e+06	1.31128e+06	1.68092e+06	3.97461e+06	2.77707e+06	1.87449e+06	1.63616e+06	1.34425e+06
				595.859	1269.38	4.32561e+06	4.09757e+06	3.50436e+06	3.70514e+06	3.43801e+06	4.03628e+06	6.08929e+06	4.03323e+06	2.90663e+06	2.47589e+06	3.75559e+06	3.10918e+06	4.21909e+06	4.28429e+06	4.43681e+06	4.56358e+06	4.51376e+06
				673.875	1269.38	2.30868e+07	2.6867e+07	3.15544e+07	2.76884e+07	2.5621e+07	1.43558e+07	9.68087e+06	1.56901e+07	1.73477e+07	1.13267e+07	2.02054e+07	3.50496e+07	2.00405e+07	2.58188e+07	2.24402e+07	2.01139e+07	1.95494e+07
				758.854	1269.38	3.89353e+06	5.28854e+06	6.62507e+06	4.432e+06	3.83812e+06	5.34261e+06	7.95448e+06	5.19514e+06	8.02586e+06	4.15414e+06	5.47213e+06	1.15551e+07	2.71308e+06	6.47757e+06	8.01395e+06	6.29304e+06	4.66268e+06
				782.831	1269.38	7.88576e+06	5.99424e+06	5.99174e+06	5.7193e+06	4.32253e+06	4.1541e+06	2.3721e+06	2.24641e+06	3.31114e+06	2.58222e+06	2.34318e+06	8.25823e+06	7.24844e+06	4.751e+06	3.90143e+06	2.8747e+06	4.78887e+06
				809.85	1269.38	1.48028e+07	1.56904e+07	1.75974e+07	1.56025e+07	1.53966e+07	1.58471e+07	5.32664e+06	2.00449e+07	8.56356e+06	3.87022e+06	8.95135e+06	7.50644e+06	9.64457e+06	1.42171e+07	1.09945e+07	1.00192e+07	8.21912e+06
				826.838	1269.38	1.96115e+06	2.45758e+06	2.2538e+06	2.68188e+06	3.73257e+06	6.56693e+06	3.05396e+06	4.09247e+06	4.01865e+06	1.91916e+06	3.69891e+06	5.64133e+06	584263	3.91895e+06	3.89256e+06	4.14604e+06	4.61613e+06
				850.82	1269.38	6.48409e+06	6.25769e+06	1.17808e+07	4.42348e+06	8.92921e+06	3.58935e+06	1.80806e+06	2.89179e+06	2.28886e+06	1.57485e+06	1.98942e+06	2.88144e+06	6.91215e+06	4.54706e+06	6.46318e+06	2.86335e+06	2.18344e+06
		TG(20:5(5Z,8Z,11Z,14Z,17Z)/22:3(10Z,13Z,16Z)/22:5(7Z,10Z,13Z,16Z,19Z))[iso6]	5.47328	1003.78	1269.38	4.14956e+06	2.85435e+06	2.05235e+06	2.29316e+06	2.63166e+06	4.43301e+06	1.27941e+06	2.32166e+06	1.9779e+06	1.20133e+06	1.98774e+06	2.24134e+06	1.4953e+06	2.26481e+06	2.25632e+06	1.68226e+06	2.15588e+06
				1030.8	1269.38	2.08908e+06	2.59265e+06	2.78536e+06	1.67921e+06	2.08279e+06	2.88695e+06	1.89237e+06	2.20225e+06	1.45668e+06	1.16888e+06	2.13838e+06	2.37336e+06	455430	3.23492e+06	2.55885e+06	2.47239e+06	1.85633e+06
				316.947	1269.34	106576938	1.7377e+08	7.8059e+07	4.82096e+07	5.84819e+07	7.01011e+07	3.37058e+07	33339101	3.01296e+07	1.92052e+07	3.60626e+07	7.8352e+07	9.01964e+07	8.66489e+07	5.07018e+07	2.88857e+07	3.41284e+07
				580.865	1269.33	4.3203e+06	3.97499e+06	3.82474e+06	3.1231e+06	1.69231e+06	2.3829e+06	1.00018e+06	1.78281e+06	1.00169e+06	852815	1.58704e+06	2.97997e+06	5.18528e+06	2.36591e+06	2.48247e+06	1.6512e+06	1.67894e+06
		TG(18:3(9Z,12Z,15Z)/20:1(11Z)/20:1(11Z))[iso3]	-11.886	935.796	1269.27	2.5705e+06	3.26492e+06	2.95024e+06	2.43576e+06	2.20349e+06	2.30759e+06	2.14993e+06	2.56206e+06	1.25265e+06	1.21403e+06	2.04288e+06	2.68785e+06	2.26483e+06	2.52379e+06	2.85666e+06	2.23053e+06	1.84939e+06
				469.913	1269.01	2.09036e+07	1.92665e+07	2.2509e+07	2.13361e+07	1.85039e+07	2.14115e+07	12719653	1.74286e+07	1.36692e+07	8.2979e+06	1.63134e+07	2.87278e+07	1.20257e+07	1.95224e+07	1.73544e+07	1.59788e+07	1.52075e+07
				663.847	1268.75	4.66544e+06	4.89281e+06	5.9797e+06	4.73091e+06	3.01509e+06	6.38051e+06	6.97227e+06	4.58415e+06	2.72524e+06	2.48126e+06	3.95006e+06	9.93571e+06	4.50716e+06	4.4083e+06	5.27042e+06	4.85167e+06	4.99778e+06
				731.833	1268.73	4.99531e+06	4.7491e+06	4.42592e+06	2.70563e+06	6.4746e+06	6.75419e+06	2.58181e+06	2.95072e+06	4.99265e+06	2.14389e+06	4.969e+06	4.25885e+06	4.88898e+06	4.32586e+06	5.06595e+06	4.64797e+06	4.22672e+06
				589.899	1268.72	6.63764e+06	6.61474e+06	7.87447e+06	6.16843e+06	4.95366e+06	5.68659e+06	2.63626e+06	2.13709e+06	2.86327e+06	1.09761e+06	1.88165e+06	1.94606e+06	4.88247e+06	4.16879e+06	2.61043e+06	2.15884e+06	2.04051e+06
				308.916	1268.66	2.95293e+06	3.11659e+06	1.89547e+06	2.43449e+06	2.1466e+06	1.44172e+06	1.105e+06	1.89083e+06	1.15063e+06	868077	2.07482e+06	1.95657e+06	3.70507e+06	2.197e+06	1.67319e+06	1.66589e+06	1.5754e+06
				281.248	1268.63	2.78292e+06	2.24918e+06	4.46975e+06	2.93123e+06	1.84721e+06	1.83789e+06	970759	1.33474e+06	1.17173e+06	787233	1.38575e+06	1.18429e+06	3.33537e+06	1.14626e+06	1.41535e+06	1.03461e+06	996060
		Palmitic acid	-0.711676	255.233	1268.12	1.00052e+07	1.07299e+07	1.25886e+07	8.2248e+06	9.68214e+06	1.13661e+07	7.87439e+06	8.74523e+06	5.76653e+06	5.44319e+06	6.87016e+06	8.23173e+06	1.91067e+07	1.107e+07	8.18409e+06	9.39786e+06	1.04383e+07
				459.884	1268.08	1.8723e+06	1.69265e+06	1.98481e+06	1.46134e+06	1.45657e+06	1.9296e+06	2.54474e+06	1.89929e+06	1.79348e+06	985856	2.41689e+06	1.70983e+06	2.13734e+06	2.12526e+06	2.47546e+06	2.44128e+06	2.07275e+06
				486.903	1268.08	2.91217e+06	3.85535e+06	3.34054e+06	4.50431e+06	3.71486e+06	4.46731e+06	3.88168e+06	5.96585e+06	4.52424e+06	2.94303e+06	4.82974e+06	5.83092e+06	2.00182e+06	4.77848e+06	5.36531e+06	5.47878e+06	5.03362e+06
				521.912	1268.08	4.77872e+06	4.53224e+06	5.15293e+06	4.3168e+06	2.61861e+06	2.62042e+06	2.3039e+06	1.59041e+06	1.34739e+06	1.58154e+06	1.47199e+06	2.05599e+06	3.52946e+06	2.546e+06	1.74168e+06	2.21771e+06	1.69234e+06
				537.9	1268.08	3.10553e+07	3.31737e+07	7.48289e+07	3.35842e+07	3.19033e+07	3.16637e+07	1.84372e+07	2.29021e+07	1.89893e+07	1.2903e+07	2.3841e+07	3.82119e+07	2.38246e+07	2.27913e+07	2.43415e+07	2.12946e+07	2.05303e+07
				606.89	1268.08	2.76029e+06	2.99563e+06	2.979e+06	2.47309e+06	3.7219e+06	2.52838e+06	1.76402e+06	1.71504e+06	1.48341e+06	1.00464e+06	2.86832e+06	3.60783e+06	1.15581e+06	2.48907e+06	1.91147e+06	1.94058e+06	1.46694e+06
				554.891	1268.07	3.51488e+06	4.67135e+06	4.44225e+06	5.76641e+06	6.01749e+06	7.08202e+06	4.77436e+06	1.40861e+07	6.64673e+06	4.59069e+06	7.57084e+06	1.27348e+07	2.59e+06	7.04854e+06	8.42285e+06	8.35539e+06	7.80321e+06
				720.651	1268.07	4.02205e+06	1.22748e+06	5.01228e+06	5.49939e+06	6.49582e+06	9.41365e+06	3.05319e+06	4.00501e+06	2.33062e+06	1.32666e+06	2.52242e+06	4.00224e+06	1.24967e+06	1.28225e+06	1.12249e+06	1.07371e+06	1.04485e+06
				721.654	1268.07	1.45075e+06	687251	2.76531e+06	1.77564e+06	2.75324e+06	5.24223e+06	1.27186e+06	1.94141e+06	1.14989e+06	320769	1.05775e+06	1.98184e+06	353299	682479	289102	268356	340537
				834.627	1268.05	422297	181903	577617	1.08653e+06	1.36116e+06	2.74052e+06	2.70914e+06	2.56139e+06	1.63554e+06	757246	1.4654e+06	2.3816e+06	146654	409778	1.12324e+06	656286	822542
				710.621	1268.02	1.05375e+06	45411.4	674550	627535	764898	1.77682e+06	587405	1.04018e+06	493156	146301	512174	1.34779e+06	0	98458.8	92515.4	0	66733.2
		20:3-Glc-cholesterol	-17.5688	835.631	1268.02	177058	43835.7	297855	463065	834322	1.14018e+06	1.01281e+06	1.41078e+06	592155	448117	965984	1.42925e+06	7.96266e+06	404190	541227	510098	375605
				306.919	1267.42	1.19569e+07	1.03498e+07	8.54508e+06	7.26063e+06	6.05202e+06	6.41886e+06	4.26563e+06	5.56757e+06	4.21422e+06	2.57488e+06	4.50415e+06	4.73226e+06	1.45294e+07	6.02868e+06	5.17629e+06	5.35266e+06	4.5834e+06
				622.878	1267.41	7.02138e+06	8.68221e+06	9.87321e+06	1.05374e+07	1.11001e+07	6.83801e+06	5.77752e+06	1.58389e+07	1.10358e+07	7.74196e+06	1.29767e+07	8.56949e+06	5.78526e+06	1.26368e+07	13956097	1.45982e+07	1.34841e+07
				799.82	1267.35	3.40241e+06	3.73712e+06	3.76443e+06	3.86332e+06	2.98257e+06	3.11784e+06	2.90915e+06	5.08118e+06	1.93597e+06	2.30728e+06	3.18524e+06	3.64412e+06	3.05366e+06	3.30533e+06	3.51633e+06	3.73509e+06	3.22305e+06
				646.857	1267.27	1.45272e+07	1.2979e+07	1.10731e+07	9.91366e+06	9.07378e+06	7.3079e+06	3.54394e+06	5.24899e+06	4.68186e+06	3.51352e+06	8.65041e+06	9.69809e+06	1.02157e+07	9.17626e+06	7.38583e+06	5.90935e+06	4.49194e+06
				737.641	1266.78	4.98584e+06	2.24811e+06	8.56362e+06	7.72428e+06	9.93638e+06	1.50853e+07	6.59782e+06	7.5435e+06	5.00071e+06	2.71648e+06	5.71766e+06	8.70744e+06	1.42238e+06	3.06305e+06	3.06476e+06	3.04348e+06	3.35917e+06
				418.916	1266.77	3.75669e+06	3.88209e+06	4.86726e+06	5.05928e+06	4.67562e+06	5.71161e+06	4.80197e+06	6.66973e+06	5.56107e+06	3.90617e+06	5.17935e+06	6.7625e+06	3.05656e+06	5.80129e+06	7.2053e+06	6.51696e+06	6.36385e+06
				738.643	1266.77	1.96033e+06	656399	3.24123e+06	3.66906e+06	4.34826e+06	6.70076e+06	2.66762e+06	3.8472e+06	2.50864e+06	1.14028e+06	2.35755e+06	3.12832e+06	0	1.26617e+06	1.23921e+06	974488	1.21131e+06
				282.941	1266.76	1.53803e+06	2.39704e+06	2.33051e+06	2.33511e+06	2.47115e+06	2.55851e+06	2.94449e+06	3.14486e+06	3.12859e+06	2.12293e+06	3.78282e+06	3.98166e+06	890812	2.88244e+06	3.43867e+06	3.81399e+06	3.48777e+06
				384.935	1266.76	5.09253e+07	4.50089e+07	4.81039e+07	3.57373e+07	4.44093e+07	4.05301e+07	1.78011e+07	2.07116e+07	1.8591e+07	1.68594e+07	2.0811e+07	2.53324e+07	4.65699e+07	3.60089e+07	2.42895e+07	2.01639e+07	1.91178e+07
				722.659	1266.76	60556.7	0	155317	252748	432345	802966	193813	161920	41602.7	82817.1	101832	192915	1.23831e+06	105370	0	33004.1	0
				726.661	1266.76	1.4039e+06	577219	1.46583e+06	618110	600250	1.34288e+06	138026	248299	66753.6	133365	309780	671552	2.14063e+06	293283	111832	0	117203
				739.649	1266.76	0	0	536745	133335	822999	1.29266e+06	611550	563771	357851	188034	444464	775259	0	292535	187489	161990	226231
				1132.8	1266.75	3.98349e+06	4.81009e+06	7.03109e+06	4.48646e+06	3.23058e+06	4.63902e+06	1.16184e+06	1.04567e+06	942694	382892	1.24552e+06	1.16571e+06	2.73681e+06	2.99448e+06	1.47162e+06	1.38444e+06	1.12365e+06
				197.962	1266.74	1.4717e+07	1.47215e+07	1.3618e+07	1.22625e+07	1.39743e+07	1.27597e+07	7.01817e+06	1.05713e+07	9.15311e+06	5.7106e+06	1.08073e+07	1.75199e+07	1.31361e+07	1.28707e+07	1.20849e+07	1.09939e+07	1.06882e+07
				714.843	1266.68	1.26632e+07	1.0812e+07	1.01442e+07	9.70982e+06	7.74915e+06	5.3596e+06	6.26778e+06	4.55113e+06	4.56798e+06	3.0264e+06	6.89471e+06	5.91982e+06	1.33914e+07	6.93055e+06	3.83292e+06	5.31788e+06	3.39269e+06
				510.881	1266.39	1.24104e+07	1.13075e+07	1.07641e+07	9.32824e+06	6.00055e+06	6.07288e+06	3.2824e+06	5.83153e+06	5.4891e+06	3.09794e+06	5.66301e+06	4.67868e+06	1.32211e+07	7.55924e+06	6.72763e+06	5.77851e+06	5.7741e+06
				848.435	1266.3	62485.8	296791	212370	236171	365673	991795	266291	1.13026e+06	402340	547718	0	658801	310659	112045	241316	151305	271674
				362.938	1266.27	0	199439	182728	843434	723857	932397	1.27148e+06	1.66086e+06	2.53924e+06	921185	2.03388e+06	1.43766e+06	0	1.58539e+06	2.21449e+06	2.43466e+06	1.84183e+06
				248.96	1266.03	8.44131e+07	6.30345e+07	6.91671e+07	5.80067e+07	1.5946e+08	4.94778e+07	2.64611e+07	2.63391e+07	2.85332e+07	1.45997e+07	9.39228e+07	2.9501e+07	6.65425e+07	4.89703e+07	3.59039e+07	3.06831e+07	1.88429e+07
				238.931	1265.46	1.12594e+07	9.22279e+06	8.30196e+06	7.02064e+06	5.8359e+06	7.04235e+06	4.03845e+06	5.0754e+06	4.32063e+06	2.68695e+06	5.3146e+06	4.53067e+06	1.36235e+07	5.92948e+06	5.48896e+06	5.32682e+06	4.95919e+06
				350.928	1265.45	4.30885e+06	6.17554e+06	5.01053e+06	5.53725e+06	5.692e+06	1.15026e+07	5.09996e+06	1.02719e+07	5.8405e+06	3.59532e+06	7.49326e+06	7.21863e+06	2.80195e+06	5.67686e+06	6.81934e+06	7.30803e+06	6.98502e+06
				391.897	1265.44	2.25804e+06	2.07166e+06	2.07138e+06	2.00546e+06	1.92889e+06	2.05908e+06	2.28662e+06	1.48221e+06	1.91989e+06	1.46432e+06	1.79931e+06	2.8439e+06	2.45694e+06	1.97788e+06	2.25167e+06	2.51957e+06	2.43025e+06
		Melissic acid	-1.57868	451.451	1265.44	1.84991e+06	1.83761e+06	1.42614e+06	1.03951e+06	809988	1.20435e+06	1.09419e+06	1.11059e+06	1.09659e+06	666914	1.48073e+06	1.53702e+06	5.84724e+06	1.17127e+06	1.17252e+06	1.31861e+06	2.16906e+06
				538.904	1265.44	1.56082e+06	1.4194e+06	1.64012e+06	2.13942e+06	1.27954e+06	1.42516e+06	809005	1.13884e+06	1.11017e+06	632221	1.29287e+06	1.13367e+06	532461	1.35627e+06	1.42213e+06	1.44913e+06	1.09881e+06
				785.439	1265.44	5.37943e+06	7.26595e+06	4.72827e+06	4.55829e+06	7.1855e+06	1.04842e+07	1.96086e+06	7.48148e+06	3.00829e+06	2.53338e+06	813033	5.03007e+06	2.01636e+06	2.20174e+06	1.73447e+06	2.08716e+06	1.76949e+06
				899.469	1265.44	581953	720206	60235	248447	1.13907e+06	849836	129698	539367	383777	324513	0	480720	0	114825	0	34067.2	124804
				943.424	1265.44	0	54437.4	0	0	71528.1	225012	195599	759293	271658	261898	40796.5	453812	0	36597.8	41799.9	40899.5	135052
				944.421	1265.44	80556.7	0	0	0	0	100833	137578	552950	344369	189975	0	428163	0	0	0	53318.9	145575
				846.436	1265.43	977988	1.19996e+06	831392	1.02512e+06	1.99017e+06	2.9006e+06	763632	2.92436e+06	1.59241e+06	1.07872e+06	393337	2.7609e+06	354679	472791	654991	804988	932407
				784.441	1265.43	1.00513e+07	1.2506e+07	8.70019e+06	7.40594e+06	1.22015e+07	1.60477e+07	3.25119e+06	1.22461e+07	5.50954e+06	4.39564e+06	1.54117e+06	8.66857e+06	4.54122e+06	3.90084e+06	3.44602e+06	3.00152e+06	3.221e+06
				783.439	1265.42	1.46698e+07	1.97483e+07	1.3546e+07	1.14202e+07	1.98586e+07	2.60039e+07	5.52986e+06	1.91516e+07	9.04811e+06	6.90508e+06	2.78396e+06	1.37371e+07	6.42581e+06	6.03624e+06	5.55125e+06	5.62927e+06	5.3811e+06
				786.44	1265.42	1.94828e+06	2.5809e+06	1.82667e+06	1.66938e+06	2.58887e+06	3.81399e+06	820740	2.78237e+06	1.23327e+06	870705	293883	1.99056e+06	261913	681191	648528	711918	634543
				847.436	1265.42	326473	744956	423287	380716	1.24695e+06	1.58116e+06	589405	2.12806e+06	791882	660283	165553	1.5104e+06	1.20699e+06	227240	325584	460201	385063
				697.611	1265.4	6.61259e+06	1.03291e+07	8.92667e+06	9.37013e+06	9.393e+06	1.59149e+07	6.72622e+06	7.7184e+06	7.4872e+06	7.86087e+06	7.1645e+06	8.54338e+06	878015	2.71569e+06	3.6993e+06	5.66731e+06	4.45201e+06
				426.922	1265.38	5.49996e+06	5.35542e+06	5.61363e+06	4.6839e+06	4.04914e+06	3.25426e+06	1.99105e+06	2.45341e+06	2.83816e+06	1.63502e+06	2.44235e+06	2.69234e+06	4.80525e+06	4.12413e+06	2.8088e+06	2.69889e+06	2.2775e+06
				729.637	1265.38	1.09943e+06	1.29121e+06	1.16078e+06	874314	848736	1.84701e+06	804874	1.05232e+06	659834	862033	870148	1.07672e+06	3.36007e+06	669896	698039	710826	873469
				743.653	1265.32	961548	701811	541197	930676	1.18865e+06	1.81835e+06	487234	801410	569999	270670	819063	1.16636e+06	5.38716e+06	718366	406108	535651	205303
		PI(13:0/18:4(6Z,9Z,12Z,15Z))	-2.20241	787.439	1265.07	448575	634408	293314	368360	789915	1.2876e+06	127239	857975	182159	197783	30545.7	313983	0	73300.6	101726	50288.1	133573
				820.416	1264.81	59836.3	65792.4	0	61518.2	0	178211	27380.3	328978	0	99749.3	49337.4	141989	0	0	0	0	67281
				849.434	1264.79	0	0	0	0	137348	331364	27094.3	338315	240618	65832.2	0	183227	373630	0	0	41017.5	40542.7
				527.87	1264.75	3.81329e+06	3.37626e+06	3.68272e+06	3.70474e+06	2.08608e+06	3.37016e+06	2.79494e+06	4.57159e+06	3.90695e+06	2.66618e+06	3.30392e+06	4.22662e+06	3.96455e+06	3.30933e+06	3.83609e+06	3.93095e+06	3.90434e+06
				698.612	1264.75	1.79673e+06	3.72666e+06	2.91697e+06	2.34576e+06	4.13131e+06	7.55051e+06	2.15436e+06	4.66317e+06	3.60968e+06	3.52578e+06	3.0842e+06	3.82796e+06	791624	1.09776e+06	1.55821e+06	1.59664e+06	2.54099e+06
		Cer(t18:0/24:0(2OH))	0.367151	682.636	1264.39	1.57254e+06	965489	1.422e+06	833269	1.38655e+06	1.60224e+06	871946	657658	537329	219313	455781	544995	1.97558e+06	468969	258129	200475	156346
				323.909	1264.16	2.73829e+06	2.56186e+06	2.64969e+06	2.25351e+06	3.67106e+06	2.34722e+06	5.00401e+06	1.94197e+06	2.52777e+06	1.50502e+06	3.2381e+06	2.68228e+06	3.35322e+06	2.68675e+06	2.9919e+06	3.12687e+06	3.06272e+06
				526.866	1264.16	46967.7	49286.9	0	555519	430006	770264	2.53071e+06	1.64063e+06	1.89188e+06	1.86413e+06	3.22847e+06	1.55241e+06	0	911882	1.30692e+06	1.54161e+06	1.51034e+06
		PC(O-18:0/20:3(8Z,11Z,14Z))	-14.8402	796.611	1264.16	0	0	65291.3	0	55660.6	51691.3	465604	369224	217415	136002	266189	298815	4.35131e+06	80028.7	41194.9	104618	36114.1
				185.91	1264.14	174272	330550	251811	293286	411278	400664	1.14458e+06	1.74855e+06	1.65373e+06	898257	1.84356e+06	1.88895e+06	0	1.00244e+06	2.1361e+06	1.73443e+06	1.776e+06
		22:4 Cholesteryl ester	23.3934	699.625	1264.14	1.47534e+06	1.26442e+06	2.00657e+06	1.50778e+06	2.62258e+06	2.63109e+06	1.67835e+06	1.64188e+06	1.26749e+06	606182	1.28338e+06	1.30454e+06	3.0287e+06	879969	638839	761749	766088
				700.63	1264.14	174052	268114	779485	510578	1.25328e+06	855774	672006	755618	457605	192181	475674	479818	845793	98608.6	391946	202345	282033
				986.793	1264.12	2.11254e+06	2.68992e+06	2.24859e+06	2.03468e+06	2.31746e+06	1.72774e+06	1.07509e+06	1.05631e+06	914954	492972	971587	862171	2.13543e+06	2.37085e+06	1.11503e+06	982267	1.14666e+06
				683.639	1264.09	207005	286945	533216	267754	502155	766030	186772	77454.2	77551	36631.5	71347.5	0	399335	33028.1	0	0	69065.2
[truncated: 12,107 more rows]
