# Supplementary material for: A Multi-Omics Integration Analysis Reveals That Mori Fructus Polysaccharide Ameliorates Liver Injury via Regulating Liver Metabolic Function Through Inhibiting Lipid Metabolism, Enhancing Glycolysis, and Promoting Amino Acid Utilization
Source: Antioxidants (Basel). 2026 Apr 1;15(4):443. doi: 10.3390/antiox15040443 (PMC13113487; doi:10.3390/antiox15040443)
Supplement: Supplementary file 1 [file antioxidants-15-00443-s001.zip › Supplementary Materials/Table S7 lipidomics data of liver under the postive ion mode.xlsx]

## Sheet: final_lipid_POS
MS2 name	MS2 score	MS1 name	MS1 ppm	mzmed	rtmed	MFP_1_1	MFP_1_2	MFP_1_3	MFP_1_4	MFP_1_5	MFP_1_6	ALD_1	ALD_2	ALD_3	ALD_4	ALD_5	ALD_6	QC1	QC2	QC3	QC4	QC5	type
LPC(18:0)	0.983168			524.371	359.814	0	9.32042e+06	112897	153577	249980	721062	629104	1.26797e+06	295649	476591	844131	1.22035e+06	0	0	165549	271293	356586	reverse
TAG(18:2/18:2/18:2)	0.979235			901.724	1379.59	1.26756e+08	1.56574e+08	231997023	2.23209e+08	4.17215e+08	5.64007e+08	1135048856	8.14608e+08	563668510	1.81688e+08	1.30525e+08	1.06828e+08	3.08904e+08	3.99347e+08	3.65459e+08	3.26979e+08	2.80123e+08	reverse
TAG(16:1/16:1/16:1)	0.97704			823.678	1368.67	4.30666e+06	6.88849e+06	6.27796e+06	6.89179e+06	5.26938e+07	5.54549e+07	2.88207e+07	2.89504e+07	2.20372e+07	4.06691e+06	4.93371e+06	5.40725e+06	7.61517e+08	1.53639e+07	1.23082e+07	1.42493e+07	1.15933e+07	reverse
TAG(18:1/18:1/18:1)	0.969519			907.77	1466.88	1.83988e+08	1.69751e+08	2.62602e+08	2.3161e+08	465075032	5.81881e+08	931909645	6.54549e+08	3.9398e+08	1.73213e+08	1.06266e+08	1.48756e+08	4.6289e+08	3.73716e+08	2.8529e+08	2.90864e+08	2.60625e+08	reverse
TAG(16:0/16:0/16:0)	0.964607			829.723	1462.71	4.22233e+07	4.23217e+07	1.56798e+07	4.89544e+07	5.47759e+07	4.65464e+07	2.3041e+07	3.66364e+07	2.53249e+07	3.26182e+07	1.45364e+07	3.66702e+07	4.24841e+08	2.89599e+07	2.89536e+07	2.61455e+07	2.72314e+07	reverse
PC(19:2/19:2)	0.952861			810.599	994.817	5.55471e+08	2.9076e+08	7.70347e+08	6.85317e+08	8.60998e+08	1110245373	9.1588e+08	1144337369	5.68523e+08	7.2214e+08	7.0445e+08	1034305346	3.61976e+08	4.66686e+08	510587408	4.84793e+08	510670302	reverse
PC(18:2/18:2)	0.952407			782.57	911.65	8.87938e+08	5.22417e+08	1469480596	1552168342	1588203294	2231229515	1325628110	1930624124	8.59052e+08	1159953687	1222331611	1775892889	2.38078e+07	7.67266e+08	7.94849e+08	7.85686e+08	7.4185e+08	reverse
PC(17:1/17:1)	0.942166			758.568	923.916	5.05259e+08	2.70815e+08	7.80975e+08	753600022	8.53253e+08	1752424687	7.12019e+08	9.07051e+08	3.47404e+08	7.32526e+08	7.49773e+08	8.98732e+08	300735016	3.22325e+08	3.95877e+08	3.90141e+08	4.61622e+08	reverse
TAG(18:1/18:2/18:2)	0.929077			903.73	1398.91	9.46516e+07	8.05753e+07	1.57863e+08	1.40161e+08	1.41982e+08	1.62895e+08	3.18272e+08	2.17039e+08	2.03685e+08	7.48785e+07	4.18371e+07	8.66444e+07	1.89122e+08	144569511	132288292	1.16257e+08	9.34961e+07	reverse
TAG(16:0/18:2/18:2)	0.927642			877.713	1380.96	1.46481e+07	1.80916e+07	2.95116e+07	2.24142e+07	5.71419e+07	4.51824e+07	1.27949e+08	1.05188e+08	6.23997e+07	1.51889e+07	1.61892e+07	1.12617e+07	6.51077e+07	2.97799e+07	4.09996e+07	5.00961e+07	2.63197e+07	reverse
PC(16:0/22:6)	0.92703			806.57	889.027	3.19269e+08	1.23798e+08	3.61149e+08	4.6434e+08	5.01959e+08	7.89749e+08	3.62097e+08	5.28385e+08	3.50535e+08	3.43272e+08	5.21936e+08	5.51851e+08	6.26833e+07	2.4755e+08	2.87091e+08	3.54419e+08	268405807	reverse
TAG(16:0/18:1/18:1)	0.923422			881.756	1463.9	5.28312e+08	4.97923e+08	7.18477e+08	6.06697e+08	1244168678	1302537411	1723170858	1332074192	958678281	4.53278e+08	2.39045e+08	1.78045e+08	1232485534	9.24071e+08	5.01731e+08	7.30627e+08	7.13624e+08	reverse
TAG(18:2/18:2/20:4)	0.922576			925.723	1369.88	7.10367e+07	6.39578e+07	177729910	1.80472e+08	4.50565e+08	2.2096e+08	7.84352e+08	3.55901e+08	3.33652e+08	9.23446e+07	7.44727e+07	7.78323e+07	1.19904e+08	2.1682e+08	1.95966e+08	1.70873e+08	1.47976e+08	reverse
TAG(18:1/18:1/18:2)	0.920914			905.756	1439.74	2.36496e+08	2.09722e+08	3.18815e+08	2.89447e+08	5.20085e+08	8.88318e+08	1490132774	1153763498	744263402	2.72219e+08	9.55692e+07	1.84258e+08	5.73215e+08	5.64516e+08	4.63085e+08	4.70829e+08	4.07468e+08	reverse
TAG(14:0/16:0/16:0)	0.919501			801.694	1430.83	1.71977e+07	1.68811e+07	5.35129e+06	1.45158e+07	7.13223e+06	1.7819e+07	4.27804e+06	1.10852e+07	1.01485e+07	1.55673e+07	9.16373e+06	2.15051e+07	3.91729e+08	1.61853e+07	1.43708e+07	1.64171e+07	1.45328e+07	reverse
TAG(15:0/16:0/16:0)	0.917348			815.708	1446.99	1.72222e+07	1.61251e+07	5.18877e+06	1.30381e+07	7.35273e+06	1.01967e+07	3.78561e+06	5.35489e+06	8.3846e+06	8.72675e+06	5.24185e+06	1.47517e+07	6.44431e+08	1.30761e+07	1.07399e+07	1.1275e+07	1.36628e+07	reverse
TAG(14:0/14:0/16:0)	0.913729			773.662	1396.42	7.7087e+06	8.39096e+06	871624	4.23462e+06	4.0135e+06	5.34769e+06	945215	2.89163e+06	3.03522e+06	5.88201e+06	1.77714e+06	5.33847e+06	2.13104e+07	3.37608e+06	3.70487e+06	4.94901e+06	4.36978e+06	reverse
TAG(17:1/17:1/22:6)	0.908496			925.724	1384.46	2.45309e+08	216495800	5.44371e+08	5.7268e+08	8.46973e+08	6.40449e+08	1501725432	8.86418e+08	7.59498e+08	1.99609e+08	2.06832e+08	2.29243e+08	3.62705e+08	5.47081e+08	4.76614e+08	462770252	3.71835e+08	reverse
TAG(16:0/16:0/16:1)	0.904869			827.709	1450.53	2.45492e+06	3.44784e+06	1.53978e+06	3.55257e+06	1.09574e+07	1.99932e+07	1.30124e+06	3.93301e+06	2.6376e+06	3.55854e+06	2.82362e+06	3.95573e+06	1.00459e+07	4.38145e+06	3.31028e+06	3.36709e+06	8.1736e+06	reverse
TAG(16:1/18:1/18:1)	0.898918			879.74	1437.37	9.86536e+08	9.38458e+08	1323378905	1307216615	1453656686	2658626453	3558816700	2945401390	2098953834	8.72187e+08	4.37e+08	6.9772e+08	1887407655	1662180509	1376489841	1442276964	1307225880	reverse
TAG(16:1/16:1/18:1)	0.896844			851.708	1422.16	1.43571e+07	1.28336e+07	2.23703e+07	1.72944e+07	3.47358e+07	6.55985e+07	4.88349e+07	7.89873e+06	2.52649e+07	1.12974e+07	6.82464e+06	1.10972e+07	7.45201e+07	3.10647e+07	2.3787e+07	2.42767e+07	3.01517e+07	reverse
TAG(16:0/16:0/18:1)	0.896432			855.741	1495.75	2.2784e+06	5.48184e+06	2.45825e+06	4.20914e+06	6.6788e+06	8.68871e+06	1.48395e+07	8.11619e+06	7.36176e+06	3.13149e+06	3.5731e+06	3.28351e+06	9.76117e+07	6.57819e+06	4.61106e+06	6.55694e+06	6.7284e+06	reverse
TAG(16:0/16:0/22:5)	0.89477			903.739	1455.46	2.69036e+07	5.51472e+06	4.18813e+06	6.78418e+06	3.94048e+07	1.43759e+07	2.48335e+07	8.82644e+06	9.14086e+06	2.89946e+07	2.29417e+06	6.43019e+06	6.95212e+06	2.93279e+07	8.29395e+06	7.24294e+06	7.03347e+06	reverse
TAG(16:0/16:1/16:1)	0.893343			825.693	1420.32	2.74536e+06	3.05676e+06	887582	2.04205e+06	3.68644e+06	3.31042e+06	884041	2.34218e+06	1.50275e+06	1.27077e+06	884168	2.20011e+06	4.46216e+07	2.26206e+06	2.35222e+06	3.19184e+06	954474	reverse
TAG(16:0/16:0/20:3)	0.892234			879.733	1408.52	161704390	1.69719e+08	2.66954e+08	2.34598e+08	3.70779e+08	4.6514e+08	7.19751e+08	5.66559e+08	4.03802e+08	1.47188e+08	6.52652e+07	1.2405e+08	3.08525e+08	2.974e+08	2.8626e+08	2.66049e+08	2.2335e+08	reverse
TAG(16:0/16:0/18:0)	0.891534			857.757	1491.72	7.47695e+07	7.72198e+07	4.1463e+07	8.86219e+07	7.63249e+07	8.79432e+07	1.04269e+08	7.67205e+07	6.42826e+07	6.27505e+07	4.64251e+07	6.65622e+07	1.00838e+08	5.48172e+07	4.79761e+07	5.28615e+07	4.36854e+07	reverse
TAG(15:0/16:1/16:1)	0.891525			811.679	1385.34	3.94525e+06	5.49754e+06	1.42877e+06	3.17222e+06	1.01903e+06	3.92784e+06	782064	0	2.20506e+06	661158	1.39606e+06	4.41462e+06	1949434311	1.937e+06	1.32861e+06	1.47442e+06	170363	reverse
TAG(16:0/16:0/17:1)	0.889905			841.724	1448.16	1.05914e+07	7.39588e+06	6.25266e+06	7.69206e+06	1.28147e+07	1.6262e+07	1.25128e+07	1.15993e+07	1.16905e+07	6.89422e+06	4.01778e+06	7.75268e+06	6.3266e+08	1.38049e+07	1.112e+07	9.08188e+06	1.04502e+07	reverse
TAG(18:1/18:1/20:5)	0.889283			927.739	1432.08	1.31072e+07	1.11414e+07	3.33857e+07	3.16116e+07	3.39479e+07	4.18429e+07	9.83743e+07	7.44911e+07	3.71214e+07	1.27592e+07	8.88909e+06	1.26305e+07	3.00181e+07	3.03831e+07	3.04495e+07	2.18806e+07	2.34094e+07	reverse
TAG(12:0/12:0/17:3)	0.888932			725.556	890.175	4.78536e+08	2.21917e+08	7.94607e+08	7.86503e+08	6.46791e+08	1004075721	7.73135e+08	7.58273e+08	5.26572e+08	5.09718e+08	5.12738e+08	5.58148e+08	1.22315e+06	4.13e+08	513168436	3.31061e+08	3.81813e+08	reverse
TAG(16:0/20:3/20:3)	0.888493			929.757	1424.53	1.01145e+08	8.3455e+07	3.03937e+08	1.64457e+08	2.0361e+08	3.11603e+08	1187610841	5.6646e+08	5.34408e+08	1.20339e+08	1.11253e+08	5.56927e+07	2.23597e+08	3.31834e+08	2.88696e+08	2.71017e+08	2.27535e+08	reverse
TAG(14:0/16:1/16:1)	0.888463			797.661	1365.71	7.26627e+06	6.85193e+06	4.45226e+06	6.33054e+06	3.62904e+07	3.26357e+07	1.2604e+07	1.51345e+07	1.26983e+07	3.71969e+06	3.90121e+06	3.02572e+06	1553346161	7.7282e+06	8.62273e+06	7.31003e+06	8.35186e+06	reverse
TAG(15:0/15:0/15:1)	0.888296			785.663	1378.44	1.78554e+06	2.91372e+06	833585	1.55283e+06	1.64719e+06	203750	0	180363	1.85017e+06	797991	679756	231016	9.23996e+07	789619	860857	708711	1.124e+06	reverse
TAG(16:0/16:0/20:1)	0.887554			883.762	1464.08	1.07999e+08	9.65678e+07	1.43418e+08	118695288	240899378	2.6046e+08	3.58152e+08	2.58527e+08	1.90353e+08	9.16357e+07	5.80196e+07	8.8954e+07	2.60968e+08	1.88182e+08	1.4469e+08	1.51749e+08	1.39438e+08	reverse
TAG(15:1/16:0/16:0)	0.887416			813.695	1416.17	8.99054e+06	9.15238e+06	3.1166e+06	8.66683e+06	1.98363e+06	6.81345e+06	715673	2.31798e+06	4.4768e+06	5.01985e+06	3.30949e+06	5.73891e+06	2169732608	5.2747e+06	4.11578e+06	4.78355e+06	4.64001e+06	reverse
TAG(16:1/16:1/17:0)	0.887196			839.709	1419.53	9.27862e+06	9.51798e+06	6.66963e+06	1.01034e+07	1.1992e+07	2.26773e+07	1.9782e+07	1.7269e+07	1.63935e+07	4.93932e+06	3.44957e+06	3.97553e+06	5.25555e+08	1.4027e+07	1.15681e+07	1.15702e+07	8.33935e+06	reverse
TAG(14:0/18:1/18:1)	0.887194			853.717	1419.26	3.66385e+06	1.32003e+06	3.29779e+06	2.76242e+06	5.81423e+06	2.18682e+06	8.70969e+06	6.54572e+06	3.89838e+06	557228	1.16322e+06	237870	7.49856e+08	5.28281e+06	4.0919e+06	2.20611e+06	2.80745e+06	reverse
TAG(14:1/16:0/16:0)	0.887025			799.679	1398.14	1.21009e+07	8.35008e+06	4.96545e+06	6.97487e+06	1.24565e+07	3.06671e+07	4.78758e+06	1.14025e+07	1.01503e+07	6.9238e+06	3.45869e+06	1.26538e+07	7.1722e+08	1.13109e+07	1.11624e+07	1.12684e+07	1.14532e+07	reverse
TAG(16:1/18:0/18:0)	0.886349			883.77	1492.91	1.08955e+08	1.04656e+08	7.01408e+07	1.12732e+08	1.9965e+08	2.37258e+08	3.39957e+08	1.42785e+07	1.50289e+08	9.84427e+07	2.43867e+07	1.07865e+08	2.48246e+08	1.48735e+08	1.11786e+08	1.31567e+08	1.12721e+08	reverse
TAG(15:0/18:1/18:1)	0.885318			867.743	1449.65	1.64078e+07	1.56939e+07	3.09532e+07	1.92065e+07	5.00679e+07	57818602	7.26717e+07	6.04544e+07	4.28265e+07	1.24664e+07	9.96721e+06	1.33803e+07	5.77467e+08	4.62239e+07	3.20925e+07	3.48e+07	3.02556e+07	reverse
TAG(15:1/18:0/18:0)	0.883506			869.758	1477.5	8.28897e+06	7.87759e+06	1.03643e+07	9.77173e+06	1.91022e+07	2.23076e+07	3.04005e+07	1.9745e+07	1.55799e+07	6.78487e+06	4.15836e+06	7.1578e+06	4.27515e+08	1.36454e+07	1.18008e+07	1.17125e+07	9.83607e+06	reverse
TAG(19:4/20:2/22:7)	0.883084			985.71	1314.1	2.60981e+08	3.93866e+08	3.63315e+08	2.01414e+08	3.26877e+08	2.84483e+08	1.72597e+08	1.32431e+08	1.77476e+08	2.92882e+08	1.10329e+08	1.48711e+08	1.41127e+08	2.14173e+08	2.03128e+08	1.84258e+08	8.8464e+07	reverse
PMeOH(16:4/26:4)	0.880123			804.55	940.082	7.73938e+08	3.89864e+07	2.05393e+08	1.51516e+08	1.81379e+08	7.77378e+08	115997939	1.64743e+08	9.14104e+07	1.06069e+08	1.17694e+08	167112271	3214220049	6.37126e+07	8.1626e+07	6.6146e+07	7.58715e+07	reverse
TAG(12:1/19:0/19:0)	0.875997			855.73	1434.65	3.09861e+07	2.56903e+07	3.32613e+07	3.73581e+07	5.55409e+07	1.19459e+08	8.61619e+07	8.01015e+07	5.29857e+07	2.55108e+07	1.35635e+07	2.02343e+07	2.13672e+08	4.87944e+07	41321674	4.64343e+07	3.73551e+07	reverse
TAG(12:3/12:3/15:3)	0.875997			685.435	1109.65	4.09949e+07	6.1918e+07	7.54652e+07	4.32917e+07	4.59843e+07	4.23792e+07	3.60165e+07	4.10646e+07	3.43339e+07	6.13024e+07	4.6585e+07	5.10945e+07	3.62914e+07	5.70825e+07	5.74946e+07	3.29009e+07	3.77182e+07	reverse
ACar(20:3)	0.622872			450.363	1057.26	1096253828	971792597	7.27029e+08	1003170621	1758260393	1010998943	4.70739e+08	1029339062	6.45225e+08	1876705099	1699671474	7.77669e+08	4.86417e+08	1769478913	2139168653	1016756881	8.52292e+08	reverse
ACar(20:4)	0.587156			448.348	903.42	3.97867e+07	5.60641e+07	4.92497e+07	3.68318e+07	2.13724e+07	1.49106e+07	8.89637e+06	1.1044e+07	7.39175e+06	1.16103e+07	1.56158e+07	1.09967e+07	2.77448e+08	2.43125e+07	1.84119e+07	1.04275e+07	1.01186e+07	reverse
ACar(16:3)	0.587156			394.301	798.373	5.45984e+08	6.60323e+08	6.82167e+08	3.36132e+08	3516473954	192722270	1.14012e+08	2.59744e+08	1.57242e+08	4.36779e+08	4.13779e+08	2.68978e+08	9.53779e+07	4.65147e+08	7.45195e+08	3.52432e+08	2.47993e+08	reverse
				524.371	313.093	6.58512e+07	3.74671e+07	1.25283e+08	9.65202e+07	1.2671e+08	2.51234e+08	1.08013e+08	1.66209e+08	7.82872e+07	107268406	1.4006e+08	1.48874e+08	3.23043e+07	5.44855e+07	6.5827e+07	5.11564e+07	7.86415e+07
				524.372	285.121	888222	353319	1.18307e+06	1.51435e+06	1.54485e+06	2.67935e+06	1.66306e+06	2.68105e+06	1.45225e+06	1.28759e+06	3.11256e+06	2.16975e+06	124880	497405	805792	522599	703283
				901.711	1352.84	3.28087e+07	4.38145e+07	3.03248e+07	4.32703e+07	6.77338e+07	5.95414e+07	9.60828e+07	3.55802e+07	5.79147e+07	3.90243e+07	7.43019e+07	3.03244e+07	5.0809e+07	4.80273e+07	4.76863e+07	4.47694e+07	4.68909e+07
				823.67	1334.84	0	0	0	0	3.6155e+06	975520	3.35294e+06	910310	1.76277e+06	0	0	0	6.8893e+07	370781	186579	0	0
				907.763	1439.75	5.38721e+07	5.10028e+07	7.04114e+07	6.10369e+07	1.14019e+08	1.78172e+08	307422313	2.35225e+08	1.51428e+08	5.44927e+07	2.04936e+07	3.58003e+07	1.32738e+08	1.19198e+08	9.82285e+07	9.30563e+07	8.96185e+07
				907.77	1495.73	7.20492e+06	5.37568e+06	6.08001e+06	3.24275e+07	9.26507e+06	1.01581e+07	2.76323e+07	1.43424e+07	9.91151e+06	5.57013e+06	2.97715e+06	5.03521e+06	4.96451e+07	1.01685e+07	8.01961e+06	5.77126e+06	4.34385e+06
				829.718	1431.98	3.56031e+06	3.38432e+06	1.3243e+06	3.41838e+06	7.10199e+06	2.28358e+07	3.69286e+06	8.21625e+06	3.49517e+06	3.15925e+06	2.0245e+06	3.52283e+06	4.67507e+08	6.49394e+06	5.06905e+06	5.95511e+06	4.9157e+06
				901.724	1398.91	338304469	2.50036e+08	691476848	6.03217e+08	6.23834e+08	6.97687e+08	1467301559	9.07497e+08	9.01445e+08	276418897	1.5635e+08	3.04468e+08	3.63595e+08	5.64679e+08	5.17217e+08	4.58257e+08	3.99733e+08
				901.724	1430.87	2.73708e+06	1.41274e+06	1.00125e+07	6.5713e+06	7.7104e+06	1.24166e+07	1.79399e+07	1.6854e+07	2.54326e+07	3.63947e+06	1.17451e+06	5.7979e+06	0	8.56945e+06	8.51339e+06	7.80954e+06	4.9262e+06
				901.724	1414.56	4.34726e+07	3.17161e+07	5.00574e+07	6.7481e+07	1.27747e+08	7.73841e+07	1.67206e+08	1.21355e+08	9.94217e+07	3.34294e+07	1.4927e+07	2.77142e+07	4.65853e+07	8.75793e+07	5.50886e+07	4.15951e+07	3.98918e+07
				810.599	974.468	1.16207e+06	256922	5.71934e+06	3.55166e+06	6.4931e+06	1.51175e+07	1.1911e+07	1.60349e+07	6.5259e+06	9.53729e+06	5.62503e+06	9.15212e+06	5.92776e+06	1.18321e+06	990469	4.06126e+06	1.33518e+06
				782.57	867.811	2.61041e+07	2.81093e+07	8.1162e+07	1.03143e+08	6.9045e+07	2.07419e+08	8.78089e+07	1.44445e+08	5.28085e+07	1.05781e+08	8.1083e+07	1.07506e+08	0	6.10337e+07	5.68859e+07	7.02025e+07	6.79674e+07
				782.558	924.076	4.11721e+08	2.29822e+08	6.8082e+08	5.77653e+08	6.41614e+08	8.5012e+08	4.89269e+08	6.03182e+08	2.43881e+08	4.52355e+08	4.74829e+08	5.87047e+08	2.34617e+08	2.72989e+08	2.84985e+08	2.80854e+08	2.70108e+08
				758.568	951.599	9.70809e+06	4.64608e+06	2.05596e+07	1.86989e+07	2.17162e+07	5.81109e+07	2.76734e+07	3.67866e+07	1.95645e+07	2.35484e+07	6.70874e+06	3.69461e+07	5.0728e+07	1.14953e+07	1.37919e+07	1.10351e+07	1.33025e+07
				810.593	1010.26	8.41544e+07	3.50259e+07	1.81527e+08	1.78704e+08	5.58133e+07	2.48964e+08	2.7027e+08	265533209	1.58856e+08	1.93057e+08	238357056	2.42492e+08	1.27032e+07	1.10277e+08	1.29375e+08	6.00143e+07	4.94923e+07
				903.728	1380.55	7.94018e+07	8.82967e+07	6.91628e+07	1.5243e+08	1.26459e+08	1.37083e+08	2.88064e+08	2.03358e+08	1.48268e+08	1.42294e+08	8.10498e+07	7.7133e+07	148390768	121201726	1.19605e+08	1.15e+08	159512285
				806.558	869.151	1.2866e+07	2.70473e+07	6.57607e+07	7.42287e+07	5.24976e+07	9.91457e+07	4.99671e+07	8.69772e+07	3.48072e+07	8.54229e+07	6.06992e+07	8.79533e+07	0	5.07472e+07	4.64275e+07	4.71214e+07	4.08031e+07
				806.57	854.238	9.62527e+07	5.5619e+07	1.52503e+08	2.05716e+08	1.43114e+08	3.59719e+08	1.67573e+08	2.51117e+08	1.04506e+08	230318669	1.91366e+08	336236525	0	1.13148e+08	1.37837e+08	1.2395e+08	1.28468e+08
				806.559	911.122	7.21585e+08	420610872	1024449316	1014441579	1012836606	1073584109	7.01398e+08	965032112	4.66399e+08	6.62339e+08	7.56115e+08	8.83495e+08	4.24764e+08	5.49877e+08	5.73838e+08	4.80736e+08	5.07446e+08
				903.743	1410.83	2.24941e+08	241874078	4.27704e+08	3.09258e+08	5.60777e+08	8.95492e+08	1799854263	1059921434	8.23303e+08	3.06972e+08	1.31767e+08	1.82192e+08	4.93628e+08	6.34151e+08	5.74213e+08	5.47356e+08	4.64885e+08
				925.716	1354.09	5.45368e+06	5.58422e+06	1.17804e+07	8.31078e+06	3.36912e+07	1.55835e+07	5.17115e+07	1.92584e+07	2.07645e+07	4.5854e+06	3.35025e+06	4.61145e+06	1.98849e+06	2.21317e+07	7.04267e+06	1.43333e+07	1.03093e+07
				925.716	1348.9	5.22013e+06	5.41425e+06	5.87957e+06	1.23975e+07	2.77158e+07	2.75681e+07	4.8605e+07	2.24408e+07	1.73395e+07	6.04796e+06	4.39988e+06	3.61737e+06	1.9884e+06	1.02881e+07	9.05095e+06	8.49231e+06	7.45569e+06
				905.757	1473.39	8.83361e+06	8.53162e+06	1.13127e+07	1.2142e+07	1.3295e+07	2.06718e+07	4.9549e+07	2.80968e+07	2.19959e+07	7.47644e+06	3.36173e+06	8.34699e+06	1.53934e+07	2.37403e+07	1.26845e+07	1.33231e+07	1.33836e+07
				905.756	1458.68	6.35198e+07	4.34955e+07	5.08584e+07	1.0954e+08	1.6061e+08	1.71904e+08	3.21799e+08	1.8892e+08	1.59954e+08	2.86057e+07	1.64305e+07	4.65302e+07	8.0104e+07	1.19509e+08	9.40854e+07	8.87421e+07	8.0648e+07
				877.726	1408.63	8.45778e+08	926042164	1417038647	1256656448	1896153118	2480568108	3754491360	2970594158	2110424865	7.91552e+08	344570690	6.8013e+08	1537936984	1573862182	1492266638	1417218167	1199925045
				877.725	1429.37	168871646	1.88278e+08	1.34566e+08	2.45168e+08	1.03464e+08	4.6105e+08	7.77181e+08	5.88439e+08	3.53722e+08	6.67363e+07	2.25148e+07	1.14827e+08	2.1657e+08	2.89869e+08	2.52098e+08	2.23687e+08	2.06959e+08
				877.74	1398.93	4.24922e+06	4.39991e+06	4.0063e+06	4.72565e+06	1.16113e+07	7.84418e+06	9.38839e+06	9.34267e+06	6.37737e+06	8.04812e+06	3.81134e+06	7.55945e+06	1.41282e+08	6.3907e+06	1.41869e+07	1.09283e+07	9.99795e+06
				905.75	1427.18	4.21213e+07	2.87149e+07	82668610	5.76508e+07	6.98004e+07	1.01529e+08	1.80221e+08	1.06277e+08	1.15893e+08	3.83073e+07	1.46121e+07	3.32661e+07	1.85377e+08	7.30898e+07	6.2427e+07	6.10998e+07	4.40069e+07
				905.749	1410.74	4.49254e+07	4.9796e+07	8.97628e+07	5.37934e+07	1.10325e+08	1.74957e+08	3.56875e+08	2.13096e+08	1.72081e+08	6.54008e+07	2.72261e+07	3.77073e+07	9.86216e+07	1.26441e+08	1.14763e+08	1.07907e+08	9.33289e+07
				881.747	1437.39	1.9294e+08	1.74359e+08	2.68696e+08	2.49606e+08	2.76524e+08	5.21595e+08	7.2006e+08	5.96126e+08	4.22182e+08	1.94499e+08	8.54225e+07	1.39361e+08	3.80187e+08	329640002	265658826	2.74547e+08	2.32796e+08
				827.709	1432.11	2.85208e+07	2.72436e+07	1.67614e+07	2.67289e+07	4.85204e+07	1.37666e+08	3.03193e+07	5.41588e+07	2.95791e+07	2.70152e+07	1.30305e+07	2.76905e+07	2441467320	4.05611e+07	3.44047e+07	3.55845e+07	3.06684e+07
				881.755	1495.66	9.26541e+07	1.49024e+08	1.57982e+07	1.87095e+07	2.18439e+07	2.61836e+07	6.6639e+07	3.06384e+07	1.98381e+07	1.42488e+07	1.11222e+07	1.48691e+07	2.35897e+07	2.17791e+07	1.91883e+07	1.99681e+07	1.33204e+07
				827.7	1402.01	2.47526e+06	1.62692e+06	2.22238e+06	1.42973e+06	7.45349e+06	1.99647e+07	5.89496e+06	7.37716e+06	5.07419e+06	1.68787e+06	1.13779e+06	1.76205e+06	4.41137e+08	5.42473e+06	4.57932e+06	4.20998e+06	3.57646e+06
				851.708	1404.17	6.89639e+07	6.81004e+07	1.26538e+08	7.17284e+07	2.52696e+08	3.96571e+08	3.40674e+08	2.9727e+08	1.80881e+08	6.39453e+07	4.26234e+07	4.82906e+07	5.12706e+08	1.86013e+08	1.73872e+08	1.59003e+08	1.37445e+08
				851.702	1373.56	3.57602e+06	4.17081e+06	3.81931e+06	5.71839e+06	3.24682e+07	2.62274e+07	3.57955e+07	2.24347e+07	1.91617e+07	3.75056e+06	4.01836e+06	2.85922e+06	9.26793e+07	1.38187e+07	1.28272e+07	11266206	8.62632e+06
				855.741	1462.78	1.11026e+08	1.05692e+08	1.12424e+08	1.20426e+08	3.19453e+08	3.6781e+08	2.9069e+08	2.60872e+08	1.64735e+08	1.00951e+08	4.87174e+07	9.4566e+07	3.43936e+08	1.68091e+08	1.46936e+08	1.48368e+08	1.41015e+08
				825.692	1402	2.06023e+07	2.48272e+07	1.66318e+07	2.2141e+07	4.84108e+07	1.19913e+08	4.48663e+07	5.47566e+07	3.17499e+07	1.50037e+07	1.03427e+07	1.37758e+07	2512776413	3.63894e+07	3.3409e+07	2.90971e+07	2.52317e+07
				857.746	1462.85	2.06941e+07	1.75275e+07	1.81995e+07	1.90507e+07	5.50065e+07	6.46819e+07	5.1706e+07	4.38319e+07	2.92016e+07	1.91893e+07	8.15876e+06	1.65001e+07	8.4954e+07	2.76676e+07	2.58667e+07	2.55594e+07	2.66441e+07
				879.74	1473.34	1.41779e+07	1.03139e+07	3.30349e+07	2.78939e+07	5.07622e+07	5.15435e+07	8.94925e+07	4.79704e+07	3.22093e+07	1.52956e+07	9.32073e+06	1.4533e+07	2.15418e+07	2.62194e+07	1.65233e+07	3.73975e+07	1.50267e+07
				879.74	1456.21	1.08633e+08	1.22934e+08	6.05716e+07	1.64902e+08	1.46001e+08	4.8409e+08	5.80238e+08	5.7552e+08	3.63486e+08	1.1269e+08	6.96295e+07	8.97239e+07	2.06145e+08	2.59346e+08	2.53276e+08	2.33457e+08	2.28546e+08
				927.743	1413.77	1.21964e+08	1.13879e+08	3.05723e+08	2.71447e+08	464555648	3.00111e+08	7.97005e+08	5.17743e+08	4.21806e+08	1.13825e+08	6.65367e+07	1.22525e+08	2.1206e+08	2.95327e+08	2.80346e+08	2.74035e+08	2.08497e+08
				927.739	1398.73	1.28093e+08	9.95559e+07	3.12185e+08	2.32708e+08	1.12013e+08	3.36234e+08	1034363738	6.4377e+08	6.06997e+08	1.57747e+08	7.04865e+07	112003532	1.86635e+08	3.22364e+08	2.76202e+08	2.42128e+08	2.09804e+08
				927.73	1384.39	6.46731e+07	6.27432e+07	1.02755e+08	1.30348e+08	1.36334e+08	1.17803e+08	2.21139e+08	2.48086e+08	124440589	3.34344e+07	3.19726e+07	5.29877e+07	8.00542e+07	8.22668e+07	9.64369e+07	6.61147e+07	6.94182e+07
				927.73	1369.91	3.90713e+07	3.55397e+07	5.02087e+07	6.25184e+07	1.3417e+08	6.84091e+07	1.99503e+08	1.00841e+08	9.43857e+07	4.6496e+07	3.25893e+07	3.74381e+07	5.07109e+07	6.96654e+07	6.61431e+07	6.11523e+07	5.19334e+07
				929.75	1414.45	4.45985e+07	4.73753e+07	9.88036e+07	8.51756e+07	1.05512e+08	9.76107e+07	1.9515e+08	1.4421e+08	1.19872e+08	4.19017e+07	3.45781e+07	4.5725e+07	8.9056e+07	9.37747e+07	8.23311e+07	8.16856e+07	8.81972e+07
				929.743	1388.64	1.27789e+08	130299126	4.706e+07	1.33882e+08	1.20551e+08	2.87771e+08	1.56144e+08	1.11043e+08	2.92275e+08	1.333e+08	1.04125e+08	1.23336e+08	1.45361e+08	1.39377e+08	135299561	1.26545e+08	1.27029e+08
				841.718	1418.85	405565	195315	367414	398511	1.58384e+06	2.03362e+06	1.83766e+06	1.88711e+06	1.40349e+06	187641	211634	0	1.57476e+08	1.39123e+06	487553	1.1909e+06	1.03845e+06
				853.715	1404.26	1.24141e+07	1.38348e+07	2.25553e+07	1.33737e+07	4.63586e+07	7.68565e+07	6.03599e+07	5.33983e+07	3.25223e+07	1.22031e+07	7.19138e+06	9.17806e+06	1.26725e+08	3.44628e+07	3.14287e+07	2.84289e+07	2.39529e+07
				903.743	1428.05	2.00768e+08	1.36735e+08	3.98776e+08	2.7293e+08	328892890	4.42882e+08	7.9847e+08	5.22819e+08	5.33831e+08	1.70475e+08	7.54826e+07	1.54493e+08	2.14031e+08	3.4088e+08	2.83187e+08	2.68872e+08	2.22115e+08
				853.726	1456.49	3.00914e+07	3.54576e+07	4.93698e+07	4.19483e+07	2.68476e+07	1.25242e+08	8.64252e+07	8.4383e+07	6.26079e+07	3.84196e+07	1.4341e+07	3.50391e+07	9.56074e+07	5.47943e+07	5.30603e+07	5.26346e+07	4.59772e+07
				853.727	1434.81	1.83126e+08	1.51061e+08	1.89784e+08	2.21839e+08	3.19436e+08	6.80675e+08	521283178	4.99179e+08	3.10081e+08	1.56764e+08	8.4216e+07	1.39598e+08	7.75211e+08	3.02909e+08	254083718	262155019	2.02158e+08
				825.686	1368.58	154160	141922	1.01827e+06	450662	7.82904e+06	1.03959e+07	4.62332e+06	4.40795e+06	3.10463e+06	174502	0	185000	8.54147e+07	917092	1.33998e+06	1.43687e+06	575156
				867.731	1421.45	3.03936e+06	2.08551e+06	4.64419e+06	3.29882e+06	6.51695e+06	1.29574e+07	1.92715e+07	1.69592e+07	8.2219e+06	2.21448e+06	2.02164e+06	1.5952e+06	5.65309e+07	1.08734e+07	8.41081e+06	6.84494e+06	5.37424e+06
				869.747	1449.73	1.75409e+06	828050	4.8142e+06	2.49439e+06	8.30736e+06	8.21338e+06	1.22833e+07	9.0498e+06	6.03335e+06	1.1391e+06	1.02966e+06	773202	1.21834e+08	7.12062e+06	6.61119e+06	6.09089e+06	4.54634e+06
				804.554	911.102	5833086192	3225801026	8042923733	8059063314	7510258093	8361662419	5369161338	7147384402	3628306601	5339661027	5748000339	6973529319	4.71178e+07	4380541883	4481378746	3947597029	3927165931
				985.71	1335.42	29812079	4.00222e+07	4.0939e+07	2.53524e+07	4.20322e+07	3.64676e+07	1.90159e+07	2.83981e+07	2.18682e+07	3.74924e+07	1.22278e+07	2.13263e+07	1.11873e+07	1.73573e+07	1.93058e+07	2.15122e+07	1.57488e+06
				685.435	1072.06	6.13379e+08	6.56027e+08	6.67091e+08	5.36015e+08	5.60637e+08	497459490	3.73e+08	5.72826e+08	4.16279e+08	5.40317e+08	4.406e+08	5.20125e+08	9.38531e+08	4.87853e+08	4.79584e+08	4.60527e+08	4.88726e+08
				685.436	1054.47	5.68623e+06	7.62457e+06	6.02022e+06	5.53975e+06	7.62038e+06	4.44973e+06	3.74068e+06	7.84139e+06	3.39125e+06	5.45909e+06	7.25944e+06	9.85237e+06	5.50122e+08	4.35325e+06	4.96184e+06	9.43058e+06	5.61618e+06
				725.556	919.242	504020	5.61798e+06	1.10901e+07	1.29094e+07	1.28293e+07	9.80244e+06	3.00629e+07	2.72569e+07	1.38762e+07	2.92375e+07	2.49473e+07	1.60673e+07	3.12574e+08	8.65554e+06	1.97297e+07	1.51286e+07	2.66162e+07
				450.363	1040.86	7.50353e+08	7.55323e+08	9.82423e+08	1069259006	8.91579e+08	1106993547	7.32628e+08	1044853174	8.7087e+08	9.35529e+08	1170690526	448816275	1131856372	8.53658e+08	4.97185e+08	7.77746e+08	7.05812e+08
				450.363	1021.21	8.59698e+08	1013410921	1664969116	2657599064	8.59838e+08	6.28115e+08	5.78213e+08	8.92139e+08	8.29849e+08	7.25651e+08	730834158	4.80331e+08	6.71142e+08	1181714496	5.72537e+08	7.20867e+08	9.02027e+08
				450.363	1497.92	8.84138e+08	8.2265e+08	6.21033e+08	1431211116	9.93485e+08	1343151468	8.48398e+08	3236448106	1533614596	1247630795	6.71412e+08	1501072131	1862196253	1440565995	1018303106	1520461491	1473793173
				450.363	1476.09	1547044556	9.94257e+08	9.8409e+08	1385903931	1153555380	2101299575	7.61786e+08	1209439919	9.59349e+08	1709133329	7.34841e+08	1848586822	2787270997	9.02983e+08	1180278813	1284659131	1497701104
				450.363	1457.38	6.85607e+08	1600621414	5.7484e+08	1071325365	9.14285e+08	9.44734e+08	1215964376	1525049132	8.88732e+08	1159263834	528911736	2188066931	1346572911	2152233392	1290168000	1228655388	1116495822
				450.363	1444.79	6.10544e+08	957824527	7.44548e+08	629102430	8.7684e+08	1024591640	6.35375e+08	1218255948	7.91952e+08	1188531396	3.81331e+08	8.33178e+08	1320754406	1062849416	1414855031	1411852039	1226274151
				450.363	1432.11	851722159	9.07274e+08	4.55751e+08	2063176334	4.65128e+08	1012427584	7.24745e+08	9.28794e+08	1076058174	1064727935	5.10288e+08	1019433091	2854861111	1546880523	1078956317	1030108725	1257229029
				450.363	1418.82	1055103572	1438045523	3.94388e+08	7.36238e+08	6.34346e+08	7.48045e+08	2065415581	1381374295	9.72132e+08	7.85341e+08	4.04624e+08	8.77339e+08	1334621685	1133895499	1820789889	1395073589	1057911592
				450.363	1404.83	7.16845e+08	1199707270	3.95162e+08	2080301257	6.94026e+08	8.81577e+08	7.33258e+08	1226881926	2025191957	1068734391	481641169	1112508683	1522034664	1217908341	1164667018	994926863	1146730772
				450.363	1392.13	835104477	8.56732e+08	5.01133e+08	8.71347e+08	9.95517e+08	1026933198	7.35439e+08	1032113062	9.62256e+08	1076170419	6.84428e+08	1119569066	9.49252e+08	6.76715e+08	1532239696	9.93791e+08	1102703359
				450.363	1378.41	1235325686	2010356103	4.82593e+08	1377155239	1079127935	9.2976e+08	2455278264	7.28836e+08	1135932927	6.8881e+08	2706189206	1274951279	3350119599	1195841644	1277754811	1275134066	1447714744
				450.363	1356.53	1734203795	7.94443e+08	3.80127e+08	1258064315	8.60515e+08	6.26037e+08	1207198117	1227877430	6.63502e+08	8.3907e+08	1871600114	1005970804	8.58586e+08	9.37618e+08	1047513693	1281451005	8.67195e+08
				450.363	1335.18	8.91643e+08	765011784	5.05681e+08	1496141933	9.28421e+08	1247984689	8.27021e+08	1362069672	6.96717e+08	9.0633e+08	1490053562	7.47531e+08	1219415130	8.26627e+08	1148977479	1026484633	1409382612
				450.363	1320.68	7.12303e+08	1285993919	2147625915	1051788582	1167779985	9.53325e+08	7.98087e+08	4.20165e+08	1078233928	1016066756	2253433747	754424644	9.04038e+08	9.5128e+08	1559338188	1019159434	1036563465
				450.363	1292.74	7.99356e+08	616491052	1307800404	1658895055	7.93603e+08	9.5e+08	1926204851	3463844172	7.02048e+08	4.79797e+08	9.82841e+08	1003141385	9.89056e+08	1357224329	1163925340	1011029225	3129267129
				450.363	1259.56	8.3902e+08	6.55243e+08	2614748585	1289162996	863717509	1115894917	886639521	1663100756	1649889497	1864376046	9.68728e+08	1781838553	1714791639	1329036393	9.98791e+08	2491658724	1646987891
				450.363	1228.67	4.63654e+08	9.15402e+08	1196358449	3.62694e+08	1027992214	2244446098	6.80657e+08	7.65784e+08	5.80663e+08	7.61342e+08	2568359340	9.96175e+08	7.40849e+08	7.56682e+08	3029627788	7.89302e+08	8.27992e+08
				450.363	1197.85	8.82108e+08	1197316357	982472846	3.2558e+08	9.65494e+08	9.71767e+08	794818889	2396869803	6.44612e+08	1114426514	1127882855	1349421570	1739610602	1793916190	1197459524	7.95612e+08	1138681545
				450.363	1183.19	1221459793	8.94786e+08	1113519182	4.07838e+08	7.03889e+08	6.62926e+08	8.584e+08	8.63006e+08	4.90852e+08	1145683623	4.70242e+08	9.16044e+08	8.12757e+08	9.4596e+08	1162232459	7.49536e+08	1327573635
				450.363	1163.88	1042854345	1090437225	1136721078	1402483332	1375413303	8.85524e+08	8.76718e+08	481049355	5.60654e+08	2174101514	6.77622e+08	1919845697	5.61994e+08	9.01558e+08	1197570342	9.84469e+08	7.69964e+08
				450.363	1137.82	8.99669e+08	7.8816e+08	8.81066e+08	1600830651	8.93494e+08	8.82604e+08	6.68234e+08	7.96686e+08	5.30961e+08	7.55663e+08	9.17141e+08	2141121164	1348847248	1068420515	9.89788e+08	7.53976e+08	2557119495
				450.363	1116.95	606799027	761669124	8.8053e+08	1212502363	5.85917e+08	7.74801e+08	6.23761e+08	1233560842	9.0806e+08	9.46336e+08	6.90074e+08	965852933	6.79156e+08	7.73471e+08	7.31636e+08	8.4249e+08	787059860
				450.363	1088.41	1490389767	6.88382e+08	9.61371e+08	6.88693e+08	1171572509	739803149	5.7417e+08	6.83378e+08	4.18049e+08	9.21948e+08	7.78991e+08	7.06122e+08	8.24468e+08	1615128461	2059975526	2106845197	9.56423e+08
				450.363	939.434	1122416593	3550998864	1693508769	3690169119	3320296720	2109229756	1572261623	2691643745	423505145	1713606465	3200177398	1404035160	1403800125	1695520102	4023841747	2273603701	1098910284
				450.363	917.923	1187501612	2010259716	8.38122e+08	9.24044e+08	7.82192e+08	3.90661e+08	5.05023e+08	5.69225e+08	6.89018e+08	9.85745e+08	912495346	6.28518e+08	3319899971	1608941848	1400340691	1197602978	1229389122
				450.363	901.679	3164351027	2737773042	3309971704	3223494021	3167126377	1499509638	2333101010	1525577957	979323196	2198179133	3449445626	1755748055	1341110040	4070001800	4055721162	3844307200	1995443269
				448.349	878.178	1.19062e+08	9.25696e+07	9.12285e+07	5.32362e+07	4.46383e+07	3.64329e+07	7.55469e+06	2.24033e+07	1.56433e+07	2.61206e+07	1.28316e+07	1.32339e+07	3.64065e+08	3.62711e+07	2.64549e+07	1.9689e+07	1.90437e+07
				450.363	875.643	4641501440	2164005335	8775832964	2025312711	8634352830	6915668830	4917836539	8680465241	2033045197	9101738015	2132186996	7888225365	3686315929	9260507236	9872275968	3631582659	9973498442
				448.349	862.032	9.46199e+07	8.91626e+07	7.15913e+07	5.45952e+07	5.34567e+07	1.91197e+07	1.24292e+07	1.80909e+07	1.30346e+07	2.22289e+07	1.98125e+07	1.83206e+07	5.48011e+08	3.89794e+07	2.97032e+07	2.06386e+07	2.01798e+07
				448.349	843.871	9.96228e+07	7.47616e+07	5.71508e+07	8.27341e+07	4.11267e+07	6.68427e+07	1.31557e+07	1.87982e+07	1.39398e+07	1.81718e+07	1.81999e+07	2.00297e+07	7.10019e+08	3.49991e+07	2.30408e+07	1.75563e+07	1.55923e+07
				450.363	840.686	7266275557	4182964798	11480627598	4771585018	4671940758	6619411820	4226385663	8918729309	7747939459	11683694403	5690173219	12193698372	2780721740	6200174813	5796578718	13105139606	6174859091
				448.348	820.901	2.47676e+07	1.73879e+07	1.37121e+07	1.05897e+07	1.77658e+07	8.14165e+06	3.09678e+06	6.88068e+06	3.04762e+06	4.69239e+06	3.27209e+06	6.81536e+06	319535147	9.09613e+06	5.44882e+06	3.54931e+06	4.52137e+06
				450.363	815.593	9971471888	10705113167	6951466648	5402794460	10372671038	10040553054	3746172492	8628374896	1924123614	3184668869	10291960286	4470733286	2476788782	12411467131	5306128728	11340566048	10218031401
				394.301	774.391	3.31402e+08	4.58206e+08	5.68235e+08	6.25765e+08	1499837565	3.26203e+08	1.42174e+08	1.74143e+08	1.13438e+08	1.89711e+08	2.30936e+08	1.79844e+08	8.76071e+07	3.69552e+08	2.15369e+08	1.95948e+08	1.76425e+08
				450.363	766.501	1.90902e+08	2.57638e+08	2.49142e+08	3.84217e+08	1.48605e+08	7.76123e+07	9.14003e+07	1.2739e+08	1.03488e+08	1.16286e+08	1.45793e+08	2.02373e+08	11147800089	1.08091e+08	1.97078e+08	1.77846e+08	1.70156e+08
				394.301	755.013	298047832	3.63224e+08	4.02968e+08	4.58105e+08	7.96023e+08	3.41977e+08	116788976	1.53101e+08	9.90453e+07	2.21257e+08	1.52522e+08	1.43636e+08	9.79006e+07	2.34766e+08	2.12891e+08	1.75643e+08	1.29779e+08
				450.363	738.359	7.64522e+07	1.00028e+08	1.01203e+08	7.87659e+07	7.98066e+07	7.71764e+07	4.2725e+07	8.91204e+07	5.30573e+07	6.31848e+07	1.1226e+08	1114272411	2.2705e+06	6.39462e+07	9.24569e+07	2.53248e+08	5.56734e+07
				394.301	728.575	3.76524e+08	4.44744e+08	4.60653e+08	6.37216e+08	6.92128e+08	3.02085e+08	6.01548e+07	1.52119e+08	8.34261e+07	1.67169e+08	2.15352e+08	1.39319e+08	1.29194e+08	2.97535e+08	2.75545e+08	1.57452e+08	1.26678e+08
				450.363	716.875	3.9951e+07	5.24034e+07	1.01527e+08	6.39911e+07	8.03355e+07	1.28114e+08	5.14298e+07	5.95391e+07	8.71978e+07	6.8581e+07	1.30191e+08	5.68329e+07	0	8.56862e+07	8.45565e+07	1.06407e+08	6.16103e+07
				394.301	686.874	353686404	5.97924e+08	7.63427e+08	8.05048e+08	7.68037e+08	2.36704e+08	1.02001e+08	1.84238e+08	7.97187e+07	147662984	1.6714e+08	1.82439e+08	224731961	2.65996e+08	2.51147e+08	3.55275e+08	1.8867e+08
				394.301	661.622	9.34328e+08	1137667668	1282353704	1443543564	1108022196	6.91778e+08	1.0236e+08	2.2905e+08	1.11271e+08	4.03542e+08	162189785	2.3255e+08	1.04695e+08	2.0648e+08	1.70369e+08	2.72407e+08	2.35117e+08
				394.301	642.402	1603204738	3910596244	1199798090	2655735469	1414745128	243613694	8.80045e+07	220043605	8.36193e+07	2.24514e+08	2.26694e+08	2.13423e+08	1.12296e+08	183518699	2.11254e+08	2.06361e+08	193937337
				394.301	628.74	1811493431	2115426560	1668604021	2784329416	1303880817	195115333	7.09392e+07	3.7571e+08	7.24726e+07	2.90674e+08	1.90121e+08	1.80727e+08	2.22161e+08	2.01457e+08	3.2756e+08	1.75306e+08	1.83896e+08
				394.301	615.85	2056893197	2752064222	1355960044	1507629877	633071048	1.81006e+08	7.07853e+07	1.64006e+08	6.83922e+07	2.4854e+08	120099395	1.61675e+08	1.31318e+08	4.38686e+08	1.79957e+08	1.61298e+08	1.69556e+08
				394.301	593.043	2060469552	1545357070	2456290914	1072951729	1.51675e+08	1.35433e+08	4.98129e+07	1.1292e+08	57442460	1.13262e+08	1.31106e+08	1.10992e+08	8.81199e+07	1.11e+08	1.29098e+08	1.40495e+08	1.16301e+08
				281.197	1513.09	111454	223190	165076	278888	158589	168876	83346.2	227443	153891	215751	168588	155030	69791.2	345829	174408	275275	297622
				321.261	1512.89	84537.4	177522	107266	180534	100936	121798	65806.3	108876	86912.2	149327	89201.8	80968.8	29220.3	301587	125822	78327	112099
				363.308	1512.62	67792.1	121798	113092	158416	123182	116576	56360.8	110231	61877.6	112003	77314.8	66406.1	21112.6	201892	103517	97430.2	89085.4
				341.304	1511.59	89826	163642	183271	253800	254762	346378	110972	245591	116033	158583	122418	96229	57327	290464	111781	126846	157328
				313.273	1511.56	128243	249594	232642	332463	318286	379189	166334	349432	114270	198574	120231	111516	101330	380400	136214	94194.3	197532
		Eucalyptin	-1.84236	327.122	1511.48	68548.2	145347	116363	155953	119132	120076	63763.8	119324	76517.4	125455	84682.1	74504.3	15700.2	206890	110974	104487	109109
				551.504	1510.66	91526	171483	119989	113357	158379	190704	90889.2	175953	96312.2	147177	97640.9	95164.3	61626.1	131703	74770.4	76416	101666
				579.536	1510.59	78070.2	82092	96261.3	90731.8	111257	90706.3	62203	111409	72612.9	119172	65851.9	67842	36459.6	122985	62825	65449	87180.5
		Docosanedioic acid	0.854973	371.316	1510.27	92783.5	198487	111443	219012	146800	138760	66710.9	119698	78308.4	124047	86090	81594	29212.4	238620	111010	117664	115057
		3-Deoxyvitamin D3	-2.27419	369.351	1510.1	85787.5	107771	181025	205961	167023	261328	253680	271002	111926	98153.3	78788.2	100557	153765	189775	97352.5	118108	120692
				338.341	1509.9	149735	185710	161140	229206	193102	282516	137112	199146	159054	192270	133664	123335	87259.4	346654	177798	218630	221691
				988.836	1498.37	0	0	0	586001	535591	315101	3.83281e+06	1.70893e+06	579188	0	372170	0	912648	507105	247850	0	0
		PC(9:0/0:0)	-23.2776	398.221	1498.36	1.80628e+06	1.346e+06	1.50263e+06	1.71672e+06	1.35175e+06	2.08596e+06	2.00984e+06	2.75105e+06	2.75768e+06	2.54835e+06	1.88591e+06	2.87878e+06	2.33313e+06	1.77261e+06	2.54461e+06	2.117e+06	1.86885e+06
				267.185	1498.35	2.21277e+08	4.69333e+08	9.18821e+07	1.43166e+08	1.61716e+08	1.99851e+08	133149602	1.32491e+08	1.47891e+08	5.26732e+08	1.07586e+08	6.36385e+08	8.43443e+07	1.33662e+08	6.06328e+08	1.81453e+08	1.86203e+08
				268.188	1498.35	2.518e+07	2.2649e+07	1.36158e+07	2.65695e+07	26553337	2.4728e+07	2.70312e+07	2.51135e+07	3.69023e+07	1.78755e+07	1.94399e+07	2.55012e+07	1.66698e+07	2.50906e+07	2.02992e+07	2.65863e+07	2.46669e+07
				653.323	1498.34	2.93009e+06	4.17705e+06	2.94809e+06	5.21386e+06	3.8614e+06	3.24751e+06	4.57837e+06	4.00459e+06	5.57145e+06	3.55701e+06	3.25692e+06	4.10649e+06	1.29729e+06	4.14846e+06	3.99508e+06	5.24808e+06	5.59789e+06
		PC(12:0/15:1(9Z))	-10.3465	662.469	1498.33	3.33349e+06	3.49744e+06	2.82557e+06	6.34345e+06	8.33785e+06	1.23367e+07	9.22504e+06	6.46186e+06	5.16677e+06	3.64496e+06	4.17593e+06	7.37442e+06	6.07414e+06	8.87268e+06	6.68894e+06	7.33279e+06	4.12767e+06
				327.251	1498.32	7.77276e+06	4.18939e+06	2.53941e+06	4.35287e+06	5.1629e+06	2.377e+06	1.22767e+06	1.04321e+06	1.78837e+06	642474	1.62981e+06	1.85268e+06	0	2.33896e+06	1.90543e+06	2.06403e+06	493893
		9-deoxy-9-methylene-16,16-dimethyl -PGE2	-7.81173	379.281	1498.32	9.39313e+06	8.69729e+06	8.22503e+06	1.17609e+07	7.99665e+06	1.3096e+07	9.62094e+06	1.06901e+07	1.06865e+07	1.69042e+07	7.14589e+06	1.22128e+07	1.23675e+07	1.11836e+07	1.04064e+07	9.93754e+06	1.16457e+07
		Hexacosanedioic acid	-0.123726	427.378	1498.32	1.27757e+07	1.1237e+07	7.80263e+06	1.34659e+07	1.42296e+07	1.91621e+07	9.04103e+07	3.0966e+07	2.65304e+07	1.63499e+07	1.4779e+07	5.57957e+07	1.17803e+07	3.97258e+07	3.28041e+07	5.49319e+07	9.28527e+07
				535.341	1498.27	3.12619e+06	3.8149e+06	2.2293e+06	6.25442e+06	4.0915e+06	4.52387e+06	3.84258e+06	4.93991e+06	5.47279e+06	4.69473e+06	3.73129e+06	5.31795e+06	1.82634e+06	7.82703e+06	1.51791e+07	6.02217e+06	5.90228e+06
				393.297	1498.27	3.76541e+08	3.53017e+08	2.31236e+08	5.05302e+08	3.96495e+08	4.61661e+08	3.18484e+08	352816886	520828342	3.06977e+08	2.44094e+08	1557315773	714076127	3.54665e+08	4.04549e+08	3.7267e+08	6.44953e+08
				229.141	1498.21	9.94097e+06	6.19125e+06	2.05387e+06	3.25503e+06	3.08894e+06	2.63454e+06	818292	1.45321e+06	1.13521e+06	1.02293e+06	501276	985014	9.38875e+06	2.59299e+06	915511	1.26721e+06	902036
				325.159	1498.21	105797252	9.7023e+07	6.37594e+07	1.53067e+08	1.03194e+08	1.33124e+08	1.06238e+08	2.67516e+08	1.25093e+08	2.93424e+08	6.43231e+07	5.30885e+08	2.20771e+08	8.35184e+07	1.29674e+08	162602358	8.55785e+07
		Stoloniferone G	-8.07653	461.322	1498.21	7.13542e+06	7.43534e+06	4.3659e+06	1.45666e+07	6.38866e+06	9.24872e+06	4.84167e+06	1.28209e+07	6.27252e+06	6.97431e+06	6.09068e+06	1.03003e+07	9.35503e+06	7.56395e+06	7.61112e+06	7.42905e+06	7.58198e+06
		1alpha-hydroxy-22-[3-(1-hydroxy-1-methylethyl)phenyl]-23,24,25,26,27-pentanorvitamin D3 / 1alpha-hydroxy-22-[3-(1-hydroxy-1-methylethyl)phenyl]-23,24,25,26,27-pentanorcholecalciferol	-6.80047	465.333	1498.21	9.90326e+06	1.53658e+07	8.08138e+06	4.93243e+07	9.62081e+06	1.45826e+07	1.07974e+07	1.18192e+07	1.51785e+07	1.25444e+07	1.88467e+07	113106695	9.80625e+06	2.63856e+07	3.94166e+07	2.05754e+07	1.85822e+07
				479.335	1498.21	1.25549e+07	1.72948e+07	9.72469e+06	2.36075e+07	1.42196e+07	1.54205e+07	2.24624e+07	1.29869e+07	1.3648e+07	1.77248e+07	1.15294e+07	1.64486e+07	1.77816e+07	2.28521e+07	1.46522e+07	3.2326e+07	1.36419e+07
				498.19	1498.21	1.50351e+07	1.89616e+07	1.40237e+07	2.65145e+07	2.90071e+07	3.35247e+07	2.71507e+07	2.96763e+07	3.92685e+07	3.60427e+07	2.42977e+07	2.59169e+07	8.90189e+07	2.61829e+07	3.08112e+07	3.11049e+07	2.88897e+07
				770.852	1498.21	8.34933e+06	6.54463e+06	2.94451e+06	3.07745e+06	4.19721e+06	5.06677e+06	386238	1.18933e+06	1.05389e+06	582994	379247	987203	1.55626e+06	2.65803e+06	201995	641934	0
				1431.34	1498.21	1.33416e+07	1.88506e+07	1.18856e+07	8.25707e+06	1.76762e+07	8.42646e+06	1.34213e+06	1.15323e+07	3.8874e+06	7.93418e+06	1.50939e+06	1.35223e+06	7.48724e+06	2.42246e+06	1.99279e+06	1.55132e+06	1.15614e+06
		Stearoylcarnitine	17.3839	428.381	1498.2	4.9092e+06	3.05772e+06	1.5816e+06	3.83141e+06	3.32355e+06	4.96871e+06	5.57045e+06	6.23833e+06	1.02087e+07	4.75199e+06	3.82377e+06	7.01666e+06	1.86606e+06	5.96202e+06	7.36809e+06	7.82385e+06	8.52066e+06
				385.293	1498.18	3.11025e+07	2.5257e+07	1.59663e+07	3.0159e+07	2.23121e+07	1.6524e+07	1.1842e+07	1.29325e+07	1.751e+07	4.23588e+07	9.20244e+06	3.41925e+07	3.54039e+07	1.52691e+07	1.36199e+07	9.76194e+06	1.00482e+07
		Teasterone	-4.9356	449.36	1498.18	3137376371	2948250955	2239794344	5100817684	3579938494	6140696889	3105603640	3010993007	4810364610	4307689529	2387644765	5448182438	6456541786	3295907195	3719419907	6134176587	5633034734
		N-(1,1-dimethyl-2-hydroxy-ethyl) arachidonoyl amine	-8.51456	376.318	1498.16	9.43613e+06	2.03662e+07	4.50224e+06	8.08592e+06	7.21207e+06	3.13484e+07	5.31824e+06	6.14651e+06	2.33505e+07	5.33478e+06	4.20366e+06	3.86811e+06	1.03767e+07	6.51424e+06	5.8947e+06	5.58673e+06	6.4468e+06
		N-palmitoyl histidine	-14.1511	394.301	1498.14	8.10867e+07	8.595e+07	5.3222e+07	9.662e+07	8.32964e+07	158596829	1.00147e+08	8.27803e+07	139978863	6.37405e+07	6.114e+07	9.15186e+07	1.71631e+08	8.81333e+07	8.79599e+07	9.22004e+07	3.40659e+08
				447.904	1498.09	14812869	1.32022e+07	9.8927e+06	2.41428e+07	1.31109e+07	1.57627e+07	8.53327e+06	9.51229e+06	9.04741e+06	8.34717e+06	6.77389e+06	9.42652e+06	1.09921e+07	1.33087e+07	1.34896e+07	2.16916e+07	1.08948e+07
		(-)-Asbestinine 2	-6.46236	477.318	1498.06	5.39852e+07	3.1063e+07	2.24575e+07	3.53953e+07	3.60895e+07	5.62122e+07	2.38316e+07	3.10209e+07	2.93945e+07	1.2412e+08	2.33729e+07	2.50239e+07	3.02855e+07	3.17346e+07	2.97663e+07	3.16548e+07	1.27608e+08
		Octadecyl fumarate	-5.6014	369.298	1497.96	1.09328e+07	1.01994e+07	5.35882e+06	1.51036e+07	7.79992e+06	6.98468e+06	4.36857e+06	5.92555e+06	8.13255e+06	4.83307e+06	3.66552e+06	5.63784e+06	1.94529e+07	5.87256e+06	5.61425e+06	4.37578e+06	5.18163e+06
		phylloquinone	19.3684	451.366	1497.96	2.13465e+08	1.30544e+08	1.01074e+08	2.26266e+08	159803662	2.51632e+08	1.35954e+08	2.77589e+08	2.28998e+08	5.35562e+08	9.22138e+07	2.13997e+08	2.95427e+08	1.43094e+08	163280374	1.50773e+08	2.78577e+08
				250.177	1497.94	9.6947e+06	5.87635e+06	3.64161e+06	8.60666e+06	5.56547e+06	5.14223e+06	3.52038e+06	4.6388e+06	5.11434e+06	5.43478e+06	3.46657e+06	4.20606e+06	6.23734e+06	5.42051e+06	4.68085e+06	4.08556e+06	5.28415e+06
				1041.55	1497.94	4.03888e+06	2.05564e+07	3.08184e+06	4.50209e+06	3.46458e+06	6.03281e+06	6.00717e+06	5.65248e+06	6.66286e+06	6.36013e+06	6.2921e+06	6.6216e+06	5.10706e+06	6.18939e+06	6.80999e+06	6.10474e+06	3.03824e+06
				661.463	1497.92	9.71855e+06	1.21301e+07	8.87148e+06	2.41542e+07	1.22538e+07	2.51814e+07	2.38345e+07	2.58197e+07	3.20314e+07	1.80126e+07	1.18006e+07	1.48011e+07	1.91512e+07	2.46978e+07	1.83166e+07	1.67262e+07	3.62489e+07
				1432.34	1497.68	9.4828e+06	1.54104e+07	1.07145e+07	6.41351e+06	1.28573e+07	6.46373e+06	1.66426e+06	1.06533e+07	2.47634e+06	4.80689e+06	928052	1.06261e+06	5.08146e+06	1.84805e+06	2.40402e+06	2.71164e+06	1.04611e+06
				473.345	1497.67	2.42425e+07	1.98985e+07	1.14075e+07	1.84147e+07	1.73993e+07	2.70667e+07	1.35808e+07	3.70498e+07	2.14554e+07	1.06041e+07	9.75104e+06	4.4568e+07	2.62071e+07	1.46613e+07	1.41439e+07	1.25546e+07	9.31515e+06
				161.018	1497.64	7.62162e+06	3.3603e+06	1.79101e+06	2.11997e+06	1.61001e+06	1.00255e+06	895395	816667	562794	644980	391776	660664	5.33716e+06	1.39046e+06	810996	390203	441968
				352.897	1497.62	4.92136e+06	6.06665e+06	2.54927e+06	5.71389e+06	3.2989e+06	4.24405e+06	1.74205e+06	1.96482e+06	1.8434e+06	1.77155e+06	1.53387e+06	1.89235e+06	5.84157e+06	3.45595e+06	1.62744e+06	2.4057e+06	1.28503e+06
				499.193	1497.6	1.36785e+06	2.10179e+06	1.48096e+06	2.81555e+06	3.37813e+06	3.81145e+06	2.60463e+06	4.03679e+06	2.97475e+06	4.16823e+06	3.60148e+06	1.99249e+07	1.14775e+06	3.85583e+06	5.47887e+06	5.71003e+06	3.90025e+06
				218.108	1497.54	2.91721e+07	2.12318e+07	1.91117e+07	2.0272e+07	2.43658e+07	3.30564e+07	2.04867e+07	2.3973e+07	1.93064e+07	1.1306e+07	1.70563e+07	2.00143e+07	4.0114e+07	2.02694e+07	4.98018e+07	2.40641e+07	2.21631e+07
		3-hydroxyarachidonoylcarnitine	12.1795	464.343	1497.54	5.35369e+07	3.62839e+07	2.48257e+07	6.08765e+07	4.20845e+07	6.63966e+07	3.88829e+07	2.92765e+07	5.51531e+07	4.00096e+07	2.41755e+07	3.53852e+07	1.8176e+08	3.64001e+07	3.48912e+07	3.59354e+07	5.04376e+07
				156.954	1497.43	5.10685e+06	5.4144e+06	2.97022e+06	3.31398e+06	2.8574e+06	3.25673e+06	1.528e+06	3.14269e+06	3.09138e+06	2.60192e+06	1.75359e+06	2.10763e+06	9.42924e+06	1.87023e+06	2.00541e+06	4.13179e+06	2.53918e+06
				335.219	1497.22	6.05654e+07	4.11891e+07	3.19525e+07	6.76886e+07	7.38783e+07	7.55716e+07	3.94506e+07	4.62704e+07	5.95026e+07	1.39881e+08	3.25653e+07	1.18033e+08	8.54184e+07	4.28699e+07	5.09042e+07	7.65896e+07	7.58854e+07
				349.184	1497.14	6.16695e+08	3.60618e+08	2.53117e+08	6.34279e+08	4.93306e+08	6.8218e+08	4.76726e+08	1297896524	5.4432e+08	1422374359	4.09801e+08	2869016940	3.48026e+08	3.79737e+08	5.41768e+08	4.67989e+08	2186401063
				639.329	1497.14	2.21963e+07	3.08025e+07	1.97116e+07	6.26348e+07	3.25751e+07	5.1673e+07	3.59685e+07	1.02939e+08	5.99057e+07	4.45861e+07	2.34713e+07	2.70512e+07	6.14828e+07	3.67054e+07	3.47323e+07	7.77067e+07	2.90187e+07
				471.171	1497.13	2.22888e+07	1.30855e+07	6.49686e+06	1.54128e+07	1.74303e+07	1.54059e+07	9.94973e+06	8.08068e+06	1.26077e+07	6.44803e+06	7.50207e+06	1.07846e+07	3.52611e+07	6.31791e+06	8.2232e+06	1.39492e+07	8.30908e+06
				415.217	1497.12	1.81592e+07	1.74408e+07	1.15983e+07	1.82786e+07	3.13494e+07	3.47494e+07	1.97491e+07	1.52701e+07	2.80016e+07	3.79311e+07	1.31191e+07	7.64932e+07	3.71882e+07	1.73023e+07	1.3789e+07	1.76092e+07	3.44409e+07
				443.222	1497.12	2.49752e+08	1.48282e+08	1.02285e+08	2.60275e+08	177462329	2.99001e+08	1.63393e+08	4.53468e+08	225413396	1.47426e+08	112263906	1.7439e+08	3.66429e+08	1.4993e+08	1.71636e+08	1.83067e+08	1.54477e+08
		Didrovaltratum	-7.59651	425.214	1497.1	7.36747e+07	8.34929e+07	5.9087e+07	1.34572e+08	9.67562e+07	1.18639e+08	9.70217e+07	2.5942e+08	1.33065e+08	1.12658e+08	6.63896e+07	3.34253e+08	1.93322e+08	8.65976e+07	9.78274e+07	9.20591e+07	336870915
		2,5-Dichloro-4-oxohex-2-enedioate	2.04573	226.951	1497.08	154478496	1.04226e+08	7.93794e+07	420126368	8.46605e+07	1.23845e+08	6.34206e+07	5.86963e+07	5.56443e+07	2.77394e+07	3.77695e+07	4.05155e+08	1.09052e+08	7.33655e+07	5.57303e+07	2.597e+08	48509313
		Methylmalonylcarnitine	21.1889	262.134	1497.08	102544903	6.39831e+07	4.30258e+07	1.00363e+08	7.02621e+07	1.78752e+08	8.443e+07	8.20678e+07	9.19185e+07	6.97625e+07	6.08571e+07	1.19175e+08	6.94401e+07	6.25851e+07	8.51745e+07	1.85137e+08	7.64884e+07
				820.673	1497.08	7.63467e+06	8.56586e+06	5.69467e+06	1.2276e+07	1.16831e+07	1.67942e+07	6.27e+06	8.37156e+06	1.2042e+07	3.55529e+07	9.94897e+06	1.49407e+07	1.46146e+07	1.11057e+07	2.91591e+07	1.11863e+07	1.29487e+07
				419.277	1497.08	2.35435e+07	2.1795e+07	1.7197e+07	3.66419e+07	2.99118e+07	3.34274e+07	2.57283e+07	3.15236e+07	4.04618e+07	3.3058e+07	2.03868e+07	1.14101e+08	6.9625e+07	2.43578e+07	2.51091e+07	5.43787e+07	1.1444e+08
		Stoloniferone F	-7.2229	463.338	1497.07	1.95467e+08	1.21401e+08	8.6252e+07	2.1964e+08	1.41028e+08	2.21779e+08	1.11986e+08	1.07992e+08	1.77056e+08	4.35934e+08	8.2582e+07	9.80907e+07	2.82229e+08	1.25549e+08	1.18587e+08	1.46154e+08	116796963
				158.964	1497.06	1.84069e+07	5.4336e+07	1.36504e+07	1.46236e+07	1.49229e+07	2.17205e+07	1.27202e+07	1.16136e+07	7.66983e+06	7.67176e+06	6.2807e+06	8.48444e+06	2.1747e+07	1.27628e+07	9.78675e+06	1.48366e+07	1.10153e+07
		12-Oxo-20-trihydroxy-leukotriene B4	-8.84485	383.203	1497.06	5.81004e+06	4.10019e+06	3.10319e+06	9.15064e+06	1.05148e+07	9.20042e+06	1.62371e+07	1.17977e+07	2.77165e+07	5.39776e+06	4.88988e+06	8.0803e+06	7.89677e+06	5.84929e+06	5.85517e+06	1.23813e+07	5.3276e+06
		(24R)-1alpha,24,25-trihydroxy-22-oxavitamin D3 / (24R)-1alpha,24,25-trihydroxy-22-oxacholecalciferol	-6.90448	435.307	1497.06	8.51993e+06	8.90122e+06	6.41163e+06	1.43089e+07	8.00066e+06	9.56474e+06	1.03096e+07	9.15044e+06	1.24024e+07	6.22354e+06	6.76857e+06	9.01196e+06	9.70416e+06	9.84129e+06	9.76875e+06	9.69786e+06	1.47594e+07
		26,26,26,27,27,27-hexafluoro-1alpha,24-dihydroxyvitamin D3 / 26,26,26,27,27,27-hexafluoro-1alpha,24-dihydroxycholecalciferol	14.964	525.288	1497.06	6.22501e+06	5.38799e+06	4.41009e+06	5.98632e+06	5.9445e+06	9.29895e+06	4.12896e+06	5.94917e+06	6.9417e+06	4.68529e+06	5.29478e+06	2.84394e+07	6.87712e+06	5.13196e+06	4.40941e+06	1.27683e+07	4.04603e+06
				812.755	1497.06	3.19195e+06	1.60536e+06	2.28042e+06	3.48774e+06	3.40769e+06	9.2955e+06	4.36641e+06	2.14814e+06	1.90275e+06	1.70779e+06	960239	3.02563e+06	1.07938e+07	1.32714e+06	563582	571185	0
				813.757	1497.06	171208	0	255083	203577	870555	1.84271e+06	793446	257349	0	0	0	259645	356124	0	0	0	0
				917.794	1497.06	1.98128e+06	0	796034	1.67753e+06	1.15665e+06	3.88382e+06	1.74874e+06	1.58353e+06	265766	395057	0	0	310934	363453	0	0	0
		17-hydroxy-1-oxo-2,3-seco-androstan-3-oic acid	-7.66515	323.219	1497.06	4.18279e+06	5.64533e+06	2.06446e+06	3.89854e+06	3.51624e+06	4.17379e+06	2.50676e+06	2.87612e+06	3.08012e+06	3.95325e+06	2.43837e+06	2.99578e+06	4.28657e+06	2.17089e+06	2.71783e+06	3.64061e+06	4.29372e+06
		Glyceryl lactooleate	-6.28971	429.318	1497.05	2.71333e+07	2.23868e+07	1.37173e+07	2.25107e+07	1.6045e+07	5.71214e+07	1.35701e+07	3.57648e+07	1.25187e+07	8.85165e+06	1.09278e+07	3.57443e+07	3.33978e+07	1.5946e+07	5.10188e+07	1.38783e+07	9.17406e+06
		Acevaltrate	-16.617	481.199	1497.05	3.69236e+07	4.42506e+07	3.2785e+07	7.49619e+07	5.30157e+07	8.34102e+07	9.74356e+07	47525449	5.86796e+07	1.23197e+08	2.61333e+07	7.21622e+07	5.01737e+07	4.35926e+07	3.80663e+07	5.64402e+07	4.25635e+07
				1507.37	1497.05	44567974	5.35419e+07	3.82812e+07	2.52794e+07	4.32641e+07	3.33064e+07	1.40126e+07	2.75573e+07	1.20468e+07	2.78882e+07	7.65997e+06	1.2381e+07	2.02033e+07	1.40788e+07	9.91729e+06	9.20876e+06	4.96848e+06
				216.923	1497.05	1.40902e+07	4.204e+07	8.29409e+06	8.23811e+06	1.04274e+07	1.3883e+07	5.36272e+06	8.39758e+06	5.75609e+06	1.25743e+07	7.19668e+06	2.9486e+07	1.91975e+07	1.2569e+07	8.01644e+06	1.0325e+07	1.4039e+07
		PI(16:0/22:1(11Z))	-19.33	893.594	1497.05	1.81809e+06	3.08012e+06	1.18408e+06	4.914e+06	3.68551e+06	4.33572e+06	7.86992e+06	5.34923e+06	4.46579e+06	3.98387e+06	3.00462e+06	4.22057e+06	5.57137e+06	4.54292e+06	5.22449e+06	4.52282e+06	1.68783e+06
				167.26	1497.04	1.63684e+06	2.06597e+06	1.60431e+06	873068	1.61394e+06	1.0095e+06	113069	962185	330551	881287	40285.9	249205	438585	347351	126972	108864	0
				167.371	1497.04	1.33214e+06	1.79311e+06	1.353e+06	561425	1.33314e+06	848868	79768.8	587390	0	541488	0	0	438857	221346	0	165.768	0
		13-keto-9Z-octadecenoic acid	-8.78884	297.24	1497.04	1.36521e+07	9.56159e+06	4.56644e+06	1.01136e+07	9.22855e+06	4.70936e+06	2.01991e+06	3.17909e+06	3.28219e+06	2.32067e+06	3.26672e+06	2.98651e+06	1.48402e+07	4.70652e+06	4.29888e+06	4.84988e+06	3.71382e+06
				311.255	1497.04	5.40022e+07	1.05157e+07	4.82052e+06	5.91294e+06	7.8578e+06	6.94711e+06	3.43045e+06	3.68357e+06	5.11448e+06	2.9371e+06	2.18594e+06	3.42565e+06	1.72041e+07	4.70846e+06	4.41304e+06	4.2665e+06	2.73626e+06
		15S-HpEDE	-7.13072	341.266	1497.04	6.25561e+07	3.08201e+07	1.60135e+07	2.71813e+07	2.23165e+07	2.91372e+07	1.11877e+07	1.43672e+07	1.39119e+07	1.20991e+07	7.20738e+06	1.60708e+07	1.18395e+08	1.86193e+07	1.46181e+07	1.26082e+07	1.15695e+07
				369.185	1497.04	1.66696e+08	9.93312e+07	7.62333e+07	1.80293e+08	1.24872e+08	1.76439e+08	1.14439e+08	311282670	1.5071e+08	3.25893e+08	7.4856e+07	3.36665e+08	245398203	1.00412e+08	1.20282e+08	1.04175e+08	1.00419e+08
				407.277	1497.04	107871797	2.9235e+07	2.20552e+07	5.01131e+07	3.5679e+07	3.51633e+07	3.84568e+07	105229108	4.86669e+07	1.22433e+08	2.43604e+07	3.76062e+07	5.71006e+07	3.12336e+07	3.49267e+07	3.31561e+07	5.0802e+07
				438.24	1497.04	6.43997e+06	9.23125e+06	8.01381e+06	8.81851e+06	1.13971e+07	3.75959e+07	1.00108e+07	1.06287e+07	1.22622e+07	2.77957e+07	9.54164e+06	1.07874e+07	2.3534e+07	9.81914e+06	2.73823e+07	1.27535e+07	4.06487e+07
				444.226	1497.04	2.2523e+07	2.44757e+07	1.69625e+07	3.89551e+07	3.46521e+07	4.74823e+07	3.03743e+07	7.97344e+07	5.08373e+07	1.80153e+07	1.62678e+07	4.39836e+07	5.63897e+07	2.57003e+07	2.63484e+07	2.51021e+07	3.2642e+07
		(11Z,14Z)-eicosadienoylcarnitine	-9.93693	452.369	1497.04	1.67236e+07	2.0115e+07	1.15375e+07	2.71465e+07	2.15416e+07	2.50891e+07	1.95578e+07	1.53222e+07	2.52848e+07	6.01352e+07	1.13964e+07	2.54675e+07	2.45004e+07	1.58184e+07	1.91275e+07	1.37129e+07	1.82828e+07
		Daunorubicin	24.6577	528.199	1497.04	2.89646e+06	2.39781e+06	2.13401e+06	5.02925e+06	3.82396e+06	4.51959e+06	5.92974e+06	4.68072e+06	3.06814e+06	3.99261e+06	3.86103e+06	6.59498e+06	2.56754e+06	8.78551e+06	4.79112e+06	8.01587e+06	4.8862e+06
				545.402	1497.04	8.49242e+06	9.76162e+06	4.89176e+06	9.59762e+06	6.49932e+06	1.49464e+07	8.25806e+06	8.50832e+06	1.18328e+07	3.1657e+07	7.80855e+06	8.37959e+06	9.97235e+06	8.63133e+06	8.21045e+06	8.02108e+06	6.22593e+06
				625.314	1497.04	725811	1.46575e+06	1.6907e+06	2.50728e+06	1.63021e+06	3.04598e+06	1.93063e+06	3.22292e+06	4.00054e+06	2.53304e+06	2.54213e+06	3.65318e+06	1.85043e+06	3.10396e+06	3.32968e+06	3.19147e+06	1.32721e+06
		PA(O-20:0/22:2(13Z,16Z))	-22.0061	771.609	1497.04	9.04371e+06	7.38106e+06	3.80626e+06	7.40042e+06	6.34678e+06	9.89445e+06	1.89446e+07	7.61955e+06	6.88292e+06	5.34464e+06	5.64682e+06	7.03193e+06	1.11352e+07	8.96333e+06	7.17147e+06	7.04139e+06	5.35577e+06
				811.75	1497.04	4.51006e+06	3.10935e+06	5.39081e+06	7.70885e+06	7.54338e+06	1.672e+07	9.27086e+06	5.0641e+06	3.11186e+06	5.15929e+06	2.20292e+06	6.13176e+06	1.92402e+07	3.64119e+06	2.30406e+06	2.71355e+06	1.29947e+06
				908.776	1497.04	1.60546e+06	4.29334e+06	3.69207e+06	5.98291e+06	6.6553e+06	9.70917e+06	2.23426e+07	8.81976e+06	2.86772e+07	4.87277e+06	2.4933e+06	2.80408e+06	6.54391e+06	6.56987e+06	4.26408e+06	4.79932e+06	2.79051e+06
				1504.36	1497.04	6.04545e+07	7.31519e+07	4.95499e+07	3.33495e+07	6.16824e+07	4.16568e+07	1.61823e+07	3.56215e+07	1.99417e+07	3.65239e+07	1.04267e+07	1.66013e+07	2.86128e+07	2.20813e+07	1.4073e+07	1.19188e+07	8.89472e+06
				1505.36	1497.04	7.19428e+07	8.56665e+07	5.89709e+07	3.77368e+07	7.20945e+07	4.83637e+07	2.16239e+07	4.52415e+07	2.08213e+07	4.05453e+07	1.24398e+07	1.81081e+07	3.48944e+07	2.20953e+07	1.72341e+07	1.55439e+07	1.13813e+07
				1506.37	1497.04	6.32498e+07	7.02753e+07	4.86926e+07	3.38198e+07	5.87278e+07	4.29816e+07	1.82614e+07	3.53952e+07	1.6461e+07	3.57241e+07	1.03528e+07	1.69033e+07	2.97472e+07	2.13111e+07	1.40293e+07	1.1652e+07	7.63394e+06
				1508.37	1497.04	2.64256e+07	3.14456e+07	2.28526e+07	1.48175e+07	2.61702e+07	1.97139e+07	7.07134e+06	1.80071e+07	8.56412e+06	1.72535e+07	5.15699e+06	6.62775e+06	1.20113e+07	8.22958e+06	3.79578e+06	7.11982e+06	3.76817e+06
				1509.36	1497.04	1.63087e+07	1.78052e+07	1.30129e+07	8.05048e+06	1.48802e+07	1.08619e+07	4.41142e+06	9.08101e+06	3.93715e+06	1.00356e+07	2.03798e+06	4.32389e+06	6.03014e+06	5.50453e+06	2.73146e+06	2.66116e+06	2.13367e+06
				1510.36	1497.04	6.72518e+06	1.01537e+07	6.36696e+06	4.87039e+06	7.04366e+06	5.62136e+06	1.28534e+06	4.73778e+06	1.75491e+06	4.26352e+06	1.15607e+06	1.31479e+06	3.61777e+06	2.04553e+06	1.38183e+06	231783	969660
				1522.34	1497.04	4.23934e+06	4.97131e+06	3.92249e+06	1.72419e+06	3.1063e+06	4.01799e+06	2.14693e+06	4.45195e+06	2.22819e+06	2.14322e+06	1.03544e+06	545580	604273	1.52344e+06	1.01685e+06	1.24633e+06	0
		PE-Cer(d15:2(4E,6E)/24:0(2OH))	12.2753	745.595	1497.04	4.22812e+06	4.97582e+06	2.065e+06	5.80676e+06	4.36381e+06	5.68548e+06	6.99563e+06	5.3039e+06	4.8317e+06	2.71503e+06	2.61301e+06	4.8003e+06	6.28621e+06	5.09022e+06	4.82817e+06	7.87807e+06	4.28293e+06
				167.037	1497.03	908748	1.34768e+06	1.07069e+06	348603	799502	380170	0	314585	191891	306276	0	0	557863	94309.9	0	0	83694.9
				169.135	1497.03	3.48136e+06	2.43637e+06	2.25564e+06	4.4285e+06	5.53168e+06	4.85251e+06	3.0838e+06	4.42843e+06	4.82644e+06	3.48699e+06	2.91757e+06	1.89066e+07	4.97583e+06	2.79773e+06	4.33156e+06	9.31881e+06	4.53179e+06
		Cucurbitacin P	-5.97145	521.344	1497.03	4.06397e+06	1.07776e+07	2.60472e+06	5.51357e+06	5.91073e+06	4.21202e+06	3.60853e+06	6.40633e+06	5.14244e+06	4.99718e+06	4.39138e+06	1.49981e+07	4.26577e+06	3.83566e+06	5.32669e+06	5.84075e+06	6.7621e+06
				876.734	1497.03	6.0519e+07	3.93482e+07	4.52093e+07	8.00698e+07	8.21734e+07	7.18921e+07	5.25994e+07	9.18139e+07	8.32668e+07	4.76361e+07	4.42323e+07	5.97322e+07	7.57664e+07	7.9395e+07	1.27514e+08	8.86024e+07	5.24915e+07
				997.527	1497.03	1.17387e+07	5.97147e+06	3.2179e+06	7.70841e+06	3.72743e+06	9.15786e+06	6.54011e+06	1.23335e+07	7.59627e+06	6.80292e+06	6.74516e+06	6.32425e+06	5.48324e+06	8.10627e+06	6.43615e+06	1.63555e+07	9.94133e+06
				1503.37	1497.03	4.04387e+07	5.25517e+07	3.69219e+07	2.37605e+07	4.31932e+07	2.78455e+07	1.22081e+07	2.79526e+07	1.24179e+07	2.46999e+07	7.57673e+06	1.09815e+07	1.93403e+07	1.35214e+07	9.30528e+06	8.4423e+06	4.14026e+06
				1523.34	1497.03	3.01123e+06	4.69197e+06	3.05315e+06	1.37891e+06	4.2379e+06	2.0696e+06	2.47248e+06	3.40424e+06	1.19534e+06	1.70762e+06	210637	647612	0	1.81891e+06	262744	0	0
		PC(5:0/5:0)	-18.5172	426.217	1497.02	4.23827e+07	1.65782e+07	1.46813e+07	2.98036e+07	2.25043e+07	3.01198e+07	1.80664e+07	5.74299e+07	1.80099e+07	1.71119e+07	1.27807e+07	3.45621e+07	3.8179e+07	2.26679e+07	19880242	2.28635e+07	1.98976e+07
		2-decaprenyl-6-methoxy-1,4-benzoquinone	1.89334	819.667	1497.02	2.19265e+07	2.09053e+07	2.28717e+07	2.62526e+07	3.76698e+07	2.65085e+07	2.79227e+07	2.87604e+07	5.09539e+07	3.44227e+07	2.23617e+07	3.34466e+07	3.39541e+07	3.23796e+07	4.34832e+07	3.42264e+07	3.70605e+07
				167.482	1496.97	533878	1.04586e+06	724908	165405	628535	646073	0	208093	86485.1	307702	0	0	109310	0	0	0	0
				356.285	1496.92	1.34844e+07	1.05426e+07	6.55543e+06	8.12676e+06	8.73584e+06	7.68696e+06	4.3478e+06	3.87575e+06	5.01914e+06	3.25925e+06	2.71016e+06	3.48073e+06	2.31392e+07	6.42779e+06	4.44025e+06	3.91427e+06	3.08893e+06
				533.366	1496.92	1.12674e+07	1.2765e+07	5.63006e+06	1.31458e+07	7.41052e+06	9.18452e+06	4.53673e+06	5.60542e+06	4.85134e+06	3.09099e+06	2.96306e+06	5.23025e+06	6.5397e+07	6.8916e+06	6.69821e+06	3.97827e+06	2.62469e+06
				336.222	1496.88	7.66063e+06	7.74192e+06	5.5282e+06	1.46667e+07	9.30401e+06	6.8675e+06	7.19573e+06	1.74475e+07	1.94143e+07	7.68306e+06	6.23133e+06	1.27723e+07	9.81025e+06	1.02998e+07	7.50962e+06	4.8716e+07	1.36037e+07
				164.92	1496.84	0	0	72125.7	531609	939657	1.07599e+06	4.28485e+06	8.0995e+06	5.21728e+06	3.84523e+06	2.94115e+06	1.2332e+07	0	1.28099e+06	3.74458e+06	4.70566e+06	6.39248e+06
		TG(17:2(9Z,12Z)/17:2(9Z,12Z)/20:4(5Z,8Z,11Z,14Z))[iso3]	22.4542	875.732	1496.84	1.04236e+08	6.81541e+07	8.14831e+07	1.35097e+08	1.4941e+08	1.24614e+08	8.47866e+07	1.60641e+08	1.39825e+08	1.31225e+08	7.40657e+07	1.06989e+08	2.08829e+08	139710904	2.07532e+08	1.52941e+08	1.37008e+08
		Matricin	24.0897	307.161	1496.78	1.03508e+07	1.1733e+07	9.17601e+06	1.07842e+07	1.51561e+07	2.1357e+07	1.38733e+07	1.16782e+07	1.55134e+07	1.70633e+07	1.10661e+07	2.99967e+07	1.20915e+07	1.20186e+07	1.89115e+07	1.42335e+07	1.1227e+07
		Ovalifolin	-6.21364	347.126	1496.7	4.4468e+06	4.85145e+06	2.40626e+06	1.11801e+07	2.90304e+06	3.4289e+06	3.1984e+06	3.22138e+06	4.27162e+06	4.30123e+06	2.26004e+06	5.01681e+06	3.30957e+06	3.92205e+06	2.89459e+06	4.14115e+06	3.36994e+06
				583.88	1496.7	1.19262e+07	1.48791e+07	9.64329e+06	1.40033e+07	2.4576e+07	1.57707e+07	7.0473e+06	8.77676e+06	7.38971e+06	7.09473e+06	5.12594e+06	8.08387e+06	2.21308e+07	1.29528e+07	8.65456e+06	8.75338e+06	7.56652e+06
				1511.36	1496.7	3.2065e+06	3.42493e+06	3.12706e+06	890698	2.9311e+06	2.1172e+06	0	1.77488e+06	208913	1.30132e+06	0	174877	818052	267310	0	0	0
				167.149	1496.68	1.58037e+06	1.5173e+06	1.51888e+06	636043	1.50246e+06	543881	92100.6	836436	334992	776507	295429	215623	296276	264083	467716	423333	134222
		PC(16:0/3:0)	-14.0404	552.358	1496.39	1.75073e+07	5.33018e+07	1.42077e+07	4.09504e+07	1.79767e+07	3.96593e+07	2.1901e+07	6.61318e+07	1.60955e+07	2.66067e+07	1.62478e+07	3.18212e+07	5.542e+07	2.16803e+07	1.8289e+07	6.51426e+07	2.65568e+07
				263.135	1496.34	1.07882e+07	8.51147e+06	4.47905e+06	6.59111e+06	7.45388e+06	1.24534e+07	2.44575e+07	2.37932e+07	1.13638e+07	2.25876e+07	7.24758e+06	6.93753e+06	1.83742e+07	7.15732e+06	8.3599e+06	7.66526e+06	2.57668e+07
				370.189	1496.33	1.60589e+07	1.35945e+07	8.78163e+06	1.79966e+07	2.45413e+07	2.43275e+07	4.9583e+07	1.30354e+07	1.49366e+07	9.37891e+06	8.12286e+06	2.15533e+07	2.87227e+07	1.24947e+07	1.44591e+07	1.33976e+07	1.51902e+07
		26,26,26-trifluoro-25-hydroxy-27-norvitamin D3 / 26,26,26-trifluoro-25-hydroxy-27-norcholecalciferol	-1.89398	441.297	1496.33	2.56518e+07	2.34911e+07	1.24221e+07	1.87611e+07	2.24051e+07	1.1148e+07	3.92852e+06	5.33859e+06	4.88786e+06	3.2391e+06	2.77632e+06	4.78915e+06	4.29372e+07	1.29053e+07	6.47772e+06	3.17708e+06	4.93591e+06
				400.311	1496.32	1.24362e+07	1.18598e+07	5.28975e+06	9.4697e+06	7.70206e+06	9.13191e+06	3.64053e+06	4.63899e+06	2.84093e+06	3.46527e+06	3.84877e+06	1.18488e+07	1.6655e+07	6.01952e+06	3.80109e+06	3.15393e+06	3.27543e+06
				719.852	1496.32	8.03744e+06	1.59341e+07	5.27672e+06	6.76947e+06	7.70832e+06	5.88702e+06	2.66762e+06	3.62739e+06	3.29304e+06	3.14793e+06	2.85248e+06	6.52855e+06	5.23376e+06	7.68404e+06	4.16936e+06	5.08597e+06	1.61659e+06
		Stoloniferone J	18.6097	459.355	1495.78	4.74205e+06	2.73622e+06	2.4603e+06	8.10617e+06	6.55934e+06	6.51141e+06	1.09229e+07	4.99736e+06	9.25862e+06	7.84434e+06	5.77773e+06	8.99046e+06	8.07889e+06	5.98822e+06	8.49618e+06	9.77451e+06	7.79971e+06
		2-Decene-4,6-diynoic acid, methyl ester, (E)-	-14.8082	177.088	1495.77	4.78218e+06	6.44636e+06	3.18497e+06	8.22632e+06	8.79459e+06	1.55228e+07	7.48132e+06	1.52641e+07	1.24365e+07	1.02847e+07	6.6024e+06	1.36381e+07	5.39806e+06	9.27479e+06	1.13909e+07	1.42309e+07	1.21672e+07
				514.483	1495.77	5.80145e+06	5.60479e+06	3.45463e+06	7.72324e+06	6.37467e+06	1.15434e+07	9.3539e+06	2.93341e+07	1.11214e+07	7.6854e+06	5.30814e+06	8.09644e+06	3.4744e+06	6.58554e+06	1.45653e+07	3.28066e+07	1.02587e+07
				1524.34	1495.77	2.13385e+06	2.20424e+06	1.87629e+06	600110	995067	486588	671053	2.47741e+06	0	403103	155738	185331	0	965324	684938	0	0
				414.216	1495.75	1.99048e+08	1.20821e+08	9.04613e+07	1.9577e+08	1.50284e+08	245074405	1.50861e+08	4.3437e+08	1.98747e+08	4.13296e+08	1.11509e+08	295620950	1.55395e+08	1.30085e+08	1.51481e+08	2.90751e+08	1.29657e+08
				1500.41	1495.75	2.48417e+06	1.65968e+06	886866	701545	1.33641e+06	827588	477183	3.06086e+06	1.0163e+06	1.43116e+06	167197	240337	0	668943	399283	237602	0
				672.577	1495.74	0	0	3.72624e+06	4.02741e+06	448590	2.94876e+06	2.26635e+07	5.21103e+06	1.45568e+06	531014	292939	1.0739e+06	3.04441e+06	1.04093e+06	198792	846884	612751
				787.404	1495.74	3.91336e+06	1.30224e+07	2.85213e+06	5.69684e+06	5.63812e+06	5.7943e+06	6.66925e+06	1.10223e+07	6.91061e+06	8.61348e+06	5.93423e+06	6.70165e+06	3.30569e+06	1.11162e+07	5.69276e+06	4.84692e+06	5.06773e+06
		PGF1beta	-6.89444	357.261	1495.74	2.78769e+07	2.39658e+07	1.16199e+07	1.88435e+07	1.47714e+07	2.45594e+07	5.19453e+06	7.49899e+06	1.15474e+07	6.1545e+06	4.92653e+06	6.88997e+06	9.07105e+07	1.26593e+07	3.36496e+07	6.6954e+06	4.55734e+06
		3-Dehydroteasterone	-6.85285	447.344	1495.74	1.39488e+08	3.1971e+07	1.58184e+07	2.98324e+07	2.04147e+07	2.78064e+07	1.07522e+07	1.39817e+07	13934824	1.30855e+07	8.57367e+06	9.08518e+06	1.03679e+08	1.92976e+07	1.44579e+07	1.15098e+07	1.20644e+07
				596.384	1495.74	1.26999e+07	2.00199e+07	8.86718e+06	3.42098e+07	1.62262e+07	2.68791e+07	1.72574e+07	5.41136e+07	43561813	1.61109e+07	1.31329e+07	1.57166e+07	3.66516e+07	1.82469e+07	1.73776e+07	1.40049e+07	1.68117e+07
				1320.16	1495.74	0	0	1.96219e+06	3.14129e+06	265508	1.89535e+06	2.07851e+07	3.67254e+06	1.18712e+06	0	0	483531	358453	830588	403842	936622	0
				397.217	1495.73	2.4763e+07	2.18413e+07	1.32376e+07	2.0692e+07	3.39566e+07	3.54127e+07	2.26255e+07	1.79633e+07	1.68495e+07	2.13858e+07	1.57934e+07	2.74936e+07	3.87102e+07	1.81642e+07	5.59519e+07	8.84957e+07	1.75968e+07
		20:5 Cholesteryl ester	-3.93161	671.574	1495.73	215286	730956	7.20652e+06	9.69073e+06	2.82129e+06	5.18894e+06	4.83468e+07	1.0522e+07	4.17172e+06	1.43106e+06	691841	3.84664e+06	6.22427e+06	3.80216e+06	2.22396e+06	2.74574e+06	1.86728e+06
		Euchrenone a14	0.347624	473.232	1495.73	1.77357e+07	1.71834e+07	1.38366e+07	2.60071e+07	2.29484e+07	3.40956e+07	1.98036e+07	5.83155e+07	2.50505e+07	6.21071e+07	1.35043e+07	6.86979e+07	1.62373e+07	1.70587e+07	1.86042e+07	2.02653e+07	1.80165e+07
		TG(17:2(9Z,12Z)/17:2(9Z,12Z)/20:3(8Z,11Z,14Z))[iso3]	11.7332	877.738	1495.73	1.61134e+07	8.77925e+06	1.13341e+07	1.90217e+07	2.52418e+07	2.61511e+07	2.58786e+07	2.50231e+07	2.18572e+07	4.76607e+07	1.59096e+07	2.56031e+07	3.45987e+07	2.91852e+07	1.99724e+07	2.63732e+07	2.09504e+07
				1520.34	1495.73	1.95616e+06	3.61997e+06	3.25107e+06	1.41444e+06	2.91476e+06	2.9665e+06	1.9259e+06	3.18298e+06	1.44411e+06	3.73094e+06	1.19035e+06	539985	528394	1.25199e+06	469861	763837	0
				1521.34	1495.73	4.32885e+06	4.95994e+06	4.50565e+06	2.1345e+06	4.43139e+06	3.1093e+06	2.8908e+06	4.36775e+06	2.95931e+06	3.83239e+06	742473	1.85092e+06	725567	1.87468e+06	513325	543456	0
		PC(17:1(10Z)/0:0)	-12.2713	508.334	1495.72	1.30456e+07	4.39954e+07	1.61344e+07	2.1742e+07	1.70493e+07	2.88958e+07	1.68001e+07	1.60432e+07	2.92679e+07	2.47028e+07	1.22292e+07	5.42802e+07	2.18278e+07	1.56032e+07	3.05505e+07	4.82694e+07	3.19571e+07
				566.889	1495.72	1.58541e+07	1.93465e+07	1.08406e+07	1.80876e+07	2.1631e+07	3.55021e+07	5.6722e+06	6.51314e+06	6.52524e+06	9.44736e+06	3.57392e+06	4.09191e+06	1.45407e+07	1.24886e+07	7.60239e+06	5.85692e+06	3.35378e+06
				663.465	1495.72	3.12439e+07	8.91724e+06	7.72324e+06	1.45669e+07	8.80602e+06	1.06074e+07	7.26973e+06	6.77522e+06	1.20061e+07	9.68047e+06	8.38728e+06	7.1631e+06	1.36114e+07	1.74179e+07	8.98742e+06	1.14366e+07	8.61122e+06
		PC(O-16:0/20:2(11Z,14Z))	-9.23865	772.614	1495.72	4.28949e+06	3.00486e+06	2.08768e+06	3.13081e+06	2.39351e+06	3.78451e+06	8.27767e+06	4.22669e+06	4.68778e+06	3.90857e+06	2.96435e+06	5.12832e+06	4.31293e+06	5.89432e+06	4.21037e+06	4.56079e+06	3.10401e+06
				319.172	1495.72	6.20364e+06	4.19818e+06	4.48123e+06	6.17932e+06	6.63913e+06	5.77601e+06	3.0895e+06	4.87028e+06	3.83869e+06	4.88435e+06	5.48468e+06	1.895e+07	5.59144e+06	9.3802e+06	6.64039e+06	2.14457e+07	7.69202e+06
		Byrsonic acid	-4.30437	457.35	1495.72	2.07831e+07	1.95308e+07	8.61801e+06	1.69181e+07	1.24249e+07	1.82904e+07	1.03045e+07	2.78819e+07	1.44622e+07	1.07694e+07	9.04611e+06	2.92409e+07	2.28872e+07	1.07026e+07	3.68216e+07	1.02931e+07	1.29559e+07
		(7Z,10Z,13Z,16Z,19Z)-docosapentaenoylcarnitine	-20.491	474.348	1495.72	6.88418e+06	7.32889e+06	3.75644e+06	1.06076e+07	4.98889e+06	7.57259e+06	2.55029e+06	4.68639e+06	3.92436e+06	3.7405e+06	3.54905e+06	1.13558e+07	8.79483e+06	4.97269e+06	4.47586e+06	2.9257e+06	3.55403e+06
				882.761	1495.71	5.5563e+07	5.88781e+07	1.09466e+07	6.85202e+07	1.285e+07	2.00011e+07	4.98028e+07	1.82852e+07	7.92279e+07	1.23094e+07	6.45869e+06	4.31875e+07	1.71928e+07	1.93194e+07	1.67115e+07	1.15681e+07	8.70399e+06
				511.209	1495.7	6.25803e+06	9.06806e+06	5.12208e+06	9.01601e+06	7.99106e+06	1.83141e+07	1.1673e+07	2.04194e+07	5.96524e+06	6.12664e+06	5.23031e+06	1.87776e+07	6.97715e+06	7.64198e+06	7.84227e+06	1.31685e+07	2.4184e+07
		PC(22:2(13Z,16Z)/0:0)	24.6618	576.417	1495.7	1.11488e+07	1.11816e+07	5.25253e+06	9.19871e+06	9.393e+06	9.71778e+06	6.36141e+06	8.06842e+06	8.34153e+06	6.48067e+06	6.46502e+06	9.0761e+06	1.81352e+07	4.62317e+06	1.35774e+07	4.54393e+06	7.40586e+06
		17-phenyl-trinor-PGF2alpha isopropyl ester	-5.62371	431.277	1495.7	1.29163e+07	5.01379e+06	1.4938e+06	5.73409e+06	4.03138e+06	4.41984e+06	3.88127e+06	5.01314e+06	4.81215e+06	3.70645e+06	3.29192e+06	4.78324e+06	5.95327e+06	4.73866e+06	4.90742e+06	4.71439e+06	4.14162e+06
		PA(13:0/22:1(11Z))	-22.9685	689.496	1495.7	4.13745e+06	3.73705e+06	2.32855e+06	7.57977e+06	5.09957e+06	7.48892e+06	7.64303e+06	8.38949e+06	7.92981e+06	5.90236e+06	4.98293e+06	6.42728e+06	6.99726e+06	9.46649e+06	7.72365e+06	9.93136e+06	9.10502e+06
		PIP[3'](17:0/20:4(5Z,8Z,11Z,14Z))	-14.8789	953.501	1495.7	6.38358e+06	4.97997e+06	3.73192e+06	1.02404e+07	6.67168e+06	3.91635e+06	6.68944e+06	1.04487e+07	8.41072e+06	7.25392e+06	6.09449e+06	4.22619e+06	5.94126e+06	9.54659e+06	4.23572e+06	9.79412e+06	1.21346e+07
				1321.16	1495.7	0	0	2.74603e+06	2.96158e+06	637230	834224	2.06063e+07	3.99906e+06	1.47025e+06	0	0	1.76245e+06	0	1.22656e+06	214129	1.07012e+06	174715
				575.412	1495.69	1.60391e+07	1.98838e+07	1.16276e+07	4.07557e+07	1.85256e+07	2.92485e+07	1.39322e+07	4.07936e+07	2.48238e+07	1.92066e+07	1.08486e+07	1.49479e+07	2.26129e+07	1.57256e+07	1.11084e+07	4.04572e+07	1.0971e+07
				489.34	1495.69	5.41293e+07	3.53957e+07	1.17293e+07	1.82119e+07	1.40029e+07	1.47114e+07	6.53942e+06	8.72866e+06	7.64566e+06	6.69003e+06	5.48717e+06	8.27526e+06	4.67778e+07	1.38347e+07	8.37857e+06	8.909e+06	5.75419e+06
		PA(17:0/14:1(9Z))	9.90651	633.455	1495.69	3.81807e+06	4.24251e+06	2.54025e+06	5.36395e+06	4.43209e+06	5.99037e+06	3.27547e+06	2.18351e+06	5.20198e+06	3.82219e+06	4.17339e+06	4.05547e+06	4.73517e+06	3.82256e+06	4.65822e+06	8.80164e+06	2.75742e+06
				482.202	1495.67	1.06852e+07	1.27982e+07	8.2282e+06	1.06506e+07	1.38448e+07	1.20435e+07	1.21578e+07	2.16884e+07	9.81121e+06	6.09139e+06	6.59405e+06	8.50726e+06	9.43467e+06	1.2626e+07	1.10585e+07	1.0619e+07	1.00532e+07
		PA(13:0/22:2(13Z,16Z))	-22.4085	687.481	1495.66	3.44923e+06	4.81458e+06	2.67199e+06	6.59707e+06	4.73796e+06	6.52647e+06	7.33497e+06	6.36658e+06	6.74144e+06	5.23616e+06	5.25204e+06	6.76649e+06	8.93786e+06	4.84424e+06	6.2566e+06	6.99267e+06	5.54314e+06
				1322.16	1495.65	0	0	1.03087e+06	1.54859e+06	0	322698	7.44832e+06	1.96407e+06	0	0	0	0	0	180406	0	0	0
		(E)-10-Oxo-8-decenoic acid	-13.9363	185.115	1495.63	2.6004e+07	3.73017e+07	7.62489e+06	1.21719e+07	1.25884e+07	4.55942e+07	1.21199e+07	1.16637e+07	1.21192e+07	7.22321e+06	5.65966e+06	1.91043e+07	1.5016e+07	3.84179e+07	1.80036e+07	3.91116e+07	1.3118e+07
				684.36	1495.55	1.49995e+07	9.45737e+06	7.75684e+06	2.32793e+07	1.9941e+07	2.1292e+07	1.34873e+07	4.03318e+07	1.17031e+07	2.69922e+07	1.57011e+07	9.34038e+06	2.40218e+07	2.20546e+07	4.00186e+07	3.41695e+07	7.77683e+06
				685.435	1495.45	2.43614e+07	1.65558e+07	9.20401e+06	5.76709e+07	1.55708e+07	2.50654e+07	9.05697e+06	7.14544e+06	3.46252e+07	1.28255e+07	7.80123e+06	2.9121e+07	7.55935e+07	1.25716e+07	1.15572e+07	1.08205e+07	1.40359e+07
		PC(O-16:0/18:1(9Z))	-8.65623	746.599	1495.14	666109	1.84117e+06	141599	1.34143e+06	0	776453	4.23806e+06	1.26723e+06	1.25823e+06	284889	841875	1.01926e+06	966641	743009	1.11466e+06	1.15488e+06	777514
				306.16	1495.12	126713277	9.63549e+07	5.37811e+07	8.99918e+07	106753140	2.24636e+08	1.00115e+08	9.52551e+07	1.1666e+08	3.14431e+08	8.50759e+07	6.24534e+08	8.09316e+07	8.28477e+07	3.89559e+08	4.41433e+08	1.02576e+08
				488.364	1495.12	1.68377e+07	1.51921e+07	8.65976e+06	9.7732e+06	7.36735e+06	1.27251e+07	8.29243e+06	1.71373e+07	8.78987e+06	8.77016e+06	7.26729e+06	1.0856e+07	2.11658e+07	1.28083e+07	5.64789e+06	11287367	9.20891e+06
		16:2-Glc-Campesterol	-4.34596	797.626	1495.12	2.2372e+06	2.43397e+06	784209	4.3802e+06	1.74701e+06	3.12921e+06	6.60754e+06	3.90555e+06	2.08942e+06	1.5009e+06	1.79389e+06	1.9247e+06	2.06046e+06	4.15402e+06	2.45015e+06	4.00456e+06	1.99553e+06
		TG(20:1(11Z)/20:3(8Z,11Z,14Z)/20:3(8Z,11Z,14Z))[iso3]	-2.82222	961.819	1495.1	1.17532e+06	725903	3.76488e+06	3.29511e+06	5.31416e+06	7.80866e+06	4.44007e+06	1.08234e+07	6.63796e+06	2.27035e+06	1.34096e+06	232083	1.41433e+07	5.00551e+06	2.02603e+06	2.47351e+06	503384
				399.309	1495.08	2.9875e+08	1.25213e+08	2.81106e+07	5.29923e+07	3.45207e+07	5.19304e+07	2.02866e+07	2.01291e+07	2.7946e+07	1.91276e+07	1.59933e+07	2.71288e+07	1.74968e+08	2.25185e+07	2.18579e+07	2.49078e+07	5.38326e+07
		PI(14:0/22:1(11Z))	-17.3387	865.565	1495.07	963531	183143	761104	1.53363e+06	2.23249e+06	3.95332e+06	3.79393e+06	3.58069e+06	3.9437e+06	2.68587e+06	2.11541e+06	3.00678e+06	3.12079e+06	2.76456e+06	2.88412e+06	4.08726e+06	1.41564e+06
		Digitoxigenin	-6.8809	375.25	1495.07	8.29987e+06	6.65021e+06	3.89836e+06	1.04912e+07	7.37436e+06	8.0975e+06	6.96745e+06	5.70036e+06	1.89801e+07	4.38411e+06	5.1345e+06	5.11366e+06	2.56118e+07	7.47625e+06	6.3836e+06	2.21757e+07	7.50144e+06
				856.745	1494.9	2.48262e+06	1.47792e+07	2.10088e+06	4.11479e+06	3.26644e+07	6.58513e+06	8.87126e+06	6.97062e+06	3.38271e+06	2.15038e+06	1.85249e+06	5.90063e+06	8.44209e+06	3.43098e+06	2.51565e+06	6.39533e+06	1.5959e+06
				651.867	1494.88	1.47767e+07	6.63824e+06	4.64756e+06	7.98146e+06	7.60575e+06	6.28943e+06	3.29276e+06	3.79266e+06	3.90724e+06	2.38327e+06	2.99812e+06	3.71358e+06	3.88181e+06	5.80461e+06	3.76636e+06	4.96996e+06	3.20016e+06
				640.331	1494.79	6.00509e+06	7.70464e+06	5.13431e+06	1.14351e+07	7.77627e+06	1.01188e+07	7.44379e+06	9.72423e+06	1.0028e+07	9.23009e+06	7.4663e+06	9.25838e+06	6.63779e+06	9.0649e+06	8.52494e+06	1.0111e+07	7.30111e+06
				621.419	1494.44	5.34193e+06	2.24053e+07	7.20804e+06	1.15144e+07	8.48681e+06	7.07662e+06	5.09663e+06	6.04183e+06	3.98677e+06	3.87443e+06	3.50682e+06	4.5699e+06	2.04781e+07	9.96372e+06	4.65699e+06	4.09483e+06	2.54326e+06
		digitalin	-12.812	713.365	1494.44	1.06648e+07	9.44006e+06	7.67739e+06	2.21357e+07	1.25089e+07	1.90587e+07	1.34796e+07	1.02015e+07	2.67269e+07	1.72235e+07	1.38981e+07	4.62658e+07	2.0094e+07	3.76422e+07	1.24376e+07	1.37297e+07	2.98658e+07
		N-palmitoyl tryptophan	17.4613	443.335	1494.43	3.80393e+07	3.67452e+07	1.95908e+07	1.42954e+08	3.16274e+07	3.08063e+07	1.75943e+07	2.04661e+07	2.19805e+07	6.83257e+07	1.86456e+07	6.1978e+07	243126840	2.52975e+07	2.44044e+07	5.67187e+07	2.37818e+07
		10,11-dihydro-20-trihydroxy-leukotriene B4	-8.06195	387.235	1494.42	4.0414e+06	3.75772e+06	4.95624e+06	7.00724e+06	5.86224e+06	7.1749e+06	4.97056e+06	1.38817e+07	6.18938e+06	1.10919e+07	6.64779e+06	1.60895e+07	4.59616e+06	9.51321e+06	1.34522e+07	1.68051e+07	1.45106e+07
				735.465	1494.42	3.73201e+06	3.02072e+06	2.4002e+06	5.97047e+06	3.95373e+06	6.03601e+06	8.82312e+06	9.05127e+06	6.80088e+06	5.23998e+06	4.37213e+06	6.6866e+06	7.83428e+06	5.7146e+06	6.02017e+06	7.29271e+06	4.78329e+06
				350.187	1494.42	5.24842e+07	1.65402e+08	3.95036e+07	1.00098e+08	7.60289e+07	9.84929e+07	6.73895e+07	195588080	8.57863e+07	9.29725e+07	8.78753e+07	1.31819e+08	2.19135e+08	6.05632e+07	1.05662e+08	3.15176e+08	3.21157e+08
				532.389	1494.42	7.93688e+06	7.41727e+06	4.08256e+06	6.46354e+06	6.10925e+06	7.2054e+06	5.07965e+06	4.32448e+06	7.10263e+06	3.62939e+06	4.96312e+06	4.64075e+06	8.91813e+06	4.87334e+06	5.08606e+06	5.75454e+06	5.25752e+06
				962.823	1494.42	0	256489	1.67866e+06	1.92106e+06	3.02553e+06	4.38026e+06	1.25385e+07	6.45693e+06	3.75988e+06	940229	739111	180754	1.34284e+07	1.9802e+06	936361	441776	0
				501.376	1494.41	1.36355e+07	3.24063e+07	1.05226e+07	1.88689e+07	1.65188e+07	1.88535e+07	1.03123e+07	1.68377e+07	2.26268e+07	3.36e+07	11786255	1.6136e+07	3.60601e+07	1.61547e+07	1.4073e+07	1.76856e+07	1.07267e+07
		TG(18:3(9Z,12Z,15Z)/18:3(9Z,12Z,15Z)/20:1(11Z))[iso3]	-2.17984	905.757	1494.4	2.52228e+06	1.59208e+06	3.2553e+06	2.56935e+06	6.81597e+06	7.15639e+06	1.98274e+07	8.61797e+06	5.04151e+06	1.74552e+06	1.40488e+06	426126	3.61943e+06	2.28965e+06	2.40724e+06	3.36029e+06	2.43472e+06
				498.901	1494.38	5.50885e+07	3.81223e+07	1.55299e+07	6.99273e+07	2.09149e+07	1.91848e+07	8.7789e+06	4.79849e+06	6.84061e+06	7.71275e+06	6.14496e+06	2.82402e+07	2.79349e+07	1.21029e+07	1.06254e+07	1.08064e+07	7.70382e+06
				553.362	1494.37	2.81241e+06	1.49566e+06	1.92775e+06	4.70087e+06	3.77904e+06	6.9329e+06	3.56695e+06	4.37097e+06	4.97822e+06	3.20466e+06	3.50632e+06	5.06659e+06	2.08201e+06	3.8321e+06	3.30113e+06	6.32367e+06	8.50549e+06
				624.846	1494.36	2.26374e+07	2.84285e+06	4.25015e+06	9.06161e+06	5.55652e+06	5.9344e+06	523217	1.84503e+06	1.02964e+06	548698	1.41135e+06	1.2065e+06	8.15226e+06	3.86974e+06	2.57705e+06	1.58631e+06	962618
				487.36	1494.33	7.14547e+07	3.27008e+07	1.76897e+07	5.44069e+07	2.84972e+07	4.80616e+07	2.37813e+07	1.97379e+07	2.63898e+07	1.91129e+07	1.53758e+07	1.00928e+08	184601109	2.25421e+07	2.26879e+07	2.20489e+07	20736378
				437.236	1494.31	4.28388e+07	4.64747e+07	3.27026e+07	7.31734e+07	5.92213e+07	9.41087e+07	5.36654e+07	5.34694e+07	7.74923e+07	1.89362e+08	4.79558e+07	2.26446e+08	4.60682e+07	4.87013e+07	5.59396e+07	5.93107e+07	6.41767e+07
		TG(18:2(9Z,12Z)/20:4(5Z,8Z,11Z,14Z)/20:4(5Z,8Z,11Z,14Z))[iso3]	-20.8589	927.724	1494.31	1.16605e+06	2.09409e+06	424057	2.0961e+06	808521	809514	4.1279e+06	2.11521e+06	2.39669e+06	1.48669e+06	693350	1.28824e+06	695883	1.36918e+06	1.56589e+06	967916	734580
				906.759	1494.3	3.94798e+06	4.33483e+06	2.99886e+06	5.31438e+06	2.93531e+06	5.16584e+06	1.40421e+07	3.63816e+06	3.34626e+06	168478	417211	409111	1.34402e+06	2.37695e+06	301719	1.53427e+06	1.4569e+06
				589.428	1494.26	7.13332e+06	7.93157e+06	5.17083e+06	7.32956e+06	6.7037e+06	1.32056e+07	7.44863e+06	9.04801e+06	8.93748e+06	6.77774e+06	7.63416e+06	9.41101e+06	8.89493e+06	1.04362e+07	8.02529e+06	1.80983e+07	6.27559e+06
		TG(18:3(9Z,12Z,15Z)/20:1(11Z)/20:1(11Z))[iso3]	-14.4684	937.808	1493.75	636117	1.06709e+06	4.99241e+06	5.38841e+06	6.57656e+06	1.12762e+07	2.66522e+07	1.3201e+07	8.98252e+06	2.0599e+06	2.08385e+06	450322	1.32733e+07	5.43892e+06	4.40774e+06	3.02815e+06	2.42347e+06
				399.197	1493.74	1.31661e+07	1.39992e+07	9.78392e+06	2.28497e+07	2.31973e+07	1.69808e+07	1.54454e+07	4.22612e+07	2.03461e+07	1.375e+07	9.83476e+06	5.14291e+07	1.61144e+07	1.83008e+07	5.07341e+07	2.8333e+07	5.35349e+07
				787.84	1493.74	6.809e+06	4.80478e+06	4.80318e+06	1.07552e+07	8.33889e+06	8.48624e+06	2.80254e+06	3.33327e+06	2.82855e+06	2.31787e+06	1.84078e+06	3.27847e+06	4.39942e+06	6.1673e+06	3.45048e+06	2.98229e+06	2.24095e+06
				313.235	1493.72	3.25658e+07	3.67933e+07	8.22955e+06	9.29701e+06	1.01661e+07	8.1357e+06	3.89853e+06	3.01101e+06	4.65788e+06	3.30381e+06	2.33665e+06	3.72742e+06	3.47732e+07	8.5457e+06	4.75092e+06	3.76394e+06	3.37177e+06
		2-deoxy-20-hydroxy-5alpha-ecdysone 3-acetate	-4.62548	507.329	1493.71	4.19414e+07	4.68328e+07	3.05711e+07	1.02652e+08	5.85877e+07	9.78704e+07	56647207	1.62966e+08	4.36189e+07	1.60715e+08	4.3564e+07	2.00118e+08	6.79347e+07	3.87276e+07	2.22381e+08	6.01872e+07	6.04386e+07
				551.356	1493.71	9.4239e+07	1.51209e+08	3.81538e+07	2.95812e+08	6.50788e+07	1.27346e+08	6.71707e+07	6.56883e+07	1.08382e+08	9.02144e+07	5.54185e+07	6.52485e+07	5.20496e+07	6.15849e+07	2.19516e+08	7.45049e+07	7.09298e+07
				609.398	1493.71	5.50829e+06	4.68033e+06	2.70067e+06	5.15971e+06	3.45684e+06	6.00218e+06	5.13936e+06	7.23231e+06	6.05807e+06	4.91003e+06	5.55184e+06	6.35901e+06	4.4159e+06	3.13378e+06	6.31616e+06	3.96724e+06	5.56178e+06
		Anhydroeschscholtzxanthin	-24.3971	531.386	1493.65	2.99044e+07	2.64958e+07	2.2694e+07	3.89329e+07	2.34261e+07	3.26945e+07	1.64033e+07	3.18352e+07	2.32702e+07	4.56888e+07	2.53547e+07	2.93488e+07	5.61743e+07	1.40276e+07	2.19283e+07	5.24266e+07	9.96485e+07
				909.472	1493.63	3.41193e+06	4.3651e+06	1.83794e+06	5.31482e+06	4.26581e+06	9.6211e+06	4.13682e+06	6.18591e+06	6.24689e+06	5.23191e+06	3.93912e+06	5.4778e+06	3.63662e+06	5.91983e+06	5.57476e+06	6.88667e+06	3.56151e+06
				515.892	1493.6	8.7189e+06	9.95912e+06	6.48808e+06	1.39791e+07	1.16459e+07	1.24243e+07	6.90792e+06	1.6641e+07	6.50114e+06	1.29357e+07	4.2606e+06	6.40574e+06	8.08636e+06	1.03609e+07	8.81654e+06	3.14609e+07	5.44727e+06
				231.12	1493.19	1.09466e+07	8.68765e+06	4.43155e+06	4.35058e+06	6.96898e+06	2.02214e+07	3.27342e+06	8.1483e+06	6.22648e+06	5.76951e+06	4.08733e+06	6.2332e+06	5.00304e+06	6.4553e+06	6.1689e+06	5.25488e+06	8.32299e+06
				714.369	1493.19	3.66287e+06	3.85977e+06	1.96611e+06	4.50051e+06	9.83811e+06	4.95785e+06	5.17395e+06	6.53619e+06	6.31708e+06	4.86883e+06	3.75254e+06	4.81162e+06	4.35136e+06	4.39156e+06	5.03541e+06	6.02808e+06	4.20431e+06
				936.808	1493.18	8.74612e+06	9.11188e+06	1.45155e+07	1.44322e+07	2.55392e+07	3.58923e+07	8.53551e+07	4.29176e+07	2.73652e+07	1.22293e+07	7.30163e+06	6.28912e+06	6.79433e+07	2.02709e+07	1.40181e+07	1.32546e+07	1.07601e+07
				445.313	1493.15	1.85088e+07	17450198	9.98458e+06	1.5576e+07	1.30236e+07	1.18789e+07	5.02802e+06	7.36526e+06	6.09556e+06	6.47568e+06	5.17541e+06	5.66498e+06	2.77509e+07	3.43899e+07	8.38147e+06	5.8275e+06	3.97799e+06
				758.395	1493.14	5.51494e+06	1.22473e+07	4.48182e+06	1.03198e+07	8.33402e+06	1.58599e+07	8.52849e+06	7.9721e+06	9.86417e+06	1.10854e+07	1.0208e+07	1.64959e+07	8.58255e+06	8.34258e+06	1.05187e+07	15549420	3.5395e+07
				728.385	1493.14	2.17546e+07	1.82884e+07	1.31183e+07	3.06029e+07	1.98283e+07	9.25847e+07	2.4446e+07	6.83304e+07	6.41523e+07	2.90728e+07	1.68516e+07	6.26736e+07	4.11091e+07	5.90752e+07	2.53339e+07	1.01702e+08	1.88802e+07
				669.339	1493.12	20787295	1.00728e+07	5.72115e+06	1.78298e+07	1.10027e+07	1.52203e+07	1.08603e+07	2.97272e+07	2.45813e+07	2.98796e+07	7.3374e+06	1.25446e+07	1.52663e+07	7.78033e+06	1.19267e+07	3.07e+07	1.01016e+07
		TG(18:2(9Z,12Z)/20:2(11Z,14Z)/20:2(11Z,14Z))[iso3]	-4.04537	935.802	1493.11	1.72468e+07	1.22279e+07	2.53406e+07	2.58183e+07	4.19286e+07	5.30805e+07	135123487	6.81402e+07	4.20399e+07	1.71692e+07	1.29581e+07	1.01579e+07	8.74109e+07	3.12464e+07	2.24922e+07	2.27083e+07	1.691e+07
				1772.58	1493.11	0	0	316597	0	708292	1.55308e+06	5.05029e+06	2.37133e+06	1.257e+06	173668	133400	0	861403	204225	227463	258706	163652
				757.391	1493.1	6.83303e+07	1.92073e+07	1.36638e+07	4.58433e+07	5.30525e+07	4.53552e+07	2.52732e+07	7.35152e+07	6.27909e+07	3.01547e+07	1.84714e+07	3.16792e+07	4.36087e+07	2.44475e+07	2.5525e+07	4.91566e+07	2.8581e+07
				1796.59	1493.1	0	0	0	0	0	221505	4.45478e+06	1.35803e+06	397288	198106	0	0	274325	0	0	0	218908
				912.797	1493.1	2.43088e+06	2.62159e+06	4.35122e+06	4.61523e+06	7.97842e+06	1.06883e+07	2.11256e+07	9.38262e+06	6.7977e+06	1.88727e+06	1.69874e+06	1.84467e+06	2.14615e+07	4.87997e+06	2.06108e+06	3.65807e+06	3.11269e+06
				1746.56	1493.1	0	0	0	455959	1.4546e+06	1.75712e+06	4.42151e+06	2.86928e+06	732276	397454	132670	0	315877	824388	294665	1.04153e+06	558334
				420.28	1493.09	6.53255e+06	8.00943e+06	4.73264e+06	28691122	8.22772e+06	1.05719e+07	6.98735e+06	7.48197e+06	6.49697e+06	5.96689e+06	4.89033e+06	1.04148e+07	16129444	5.44803e+06	7.58484e+06	1.16543e+07	5.67724e+06
				925.762	1493.09	1.17718e+06	1.4572e+06	1.66351e+06	0	2.75974e+06	3.94033e+06	7.58668e+06	3.02952e+06	4.35586e+06	499596	1.35859e+06	1.43164e+06	9.61273e+06	2.74738e+06	2.71222e+06	1.8166e+06	1.41306e+06
				952.765	1493.09	388753	483392	1.32239e+06	1.19123e+06	3.17729e+06	4.33261e+06	1.89446e+06	2.45392e+06	2.12195e+06	1.13779e+06	1.38592e+06	942600	1.37891e+06	2.20219e+06	1.35174e+06	1.34006e+06	1.07979e+06
				1718.54	1493.09	276427	0	492318	572412	845024	2.06627e+06	2.7658e+06	1.8891e+06	436355	476670	546924	841010	348469	247990	477335	246246	396684
				649.449	1493.08	1.77796e+07	1.75333e+07	8.07287e+06	1.61254e+07	1.26524e+07	2.25956e+07	1.12997e+07	1.36622e+07	6.24527e+06	1.31406e+07	9.59488e+06	1.54765e+07	1.92513e+07	1.63597e+07	6.88099e+06	1.69191e+07	1.40246e+07
		PC(O-20:0/22:0)	23.2652	860.767	1493.08	1.68617e+06	1.96221e+06	643845	3.44228e+06	1.93496e+06	2.75627e+06	2.8038e+06	1.34983e+06	1.79197e+06	1.25687e+06	1.06996e+06	536307	1.07656e+07	1.39685e+06	1.21425e+06	777089	416950
				886.781	1493.08	4.16536e+06	4.03777e+06	3.91919e+06	4.83538e+06	7.69764e+06	9.54031e+06	1.31854e+07	6.95292e+06	5.05836e+06	3.00082e+06	2.74714e+06	3.6479e+06	1.50546e+07	5.1422e+06	3.45955e+06	4.3703e+06	3.95577e+06
		PC(20:0/24:1(15Z))	7.17463	900.748	1493.08	681944	759110	264954	1.40077e+06	1.62645e+06	2.02004e+06	3.28951e+06	1.19233e+06	1.12956e+06	1.21473e+06	1.11263e+06	734483	2.7239e+06	1.24332e+06	1.74703e+06	1.39888e+06	147351
				1745.56	1493.08	479461	269492	715163	1.25925e+06	3.9499e+06	4.9884e+06	8.79482e+06	4.1482e+06	2.95466e+06	807052	231202	695929	1.8938e+06	1.28991e+06	558599	274528	1.19505e+06
				565.37	1493.07	6.14634e+06	7.4463e+06	5.32028e+06	1.17113e+07	7.98043e+06	1.71214e+07	8.38225e+06	5.36075e+06	1.25852e+07	7.66886e+06	4.94151e+06	8.13227e+06	7.28185e+06	3.62539e+06	6.199e+06	1.52314e+07	6.17587e+06
		7,8-Didehydroastaxanthin	4.00917	595.381	1493.07	4.64919e+07	7.27981e+07	3.26088e+07	2.1215e+08	5.04421e+07	8.8098e+07	5.19542e+07	1.56081e+08	8.31424e+07	7.21777e+07	4.17541e+07	5.42345e+07	1.83946e+08	4.92807e+07	1.76658e+08	5.67193e+07	6.59245e+07
				858.759	1493.07	4.43877e+07	4.32638e+07	2.51093e+07	5.12375e+07	4.51448e+07	5.09898e+07	5.68472e+07	4.12346e+07	3.86774e+07	3.5306e+07	2.83834e+07	3.80877e+07	6.32995e+07	2.99555e+07	2.7138e+07	2.886e+07	2.22109e+07
		TG(17:0/17:2(9Z,12Z)/18:0)[iso6]	-14.9263	859.762	1493.07	1.24612e+07	1.41079e+07	6.62512e+06	1.48187e+07	1.43674e+07	1.51573e+07	1.73085e+07	1.31333e+07	1.01943e+07	1.06776e+07	6.59879e+06	1.11312e+07	1.77012e+07	9.10884e+06	6.5654e+06	7.44889e+06	5.73769e+06
		TG(17:1(9Z)/17:2(9Z,12Z)/20:0)[iso6]	-13.9287	885.778	1493.07	1.99669e+07	1.97271e+07	2.13095e+07	2.64147e+07	3.82434e+07	4.72838e+07	6.7343e+07	3.66395e+07	2.98948e+07	2.02895e+07	1.65467e+07	2.14352e+07	4.99396e+07	2.89582e+07	2.52355e+07	2.62146e+07	2.11033e+07
				910.793	1493.07	4.86973e+07	4.4182e+07	6.21767e+07	6.20798e+07	1.0668e+08	1.50326e+08	2.73967e+08	1.45788e+08	9.9626e+07	4.60239e+07	3.55018e+07	4.1843e+07	2.52575e+08	8.11482e+07	5.98347e+07	6.07823e+07	4.87252e+07
		TG(18:1(9Z)/18:3(9Z,12Z,15Z)/20:0)[iso6]	-11.1721	911.796	1493.07	1.42206e+07	1.36637e+07	1.86564e+07	2.16143e+07	3.4157e+07	4.75383e+07	8.46242e+07	45758019	3.04867e+07	1.39569e+07	1.08766e+07	1.37907e+07	5.29523e+07	2.50152e+07	1.79252e+07	2.10063e+07	1.61581e+07
				1744.55	1493.07	0	673921	1.31436e+06	746790	1.69814e+06	3.56515e+06	6.19489e+06	3.58582e+06	2.37046e+06	670491	370390	279257	600147	776997	472897	1.46591e+06	1.2338e+06
				1770.57	1493.05	0	0	795375	0	2.46758e+06	4.18396e+06	9.11949e+06	4287094	2.05504e+06	360194	182678	773844	780206	214213	732130	711498	461803
				1719.55	1493.04	188096	0	293290	575069	973465	2.9629e+06	3.44758e+06	2.18988e+06	1.23707e+06	227000	579359	719485	4.43925e+06	541129	228542	322769	440937
				884.774	1493.03	6.62902e+07	6.35787e+07	6.22353e+07	8.03901e+07	1.21686e+08	143090138	1.98505e+08	4.14035e+06	2.96431e+07	5.88835e+07	4.55217e+07	6.49472e+07	1.59593e+08	8.62599e+07	7.43857e+07	7.80447e+07	6.94341e+07
				729.388	1493.02	9.179e+06	4.12947e+06	3.02573e+06	6.29302e+06	5.51069e+06	1.51039e+07	5.1378e+06	6.04642e+06	3.91075e+06	4.62791e+06	5.31258e+06	8.05933e+06	3.69903e+06	6.33969e+06	1.33567e+07	4.32872e+06	6.60661e+06
				420.885	1493.01	9.8464e+06	7.25617e+06	5.24543e+06	2.42559e+07	9.34521e+06	6.24179e+06	2.40199e+06	4.69119e+06	3.30061e+06	5.11e+06	3.02758e+06	1.19258e+06	9.23088e+06	6.36164e+06	5.0302e+06	6.15709e+06	3.07026e+06
				899.746	1493.01	266746	712001	1.26157e+06	1.96376e+06	3.38834e+06	5.08196e+06	5.75276e+06	3.48375e+06	3.57623e+06	2.16548e+06	2.9849e+06	2.0761e+06	0	3.57064e+06	4.05689e+06	4.37282e+06	2.50681e+06
		PE-Cer(d14:2(4E,6E)/16:0(2OH))	-7.58927	619.44	1492.98	1.96539e+07	3.86741e+07	1.36191e+07	2.30187e+07	1.98493e+07	2.49136e+07	1.08679e+07	1.36446e+07	1.93592e+07	1.68532e+07	1.64393e+07	2.18567e+07	7.63625e+07	1.76839e+07	1.0736e+07	3.01734e+07	1.74352e+07
				158.154	1492.85	1.96916e+07	1.95167e+07	1.05075e+07	1.37877e+07	1.24115e+07	3.65367e+06	9.64731e+06	1.0699e+07	5.98569e+06	1.63965e+06	2.22685e+06	1.04756e+07	1.6691e+07	1.21952e+07	1.14441e+07	1.3386e+07	1.06028e+07
		TG(20:4(5Z,8Z,11Z,14Z)/20:4(5Z,8Z,11Z,14Z)/20:4(5Z,8Z,11Z,14Z))	16.1866	951.759	1492.85	2.20412e+06	953149	2.31381e+06	2.71242e+06	6.50103e+06	6.11605e+06	6.04216e+06	5.81676e+06	4.39795e+06	2.62264e+06	1.67398e+06	2.43327e+06	3.35456e+06	3.22843e+06	2.85439e+06	4.1884e+06	3.08569e+06
				275.146	1492.45	2.76014e+07	1.68871e+07	1.78408e+07	1.30859e+07	2.06323e+07	1.60177e+07	1.15148e+07	8.31853e+06	1.30483e+07	3.00278e+07	1.32899e+07	3.26312e+07	2.05882e+07	1.04223e+07	2.08357e+07	2.98943e+07	2.21956e+07
				968.749	1492.41	0	0	151812	0	594986	966526	516456	1.22295e+06	501087	0	480082	317323	0	0	400297	724760	521173
				326.163	1491.83	9.5565e+06	8.8434e+06	7.94892e+06	3.83347e+07	8.84105e+06	8.59601e+06	2.72721e+07	9.17692e+06	1.29605e+07	7.48832e+06	6.94582e+06	1.4209e+07	1.37705e+07	6.72059e+06	1.04052e+07	9.31234e+06	7.47192e+06
		PA(12:0/17:1(9Z))	7.98899	605.423	1491.81	1.38535e+07	8.81978e+06	8.45925e+06	1.51801e+07	1.2712e+07	1.22837e+07	4.90275e+07	7.28539e+06	6.68794e+06	7.59237e+06	1.02605e+07	2.14319e+07	1.91831e+07	8.03724e+06	1.39282e+07	1.30752e+07	1.08504e+07
				727.383	1491.79	109332880	1.50677e+08	3.88524e+07	117670774	1.49959e+08	1.2436e+08	7.19056e+07	7.18178e+07	1.49795e+08	9.40869e+07	5.80693e+07	2.44609e+08	1.44949e+08	5.21239e+07	7.1372e+07	5.58122e+07	116541072
		bacteriohopane-,32,33,34-triol-35-cyclitolguanine	-7.13476	750.557	1491.79	6.14077e+06	5.40256e+06	5.23585e+06	1.01388e+07	1.08357e+07	1.24147e+07	9.65038e+06	1.23649e+07	2.0794e+07	1.22748e+07	1.02431e+07	1.15775e+07	7.14183e+06	6.51417e+06	3.52578e+07	9.17049e+06	4.52184e+07
				1284.13	1491.79	2.53208e+06	5.46547e+06	2.2947e+06	4.36732e+06	4.60591e+06	4.28759e+06	0	1.55049e+06	2.33441e+06	3.02376e+06	2.31581e+06	2.54443e+06	3.17453e+06	2.4609e+06	1.47939e+06	1.5669e+06	1.66884e+06
				1311.15	1491.78	4.42662e+06	6.59031e+06	3.1327e+06	5.03884e+06	8.86636e+06	8.99194e+06	3.10221e+06	3.54046e+06	3.88065e+06	3.53257e+06	2.64237e+06	2.68259e+06	4.99064e+06	5.23966e+06	4.60004e+06	3.86239e+06	3.84679e+06
				880.743	1491.78	1.75807e+06	4.73703e+06	4.4038e+06	5.1944e+06	1.32007e+07	7.04714e+06	3.22346e+07	9.74996e+06	1.06455e+08	3.82749e+06	2.82792e+06	5.4489e+06	6.09741e+06	8.93991e+07	9.91943e+06	6.80948e+07	5.70207e+06
				534.337	1491.77	1.43958e+07	1.24603e+07	9.80217e+06	6.25357e+07	1.96333e+07	2.94201e+07	1.35237e+07	2.19121e+07	1.66308e+07	2.92284e+07	1.35919e+07	2.58792e+07	1.31252e+07	1.87385e+07	2.12143e+07	2.30475e+07	2.31867e+07
		TG(18:2(9Z,12Z)/18:3(9Z,12Z,15Z)/20:0)[iso6]	-1.61736	909.789	1491.77	2.37522e+07	7.13096e+07	3.1675e+07	9.68191e+07	1.61781e+08	2.3224e+08	422995930	2.23531e+08	1.565e+08	7.32801e+07	5.68772e+07	6.44493e+07	4.02227e+08	1.12046e+08	9.72342e+07	9.8895e+07	7.55754e+07
				1336.16	1491.77	2.77199e+06	2.5776e+06	2.2127e+06	1.6685e+06	5.14846e+06	6.67614e+06	1.82694e+06	3.20422e+06	1.96649e+06	1.98859e+06	1.94353e+06	698221	4.94424e+06	2.90927e+06	1.65914e+06	2.52138e+06	1.40452e+06
				1337.16	1491.77	1.37758e+06	964423	2.40977e+06	1.75031e+06	5.63185e+06	6.64908e+06	1.5855e+06	1.70621e+06	3.86729e+06	224038	1.24926e+06	1.22728e+06	4.44566e+06	2.11931e+06	2.13504e+06	2.02721e+06	941546
				683.355	1491.76	3.67676e+07	2.94383e+07	2.6642e+07	7.23496e+07	4.31732e+07	7.81219e+07	4.55049e+07	4.17263e+07	6.40816e+07	5.41891e+07	2.98971e+07	1.34591e+08	159261761	4.08457e+07	4.13218e+07	4.20552e+07	5.15177e+07
		3,17-dihydroxy-5,9-dioxo-4,5-9,10-diseco-androsta-1(10),2-dien-4-oic acid	21.9202	351.188	1491.76	1.42363e+07	1.62183e+07	1.25389e+07	1.07826e+07	1.5605e+07	1.37507e+07	1.41305e+07	2.73096e+07	1.02999e+07	1.63811e+07	1.27505e+07	1.37619e+07	1.56656e+07	1.51931e+07	1.10645e+07	2.41497e+07	4.91862e+07
				173.078	1491.72	6.04171e+07	2.39194e+08	5.87189e+07	7.99559e+07	8.71329e+07	9.86436e+07	1.08619e+08	8.61431e+07	9.95929e+07	1.79919e+08	4.39175e+07	149757207	2.39343e+08	1.0035e+08	2.88652e+08	7.85029e+07	9.75755e+07
				305.157	1491.71	9.52343e+08	1095200630	4.22385e+08	9.85627e+08	520214680	1155702572	7.97213e+08	7.31492e+08	8.85686e+08	7.30515e+08	6.72546e+08	4954162041	6.89879e+08	956351174	8.80787e+08	9.08004e+08	1010060021
				401.287	1491.71	2.00334e+07	5.38421e+07	1.15092e+07	1.48258e+07	1.36504e+07	1.97182e+07	7.70964e+06	1.06318e+07	8.13038e+06	1.29288e+07	7.24747e+06	8.82879e+06	4.40455e+07	1.62526e+07	1.09064e+07	1.14966e+07	6.79813e+06
		PS(O-18:0/17:0)	-8.33744	764.574	1491.71	1.8164e+07	2.38325e+07	8.29271e+06	1.91626e+07	17098300	1.98895e+07	1.90984e+07	3.43053e+07	3.01298e+07	2.59837e+07	1.89064e+07	1.31941e+07	1.22803e+07	8.99499e+06	1.31617e+07	3.265e+07	2.74265e+07
				1285.13	1491.67	3.82351e+06	4.16137e+06	1.34193e+06	3.18677e+06	4.23295e+06	1.55124e+06	0	1.10639e+06	1.7643e+06	2.01454e+06	2.24605e+06	2.10316e+06	4.85275e+06	1.64795e+06	1.12016e+06	1.10548e+06	1.20673e+06
				245.136	1491.65	4.88494e+06	5.18016e+06	2.03401e+06	2.22199e+06	2.22483e+06	1.99461e+06	2.04095e+06	6.60687e+06	2.08787e+06	5.19074e+06	1.46425e+06	2.96749e+06	5.62791e+06	4.61097e+06	3.30794e+06	3.01091e+06	3.59162e+06
				355.17	1491.61	2.13249e+07	2.60647e+07	1.37389e+07	1.14576e+07	1.44781e+07	1.97587e+07	3.57426e+07	2.07375e+07	1.79066e+07	3.83138e+07	8.60626e+06	1.90849e+07	4.07927e+07	1.09495e+07	1.4907e+07	1.25758e+07	4.75292e+07
				301.141	1491.05	1.20153e+08	6.78591e+07	6.07392e+07	2.18891e+07	1.90157e+07	2.10037e+07	1.77748e+07	1.69897e+07	4.48776e+07	3.1154e+07	1.42989e+07	2.36134e+07	6.25056e+07	1.40397e+07	1.49543e+07	1.13392e+07	2.04227e+07
				474.236	1491.03	5.7916e+06	5.04025e+06	3.39759e+06	5.52375e+06	5.96337e+06	5.79072e+06	4.23394e+06	5.06177e+06	4.10298e+06	4.95592e+06	3.52947e+06	5.32618e+06	3.06503e+06	5.87061e+06	3.42556e+06	2.28664e+06	9.23991e+06
		TG(17:2(9Z,12Z)/17:2(9Z,12Z)/20:2(11Z,14Z))[iso3]	-4.10638	879.74	1490.39	5.57961e+06	1.13692e+07	6.74325e+06	1.64018e+07	1.82882e+07	2.53067e+07	3.28886e+07	1.77413e+07	1.79092e+07	6.21646e+06	4.68385e+06	6.54488e+06	1.06822e+07	1.61198e+07	1.34074e+07	7.09733e+06	1.09429e+07
				362.927	1490.38	2.5501e+07	5.33058e+07	1.82656e+07	1.72534e+07	3.02535e+07	2.8772e+07	1.2277e+07	9.32486e+06	1.46537e+07	1.33981e+07	9.54689e+06	4.19625e+07	2.70491e+07	2.63534e+07	1.67091e+07	1.8029e+07	1.4389e+07
				183.092	1489.86	7.91237e+06	8.29423e+06	3.97063e+06	1.13977e+07	7.70747e+06	5.15132e+06	5.40358e+06	6.17099e+06	8.29092e+06	8.64535e+06	5.71759e+06	6.13839e+06	4.96534e+06	7.26058e+06	9.19047e+06	9.22307e+06	8.95187e+06
				433.386	1489.8	1.05072e+07	1.31067e+07	9.15121e+06	2.9762e+07	1.41253e+07	2.24613e+07	1.28727e+07	1.44347e+07	1.97298e+07	1.6771e+07	8.91085e+06	1.12129e+07	1.08141e+07	1.12676e+07	1.25968e+07	1.49721e+07	2.08938e+07
				430.913	1489.13	3.39181e+07	3.32534e+07	3.58175e+07	2.40282e+07	2.25016e+07	3.22724e+07	1.06673e+07	3.78043e+07	1.9421e+07	1.95698e+07	8.91636e+06	4.27471e+07	4.28726e+07	2.26725e+07	2.60219e+07	2.34802e+07	2.09357e+07
				243.942	1489.11	2.35299e+07	2.53181e+07	1.96932e+07	2.91145e+07	2.43467e+07	3.05383e+07	2.77034e+07	2.09666e+07	2.58511e+07	3.14756e+07	1.62816e+07	2.34764e+07	5.19324e+07	3.28006e+07	2.42261e+07	1.93345e+07	2.50298e+07
		Ceriporic acid B	-6.4876	355.282	1489.08	6.67592e+07	1.35954e+08	4.12578e+07	4.53949e+07	2.13525e+07	3.44301e+07	1.43691e+07	1.88255e+07	1.49644e+07	1.01122e+07	9.89552e+06	1.90965e+07	1.03545e+08	2.29203e+07	2.14556e+07	1.82832e+07	2.19929e+07
		TG(18:3(9Z,12Z,15Z)/20:2(11Z,14Z)/20:2(11Z,14Z))[iso3]	-0.168421	933.79	1489.02	6.75018e+06	2.61062e+06	8.15544e+06	7.50316e+06	1.97588e+07	1.41456e+07	2.09037e+07	1.27729e+07	9.59328e+06	2.92835e+06	2.94425e+06	3.2932e+06	5.11368e+06	5.23512e+06	2.94734e+06	3.49443e+06	2.99699e+06
				934.792	1487.87	3.85705e+06	1.61061e+06	6.1177e+06	5.37759e+06	1.264e+07	8.67751e+06	2.9908e+07	9.33058e+06	7.65925e+06	1.31076e+06	1.68799e+06	2.39004e+06	0	4.15215e+06	2.42369e+06	2.29825e+06	1.80324e+06
				337.235	1487.83	8.42957e+06	1.18232e+07	6.65414e+06	1.1952e+07	1.12643e+07	1.31031e+07	1.126e+07	1.27397e+07	1.18673e+07	1.63784e+07	7.00421e+06	1.31141e+07	2.47654e+07	9.42468e+06	1.5495e+07	1.56964e+07	2.11736e+07
				1443.4	1487.81	5.07686e+06	6.3026e+06	3.25433e+06	2.46078e+06	4.46593e+06	5.50107e+06	1.02106e+06	3.18175e+06	1.2793e+06	3.42285e+06	231693	2.75948e+06	3.21617e+06	1.83104e+06	1.06728e+06	255518	466390
				1446.39	1487.81	7.07567e+06	6.39775e+06	4.46395e+06	4.33737e+06	6.65314e+06	6.51857e+06	1.40622e+06	5.04347e+06	1.61451e+06	4.20354e+06	635069	2.22813e+06	6.05795e+06	2.20391e+06	1.59283e+06	961439	221199
				1445.4	1487.71	9.4713e+06	8.21384e+06	5.62247e+06	5.56342e+06	6.86138e+06	7.43033e+06	1.44245e+06	5.54179e+06	2.09032e+06	4.24626e+06	1.30726e+06	3.55555e+06	6.96681e+06	3.56829e+06	1.10266e+06	1.75895e+06	1.02255e+06
				561.397	1487.12	1.9209e+07	1.53599e+07	8.22306e+06	1.66231e+07	1.52816e+07	1.78084e+07	1.24468e+07	2.03912e+07	1.32189e+07	1.40578e+07	8.24503e+06	1.68429e+07	2.24583e+07	1.45613e+07	1.37605e+07	1.55172e+07	1.33268e+07
				1447.4	1486.68	3.95077e+06	3.44971e+06	2.95642e+06	2.10682e+06	3.14537e+06	3.73591e+06	712794	2.11399e+06	526364	2.31525e+06	1.15277e+06	1.41213e+06	3.20528e+06	1.01103e+06	870490	442530	233353
				1444.4	1486.62	7.38973e+06	7.03326e+06	4.7712e+06	3.98332e+06	6.22246e+06	6.36663e+06	2.04693e+06	4.74164e+06	1.87718e+06	4.30705e+06	793889	3.14386e+06	5.22308e+06	2.40735e+06	1.52052e+06	1.7624e+06	1.3489e+06
				865.761	1486.49	2.80929e+06	525878	1.2068e+06	3.29641e+06	2.75278e+06	8.78123e+06	1.4124e+06	1.46901e+06	366724	1.73648e+06	743074	0	3.89114e+07	201580	412330	736258	206261
				1308.13	1485.06	1.82414e+06	795587	2.00821e+06	1.90647e+06	4.23728e+06	2.29896e+06	4.96156e+06	4.04207e+06	2.6962e+06	2.30627e+06	242855	416253	0	7.41956e+06	2.85159e+06	2.9654e+06	1.5503e+06
				957.845	1483.9	3.36194e+06	3.72833e+06	1.74731e+06	2.27179e+06	823319	0	1.4412e+06	981665	0	197639	182558	0	4.01953e+08	425782	361569	628616	921439
				1309.13	1483.82	797640	1.54711e+06	2.70285e+06	1.6787e+06	2.85872e+06	4.28655e+06	2.9842e+06	3.37857e+06	1.89775e+06	930227	609027	436715	0	2.71762e+06	1.4958e+06	1.12349e+06	2.39966e+06
				1041.55	1482.59	3.88411e+06	5.20116e+06	2.01553e+06	4.76421e+06	5.32795e+06	5.69075e+06	6.50226e+06	7.27953e+06	4.21834e+06	4.42267e+06	4.04279e+06	4.4427e+06	3.60247e+06	6.01995e+06	1.0358e+07	5.90614e+06	4.28031e+06
				206.97	1482.59	4.27514e+06	4.22789e+06	1.85311e+06	2.5598e+06	2.91843e+06	2.14882e+06	2.14948e+06	3.41183e+06	3.01878e+06	3.76613e+06	1.80662e+06	3.48531e+06	1.45496e+06	2.24565e+06	2.88852e+06	3.80576e+06	3.83442e+06
				217.105	1482.54	3.62683e+08	3.13601e+08	1.76259e+08	4.43207e+08	2.87438e+08	2.47477e+08	3.35795e+08	264539738	218736041	3.13957e+08	1.9628e+08	2.93675e+08	2.77641e+08	2.55334e+08	363675349	7.00414e+08	3.1124e+08
				809.736	1482.51	8.44933e+06	6.58535e+06	4.28723e+06	9.65986e+06	5.83223e+06	1.97806e+07	1.2029e+07	8.10649e+06	3.90762e+06	9.43511e+06	2.48275e+06	8.36352e+06	6.22137e+07	4.19803e+06	1.54893e+06	1.94634e+06	1.2052e+06
		TG(17:1(9Z)/20:2(11Z,14Z)/20:2(11Z,14Z))[iso3]	-12.1894	923.795	1482.35	1.90751e+06	2.3649e+06	1.11127e+06	2.26094e+06	1.46706e+06	478048	194232	792686	183489	0	0	0	4.49661e+06	1.04899e+06	470058	221459	0
		TG(15:0/18:1(9Z)/15:0) (d5)	-24.552	810.739	1481.29	4.20133e+06	3.44413e+06	2.19705e+06	6.28214e+06	3.26617e+06	9.65522e+06	4.82813e+06	4.06213e+06	1.37425e+06	4.34265e+06	1.38696e+06	4.43143e+06	3.05148e+07	1.24318e+06	464625	813709	651517
				1426.39	1481.27	1.87098e+06	3.59392e+06	2.16776e+06	892638	3.53446e+06	2.24984e+06	776210	3.97871e+06	1.13061e+06	3.37708e+06	127209	689276	245436	739020	1.00744e+06	777627	0
				156.954	1481.27	8.14919e+06	3.06594e+06	1.68662e+06	1.671e+06	2.16859e+06	2.36196e+06	1.25651e+06	1.87524e+06	2.35045e+06	1.93763e+06	1.3374e+06	1.31784e+06	4.37532e+06	1.98755e+06	3.14611e+06	1.77943e+06	1.68814e+06
				159.258	1481.26	801891	1.1524e+06	905479	432944	700542	271901	273369	610994	0	349167	0	0	133320	91719	0	0	0
				1437.34	1481.26	2.19337e+06	3.16095e+06	2.81936e+06	1.45783e+06	2.72623e+06	1.0313e+06	430334	2.41101e+06	211547	249716	0	0	0	0	0	0	0
				1450.31	1481.26	2.93886e+06	3.26852e+06	2.22074e+06	1.25725e+06	1.88926e+06	675600	797581	2.72232e+06	935679	439872	405509	0	552812	466068	926176	271186	0
				757.703	1481.23	1.20742e+07	1.11819e+07	9.5125e+06	1.92433e+07	1.78085e+07	2.45047e+07	1.30161e+07	9.39475e+06	4.40206e+06	1.15987e+07	4.29218e+06	1.19118e+07	1.70885e+07	6.00721e+06	5.44423e+06	3.90714e+06	4.29139e+06
				759.711	1481.23	650268	1.18e+06	894983	1.94663e+06	962561	3.39733e+06	0	861934	0	410095	201632	524992	289154	703805	0	0	0
				1434.34	1481.23	2.98532e+07	3.65746e+07	2.26863e+07	1.84227e+07	3.06142e+07	2.37481e+07	8.02633e+06	2.37891e+07	1.02234e+07	1.92787e+07	3.47514e+06	8.04191e+06	1.27031e+07	9.34512e+06	4.29125e+06	7.36293e+06	6.15931e+06
				1436.34	1481.23	7.83598e+06	8.20649e+06	5.69841e+06	3.60544e+06	6.40621e+06	4.69027e+06	1.78026e+06	3.67217e+06	1.98986e+06	3.47056e+06	467159	1.79091e+06	370874	1.8695e+06	1.54868e+06	848839	416351
				1445.32	1481.23	4.0935e+06	4.76196e+06	2.94067e+06	2.5111e+06	4.12839e+06	2.87247e+06	1.6517e+06	2.59205e+06	1.34257e+06	3.29879e+06	980802	0	0	884539	888478	930726	218128
				1430.34	1481.22	7.72368e+07	8.93392e+07	6.15114e+07	4.56743e+07	8.0086e+07	5.82247e+07	2.24673e+07	6.23182e+07	2.37733e+07	4.79161e+07	1.0498e+07	2.06652e+07	3.51827e+07	2.59647e+07	2.02931e+07	1.77235e+07	1.79409e+07
				1435.35	1481.22	1.64408e+07	1.83303e+07	1.33775e+07	9.96481e+06	1.67819e+07	1.24207e+07	3.93398e+06	1.1201e+07	4.8044e+06	9.22145e+06	2.06859e+06	4.0422e+06	8.21619e+06	4.1101e+06	3.28161e+06	2.8501e+06	2.91382e+06
				1429.34	1481.21	5.67969e+07	6.61842e+07	4.34984e+07	3.36611e+07	5.56224e+07	4.19873e+07	1.54772e+07	4.37299e+07	1.88914e+07	3.40392e+07	6.42127e+06	1.74452e+07	2.62555e+07	2.01016e+07	1.35207e+07	1.30496e+07	1.36636e+07
				1447.32	1481.21	7.31338e+06	1.0472e+07	6.14404e+06	4.48475e+06	7.3702e+06	6.50579e+06	2.30234e+06	6.09946e+06	2.42833e+06	5.22643e+06	1.62503e+06	1.6521e+06	2.47964e+06	2.62498e+06	2.37532e+06	1.67756e+06	2.2452e+06
		N-hexadecanoyl-35-aminobacteriohopane-32,33,34-triol	6.24889	758.707	1481.21	5.27589e+06	5.25485e+06	4.79515e+06	8.70573e+06	8.39845e+06	1.23629e+07	6.50353e+06	3.9362e+06	2.23458e+06	5.70643e+06	1.81922e+06	5.06995e+06	7.46836e+06	2.81567e+06	2.28603e+06	2.28196e+06	2.20842e+06
				1446.32	1481.21	5.80396e+06	7.89988e+06	5.4201e+06	3.44688e+06	4.95671e+06	4.4389e+06	1.90984e+06	4.74504e+06	1.50316e+06	3.30679e+06	1.69949e+06	1.26793e+06	2.15788e+06	2.40461e+06	1.57713e+06	694897	1.02497e+06
				1432.35	1481.2	7.08731e+07	8.48884e+07	5.76702e+07	4.46918e+07	7.74816e+07	5.72685e+07	2.09054e+07	5.97216e+07	2.37881e+07	4.73217e+07	9.6277e+06	2.25723e+07	3.439e+07	2.3932e+07	1.76308e+07	1.70599e+07	1.87775e+07
				1433.35	1481.19	4.77025e+07	5.77601e+07	4.03941e+07	3.18338e+07	5.01022e+07	3.87737e+07	1.53135e+07	4.00516e+07	1.36634e+07	3.23207e+07	5.21569e+06	1.36359e+07	2.31111e+07	1.58274e+07	1.30672e+07	1.30555e+07	6.15981e+06
				1425.39	1481.18	1.69621e+06	1.59351e+06	1.93294e+06	1.1879e+06	3.07245e+06	1.3772e+06	699209	4.0009e+06	1.33445e+06	3.14789e+06	329178	495536	284941	421415	394914	701533	431101
				1431.34	1481.18	8.93221e+07	100914918	7.11935e+07	5.54518e+07	8.96375e+07	7.12017e+07	2.57847e+07	7.09196e+07	2.90806e+07	5.5838e+07	1.16477e+07	2.66727e+07	4.24287e+07	2.84647e+07	2.52922e+07	2.17179e+07	2.06542e+07
				1448.32	1481.18	7.86258e+06	8.22044e+06	5.32067e+06	3.97318e+06	5.84484e+06	4.14138e+06	1.12151e+06	4.41699e+06	1.55569e+06	3.35409e+06	1.23257e+06	1.20115e+06	1.30771e+06	1.24185e+06	2.25776e+06	778900	211867
				159.147	1481.12	1.11736e+06	1.82563e+06	1.36883e+06	766985	1.45111e+06	1.01919e+06	0	756328	92004	732336	0	0	275910	88896	80486	114715	0
				1449.32	1481.12	5.32149e+06	6.57044e+06	3.96581e+06	1.98433e+06	4.32681e+06	2.351e+06	1.47855e+06	3.2563e+06	1.46553e+06	3.48838e+06	762650	232674	677884	826949	1.03387e+06	771481	356621
				261.131	1481	6.36444e+08	1069387912	6.44323e+08	7.62652e+08	8.39705e+08	878287602	1212076376	7.45787e+08	7.47383e+08	6.43148e+08	6.88173e+08	8.74446e+08	6.78929e+08	1114866254	1014373430	1191169115	7.46905e+08
		TG(17:2(9Z,12Z)/20:2(11Z,14Z)/20:2(11Z,14Z))[iso3]	-2.14352	921.789	1480.94	1.48764e+06	2.37322e+06	5.77588e+06	5.4347e+06	1.08105e+07	1.53459e+07	2.30891e+07	1.76281e+07	9.48825e+06	2.14764e+06	944098	985558	4.59526e+07	7.88315e+06	5.67354e+06	3.18048e+06	3.54678e+06
				1427.39	1480.07	1.01696e+06	1.40059e+06	1.10465e+06	903374	2.711e+06	1.64414e+06	754535	3.40414e+06	810460	2.3352e+06	105397	0	253559	767553	0	0	308700
				1746.47	1479.98	1.89738e+06	2.084e+06	2.48523e+06	426337	2.70206e+06	786297	0	2.19035e+06	226159	704562	0	218280	0	0	0	0	0
				1748.48	1479.97	2.18192e+06	2.0402e+06	2.64692e+06	1.69975e+06	2.7311e+06	858616	423867	3.11687e+06	192346	846430	0	0	0	444500	0	0	0
				922.792	1479.93	535329	896065	2.41381e+06	2.5415e+06	6.09118e+06	9.27672e+06	1.34391e+07	1.10653e+07	6.1796e+06	721683	466613	222220	3.30213e+07	4.1066e+06	2.06087e+06	3.43735e+06	1.44223e+06
				528.2	1479.91	3.31657e+06	3.81756e+06	1.93314e+06	5.93286e+06	5.25982e+06	5.36739e+06	1.06762e+07	6.09578e+06	6.72676e+06	8.26333e+06	4.81884e+06	6.54208e+06	3.84534e+06	5.12033e+06	1.09306e+07	1.65091e+07	8.15117e+06
				783.718	1479.9	3.31338e+07	3.20224e+07	2.37953e+07	4.78244e+07	3.51308e+07	8.31884e+07	4.45539e+07	2.9225e+07	1.36935e+07	3.47416e+07	9.73247e+06	3.63243e+07	4.2617e+07	21057202	1.41752e+07	1.41992e+07	1.28591e+07
				784.723	1479.9	1.8567e+07	1.74787e+07	1.39166e+07	2.71505e+07	2.02087e+07	4.53154e+07	2.43635e+07	1.64515e+07	6.81197e+06	1.92742e+07	5.41012e+06	2.13345e+07	2.55858e+07	1.03935e+07	9.02048e+06	7.78096e+06	6.16064e+06
		TG(20:2(11Z,14Z)/20:3(8Z,11Z,14Z)/20:3(8Z,11Z,14Z))[iso3]	-4.42993	959.802	1479.86	1.35915e+07	5.41914e+06	1.00334e+07	1.41396e+07	2.92091e+07	2.18468e+07	6.59473e+07	3.01575e+07	1.74202e+07	1.06717e+07	4.52015e+06	6.00467e+06	1.13384e+07	1.24741e+07	8.28298e+06	1.43541e+07	8.14747e+06
				785.725	1479.86	3.59125e+06	2.99117e+06	3.01305e+06	6.25238e+06	5.33279e+06	1.27523e+07	5.53226e+06	4.02253e+06	1.06863e+06	4.18757e+06	965942	4.78499e+06	7.81555e+06	2.09507e+06	1.67049e+06	783019	309352
				834.738	1479.82	8.69335e+06	2.77507e+06	3.85298e+06	1.62821e+07	8.14494e+06	1.9164e+07	7.42936e+06	8.53297e+06	5.20734e+06	7.38509e+06	4.19625e+06	1.1065e+07	8.86824e+06	5.10974e+06	2.87946e+06	2.68585e+06	3.24328e+06
				498.19	1479.8	2.19937e+07	2.03937e+07	9.42602e+06	3.73338e+07	2.7096e+07	5.90302e+07	3.29926e+07	3.23616e+07	2.02617e+07	7.12916e+07	1.88047e+07	4.28841e+07	2.31178e+07	3.49168e+07	4.36213e+07	4.0782e+07	7.95192e+07
				835.743	1479.7	1.8787e+06	1.43156e+06	842563	4.62107e+06	1.89605e+06	5.94345e+06	2.79548e+06	2.5602e+06	1.36758e+06	1.47786e+06	1.37598e+06	3.46124e+06	3.11687e+07	551512	524892	632468	443052
				960.806	1479.7	6.6823e+06	3.79387e+06	7.97214e+06	7.55907e+06	1.45368e+07	1.23766e+07	5.38651e+07	1.6495e+07	1.11796e+07	6.73524e+06	1.39554e+06	1.27586e+06	3.63976e+06	5.76193e+06	5.16847e+06	4.91901e+06	4.27469e+06
				413.212	1479.66	6.82339e+08	8.3624e+08	5.49286e+08	2170877877	1208913613	1724783721	1638625954	8.71649e+08	7.95732e+08	9.8042e+08	5.08363e+08	1118344403	8.60928e+08	7.36324e+08	1291539279	8.1657e+08	9.41368e+08
		TG(20:1(11Z)/20:3(8Z,11Z,14Z)/20:3(8Z,11Z,14Z))[iso3]	-12.0066	961.81	1479.66	1.17614e+06	206110	2.17259e+06	2.63532e+06	4.04701e+06	3.94372e+06	7.82194e+06	7.54554e+06	4.18861e+06	769112	475194	223242	2.72546e+06	2.14868e+06	834306	995422	541654
		TG(20:1(11Z)/20:5(5Z,8Z,11Z,14Z,17Z)/22:3(10Z,13Z,16Z))[iso6]	-2.38333	985.82	1479.63	856018	0	2.03025e+06	2.08547e+06	4.72771e+06	3.67601e+06	1.92084e+07	1.03468e+07	6.51408e+06	645924	202798	212364	508441	1.75428e+06	933013	1.36365e+06	1.10831e+06
				986.823	1479.63	217844	155743	575500	619293	890671	1.80618e+06	1.06766e+07	5.293e+06	3.42076e+06	0	0	0	681432	634618	0	0	0
				833.734	1479.62	1.42738e+07	6.64251e+06	7.35305e+06	2.73132e+07	1.22668e+07	3.14923e+07	1.40114e+07	1.55717e+07	8.07208e+06	1.09843e+07	7.77902e+06	1.75158e+07	1.30569e+07	9.90346e+06	6.66464e+06	4.92032e+06	4.52946e+06
				1747.48	1479.28	1.48453e+06	2.22255e+06	3.42516e+06	2.1256e+06	2.64887e+06	1.45885e+06	439668	3.78862e+06	335771	1.08506e+06	84477.1	227675	0	519138	458942	0	0
				267.185	1478.65	181366699	3.6392e+08	1.57193e+08	2.22462e+08	1.81394e+08	1.86963e+08	357180500	1.8152e+08	1.29299e+08	1.82825e+08	9.61197e+07	2.85979e+08	9.3625e+07	1.44528e+08	1.41918e+08	2.17702e+08	287205322
				1766.48	1478.63	8.96547e+06	8.80118e+06	1.16147e+07	6.34054e+06	8.9822e+06	2.2696e+06	2.7042e+06	1.0685e+07	1.85858e+06	4.20769e+06	323504	3.13771e+06	813761	2.93643e+06	2.07964e+06	1.13321e+06	787307
				1770.48	1478.62	5.6294e+06	4.52238e+06	6.5429e+06	4.04308e+06	4.9444e+06	1.58392e+06	452665	5.03477e+06	1.46421e+06	2.01345e+06	0	1.17409e+06	298502	493353	416268	499857	0
				1768.49	1478.61	1.04399e+07	9.04496e+06	1.07084e+07	7.2069e+06	1.005e+07	4.0971e+06	5.09769e+06	1.07319e+07	3.08261e+06	3.6011e+06	89421.3	2.65993e+06	916959	2.43615e+06	2.06277e+06	1.45731e+06	567744
				1769.47	1478.61	6.65209e+06	6.00275e+06	8.62063e+06	4.46487e+06	7.02453e+06	2.73102e+06	2.67373e+06	9.66839e+06	2.91173e+06	2.63176e+06	0	1.31256e+06	323107	2.01207e+06	2.09414e+06	553072	173717
				896.774	1478.61	5.23038e+06	4.89882e+06	1.07976e+07	8.4558e+06	1.72931e+07	2.44505e+07	4.35867e+07	3.23407e+07	2.37205e+07	6.43699e+06	4.09421e+06	4.8536e+06	2.11602e+08	1.59094e+07	1.2895e+07	1.14528e+07	1.10072e+07
				1767.48	1478.6	1.19644e+07	1.07183e+07	1.49746e+07	8.75833e+06	1.14125e+07	3.32007e+06	3.48043e+06	1.18061e+07	2.48733e+06	4.29764e+06	782871	4.06066e+06	2.21465e+06	3.41454e+06	2.07591e+06	2.2216e+06	1.39087e+06
		TG(17:2(9Z,12Z)/18:3(9Z,12Z,15Z)/20:0)[iso6]	-4.91581	895.77	1478.59	1.0093e+07	9.97179e+06	1.73157e+07	1.33415e+07	2.94228e+07	3.69701e+07	6.96327e+07	5.13874e+07	3.46708e+07	1.00794e+07	3.81615e+06	6.89742e+06	9.45688e+07	2.63407e+07	2.06933e+07	1.93445e+07	1.71965e+07
				325.16	1478.59	9.94165e+07	9.77228e+07	6.22686e+07	1.94645e+08	9.16631e+07	131229719	1.69086e+08	9.23551e+07	8.58703e+07	1.11193e+08	5.20256e+07	1.70875e+08	1.08919e+08	1.38133e+08	1.20519e+08	8.51373e+07	1.02987e+08
				936.87	1478.5	379172	195614	0	0	156718	2.37152e+06	1.52805e+06	913948	168159	0	0	2.13441e+06	1.34384e+07	230058	0	0	0
				349.184	1478.32	4.38915e+08	3.62412e+08	2.30857e+08	1016144236	4.85771e+08	5.7307e+08	9.38541e+08	4.62867e+08	3.28844e+08	5.12299e+08	568873986	6.35149e+08	4.39702e+08	4.85835e+08	6.26538e+08	6.85864e+08	4.79704e+08
				369.185	1478.32	1.34459e+08	1.0306e+08	6.82218e+07	2.55417e+08	121736006	1.5628e+08	1.98201e+08	1.16559e+08	1.56617e+08	1.29585e+08	6.28818e+07	1.48273e+08	126830679	1.337e+08	1.53372e+08	1.63948e+08	1.74183e+08
				319.172	1478.29	6.26234e+06	4.91487e+06	3.81419e+06	6.95618e+06	7.08697e+06	8.34484e+06	6.73663e+06	6.1581e+06	4.45945e+06	6.62004e+06	4.85264e+06	1.22295e+07	5.52379e+06	6.78251e+06	7.65727e+06	7.1565e+06	7.04831e+06
		Acevaltrate	-16.5775	481.199	1478.29	5.44379e+07	6.44125e+07	3.43484e+07	7.82169e+07	7.20535e+07	7.58246e+07	6.1986e+07	3.95701e+07	5.42668e+07	6.03744e+07	3.34532e+07	6.26792e+07	6.82157e+07	6.54033e+07	7.06089e+07	6.02952e+07	5.79642e+07
				1765.48	1478.24	4.83715e+06	4.45664e+06	7.15902e+06	3.52084e+06	4.49473e+06	1.92327e+06	1.28861e+06	6.48364e+06	1.05724e+06	1.98644e+06	0	1.84061e+06	331953	1.47387e+06	435288	978449	252476
				1771.48	1478.24	2.13217e+06	1.83703e+06	3.34003e+06	1.47847e+06	2.95494e+06	316105	226347	3.14471e+06	0	217422	0	431117	311903	450145	578455	740375	0
		TG(17:1(9Z)/18:1(9Z)/18:1(9Z))[iso3]	-12.4674	871.764	1477.92	379750	301449	955853	860239	1.73278e+06	2.81383e+06	4.23053e+06	1.57814e+06	2.12878e+06	397239	392334	193711	1.44656e+08	1.14692e+06	728924	631787	468286
		15S-HpEDE	-7.13239	341.266	1477.82	6.49637e+07	3.48084e+07	2.01415e+07	3.22671e+07	2.6781e+07	2.70634e+07	1.7058e+07	1.74955e+07	1.55491e+07	1.89853e+07	8.3262e+06	1.85241e+07	7.59427e+07	2.23846e+07	1.78357e+07	1.63794e+07	1.5803e+07
				653.323	1477.77	4.72929e+06	5.80377e+06	3.66858e+06	7.74221e+06	6.61921e+06	8.49501e+06	5.31757e+06	5.73625e+06	5.89003e+06	7.41164e+06	3.45291e+06	7.93188e+06	2.83923e+06	6.24569e+06	7.54781e+06	6.81939e+06	6.84416e+06
				479.335	1477.43	1.6498e+07	1.69857e+07	8.40414e+06	2.16349e+07	1.80072e+07	3.12024e+07	1.62562e+07	1.42219e+07	1.64605e+07	1.9144e+07	9.92595e+06	1.91099e+07	2.16105e+07	1.83407e+07	1.8492e+07	1.98705e+07	1.86223e+07
				870.759	1477.41	4.98467e+06	4.67943e+06	6.47711e+06	5.88617e+06	1.08176e+07	1.24162e+07	1.53873e+07	1.20205e+07	8.7236e+06	3.81242e+06	2.45128e+06	4.71087e+06	2.632e+08	9.04345e+06	6.00729e+06	6.1367e+06	5.20512e+06
				820.673	1477.39	1.05633e+07	9.83657e+06	6.8277e+06	1.17931e+07	1.54199e+07	1.09864e+07	1.48994e+07	1.70792e+07	1.41012e+07	1.53735e+07	6.92826e+06	2.18796e+07	2.09685e+07	1.26844e+07	1.52757e+07	1.6873e+07	1.54591e+07
		Methylmalonylcarnitine	21.1376	262.134	1477.33	8.07075e+07	1.6561e+08	4.26444e+07	8.31129e+07	6.81139e+07	7.89257e+07	1.37106e+08	5.50554e+07	7.55967e+07	8.54765e+07	7.61841e+07	1.02508e+08	5.80996e+07	1.13235e+08	8.94454e+07	9.74821e+07	1.27892e+08
				910.857	1477.3	1.16461e+06	481088	2.12929e+06	3.04223e+06	3.01476e+06	6.60477e+06	7.88073e+06	7.22743e+06	3.83121e+06	745503	1.15287e+06	2.21289e+06	0	2.20729e+06	771406	1.54837e+06	1.6823e+06
		Teasterone	-4.83664	449.36	1477.28	4189009892	3544795113	3461815133	4920274729	3739102298	7092343433	3261033388	2992950962	3458070637	5760719902	3077864055	6681623575	5089639252	3224907127	4722102424	5189664404	4648788008
				499.193	1477.28	2.96964e+06	3.93832e+06	1.66591e+06	3.88413e+06	5.05779e+06	6.14534e+06	6.67369e+06	5.78258e+06	6.71192e+06	7.83164e+06	3.69629e+06	7.8396e+06	1.66863e+06	5.51327e+06	6.46926e+06	6.91351e+06	6.36057e+06
				639.329	1477.28	5.00342e+07	5.33859e+07	2.21866e+07	5.51024e+07	5.283e+07	5.92005e+07	5.43903e+07	5.68486e+07	3.38204e+07	5.87729e+07	3.27228e+07	5.95979e+07	5.46209e+07	5.31915e+07	5.29689e+07	6.18765e+07	5.97003e+07
				889.761	1477.28	2.28931e+06	525761	919137	2.10799e+06	3.10449e+06	5.76856e+06	195360	0	213750	434172	102671	0	1.10053e+06	183049	168934	0	0
				911.858	1477.28	480767	765676	729116	1.63823e+06	1.98289e+06	4.80174e+06	5.07498e+06	4.18581e+06	2.39359e+06	231121	602336	1.23124e+06	1.24992e+07	898262	219992	265628	298366
				414.216	1477.13	1.61272e+08	127297731	8.37228e+07	1.74164e+08	1.30668e+08	1.93508e+08	2.59625e+08	1.03134e+08	1.23913e+08	1.52366e+08	7.75233e+07	2.01396e+08	1.48714e+08	9.20496e+07	1.75166e+08	2.18121e+08	1.44871e+08
				397.217	1476.98	2.42895e+07	2.46205e+07	1.26492e+07	3.99759e+07	2.91474e+07	3.29477e+07	2.46327e+07	2.29444e+07	2.55082e+07	2.3574e+07	1.53704e+07	2.69994e+07	2.6266e+07	2.67155e+07	1.9315e+07	2.81306e+07	1.71592e+07
		TG(17:1(9Z)/17:1(9Z)/17:1(9Z))	-1.49304	843.742	1476.98	1.33189e+07	9.76759e+06	6.41848e+06	9.19878e+06	7.72063e+06	1.12478e+07	8.33718e+06	4.46981e+06	6.91819e+06	8.84119e+06	5.32694e+06	1.04064e+07	2.23371e+08	4.66236e+06	4.29359e+06	8.39381e+06	8.02269e+06
				844.743	1476.98	2.95175e+06	5.75878e+06	2.53684e+06	5.59048e+06	3.55114e+06	4.97778e+06	3.33058e+06	4.16474e+06	4.29925e+06	4.03662e+06	2.83845e+06	4.25129e+06	1.41844e+08	2.4673e+06	3.86029e+06	4.34251e+06	4.46109e+06
		PC(9:0/0:0)	-23.1267	398.221	1476.88	3.32654e+06	3.90438e+06	1.13432e+06	2.63357e+06	3.13158e+06	3.58451e+06	2.39765e+06	3.24048e+06	2.47746e+06	2.3689e+06	1.54695e+06	2.84456e+06	2.67268e+06	2.86418e+06	3.45863e+06	2.71214e+06	3.49058e+06
				685.436	1476.7	1.95201e+07	1.75221e+07	1.21454e+07	2.16174e+07	1.6688e+07	2.71141e+07	1.63118e+07	1.18777e+07	1.32138e+07	1.26632e+07	7.03356e+06	2.02119e+07	2.22702e+07	1.12104e+07	2.24236e+07	1.54747e+07	3.15858e+07
				407.277	1476.66	3.14214e+07	2.70752e+07	2.01289e+07	3.88144e+07	2.97356e+07	3.44139e+07	3.44122e+07	2.36628e+07	3.44444e+07	4.03273e+07	3.88777e+07	3.87962e+07	4.7082e+07	3.26358e+07	7.32732e+07	4.603e+07	5.00742e+07
		Didrovaltratum	-7.709	425.214	1476.41	1.09098e+08	1.04343e+08	6.00706e+07	1.35706e+08	8.83367e+07	209838403	9.09888e+07	1.07773e+08	8.74765e+07	1.58205e+08	5.30632e+07	1.12677e+08	1.10868e+08	1.04775e+08	1.17399e+08	1.15426e+08	1.47493e+08
		2-decaprenyl-6-methoxy-1,4-benzoquinone	2.0004	819.667	1476.15	1.40008e+07	1.50522e+07	1.11381e+07	3.52041e+07	2.98689e+07	3.43475e+07	3.24641e+07	2.54888e+07	1.95802e+07	1.74451e+07	1.42944e+07	2.90407e+07	4.26221e+07	2.37559e+07	2.38257e+07	1.98203e+07	3.76781e+07
				336.222	1476.11	1.08022e+07	1.30815e+07	5.97208e+06	1.33468e+07	1.31812e+07	2.52685e+07	2.14158e+07	1.14989e+07	1.29317e+07	1.11131e+07	7.36645e+06	1.37088e+07	1.50703e+07	1.44234e+07	1.4037e+07	1.40089e+07	7.57641e+06
				350.187	1476.1	5.98239e+07	8.24849e+07	3.60476e+07	8.23217e+07	5.8483e+07	1.62685e+08	1.43278e+08	6.05451e+07	5.91922e+07	7.79274e+07	8.37558e+07	9.2656e+07	3.97921e+07	7.63563e+07	1.21916e+08	9.32064e+07	4.89426e+07
		3-hydroxyarachidonoylcarnitine	12.2872	464.343	1476.05	3.86703e+07	4.06082e+07	2.45811e+07	4.61859e+07	4.4227e+07	6.05609e+07	3.51508e+07	4.00754e+07	3.76275e+07	4.10863e+07	2.31154e+07	4.82294e+07	5.87806e+07	4.59624e+07	5.1447e+07	6.32769e+07	3.18433e+07
		phylloquinone	19.3661	451.366	1475.99	1.32064e+08	1.40471e+08	1.54733e+08	3.39862e+08	1.62898e+08	3.33022e+08	2.88672e+08	1.29649e+08	1.31934e+08	2.77089e+08	1.3703e+08	2.03735e+08	4.16952e+08	1.64585e+08	2.09805e+08	361805209	1.84596e+08
				575.412	1475.98	4.03188e+07	2.17803e+07	1.42812e+07	4.57017e+07	1.65172e+07	2.61664e+07	2.1831e+07	1.09028e+07	1.89708e+07	1.77044e+07	1.9218e+07	2.08785e+07	3.32356e+07	2.28018e+07	2.48067e+07	2.11904e+07	1.81419e+07
				161.018	1475.97	1.28717e+07	8.12171e+06	4.34182e+06	3.80109e+06	4.06032e+06	6.48517e+06	1.73615e+06	2.46e+06	1.40449e+06	1.59074e+06	891859	2.19033e+06	1.62461e+07	4.07088e+06	1.79353e+06	1.5047e+06	1.24936e+06
		Stoloniferone G	-7.64725	461.323	1475.96	1.25712e+07	1.2155e+07	7.04584e+06	1.7542e+07	1.39364e+07	9.14592e+06	1.20918e+07	1.48208e+07	9.91738e+06	9.56192e+06	6.07112e+06	1.10199e+07	1.44598e+07	1.20762e+07	1.24397e+07	1.24617e+07	1.50746e+07
				876.734	1475.96	4.70659e+07	4.8895e+07	9.20515e+07	6.55213e+07	8.6076e+07	1.51649e+08	5.8907e+07	4.91568e+07	5.64119e+07	5.96318e+07	4.16083e+07	8.22256e+07	109988985	3.5844e+07	7.19662e+07	8.87155e+07	9.13197e+07
		(24R)-1alpha,24,25-trihydroxy-22-oxavitamin D3 / (24R)-1alpha,24,25-trihydroxy-22-oxacholecalciferol	-7.20659	435.307	1475.92	9.02467e+06	9.78444e+06	6.20342e+06	1.32844e+07	1.09602e+07	1.0403e+07	1.02493e+07	9.79587e+06	1.02612e+07	9.83579e+06	6.36598e+06	4.41146e+06	1.53181e+07	7.56745e+06	1.01326e+07	9.60675e+06	1.16548e+07
		Ovalifolin	-5.93644	347.126	1475.87	6.94889e+06	6.90526e+06	3.97436e+06	7.34001e+06	6.4681e+06	1.10365e+07	6.32445e+06	7.21978e+06	4.85666e+06	7.19588e+06	3.03302e+06	9.95509e+06	3.94304e+06	5.22603e+06	7.68232e+06	8.80134e+06	8.52946e+06
				335.219	1475.82	5.3381e+07	6.07462e+07	3.34486e+07	1.04062e+08	4.40557e+07	9.1388e+07	5.61162e+07	5.135e+07	4.5145e+07	5.63783e+07	3.42873e+07	6.27512e+07	6.77442e+07	5.78255e+07	5.88649e+07	6.3682e+07	6.1736e+07
		Stoloniferone F	-6.96587	463.339	1475.77	1.35895e+08	1.77035e+08	1.29332e+08	2.87068e+08	1.2482e+08	1.68569e+08	147453453	1.2122e+08	1.37886e+08	1.7518e+08	1.05153e+08	1.68229e+08	175381554	198301097	156949250	1.34654e+08	1.25691e+08
				684.36	1475.71	1.21451e+07	1.33933e+07	8.04491e+06	17363428	1.48096e+07	1.68858e+07	1.31522e+07	1.32506e+07	1.38641e+07	1.43164e+07	8.11167e+06	1.46769e+07	1.31122e+07	1.24149e+07	1.34045e+07	1.54643e+07	1.70345e+07
		(11Z,14Z)-eicosadienoylcarnitine	-9.4484	452.369	1475.55	1.91146e+07	1.84212e+07	1.10787e+07	2.20916e+07	2.00286e+07	2.08601e+07	2.05201e+07	1.96357e+07	3.64598e+07	2.19298e+07	1.41063e+07	2.13416e+07	2.79688e+07	2.22071e+07	2.29415e+07	1.96931e+07	22941225
				385.293	1475.49	3.50245e+07	2.76624e+07	1.32035e+07	3.28331e+07	2.2365e+07	2.48874e+07	1.63555e+07	1.51376e+07	1.76607e+07	2.34118e+07	1.03846e+07	1.67875e+07	5.57865e+07	1.53706e+07	1.8015e+07	18467717	1.48289e+07
				306.16	1475.24	1.09994e+08	1.95896e+08	4.9639e+07	2.01908e+08	9.86638e+07	124911380	1.01058e+08	8.48531e+07	1.50412e+08	1.13651e+08	1.1031e+08	1.44622e+08	9.22529e+07	1.15446e+08	1.32872e+08	1.42898e+08	9.01236e+07
				393.297	1475.14	4.5781e+08	837482110	2.52084e+08	8.90521e+08	4.51536e+08	3.0508e+08	352357603	4.14218e+08	4.13408e+08	4.69773e+08	2.68917e+08	5.31748e+08	4.43781e+08	3.54237e+08	4.5072e+08	5.69585e+08	5.91806e+08
		TG(17:2(9Z,12Z)/17:2(9Z,12Z)/20:4(5Z,8Z,11Z,14Z))[iso3]	22.4046	875.732	1474.94	6.77741e+07	5.38181e+07	6.39238e+07	9.44678e+07	7.97828e+07	1.17731e+08	1.0915e+08	7.21201e+07	8.28234e+07	1.07636e+08	5.73561e+07	1.23905e+08	2.60561e+08	8.23662e+07	106877018	1.24945e+08	1.63125e+08
				487.36	1474.84	6.80957e+07	3.54238e+07	1.87197e+07	7.62928e+07	2.9464e+07	3.08935e+07	2.38578e+07	1.97962e+07	2.25764e+07	2.50658e+07	1.30664e+07	2.69502e+07	3.72788e+07	2.85843e+07	3.81025e+07	2.68289e+07	2.94958e+07
		2,5-Dichloro-4-oxohex-2-enedioate	2.00604	226.951	1474.74	1.70651e+08	177803619	7.03463e+07	1.77946e+08	7.79918e+07	1.19268e+08	6.40059e+07	6.9108e+07	8.1995e+07	1.11785e+08	4.3892e+07	8.44597e+07	1.70831e+08	1.23474e+08	8.5848e+07	8.54783e+07	7.6599e+07
				305.157	1474.69	8.36882e+08	1477058064	4.00568e+08	8.66648e+08	6.51609e+08	7.51934e+08	8.04001e+08	6.69017e+08	7.86034e+08	8.71939e+08	8.76017e+08	8.84345e+08	5.64137e+08	1059004064	1225813850	1302187989	7.98913e+08
		N-palmitoyl tryptophan	17.6421	443.335	1474.67	4.63962e+07	4.99745e+07	2.11637e+07	7.19208e+07	2.55941e+07	29140967	2.17476e+07	2.25491e+07	2.13927e+07	2.53955e+07	1.29666e+07	2.03287e+07	5.17882e+07	2.60274e+07	2.18713e+07	24847427	2.16037e+07
				696.577	1474.66	2.66403e+06	994497	4.13999e+06	5.98225e+06	6.25497e+06	3.47774e+06	1.23328e+07	4.78494e+06	5.03185e+06	916982	1.21439e+06	3.34397e+06	5.47977e+06	2.63873e+06	1.26309e+06	1.63075e+06	991214
				906.759	1474.65	6.68289e+06	7.34699e+06	7.48179e+06	7.50202e+06	1.41703e+07	1.33364e+07	3.70456e+07	1.49698e+07	1.20779e+07	3.58045e+06	2.53394e+06	3.36928e+06	5.94445e+06	9.80379e+06	7.70389e+06	6.6151e+06	6.50922e+06
				695.575	1474.64	6.06184e+06	2.94985e+06	8.94393e+06	1.25916e+07	1.32379e+07	8.69544e+06	2.38383e+07	9.67311e+06	1.11946e+07	2.97513e+06	3.34452e+06	7.33882e+06	1.21392e+07	4.3873e+06	3.01966e+06	3.99111e+06	3.57106e+06
				535.342	1474.49	2.91453e+06	3.13034e+06	2.17916e+06	5.71142e+06	4.12922e+06	5.0339e+06	3.33694e+06	3.75297e+06	4.77738e+06	6.02178e+06	4.03379e+06	7.11721e+06	2.72649e+06	2.69631e+06	6.42586e+06	8.1491e+06	7.03128e+06
				444.226	1474.19	2.79269e+07	2.11675e+07	1.54898e+07	3.33721e+07	3.20475e+07	3.89242e+07	3.02509e+07	2.48511e+07	2.83715e+07	3.16727e+07	1.77403e+07	3.33096e+07	2.73947e+07	3.03057e+07	3.16153e+07	3.33548e+07	3.16932e+07
		TG(20:3(8Z,11Z,14Z)/20:3(8Z,11Z,14Z)/20:3(8Z,11Z,14Z))	-2.59797	957.788	1474.03	1.12455e+06	1.61596e+06	3.7432e+06	6.4521e+06	9.63958e+06	5.77514e+06	2.94019e+07	3.5236e+06	1.66124e+07	948298	492389	1.21151e+06	4.33114e+07	3.81482e+06	2.59083e+06	2.88086e+06	2.40469e+06
				880.743	1474	8.55836e+06	1.33278e+07	1.89524e+07	8.99299e+06	3.53027e+07	2.74406e+07	5.91628e+07	3.15437e+07	2.57832e+07	9.32279e+06	5.92443e+06	8.60939e+06	2.20683e+07	2.26837e+07	2.02165e+07	1.64253e+07	1.64349e+07
		22:6 Cholesteryl ester	-16.0556	697.581	1473.98	164869	0	620530	1.86252e+06	854752	274533	2.90495e+06	1.32396e+06	898425	0	179156	0	914921	184897	175428	0	178451
		PC(5:0/5:0)	-18.337	426.217	1473.58	2.45823e+07	2.09624e+07	1.3418e+07	3.61556e+07	2.50094e+07	2.28416e+07	2.41737e+07	2.163e+07	2.21332e+07	2.71726e+07	1.17929e+07	2.55617e+07	1.84612e+07	2.54452e+07	2.27073e+07	2.7311e+07	1.68986e+07
				169.135	1473.43	3.60855e+06	5.47064e+06	1.18141e+06	3.03227e+06	2.36835e+06	2.66438e+06	8.38446e+06	3.22136e+06	3.99166e+06	3.8254e+06	1.96514e+06	4.06859e+06	1.8126e+06	3.24975e+06	3.80787e+06	4.05486e+06	3.64429e+06
				399.308	1473.43	7.01578e+07	7.36823e+07	2.23737e+07	4.78876e+07	2.95743e+07	3.33649e+07	2.22378e+07	2.24642e+07	2.32517e+07	2.23163e+07	1.20245e+07	2.54535e+07	8.58058e+07	3.66696e+07	2.56481e+07	2.38761e+07	2.05296e+07
				419.277	1473.43	2.96822e+07	3.19895e+07	1.64511e+07	3.51382e+07	2.45226e+07	3.25975e+07	2.20372e+07	2.48566e+07	4.50285e+07	3.17954e+07	1.62553e+07	3.44357e+07	2.46198e+07	2.4989e+07	2.94641e+07	2.96092e+07	3.22476e+07
		Cucurbitacin P	-6.15879	521.344	1473.43	6.23626e+06	6.99743e+06	2.32503e+06	1.06182e+07	1.11287e+07	6.15922e+06	8.50286e+06	6.62547e+06	6.88698e+06	7.43763e+06	3.39359e+06	1.33234e+07	4.58795e+06	5.77052e+06	6.62314e+06	7.22955e+06	9.05991e+06
				997.527	1473.4	8.90544e+06	6.1919e+06	3.52748e+06	6.61431e+06	6.28653e+06	8.66145e+06	9.95001e+06	1.43742e+07	5.6224e+06	6.90481e+06	4.09237e+06	8.99408e+06	6.26118e+06	6.77561e+06	7.32169e+06	9.28604e+06	1.20709e+07
				158.964	1473.36	2.80094e+07	3.2036e+07	1.3439e+07	2.36177e+07	1.95905e+07	2.03038e+07	1.09602e+07	1.05142e+07	1.16089e+07	1.25258e+07	7.46625e+06	1.31628e+07	2.6622e+07	1.95529e+07	1.48843e+07	1.36124e+07	1.18115e+07
				216.922	1473.36	1.85239e+07	1.61014e+07	6.20786e+06	1.37778e+07	1.01673e+07	9.00344e+06	5.1056e+06	6.76543e+06	7.75305e+06	8.89892e+06	5.2962e+06	9.91928e+06	2.36393e+07	1.05701e+07	9.97182e+06	1.00533e+07	7.12324e+06
		2-deoxy-20-hydroxy-5alpha-ecdysone 3-acetate	-4.76927	507.329	1473.36	5.51703e+07	6.30125e+07	3.40489e+07	6.71473e+07	5.74203e+07	6.14108e+07	6.38963e+07	5.93282e+07	6.28032e+07	5.797e+07	3.95647e+07	7.38098e+07	4.53408e+07	6.10422e+07	8.34606e+07	9.47403e+07	8.23034e+07
				1369.16	1473.33	0	0	699509	722156	955544	533515	2.97686e+06	816476	980313	0	0	0	0	0	216419	0	0
		N-palmitoyl histidine	-14.0153	394.301	1473.31	1.21464e+08	1.24584e+08	6.07375e+07	1.19943e+08	1.13558e+08	1.10207e+08	9.87028e+07	1.00836e+08	1.0377e+08	1.2762e+08	6.58297e+07	1.26135e+08	1.08579e+08	8.98858e+07	1.1638e+08	1.24973e+08	1.16884e+08
				1372.38	1473.27	7.4672e+06	6.90256e+06	4.56268e+06	3.2672e+06	5.08466e+06	5.89015e+06	1.29895e+06	4.45522e+06	1.24976e+06	2.98085e+06	757912	2.99777e+06	7.54337e+06	1.69921e+06	1.29349e+06	1.12618e+06	486619
		Hexacosanedioic acid	-0.524157	427.378	1473.26	1.35565e+07	2.53435e+07	1.05876e+07	2.32206e+07	2.35627e+07	2.87607e+07	26458938	3.39695e+07	2.38359e+07	3.50135e+07	2.88175e+07	4.03277e+07	1.68478e+07	2.10217e+07	3.12259e+07	3.1732e+07	3.4303e+07
				565.37	1473.25	5.439e+06	6.39747e+06	3.39023e+06	5.5473e+06	4.3162e+06	4.84388e+06	5.5782e+06	5.82222e+06	5.90778e+06	6.83538e+06	3.97032e+06	6.80876e+06	4.40774e+06	5.84647e+06	9.05345e+06	1.15972e+07	7.38907e+06
		3,17-dihydroxy-5,9-dioxo-4,5-9,10-diseco-androsta-1(10),2-dien-4-oic acid	22.1043	351.188	1473.12	1.0005e+07	6.34851e+06	4.8071e+06	1.17955e+07	1.03425e+07	1.07922e+07	1.07569e+07	9.38943e+06	8.73692e+06	1.06695e+07	7.51869e+06	2.37524e+07	8.14311e+06	9.63374e+06	1.30008e+07	1.72869e+07	2.1203e+07
				1370.38	1473.12	7.73234e+06	7.99149e+06	5.51812e+06	4.10796e+06	5.88041e+06	6.29457e+06	494852	5.35299e+06	1.98276e+06	3.42601e+06	1.23247e+06	2.4344e+06	9.17524e+06	1.73618e+06	1.20573e+06	795694	791715
				1373.38	1472.82	3.97263e+06	3.54803e+06	2.97739e+06	2.60841e+06	3.08429e+06	3.41063e+06	286005	1.70165e+06	924691	2.73964e+06	399700	1.10624e+06	2.47882e+06	2.56009e+06	0	244328	194787
				498.901	1472.82	1.46797e+07	3.01432e+07	1.02944e+07	2.03567e+07	1.87968e+07	2.03112e+07	6.70725e+06	6.74981e+06	8.29622e+06	6.75412e+06	4.64692e+06	9.00202e+06	3.02214e+07	1.55412e+07	9.79009e+06	8.27986e+06	7.55818e+06
		26,26,26,27,27,27-hexafluoro-1alpha,24-dihydroxyvitamin D3 / 26,26,26,27,27,27-hexafluoro-1alpha,24-dihydroxycholecalciferol	15.9211	525.288	1472.73	7.89445e+06	8.46992e+06	2.75315e+06	7.0315e+06	6.85771e+06	5.67578e+06	1.15946e+07	4.70469e+06	9.63791e+06	6.21791e+06	4.20223e+06	6.81289e+06	7.86768e+06	5.68733e+06	9.08601e+06	6.86354e+06	8.9684e+06
				533.366	1472.72	1.1734e+07	1.23563e+07	5.54141e+06	1.06136e+07	7.18274e+06	7.24235e+06	3.79903e+06	3.93683e+06	4.30105e+06	4.1101e+06	2.13535e+06	4.60665e+06	1.57955e+07	6.30763e+06	5.1295e+06	4.21147e+06	3.40299e+06
				553.363	1472.45	2.98449e+06	5.02344e+06	1.50192e+06	3.81696e+06	3.74733e+06	4.20939e+06	4.79631e+06	3.72703e+06	5.31402e+06	4.75096e+06	3.97335e+06	6.17133e+06	2.12338e+06	4.03032e+06	4.85087e+06	6.13704e+06	5.35636e+06
				1371.38	1472.3	9.60612e+06	8.28084e+06	5.58708e+06	4.34267e+06	6.68778e+06	5.92582e+06	1.33852e+06	3.94548e+06	2.06099e+06	3.57937e+06	1.32924e+06	3.3606e+06	8.70517e+06	2.98427e+06	1.41373e+06	2.12012e+06	1.05939e+06
		Matricin	24.228	307.161	1472.27	1.18587e+07	1.27241e+07	6.01593e+06	1.38353e+07	1.34118e+07	2.39727e+07	21245908	1.13476e+07	2.15474e+07	1.77525e+07	8.89829e+06	1.57513e+07	1.07824e+07	1.83578e+07	1.45294e+07	1.63266e+07	1.54624e+07
				302.144	1472.12	5.00664e+06	7.83043e+06	2.65685e+06	3.65914e+06	2.39298e+06	2.06822e+06	1.03925e+06	1.23768e+06	1.33435e+06	1.2465e+06	1.17093e+06	1.94589e+06	1.15841e+07	2.1829e+06	2.75918e+06	2.08091e+06	1.10464e+06
				514.483	1472.05	7.23716e+06	8.1565e+06	1.81643e+06	9.77394e+06	6.67462e+06	7.63522e+06	1.34728e+07	1.44867e+07	1.34431e+07	1.41738e+07	6.50607e+06	1.89237e+07	6.83467e+06	1.14732e+07	1.4328e+07	1.91518e+07	1.10684e+07
				437.236	1472.04	4.3455e+07	4.87833e+07	2.25672e+07	4.63774e+07	5.02838e+07	5.52418e+07	4.45128e+07	4.94961e+07	6.00928e+07	9.19349e+07	3.52473e+07	7.24973e+07	4.50669e+07	4.09499e+07	7.24853e+07	7.38339e+07	7.721e+07
				714.369	1472.03	3.17179e+06	3.39584e+06	2.2277e+06	4.16222e+06	4.42028e+06	3.93839e+06	2.98129e+06	2.69462e+06	3.6991e+06	3.17897e+06	2.12782e+06	3.88778e+06	4.17512e+06	5.54143e+06	4.06053e+06	5.4628e+06	1.34036e+07
		PA(17:0/14:1(9Z))	9.72324	633.455	1471.95	5.07422e+06	4.53893e+06	2.25038e+06	5.60062e+06	3.35251e+06	3.25071e+06	4.60699e+06	3.87311e+06	3.24034e+06	5.12739e+06	2.26552e+06	6.71944e+06	5.94448e+06	2.50631e+06	4.76632e+06	1.0864e+07	6.19364e+06
				551.356	1471.81	6.06858e+07	8.33694e+07	3.77591e+07	1.55278e+08	6.1501e+07	146823138	6.84222e+07	6.54183e+07	7.69228e+07	7.17458e+07	4.96286e+07	8.6748e+07	6.71374e+07	6.61624e+07	1.26475e+08	1.58123e+08	9.52012e+07
				663.465	1471.81	1.32315e+07	1.19291e+07	6.09906e+06	1.11173e+07	9.84203e+06	1.07526e+07	9.03058e+06	5.84059e+06	1.52845e+07	7.54766e+06	4.78388e+06	2.51325e+06	1.48401e+07	1.68485e+07	8.41096e+06	9.79411e+06	1.4226e+07
				728.385	1471.33	2.97339e+07	2.34941e+07	1.46271e+07	3.12352e+07	3.43434e+07	2.30102e+07	2.80877e+07	3.32446e+07	3.86831e+07	2.5834e+07	2.02597e+07	4.734e+07	2.69611e+07	3.43811e+07	3.16974e+07	3.52051e+07	3.74714e+07
		bacteriohopane-,32,33,34-triol-35-cyclitolguanine	-6.91747	750.557	1471.05	1.10207e+07	6.98665e+06	3.12853e+06	8.4695e+06	7.73579e+06	8.71295e+06	8.77031e+06	1.10496e+07	9.53324e+06	1.06852e+07	4.55999e+06	9.90703e+06	6.53762e+06	1.71594e+07	1.05607e+07	1.60487e+07	1.28393e+07
				408.28	1470.71	8.97206e+06	9.83961e+06	4.35027e+06	8.2134e+06	9.48876e+06	7.34725e+06	5.37881e+06	8.32043e+06	1.48482e+07	8.65003e+06	3.29412e+06	1.00471e+07	9.45227e+06	8.71437e+06	7.51249e+06	2.29428e+07	7.86443e+06
				757.391	1470.71	2.65027e+07	2.79596e+07	1.53316e+07	2.23252e+07	2.66968e+07	2.72613e+07	2.97278e+07	3.14287e+07	4.37721e+07	2.36588e+07	1.85577e+07	3.42438e+07	2.43155e+07	3.32788e+07	2.78665e+07	3.28864e+07	6.92714e+07
				532.389	1470.63	1.39221e+07	1.36362e+07	4.78642e+06	9.34439e+06	9.53172e+06	9.20405e+06	7.96977e+06	7.57891e+06	1.33922e+07	8.46122e+06	4.53896e+06	9.42013e+06	1.45747e+07	8.77472e+06	8.88203e+06	9.48441e+06	9.45838e+06
				649.449	1470.55	8.88338e+06	9.97665e+06	3.94051e+06	8.50564e+06	7.56883e+06	6.31769e+06	8.27178e+06	7.57942e+06	3.68816e+06	5.84774e+06	4.17283e+06	7.55379e+06	1.44274e+07	7.8179e+06	4.84667e+06	1.1039e+07	8.0901e+06
				218.108	1470.07	4.08999e+07	3.33825e+07	1.40914e+07	2.57826e+07	3.12739e+07	2.60415e+07	3.05987e+07	3.31283e+07	3.0089e+07	3.53155e+07	2.15368e+07	3.49339e+07	2.95185e+07	4.59591e+07	2.33257e+07	3.30688e+07	3.20966e+07
				729.388	1469.95	3.02956e+06	8.06544e+06	2.23353e+06	4.12961e+06	5.10477e+06	3.46062e+06	4.69839e+06	8.13057e+06	3.22316e+06	7.27734e+06	3.84163e+06	7.75909e+06	3.19286e+06	8.7952e+06	8.27508e+06	8.99966e+06	7.33451e+06
				173.078	1469.88	8.40133e+07	3.82314e+07	4.70803e+07	1.401e+08	1.06716e+08	1.00228e+08	7.55445e+07	9.41522e+07	1.32608e+08	155868037	9.64628e+07	8.81682e+07	1.3308e+08	7.03929e+07	8.24633e+07	7.51295e+07	6.60164e+07
		10,11-dihydro-20-trihydroxy-leukotriene B4	-7.98431	387.235	1469.75	4.92872e+06	4.27313e+06	1.24086e+06	5.96624e+06	8.1109e+06	5.36252e+06	9.23326e+06	1.03658e+07	1.05795e+07	9.0793e+06	3.97583e+06	1.03862e+07	3.21489e+06	6.57522e+06	9.70364e+06	1.10345e+07	9.93257e+06
		PA(13:0/20:1(11Z))	-24.967	661.464	1469.56	1.51862e+07	1.29092e+07	8.62039e+06	1.73479e+07	1.89925e+07	2.39642e+07	2.19173e+07	1.93597e+07	1.84101e+07	1.78636e+07	8.14502e+06	1.95312e+07	2.27098e+07	2.21298e+07	1.99805e+07	2.16041e+07	2.28625e+07
		PIP[3'](17:0/20:4(5Z,8Z,11Z,14Z))	-15.2557	953.501	1469.4	3.89169e+06	4.29542e+06	2.73188e+06	4.56711e+06	6.02165e+06	7.4033e+06	1.25417e+07	1.041e+07	8.66378e+06	5.91278e+06	2.7535e+06	6.92922e+06	4.98687e+06	6.45493e+06	8.56042e+06	6.91084e+06	1.57693e+07
		TG(17:2(9Z,12Z)/17:2(9Z,12Z)/20:3(8Z,11Z,14Z))[iso3]	8.87541	877.736	1469.34	1.10421e+07	1.04799e+07	9.09601e+06	1.28166e+07	1.71475e+07	2.81153e+07	2.42116e+07	3.53929e+07	1.58102e+07	1.42902e+07	1.12896e+07	1.65982e+07	2.32493e+07	1.43483e+07	1.44301e+07	1.69685e+07	1.53414e+07
		Octadecyl fumarate	-5.68693	369.298	1469.31	1.1101e+07	1.64779e+07	3.09438e+06	8.08637e+06	6.79099e+06	5.78505e+06	4.742e+06	4.64793e+06	5.22402e+06	4.79264e+06	2.27146e+06	6.59008e+06	1.66553e+07	6.75264e+06	4.28782e+06	6.95732e+06	5.54741e+06
		Stoloniferone J	18.8495	459.356	1469.16	3.48883e+06	3.73875e+06	2.96047e+06	5.79568e+06	8.07351e+06	8.3533e+06	1.376e+07	1.28713e+07	1.16303e+07	1.06786e+07	5.49759e+06	1.098e+07	9.69229e+06	7.9108e+06	9.45597e+06	1.23763e+07	1.16308e+07
				438.24	1469.11	1.57766e+07	1.5261e+07	5.48295e+06	1.32308e+07	1.29392e+07	1.5561e+07	1.65841e+07	9.36974e+06	3.34689e+07	3.45278e+07	9.21651e+06	1.91903e+07	1.32369e+07	1.56791e+07	1.41144e+07	1.87794e+07	1.67207e+07
		TG(18:2(9Z,12Z)/20:2(11Z,14Z)/20:2(11Z,14Z))[iso3]	-11.38	935.796	1468.35	2.30569e+06	2.43898e+06	8.54109e+06	5.57331e+06	1.72803e+07	1.91163e+07	5.22004e+07	1.81609e+07	1.67427e+07	4.70591e+06	3.20718e+06	1.57953e+06	1.74614e+07	7.8003e+06	8.4212e+06	8.7241e+06	5.65536e+06
				787.404	1468.33	7.64155e+06	4.79776e+06	2.62865e+06	7.58175e+06	7.68779e+06	8.45653e+06	5.32352e+06	1.68012e+07	6.30822e+06	6.36684e+06	5.50084e+06	9.24153e+06	4.18074e+06	5.25524e+06	8.89173e+06	1.37141e+07	1.07442e+07
		12-Oxo-20-trihydroxy-leukotriene B4	-8.72816	383.203	1468.32	5.73552e+06	6.99807e+06	4.43594e+06	7.68745e+06	7.98779e+06	6.58044e+06	7.09078e+06	5.73361e+06	8.2182e+06	7.45642e+06	2.93155e+06	9.09076e+06	7.48163e+06	7.18035e+06	7.01531e+06	7.77957e+06	8.5781e+06
		TG(18:3(9Z,12Z,15Z)/20:2(11Z,14Z)/20:2(11Z,14Z))[iso3]	-0.417482	933.79	1468.12	1.73432e+07	1.26868e+07	4.85532e+07	2.75683e+07	5.21015e+07	6.81324e+07	2.20411e+08	8.77982e+07	5.14493e+07	1.7936e+07	1.58134e+07	1.39313e+07	6.64861e+07	6.17609e+07	3.6073e+07	4.15107e+07	2.97688e+07
				934.792	1468.08	1.16026e+07	7.26337e+06	2.64342e+07	2.44335e+07	53959785	4.45279e+07	1.42663e+08	5.49799e+07	3.5242e+07	1.17892e+07	1.02639e+07	9.32696e+06	4.9876e+07	4.14992e+07	2.30273e+07	3.08067e+07	1.97681e+07
				1795.56	1468.08	0	0	466763	0	498436	521402	2.65312e+06	558285	1.13993e+06	242747	0	0	0	239840	0	0	0
				1334.14	1468.07	5.5045e+06	6.01261e+06	7.08224e+06	7.32994e+06	1.01279e+07	1.39567e+07	1.00606e+07	7.9924e+06	6.56805e+06	5.35145e+06	3.19639e+06	4.5934e+06	4.1746e+06	1.04643e+07	7.78346e+06	7.63555e+06	4.41988e+06
				924.749	1468.06	1.24833e+06	1.55663e+06	3.61664e+06	3.46318e+06	7.36547e+06	1.2012e+07	1.8518e+07	7.74368e+06	7.65307e+06	3.49699e+06	1.40328e+06	3.22176e+06	2.45061e+06	7.08352e+06	6.67014e+06	6.17378e+06	5.2546e+06
		PA(12:0/17:1(9Z))	8.15214	605.423	1468.01	1.20414e+07	2.34988e+07	3.16929e+06	1.07367e+07	1.02456e+07	8.83654e+06	9.13386e+06	1.01055e+07	6.37525e+06	6.25878e+06	4.67233e+06	1.08655e+07	1.17298e+07	1.14916e+07	9.66651e+06	9.04365e+06	1.07337e+07
				1335.15	1468.01	4.72206e+06	4.22614e+06	5.6134e+06	6.0402e+06	8.39695e+06	1.06614e+07	8.05327e+06	7.00915e+06	5.51148e+06	4.05795e+06	1.66782e+06	3.80746e+06	6.04767e+06	9.29609e+06	6.24285e+06	5.69864e+06	5.1589e+06
		TG(20:5(5Z,8Z,11Z,14Z,17Z)/20:5(5Z,8Z,11Z,14Z,17Z)/22:4(7Z,10Z,13Z,16Z))[iso3]	17.9288	975.761	1468	2.45285e+06	3.51743e+06	7.68066e+06	4.89905e+06	1.29311e+07	1.78079e+07	2.58323e+07	1.93986e+07	1.43026e+07	6.79274e+06	3.18142e+06	3.69351e+06	8.44991e+06	1.13583e+07	8.96655e+06	9.03417e+06	9.1522e+06
		(-)-Asbestinine 2	-6.43154	477.318	1467.9	3.94062e+07	3.76403e+07	1.90214e+07	2.77882e+07	3.65215e+07	3.50234e+07	4.19778e+07	3.45681e+07	3.21481e+07	4.33082e+07	1.62274e+07	2.29017e+07	4.7038e+07	5.82368e+07	3.78159e+07	2.91786e+07	3.31946e+07
				1792.55	1467.85	0	0	2.09323e+06	709003	3.64262e+06	4.57605e+06	1.70331e+07	8.39243e+06	5.42099e+06	270945	435332	0	775378	1.76463e+06	1.08751e+06	910427	1.39199e+06
				1793.56	1467.8	0	191267	2.19848e+06	153008	4.36393e+06	6.43142e+06	1.92759e+07	1.02838e+07	8.00011e+06	452211	142621	0	634798	1.957e+06	2.44306e+06	1.32555e+06	1.40075e+06
				923.745	1467.74	3.68267e+06	3.29479e+06	5.85369e+06	7.01584e+06	1.56637e+07	1.47845e+07	2.70046e+07	1.49049e+07	1.38167e+07	7.8659e+06	3.5767e+06	5.15723e+06	4.04756e+06	1.26826e+07	1.022e+07	1.11748e+07	1.02862e+07
		TG(18:3(9Z,12Z,15Z)/20:4(5Z,8Z,11Z,14Z)/20:4(5Z,8Z,11Z,14Z))[iso3]	23.2664	925.749	1467.74	0	186400	0	445412	1.85945e+06	3.47969e+06	2.18288e+06	3.77817e+06	513042	910492	294693	0	3.02654e+06	2.1158e+06	2.69957e+06	1.19461e+06	0
				1794.57	1467.74	0	0	899965	516493	1.69858e+06	2.05368e+06	1.05139e+07	4.87733e+06	3.67935e+06	194270	116607	0	0	354889	529690	314006	184445
				640.332	1467.59	7.3924e+06	1.43117e+07	4.51096e+06	1.03357e+07	1.05331e+07	9.74603e+06	9.16236e+06	9.26506e+06	8.24506e+06	4.74424e+06	3.73672e+06	7.44839e+06	7.05915e+06	9.0862e+06	1.04896e+07	9.41653e+06	9.23484e+06
		TG(18:2(9Z,12Z)/18:3(9Z,12Z,15Z)/20:0)[iso6]	-15.0971	909.777	1467.52	3.7598e+07	3.48843e+07	5.61717e+07	4.90658e+07	9.17368e+07	1.19853e+08	1.95073e+08	1.3436e+08	9.00203e+07	3.82714e+07	2.12421e+07	3.03297e+07	103185212	7.18823e+07	6.0087e+07	5.70184e+07	5.52998e+07
				1041.55	1467.48	5.04888e+06	4.09287e+06	1.62755e+06	5.79711e+06	4.01727e+06	5.08737e+06	4.30133e+06	6.23394e+06	4.75531e+06	5.66409e+06	3.24428e+06	6.47855e+06	5.01589e+06	7.29207e+06	5.64641e+06	5.66014e+06	1.26447e+07
				992.748	1467.36	0	0	424079	276703	1.41789e+06	1.66575e+06	4.30067e+06	5.70312e+06	2.45309e+06	766896	315189	0	0	1.55217e+06	1.27397e+06	3.03589e+06	2.96037e+06
				908.776	1467.33	1.19465e+08	1.12267e+08	1.66829e+08	1.45315e+08	3.02942e+08	373688812	6.45333e+08	4.29409e+08	2.81006e+08	1.14648e+08	6.66132e+07	1.0449e+08	2.93743e+08	2.33632e+08	1.90199e+08	182893066	1.62279e+08
				420.28	1467.17	7.51961e+06	8.65189e+06	3.47588e+06	8.85075e+06	8.5955e+06	7.42141e+06	4.84402e+06	7.48676e+06	7.81571e+06	8.74615e+06	4.13021e+06	9.11502e+06	6.78941e+06	9.1477e+06	7.99204e+06	1.77509e+07	6.76347e+06
		LacCer(d18:0/24:0)	-3.80697	976.762	1467.15	1.7855e+06	1.25362e+06	3.83753e+06	2.90561e+06	7.50048e+06	9.74726e+06	1.57166e+07	1.26088e+07	9.58839e+06	3.27277e+06	874556	2.05503e+06	5.13301e+06	5.87806e+06	5.76951e+06	5.11308e+06	5.64707e+06
				910.78	1466.88	8.82691e+06	7.52252e+06	1.21813e+07	9.68939e+06	2.08094e+07	2.69886e+07	3.83187e+07	2.81061e+07	1.87629e+07	7.12853e+06	4.01277e+06	6.38658e+06	1.76173e+07	1.57785e+07	1.29338e+07	1.33355e+07	1.2118e+07
				1675.46	1466.87	2.38528e+06	853875	1.50291e+06	221380	1.36654e+06	0	309320	1.7092e+06	514563	683792	0	253109	277785	0	0	0	0
				1673.46	1466.84	3.54493e+06	2.37367e+06	2.83733e+06	1.14859e+06	3.2747e+06	317811	813557	2.81681e+06	850044	1.01281e+06	0	258120	328907	0	251412	199099	0
				1674.46	1466.77	2.53866e+06	2.11103e+06	2.21981e+06	392168	3.13064e+06	1.13209e+06	978250	1.60397e+06	804694	436438	0	0	302377	0	222478	558094	0
				902.816	1466.76	0	221081	489941	857867	2.97656e+06	3.90252e+06	1.00511e+07	6.95333e+06	4.65427e+06	643537	573999	777883	0	2.99764e+06	2.88603e+06	2.69659e+06	2.4991e+06
				263.135	1466.72	8.79025e+06	1.051e+07	4.61904e+06	8.57629e+06	9.50683e+06	1.01474e+07	1.09234e+07	1.17013e+07	1.01497e+07	7.96099e+06	5.66945e+06	1.53607e+07	9.13153e+06	9.88224e+06	1.11059e+07	1.16119e+07	1.29043e+07
		PGF1beta	-6.77186	357.261	1466.64	3.08624e+07	3.03092e+07	1.09657e+07	1.54341e+07	1.72077e+07	1.37988e+07	5.34069e+06	1.09135e+07	9.6398e+06	7.50057e+06	3.88609e+06	5.72662e+06	3.02142e+07	1.25007e+07	7.89859e+06	7.17924e+06	5.87087e+06
				1672.45	1466.64	2.49092e+06	2.01077e+06	2.5934e+06	886391	1.66682e+06	1.13158e+06	269066	3.36913e+06	988796	1.12471e+06	92168.1	0	749380	0	0	0	0
		Byrsonic acid	-4.3654	457.35	1466.49	1.816e+07	1.74638e+07	7.83578e+06	1.24133e+07	1.17216e+07	1.14725e+07	1.03789e+07	1.18024e+07	6.69555e+06	1.30332e+07	4.85916e+06	3.07218e+07	1.89816e+07	1.34521e+07	1.31761e+07	1.38424e+07	1.33897e+07
				1770.55	1466.38	0	0	567589	0	1.12308e+06	296472	4.46837e+06	2.22145e+06	1.88821e+06	0	0	0	0	0	0	265811	329057
		PC(17:1(10Z)/0:0)	-12.4884	508.333	1466.11	1.61078e+07	1.96673e+07	7.36029e+06	3.96227e+07	1.89484e+07	1.38742e+07	1.78497e+07	2.20707e+07	1.78345e+07	2.09991e+07	1.04554e+07	2.07423e+07	1.45803e+07	2.14298e+07	2.08553e+07	2.13731e+07	2.26219e+07
				231.12	1465.79	8.33045e+06	8.67635e+06	3.92387e+06	6.58812e+06	8.44424e+06	4.32116e+06	3.72217e+06	5.04786e+06	8.12054e+06	6.41015e+06	3.96769e+06	6.53579e+06	8.59862e+06	7.50203e+06	7.73659e+06	7.67661e+06	8.15966e+06
				1769.55	1465.79	0	253831	2.25467e+06	166601	3111952	6.69463e+06	1.53174e+07	8.21606e+06	6.12248e+06	696751	522299	0	2.37982e+06	3.22569e+06	1.93575e+06	2.93554e+06	1.1649e+06
				443.222	1465.69	1.71203e+08	208124832	1.03279e+08	1.33265e+08	4.18786e+08	2.07033e+08	1.96644e+08	1.95326e+08	1.69265e+08	1.88818e+08	8.34099e+07	1.89357e+08	1.58356e+08	2.13303e+08	1.29638e+08	1.88502e+08	2.14859e+08
				589.428	1465.69	9.88024e+06	1.14526e+07	4.49431e+06	4.42594e+06	9.33124e+06	6.72863e+06	9.16925e+06	1.08142e+07	1.05079e+07	8.04132e+06	5.01264e+06	1.02547e+07	1.01501e+07	8.8806e+06	8.49084e+06	9.27721e+06	1.08029e+07
				1767.55	1465.67	2.96017e+06	3.2061e+06	1.25926e+07	5.64854e+06	2.31733e+07	2.87689e+07	6.41321e+07	3.88044e+07	2.66409e+07	4.19181e+06	3.30809e+06	4.85131e+06	1.38388e+07	1.54548e+07	1.26699e+07	1.32982e+07	1.08267e+07
		Euchrenone a14	0.45305	473.232	1465.6	2.2264e+07	2.68787e+07	1.16155e+07	2.218e+07	4.60187e+07	2.12578e+07	2.09069e+07	2.3052e+07	2.02991e+07	2.16952e+07	1.01618e+07	2.36698e+07	2.41531e+07	2.34844e+07	2.05217e+07	2.45217e+07	2.59815e+07
				1766.55	1465.55	2.38275e+06	2.04193e+06	9.98362e+06	4.17345e+06	2.06854e+07	2.50799e+07	5.0593e+07	3.24261e+07	2.02346e+07	4.62481e+06	2.48155e+06	2.59348e+06	1.20987e+07	1.30007e+07	1.09317e+07	8.59615e+06	9.16274e+06
				1768.55	1465.54	1.62281e+06	317495	8.01503e+06	2.73043e+06	1.50319e+07	1.27146e+07	3.97623e+07	2.13619e+07	1.5927e+07	2.91367e+06	1.55918e+06	2.37622e+06	7.89831e+06	8.60766e+06	6.52663e+06	6.14624e+06	6.89579e+06
				1692.46	1465.47	7.5677e+06	6.46415e+06	6.59038e+06	6.00951e+06	3.1787e+06	0	1.35642e+06	4.72046e+06	498924	2.55159e+06	0	2.49874e+06	3.2522e+06	549921	541878	556973	455535
				1693.46	1465.46	1.06374e+07	8.27714e+06	6.85411e+06	6.07882e+06	6.67541e+06	893010	1.58426e+06	6.05722e+06	1.37236e+06	3.90132e+06	368321	3.488e+06	1.40836e+06	1.79923e+06	1.76458e+06	967955	556111
				1691.46	1465.41	5.81576e+06	3.16081e+06	3.09622e+06	3.39872e+06	3.72594e+06	2.66784e+06	1.1565e+06	3.51504e+06	509316	880747	0	606425	6.16323e+06	237434	239640	773781	0
				735.465	1465.33	2.52541e+06	1.77898e+06	1.79379e+06	2.8286e+06	4.03604e+06	4.93292e+06	5.27884e+06	5.83858e+06	7.07633e+06	5.38921e+06	1.78698e+06	3.77343e+06	4.90763e+06	4.44205e+06	4.88294e+06	7.07775e+06	3.5687e+06
				727.383	1465.29	1.0091e+08	1.80328e+08	3.67567e+07	6.00215e+07	5.75171e+07	1.1888e+08	8.29006e+07	9.28233e+07	2.02986e+08	5.64798e+07	6.21495e+07	6.00294e+07	6.3892e+07	9.96635e+07	8.24112e+07	2.00098e+08	9.07307e+07
				511.209	1465.22	1.18305e+07	1.63517e+07	4.96335e+06	1.1594e+07	2.84545e+07	1.25468e+07	1.0088e+07	1.32777e+07	6.57972e+06	1.08752e+07	3.53078e+06	9.57536e+06	8.65509e+06	1.15952e+07	1.55752e+07	9.20715e+06	8.75317e+06
				245.136	1464.96	6.78148e+06	5.87018e+06	1.6305e+06	1.88534e+06	4.40961e+06	2.5864e+06	1.47437e+06	4.22786e+06	1.98253e+06	3.59459e+06	1.84982e+06	4.34919e+06	4.49688e+06	4.45141e+06	3.06504e+06	3.91085e+06	3.43705e+06
				399.197	1464.73	2.18408e+07	1.61288e+07	7.31366e+06	1.31221e+07	1.62323e+07	1.48598e+07	1.79244e+07	2.59967e+07	1.18163e+07	1.19648e+07	7.1208e+06	1.82567e+07	2.72363e+07	1.53188e+07	1.47199e+07	1.53934e+07	1.45173e+07
				1694.46	1464.55	1.00714e+07	7.3313e+06	5.86373e+06	4.51381e+06	5.93917e+06	277285	2.26796e+06	4.56459e+06	537378	2.93132e+06	0	2.36711e+06	354921	1.11929e+06	0	643768	0
		phenolic phthiocerol	0.149813	577.519	1464.51	153278	0	143693	0	249578	424377	1.30336e+06	821338	473235	0	0	0	0	0	0	403403	567761
				482.202	1464.48	8.00711e+06	1.02958e+07	5.44952e+06	5.17525e+06	1.26441e+07	1.25518e+07	9.7648e+06	1.88869e+07	7.28501e+06	1.40824e+07	3.70841e+06	8.94762e+06	6.99995e+06	1.16211e+07	7.66953e+06	7.55835e+06	8.1393e+06
		7,8-Didehydroastaxanthin	4.05664	595.381	1464.48	5.68244e+07	6.35263e+07	2.99726e+07	5.1335e+07	4.89386e+07	7.11505e+07	8.71482e+07	7.44674e+07	9.73192e+07	5.15827e+07	5.61521e+07	6.77817e+07	4.58452e+07	6.52056e+07	6.4391e+07	7.40198e+07	7.36517e+07
		digitalin	-12.7645	713.365	1464.48	2.51928e+07	1.2461e+07	8.58064e+06	1.57215e+07	1.39061e+07	3.55721e+07	1.44403e+07	2.07716e+07	1.32028e+07	1.15233e+07	8.22719e+06	1.51567e+07	1.10044e+07	2.17473e+07	1.65646e+07	1.84613e+07	1.53987e+07
				415.217	1464.34	2.18115e+07	2.34115e+07	1.14859e+07	2.09611e+07	2.28768e+07	2.50849e+07	2.07478e+07	2.53402e+07	2.33038e+07	3.85523e+07	8.0527e+06	2.54513e+07	2.08449e+07	2.70723e+07	2.28968e+07	2.52072e+07	2.48052e+07
				1372.3	1464.31	6.02642e+06	6.99779e+06	3.4531e+06	1.81541e+06	5.45971e+06	4.64015e+06	2.35623e+06	6.46532e+06	2.39122e+06	4.18524e+06	637578	1.08119e+06	670517	1.49184e+06	865539	752201	582634
				1373.3	1464.29	7.79568e+06	9.66671e+06	3.96964e+06	3.0201e+06	7.50895e+06	4.39498e+06	3.13228e+06	5.62609e+06	3.36268e+06	4.82276e+06	528238	2.79342e+06	2.24587e+06	1.95271e+06	836578	464191	1.05769e+06
		TG(18:0/20:0/20:0)[iso3]	-16.4934	947.884	1464.27	185135	0	822041	185093	1.16724e+06	990044	2.62225e+06	1.45947e+06	553945	0	0	0	296771	386316	0	0	273408
				150.811	1464.26	1.30384e+06	1.82712e+06	582915	519536	786751	229687	0	533142	0	673772	0	0	387563	0	0	95274.9	0
				151.033	1464.26	615107	684386	345401	0	208288	0	258322	134277	0	0	0	0	0	0	0	0	0
				1696.45	1464.26	4.77749e+06	3.39873e+06	1.93197e+06	2.40362e+06	2.12989e+06	0	0	1.30516e+06	314385	463165	132464	0	271215	561312	0	0	0
		PC(22:1(13E)/22:1(13E))	7.3637	898.733	1464.24	8.79939e+06	8.80237e+06	9.54113e+06	1.12791e+07	1.95592e+07	1.63247e+07	2.06798e+07	2.10465e+07	2.33704e+07	1.14958e+07	5.11316e+06	9.90435e+06	1.35031e+07	2.1511e+07	2.18664e+07	1.89405e+07	1.56542e+07
				1362.32	1464.24	5.80133e+06	7.60184e+06	3.29437e+06	2.38633e+06	3.72259e+06	1.18705e+06	0	874600	647084	193030	96435	0	1.00257e+06	0	0	569297	0
				1374.3	1464.24	5.8689e+06	8.14102e+06	3.60318e+06	2.09552e+06	6.03248e+06	4.55302e+06	1.76161e+06	4.15979e+06	2.22985e+06	2.65547e+06	354588	714070	1.52745e+06	1.21526e+06	1.05103e+06	1.12963e+06	807877
				370.189	1464.22	1.62242e+07	1.84935e+07	9.87882e+06	1.53656e+07	1.60569e+07	2.01205e+07	1.51465e+07	1.57919e+07	1.5248e+07	1.8146e+07	6.85625e+06	1.76088e+07	1.77365e+07	1.78379e+07	1.68116e+07	1.92618e+07	1.85857e+07
				1360.32	1464.22	2.53968e+07	2.85348e+07	1.4156e+07	1.27821e+07	1.60343e+07	9.75987e+06	3.75143e+06	1.23174e+07	3.95582e+06	1.17031e+07	1.8774e+06	7.3005e+06	1.15274e+07	5.87264e+06	4.24721e+06	4.71893e+06	3.38071e+06
				1086.72	1464.2	0	0	750218	0	4.40422e+06	3.33415e+06	7.08638e+06	3.28565e+06	2.9376e+06	953707	658731	355024	579461	2.80097e+06	1.58933e+06	2.029e+06	1.81315e+06
		PI-Cer(t20:0/26:0)	-2.73458	966.734	1464.19	1.02572e+06	1.89756e+06	4.17555e+06	2.5345e+06	8.68158e+06	7.24102e+06	1.26035e+07	1.58981e+07	1.19691e+07	6.11505e+06	3.08623e+06	4.11751e+06	3.77863e+06	7.5406e+06	8.32243e+06	7.31154e+06	9.91357e+06
				1358.33	1464.19	6.5204e+07	7.3539e+07	3.47217e+07	3.15765e+07	4.46803e+07	3.20488e+07	1.23834e+07	3.14953e+07	1.54542e+07	3.39591e+07	5.56852e+06	1.94178e+07	3.17123e+07	1.60456e+07	1.4157e+07	1.46664e+07	1.20412e+07
				897.73	1464.18	1.41313e+07	1.54163e+07	1.62693e+07	1.38212e+07	3.52075e+07	2.51791e+07	6.70377e+07	3.66265e+07	3.91424e+07	1.82333e+07	9.04763e+06	1.82185e+07	1.25527e+07	3.31004e+07	3.75069e+07	3.17418e+07	2.59013e+07
		TG(20:4(5Z,8Z,11Z,14Z)/20:4(5Z,8Z,11Z,14Z)/20:4(5Z,8Z,11Z,14Z))	8.32287	951.751	1464.18	874734	1.59044e+06	5.09167e+06	2.56934e+06	9.66068e+06	8.35683e+06	1.08059e+07	1.02638e+07	7.3537e+06	1.73623e+06	1.05918e+06	2.03789e+06	3.03538e+06	6.34816e+06	4.19063e+06	5.46106e+06	4.63421e+06
				1359.32	1464.18	4.23597e+07	4.99633e+07	2.76888e+07	2.33238e+07	3.14966e+07	1.97689e+07	8.9237e+06	2.13592e+07	9.80366e+06	2.11761e+07	3.06058e+06	1.22263e+07	2.1348e+07	1.26666e+07	8.79188e+06	9.10412e+06	8.01491e+06
				275.146	1464.17	1.49191e+07	1.03307e+07	6.11239e+06	8.60476e+06	1.26181e+07	9.91408e+06	9.91454e+06	1.13274e+07	1.54855e+07	1.40995e+07	5.99008e+06	1.84484e+07	7.95274e+06	1.25936e+07	1.0428e+07	1.08233e+07	1.31474e+07
				899.735	1464.17	3.03845e+06	1.7701e+06	3.7392e+06	3.42912e+06	9.29333e+06	9.79046e+06	1.63579e+07	7.07618e+06	9.00668e+06	2.67078e+06	1.45393e+06	2.9626e+06	3.67518e+06	5.91314e+06	7.95745e+06	6.49633e+06	5.49134e+06
				1357.33	1464.16	7.61076e+07	9.4321e+07	4.93485e+07	4.39462e+07	6.2305e+07	3.64493e+07	1.64075e+07	4.5408e+07	2.13113e+07	4.14806e+07	6.37558e+06	2.23907e+07	3.75139e+07	2.33434e+07	1.75769e+07	1.78442e+07	1.66737e+07
				1355.33	1464.14	5.61911e+07	6.99655e+07	3.51206e+07	2.92401e+07	4.108e+07	2.94425e+07	1.0931e+07	2.63366e+07	1.31468e+07	2.67415e+07	4.64495e+06	1.63398e+07	2.88697e+07	1.57795e+07	1.09626e+07	1.05422e+07	1.10389e+07
				1085.72	1464.13	761992	1.12207e+06	4.07449e+06	2.73734e+06	6.85271e+06	6.74121e+06	7.28497e+06	7.84372e+06	7.25211e+06	1.03392e+06	1.30872e+06	2.76877e+06	1.53197e+06	4.27653e+06	4.03668e+06	3.48926e+06	4.53903e+06
				1356.33	1464.13	7.4293e+07	8.32125e+07	4.44343e+07	3.71314e+07	5.22365e+07	2.82785e+07	1.70048e+07	3.59314e+07	1.8473e+07	3.3862e+07	6.57679e+06	1.81766e+07	3.10531e+07	1.95278e+07	1.58891e+07	1.41308e+07	1.48264e+07
		PI-Cer(d20:0/26:0)	6.80854	950.748	1464.12	6.14615e+06	7.60455e+06	1.69522e+07	1.12729e+07	2.89233e+07	2.95081e+07	3.59321e+07	3.23158e+07	2.31725e+07	9.64396e+06	5.81591e+06	9.23093e+06	1.63339e+07	2.22314e+07	1.81569e+07	1.82245e+07	1.62771e+07
				967.739	1464.12	655066	471676	1.35601e+06	926402	4.1308e+06	4.82015e+06	9.17539e+06	1.05603e+07	6.58723e+06	3.7088e+06	1.588e+06	2.3395e+06	1.00769e+06	3.46513e+06	5.27708e+06	5.77075e+06	5.33076e+06
		TG(20:3(8Z,11Z,14Z)/20:5(5Z,8Z,11Z,14Z,17Z)/20:5(5Z,8Z,11Z,14Z,17Z))[iso3]	14.823	949.742	1464.12	1.28406e+07	1.30361e+07	2.64046e+07	1.7756e+07	4.72244e+07	4.66084e+07	6.48593e+07	4.86581e+07	3.60158e+07	1.75438e+07	9.74973e+06	1.7324e+07	2.85828e+07	3.47152e+07	2.95528e+07	2.98532e+07	3.05535e+07
				1742.54	1464.12	5.92402e+06	5.23125e+06	2.03339e+07	7.45115e+06	3.75661e+07	3.99132e+07	7.63463e+07	4.85033e+07	3.16506e+07	7.54121e+06	4.15933e+06	6.79597e+06	1.94141e+07	2.09298e+07	1.65142e+07	1.75215e+07	1.42175e+07
				1308.13	1464.11	2.1933e+07	2.48343e+07	3.13838e+07	2.74655e+07	4.45143e+07	4.22426e+07	3.58568e+07	2.98499e+07	2.86563e+07	1.74412e+07	9.83731e+06	1.95715e+07	2.88568e+07	3.8899e+07	3.07948e+07	2.75811e+07	2.56241e+07
				1375.3	1464.11	3.40198e+06	3.96192e+06	1.43173e+06	2.3985e+06	3.91196e+06	1.18645e+06	749107	2.52939e+06	1.85139e+06	1.64899e+06	230613	828485	747182	1.01665e+06	972782	0	623656
				1744.54	1464.11	263484	0	1.43388e+06	0	4.57889e+06	5.41047e+06	8.93222e+06	6.04243e+06	2.73049e+06	185542	131417	0	1.85266e+06	1.53167e+06	1.22265e+06	1.37328e+06	564778
		Glyceryl lactooleate	-6.44968	429.318	1464.11	3.37889e+07	2.85953e+07	1.04445e+07	1.44579e+07	2.11096e+07	1.50217e+07	1.33419e+07	1.99042e+07	1.15937e+07	1.58028e+07	8.42927e+06	1.25431e+07	3.10451e+07	1.95322e+07	1.51411e+07	1.23663e+07	1.37691e+07
				1361.32	1464.07	1.11454e+07	1.65499e+07	7.49858e+06	6.095e+06	7.84517e+06	5.46834e+06	1.6355e+06	5.97148e+06	2.39962e+06	5.8334e+06	650190	2.07127e+06	5.46951e+06	1.67158e+06	1.80124e+06	1.09006e+06	1.18275e+06
				1352.37	1464.06	2.86091e+06	3.34386e+06	1.49168e+06	1.653e+06	3.19323e+06	2.21225e+06	740241	3.54454e+06	1.15212e+06	3.64042e+06	225658	712302	0	0	1.55623e+06	464078	259157
				882.76	1464.04	3.34791e+08	3.17741e+08	4.4978e+08	3.68144e+08	7.5947e+08	8.02246e+08	1082606454	8.36048e+08	6.0337e+08	2.8291e+08	1.53677e+08	2.84263e+08	755072553	564245489	4.84995e+08	4.59678e+08	4.27435e+08
				1740.52	1464.04	8.20389e+06	7.06161e+06	2.56788e+07	1.13026e+07	4.65229e+07	5.52008e+07	9.78315e+07	6.39404e+07	4.18859e+07	9.46206e+06	6.58095e+06	8.09078e+06	2.55301e+07	2.79207e+07	2.41088e+07	2.48396e+07	2.33267e+07
				1743.54	1464.04	806658	796461	8.96155e+06	3.10747e+06	1.39022e+07	1.5968e+07	3.255e+07	18280391	1.24323e+07	1.86006e+06	1.45882e+06	2.21681e+06	1.38097e+07	8.24537e+06	5.83758e+06	6.97669e+06	5.65892e+06
				1741.53	1464.04	8.93663e+06	8.44448e+06	3.33156e+07	1.15303e+07	6.00037e+07	6.23139e+07	1.17139e+08	7.28831e+07	5.08763e+07	1.05335e+07	7.06568e+06	1.07448e+07	9.25434e+06	3.31659e+07	2.73237e+07	2.73897e+07	2.26499e+07
				193.5	1464.03	0	0	870628	0	1.48305e+06	1.59119e+06	4.09806e+06	2.16656e+06	1.0521e+06	0	0	0	312309	512547	497414	547063	127020
		Anhydroeschscholtzxanthin	-24.0517	531.386	1464.03	3.5264e+07	5.9997e+07	1.30977e+07	2.01846e+07	2.03354e+07	2.10535e+07	1.80874e+07	2.517e+07	3.73019e+07	3.61419e+07	1.71541e+07	1.94874e+07	4.93892e+07	3.59895e+07	2.70277e+07	2.17309e+07	2.46115e+07
				884.766	1464.03	2.42762e+07	2.22276e+07	3.01721e+07	2.60796e+07	5.63081e+07	5.45947e+07	8.13711e+07	6.08786e+07	4.19961e+07	2.12822e+07	1.13373e+07	1.88111e+07	8.54596e+07	3.9902e+07	3.2839e+07	3.17067e+07	3.26783e+07
		22:0-Glc-Campesterol	19.0815	885.771	1464.03	2.0526e+06	803102	3.66792e+06	3.42186e+06	5.51791e+06	5.54717e+06	7.90141e+06	6.56698e+06	6.59467e+06	1.35328e+06	566178	1.67834e+06	1.49706e+07	4.38408e+06	3.59661e+06	3.01408e+06	4.44251e+06
				1351.37	1464.03	2.158e+06	2.11124e+06	1.14078e+06	1.33007e+06	2.56043e+06	658293	1.0567e+06	2.49538e+06	1.00832e+06	2.71964e+06	122006	858090	345630	966304	457727	365063	321167
				193.611	1464.02	0	0	369577	0	531960	732409	1.94948e+06	907290	750038	0	0	0	0	183424	136341	282973	0
		PE-Cer(d14:2(4E,6E)/16:0(2OH))	-8.47898	619.439	1464.02	1.45371e+07	1.78116e+07	8.06154e+06	1.34962e+07	1.21843e+07	2.03523e+07	9.89054e+06	1.56409e+07	1.10662e+07	1.33901e+07	6.97214e+06	1.39127e+07	1.79267e+07	2.92879e+07	1.34839e+07	1.25964e+07	1.299e+07
				1371.3	1463.94	4.4399e+06	5.30411e+06	2.43276e+06	2.43186e+06	3.63343e+06	3.14988e+06	2.21031e+06	3.60499e+06	1.72358e+06	2.54827e+06	327969	635334	687194	1.00569e+06	839869	266595	309324
				193.388	1463.92	99363.3	0	560253	213275	975153	1.10305e+06	3.24157e+06	1.65262e+06	865466	0	0	0	483759	441079	201312	305304	142341
				946.88	1463.92	0	0	308459	0	2.59088e+06	1.21902e+06	1.95318e+06	2.30996e+06	970350	0	128118	0	288540	1.35153e+06	848597	466553	246154
				1309.13	1463.92	2.16433e+07	1.77332e+07	2.639e+07	2.49628e+07	3.57784e+07	3.26611e+07	2.90271e+07	2.59485e+07	2.38972e+07	1.67552e+07	8.35948e+06	1.67458e+07	2.64364e+07	3.21282e+07	2.51162e+07	2.40617e+07	2.08595e+07
				1310.14	1463.92	8.77688e+06	8.68166e+06	1.22805e+07	1.14227e+07	1.82933e+07	1.18038e+07	1.37794e+07	1.20079e+07	1.1398e+07	6.65942e+06	2.75102e+06	8.46523e+06	1.27101e+07	1.54645e+07	1.02158e+07	1.02681e+07	1.12815e+07
				1716.51	1463.89	2.8306e+06	1.66768e+06	6.92897e+06	3.61746e+06	2.2478e+07	2.61488e+07	2.92974e+07	2.0197e+07	1.22005e+07	2.92694e+06	1.72128e+06	3.21049e+06	1.75075e+07	8.20253e+06	7.14418e+06	6.53864e+06	7.7819e+06
				220.436	1463.88	252423	234964	666442	222142	913765	1.10012e+06	2.16914e+06	1.42713e+06	599139	0	83798.7	275399	865810	542633	165266	507483	179395
				1353.37	1463.57	1.22384e+06	2.22022e+06	1.47506e+06	1.25549e+06	1.40094e+06	589800	732131	2.85038e+06	436210	2.37e+06	134629	295039	0	0	0	621832	245048
				1714.51	1463.42	3.77145e+06	3.17276e+06	1.00927e+07	4.51456e+06	2.97706e+07	3.72317e+07	4.31346e+07	3.00258e+07	1.79373e+07	4.88458e+06	2.65402e+06	4.01905e+06	1.48609e+07	1.39507e+07	1.18619e+07	1.13795e+07	8.06003e+06
				1715.52	1463.18	3.99266e+06	4.08826e+06	1.21376e+07	5.85082e+06	3.8891e+07	4.27566e+07	4.77708e+07	3.59391e+07	2.23898e+07	4.65001e+06	3.33455e+06	4.67834e+06	1.91383e+07	1.69565e+07	12999490	1.50865e+07	1.33755e+07
				1284.12	1463.16	1.23763e+06	2.11075e+06	1.7505e+06	1.67816e+06	5.1739e+06	6.158e+06	2.58739e+06	1.64106e+06	442425	252353	403136	890538	5.31736e+06	2.89985e+06	1.61217e+06	1.44239e+06	1.58948e+06
				968.74	1462.98	0	0	124233	0	0	0	1.81432e+06	2.47624e+06	1.57219e+06	0	101834	242595	0	205907	1.00868e+06	1.00106e+06	269570
				1689.5	1462.97	2.12241e+06	2.155e+06	3.65266e+06	2.27832e+06	1.27939e+07	1.50974e+07	1.02251e+07	8.25245e+06	6.53727e+06	2.31953e+06	1.39604e+06	1.6391e+06	9.14045e+06	2.91653e+06	3.81766e+06	4.55317e+06	2.48155e+06
				1718.52	1462.94	0	0	305344	0	1.90983e+06	2.09158e+06	3.22033e+06	2.80692e+06	1.08352e+06	0	0	0	2.42061e+06	538086	0	0	231534
		TG(16:0/17:1(9Z)/17:1(9Z))[iso3]	-13.004	831.733	1462.92	6.18952e+06	6.06585e+06	1.87891e+06	4.67293e+06	7.70851e+06	8.30965e+06	1.60875e+06	5.45609e+06	2.62216e+06	4.68565e+06	1.84889e+06	5.29996e+06	3.19593e+06	3.20553e+06	2.85223e+06	3.12147e+06	3.84035e+06
		PC(O-20:0/22:1(11Z))	24.9045	858.752	1462.9	3.36914e+06	3.33199e+06	3.99959e+06	3.36761e+06	1.03187e+07	1.37173e+07	1.03068e+07	9.96743e+06	6.70219e+06	2.25666e+06	1.2527e+06	2.91294e+06	4.07109e+07	5.50099e+06	4.65438e+06	4.41578e+06	289289
				909.472	1462.88	3.6471e+06	3.4866e+06	1.59133e+06	3.62729e+06	4.10593e+06	4.25978e+06	4.81024e+06	7.35028e+06	4.45171e+06	7.01489e+06	3.07599e+06	4.44113e+06	3.84213e+06	6.80153e+06	6.46101e+06	5.58828e+06	6.19345e+06
				669.339	1462.87	9.63082e+06	1.01406e+07	5.33554e+06	6.52615e+06	1.21276e+07	1.69697e+07	1.16606e+07	4.02215e+07	2.95023e+07	1.16367e+07	7.19612e+06	1.23318e+07	5.12053e+06	1.14027e+07	1.32562e+07	1.25062e+07	1.20767e+07
				683.355	1462.84	4.82145e+07	4.49817e+07	2.46673e+07	3.60942e+07	4.53397e+07	4.52858e+07	5.30281e+07	6.57587e+07	4.65419e+07	9.64262e+07	3.55877e+07	5.80057e+07	4.16889e+07	6.20715e+07	120671031	6.68973e+07	5.36155e+07
				856.745	1462.82	6.89451e+07	6.10542e+07	6.34364e+07	7.78434e+07	184096652	2.1797e+08	166543039	1.57578e+08	1.01713e+08	5.64883e+07	2.9016e+07	5.86847e+07	4.4792e+08	1.13752e+08	8.39759e+07	8.77949e+07	8.20223e+07
				1717.52	1462.82	293946	234328	2.8585e+06	1.40533e+06	8.48121e+06	1.02775e+07	1.25076e+07	7.82412e+06	5.05922e+06	500621	368443	896855	1.43204e+07	2.09316e+06	2.6426e+06	2.54102e+06	3.2609e+06
				1282.11	1462.81	6.08897e+06	6.78857e+06	4.71984e+06	5.71182e+06	1.49762e+07	1.68328e+07	8.27057e+06	7.28489e+06	6.6143e+06	5.79821e+06	1.96401e+06	4.71072e+06	3.50519e+07	9.63907e+06	6.99506e+06	6.81096e+06	6.31046e+06
				1688.49	1462.81	857331	1.39692e+06	2.03409e+06	3.35485e+06	1.1451e+07	1.35276e+07	8.17005e+06	7.9853e+06	4.31008e+06	1.91239e+06	1.33439e+06	1.10321e+06	2.41136e+07	4.26071e+06	2.97194e+06	3.04099e+06	3.34582e+06
				830.727	1462.81	2.29313e+07	2.41311e+07	9204474	2.16278e+07	2.89065e+07	2.77291e+07	17667026	1.98561e+07	1.46467e+07	1.85268e+07	8.60426e+06	2.0961e+07	2.36452e+08	1.53583e+07	1.52594e+07	1.52101e+07	1.81109e+07
		TG(18:2(9Z,12Z)/20:5(5Z,8Z,11Z,14Z,17Z)/20:5(5Z,8Z,11Z,14Z,17Z))[iso3]	18.0144	923.729	1462.79	2.0087e+06	1.80502e+06	3.81286e+06	3.8514e+06	1.081e+07	1.4005e+07	5.79709e+06	9.0105e+06	7.53193e+06	2.54965e+06	1.99425e+06	2.9788e+06	3.74933e+07	3.9939e+06	6.1236e+06	6.30185e+06	6.20807e+06
				940.718	1462.79	459212	546275	896168	446126	2.45513e+06	2.81428e+06	2.61718e+06	5.64805e+06	2.65862e+06	946379	841462	738072	2.62259e+06	1.06026e+06	2.77497e+06	1.78701e+06	2.14061e+06
				1690.5	1462.78	1.11417e+06	248949	2.22762e+06	1.48241e+06	7.28247e+06	9.21872e+06	5.64177e+06	6.02951e+06	3.94919e+06	607456	673947	863838	5.7708e+06	2.2033e+06	1.74099e+06	1.65387e+06	652225
		Digitoxigenin	-7.25657	375.25	1462.73	8.48943e+06	9.302e+06	6.2327e+06	8.89e+06	9.61587e+06	8.39669e+06	9.73516e+06	9.95444e+06	7.33157e+06	7.51074e+06	5.14051e+06	8.0109e+06	9.15265e+06	1.05623e+07	7.81644e+06	8.92916e+06	8.675e+06
				871.714	1462.71	1.65691e+06	1.35462e+06	2.01972e+06	3.06746e+06	8.29657e+06	1.03433e+07	5.92647e+06	6.44043e+06	5.09139e+06	3.43702e+06	1.77972e+06	2.19381e+06	1.59064e+07	3.67494e+06	5.63691e+06	3.72078e+06	2.31819e+06
				479.335	1462.68	1.55787e+07	1.851e+07	1.09327e+07	1.84752e+07	3.99457e+07	2.05149e+07	1.96024e+07	1.92382e+07	1.44246e+07	1.99957e+07	1.03343e+07	1.82243e+07	2.22589e+07	2.0619e+07	1.9996e+07	1.70526e+07	1.91079e+07
				1283.12	1462.65	4.9343e+06	4.46053e+06	4.97034e+06	6.15262e+06	1.37736e+07	1.12532e+07	7.8605e+06	7.15652e+06	6.1369e+06	4.55557e+06	2.22973e+06	3.22501e+06	4.73057e+07	6.2342e+06	5.6317e+06	5.40455e+06	5.13741e+06
				639.329	1462.04	3.37314e+07	2.84732e+07	1.78234e+07	2.99439e+07	3.888e+07	3.42259e+07	1.03017e+08	4.88507e+07	3.63701e+07	3.95375e+07	1.83632e+07	3.90155e+07	2.86289e+07	3.78087e+07	3.59412e+07	3.28815e+07	3.74749e+07
				596.384	1461.84	1.90697e+07	1.93554e+07	1.0304e+07	1.62725e+07	1.98271e+07	1.95736e+07	2.07841e+07	2.59721e+07	1.90394e+07	2.29076e+07	1.91465e+07	2.31437e+07	1.50954e+07	1.98936e+07	2.18355e+07	2.41446e+07	2.43561e+07
				397.217	1461.31	1.8187e+07	1.94047e+07	1.03165e+07	1.61048e+07	2.21603e+07	2.12138e+07	1.88502e+07	2.34693e+07	1.7678e+07	1.95167e+07	1.31476e+07	1.984e+07	1.71191e+07	2.06123e+07	2.82117e+07	1.85548e+07	2.18097e+07
				820.673	1460.82	7.92327e+06	9.15368e+06	6.58205e+06	7.84313e+06	1.27863e+07	1.48177e+07	1.4786e+07	2.54742e+07	1.94747e+07	2.79982e+07	7.88024e+06	1.46372e+07	1.02358e+07	1.21637e+07	1.75342e+07	1.76479e+07	3.20602e+07
		(3S,5R,6S,7E,9x)-7-Megastigmene-3,6,9-triol 9-glucoside	-7.34446	391.23	1460.81	1.14215e+06	826020	1.42244e+06	1.49991e+06	2.07926e+06	2.98061e+06	3.3784e+06	4.66397e+06	3.82292e+06	5.31218e+06	1.52062e+06	6.08253e+06	1.83987e+06	3.99043e+06	5.5574e+06	3.86306e+06	3.41754e+06
				313.235	1460.67	2.45382e+07	1.26939e+07	1.04845e+07	1.0706e+07	9.69062e+06	8.9518e+06	4.29533e+06	5.7384e+06	4.05884e+06	5.67264e+06	3.57424e+06	5.58196e+06	3.09193e+07	1.04048e+07	6.41142e+06	3.81689e+06	3.18657e+06
		Acevaltrate	-16.6396	481.199	1460.46	6.69643e+07	7.72724e+07	5.07634e+07	7.33291e+07	1.32455e+08	9.1159e+07	7.56129e+07	6.01508e+07	5.91118e+07	1.15932e+08	3.07081e+07	3.84345e+07	6.61461e+07	8.65973e+07	5.59047e+07	6.76659e+07	6.76074e+07
				487.36	1460.46	4.65845e+07	3.48267e+07	1.8393e+07	2.26569e+07	3.52655e+07	2.61365e+07	1.83726e+07	2.83669e+07	1.86384e+07	3.25824e+07	1.60876e+07	2.07161e+07	1.15246e+08	3.4065e+07	3.26936e+07	2.72242e+07	3.01435e+07
				326.163	1460.38	1.09747e+07	1.191e+07	6.93814e+06	1.15697e+07	1.19966e+07	1.33039e+07	1.31771e+07	1.46005e+07	7.85e+06	1.47478e+07	6.55244e+06	1.44091e+07	1.37867e+07	1.25571e+07	1.31004e+07	9.89732e+06	1.4071e+07
				758.395	1460.33	7.86091e+06	8.58701e+06	4.08103e+06	6.54497e+06	1.09476e+07	5.87646e+06	1.03185e+07	1.40827e+07	8.7054e+06	1.05226e+07	6.44507e+06	7.69279e+06	6.39275e+06	2.27936e+07	1.1175e+07	8.71438e+06	1.2857e+07
				684.36	1460.05	1.2411e+07	1.21492e+07	6.48874e+06	1.2105e+07	1.24724e+07	1.15076e+07	1.7017e+07	2.22686e+07	1.36565e+07	1.97708e+07	7.89833e+06	3.69802e+07	8.42518e+06	1.41668e+07	1.88917e+07	1.71032e+07	1.42355e+07
				414.216	1459.94	1.0667e+08	1.33077e+08	8.25492e+07	9.45684e+07	1.556e+08	1.99685e+08	1.4961e+08	1.72495e+08	9.78179e+07	3.03634e+08	1.13474e+08	1.99105e+08	1.53909e+08	2.05255e+08	1.85806e+08	2.15486e+08	1.80795e+08
				350.187	1459.46	5.83364e+07	7.31176e+07	3.9845e+07	5.37282e+07	7.31709e+07	7.32501e+07	7.58358e+07	327249874	8.54372e+07	1.13171e+08	4.68826e+07	1.41833e+08	4.9375e+07	8.25262e+07	1.07677e+08	9.19217e+07	8.71041e+07
				355.17	1459.46	1.56203e+07	1.64867e+07	8.67369e+06	1.52652e+07	1.56749e+07	1.22396e+07	1.13967e+07	3.60024e+07	1.14032e+07	1.79049e+07	6.77919e+06	2.44745e+07	1.86298e+07	2.04114e+07	1.71334e+07	1.56832e+07	1.76312e+07
				545.402	1459.38	1.10124e+07	1.16509e+07	6.2673e+06	9.88796e+06	9.48625e+06	1.12284e+07	9.41863e+06	1.32626e+07	9.24559e+06	1.1769e+07	8.37265e+06	1.05143e+07	2.33318e+07	1.04041e+07	1.08483e+07	1.09094e+07	1.02408e+07
				906.759	1458.82	2.26134e+07	3.01471e+07	3.01239e+07	5.91694e+07	101601242	1.06666e+08	1.96677e+08	1.14188e+08	9.60573e+07	3.90996e+07	9.58287e+06	2.93378e+07	7.80469e+07	7.1572e+07	5.61203e+07	5.3602e+07	5.21272e+07
		15S-HpEDE	-6.92057	341.266	1458.73	3.81872e+07	3.87844e+07	1.89988e+07	2.42514e+07	2.12733e+07	2.02507e+07	1.53413e+07	1.60385e+07	1.13494e+07	1.36339e+07	6.95998e+06	1.43357e+07	5.23758e+07	2.1435e+07	1.51882e+07	1.4863e+07	1.36346e+07
				407.277	1458.73	1.85031e+07	3.4512e+07	2.50159e+07	3.55177e+07	6.93611e+07	4.23776e+07	3.84863e+07	8.61925e+07	3.60125e+07	4.37491e+07	2.25277e+07	4.27783e+07	5.08466e+07	1.12636e+08	3.92075e+07	4.29096e+07	3.95229e+07
		2-decaprenyl-6-methoxy-1,4-benzoquinone	1.8692	819.667	1458.61	1.44984e+07	2.00964e+07	1.31843e+07	2.00599e+07	2.22707e+07	1.79304e+07	2.99787e+07	2.66117e+07	2.13984e+07	2.39403e+07	1.11607e+07	2.67326e+07	3.28236e+07	20525564	2.29838e+07	2.49491e+07	3.14847e+07
				156.954	1458.39	6.4537e+06	3.3414e+06	3.02937e+06	2.05084e+06	1.67328e+06	2.45636e+06	1.81537e+06	1.71546e+06	2.50341e+06	2.14137e+06	1.29321e+06	1.87019e+06	6.43331e+06	2.85041e+06	4.43825e+06	2.51572e+06	1.38631e+06
				876.734	1458.21	2.89035e+07	9.13833e+07	3.13235e+07	31123902	5.46956e+07	5.32198e+07	9.63482e+07	1.00577e+08	7.90394e+07	5.38417e+07	1.68373e+07	4.32635e+07	6.84466e+07	3.69709e+07	4.62846e+07	4.76643e+07	4.67226e+07
				336.222	1458.1	7.81353e+06	9.07616e+06	5.34209e+06	8.50947e+06	1.03609e+07	8.46176e+06	9.11332e+06	1.04449e+07	8.62037e+06	1.93594e+07	3.83796e+06	1.03308e+07	1.13238e+07	1.44066e+07	9.97771e+06	1.04104e+07	1.44706e+07
		PI-Cer(d18:0/26:0)	22.8745	922.732	1458.02	0	0	1.948e+06	419612	1.90251e+06	5.14318e+06	3.25384e+06	3.27469e+06	1.71483e+06	738095	480034	0	0	203703	1.40351e+06	234708	757353
				1754.48	1458.01	3.77925e+06	3.38338e+06	3.03828e+06	3.58755e+06	1.30445e+06	533448	1.09764e+06	2.63493e+06	348591	1.06874e+06	0	1.11442e+06	676295	218957	0	261409	211977
				1755.47	1457.95	3.9186e+06	3.04171e+06	3.83581e+06	3.16971e+06	2.27944e+06	721117	0	3.26787e+06	1.51014e+06	1.49148e+06	0	1.40842e+06	988835	1.00874e+06	437627	322526	310786
				575.412	1457.84	2.41284e+07	2.56421e+07	1.52328e+07	2.04045e+07	1.90191e+07	2.5486e+07	1.70483e+07	1.60071e+07	1.47355e+07	3.14111e+07	1.14683e+07	1.71838e+07	2.61788e+07	2.30645e+07	2.36598e+07	4.74472e+07	1.84935e+07
				218.92	1457.75	4.43044e+06	3.91571e+06	2.47966e+06	2.42217e+06	2.4545e+06	2.27588e+06	566943	2.18636e+06	1.24096e+06	2.95357e+06	933749	2.03553e+06	8.1098e+06	1.71921e+06	2.52095e+06	1.12933e+06	1.22341e+06
				325.16	1457.75	1.27581e+08	1.18298e+08	5.89932e+07	1.93016e+08	1.01312e+08	8.15418e+07	7.70386e+07	1.43722e+08	8.36481e+07	1.06393e+08	4.53658e+07	1.11432e+08	1.18205e+08	7.92077e+07	1.2768e+08	2.0999e+08	8.4018e+07
				908.769	1457.68	1.39153e+06	2.21673e+06	2.52291e+06	2.69914e+06	5.40781e+06	8.37612e+06	1.34739e+07	4.52804e+06	6.15254e+06	909533	290170	1.24439e+06	1.15915e+08	9.28423e+06	4.05586e+06	3.20335e+06	2.07893e+06
				1756.47	1457.68	2.81075e+06	3.13887e+06	3.69825e+06	2.87876e+06	3.03276e+06	1.16694e+06	859557	2.68535e+06	210303	1.06996e+06	0	1.36293e+06	0	495902	382734	258467	261443
				583.88	1457.67	1.15265e+07	1.19136e+07	8.91139e+06	1.31881e+07	1.20545e+07	1.73708e+07	6.42017e+06	9.52657e+06	7.07775e+06	9.7611e+06	4.16259e+06	1.19526e+07	6.75662e+06	1.31681e+07	1.04605e+07	1.05364e+07	9.43155e+06
				306.16	1457.58	8.93073e+07	1.01044e+08	5.64008e+07	9.06856e+07	1.06797e+08	9.79776e+07	1.00314e+08	4.25338e+08	1.15735e+08	156037666	5.34794e+07	1.32022e+08	7.49787e+07	1.08918e+08	1.34367e+08	1.11804e+08	1.24325e+08
				685.436	1457.55	1.50517e+07	2.32261e+07	1.33486e+07	2.23228e+07	1.78147e+07	1.92738e+07	1.14669e+07	1.54306e+07	3.56048e+07	2.04777e+07	1.80221e+07	1.47031e+07	1.70525e+07	1.95781e+07	1.81486e+07	2.21411e+07	1.73589e+07
				158.964	1457.54	3.79546e+07	3.21424e+07	2.71201e+07	2.58841e+07	2.63349e+07	2.37076e+07	1.18017e+07	1.70288e+07	1.33321e+07	1.94253e+07	8.53112e+06	1.58497e+07	3.13387e+07	2.45217e+07	1.98049e+07	1.74375e+07	1.65595e+07
				349.184	1457.54	3.15385e+08	4.70105e+08	2.65859e+08	9.28882e+08	465705010	5.0659e+08	7.07814e+08	2040274850	4.11155e+08	7.18748e+08	3.03413e+08	6.10719e+08	3.68967e+08	8.12481e+08	1504433512	5.85338e+08	5.98545e+08
				385.293	1457.53	2.84672e+07	3.38471e+07	1.63497e+07	23396953	2.18146e+07	1.9891e+07	1.27341e+07	1.70923e+07	1.17442e+07	1.6118e+07	9.52049e+06	1.34481e+07	4.31499e+07	2.3048e+07	1.65636e+07	1.36205e+07	1.29075e+07
		Stoloniferone F	-7.1481	463.338	1457.53	1.01343e+08	1.26784e+08	8.53613e+07	1.49166e+08	1.17085e+08	1.38464e+08	1.13634e+08	1.5895e+08	1.13001e+08	1.2973e+08	7.32855e+07	1.39154e+08	1.7824e+08	1.83126e+08	172116809	1.38758e+08	3.11238e+08
		bacteriohopane-,32,33,34-triol-35-cyclitolguanine	-6.71708	750.558	1457.41	1.10312e+07	8.27416e+06	5.13224e+06	9.44605e+06	9.00993e+06	1.02452e+07	1.08176e+07	1.20037e+07	8.58191e+06	1.17688e+07	6.00322e+06	1.0793e+07	6.40583e+06	1.07843e+07	1.58458e+07	1.28334e+07	1.20512e+07
				1756.48	1457.4	2.81264e+06	3.12974e+06	3.64988e+06	2.71541e+06	3.0312e+06	1.16694e+06	861248	2.68535e+06	210317	1.06996e+06	0	1.36588e+06	0	495902	383626	258550	260032
		2-deoxy-20-hydroxy-5alpha-ecdysone 3-acetate	-4.66668	507.329	1457.39	4.89452e+07	4.58732e+07	4.30991e+07	5.2584e+07	6.4251e+07	61954793	5.86106e+07	1.08235e+08	5.27165e+07	7.7908e+07	4.41009e+07	7.06153e+07	3.86009e+07	1.0559e+08	8.93254e+07	7.37443e+07	8.12806e+07
				335.219	1457.39	4.49123e+07	4.58676e+07	2.80917e+07	4.97451e+07	4.90161e+07	3.58145e+07	4.9368e+07	6.15722e+07	3.89578e+07	4.94352e+07	3.03514e+07	5.10217e+07	5.58278e+07	5.51446e+07	5.16384e+07	5.4286e+07	5.02858e+07
		phylloquinone	19.5601	451.366	1457.38	3.16878e+08	1.68159e+08	9.12026e+07	1.68886e+08	1.49333e+08	206993995	191385423	4.19864e+08	1.41418e+08	1.85093e+08	6.79848e+07	2.11438e+08	2.3644e+08	206498940	2.03878e+08	3.78599e+08	3.86095e+08
		1alpha-hydroxy-22-[3-(1-hydroxy-1-methylethyl)phenyl]-23,24,25,26,27-pentanorvitamin D3 / 1alpha-hydroxy-22-[3-(1-hydroxy-1-methylethyl)phenyl]-23,24,25,26,27-pentanorcholecalciferol	-6.72058	465.333	1457.14	2.84874e+07	4.2561e+07	2.11799e+07	3.49052e+07	2.78398e+07	2.86383e+07	1.91586e+07	3.15935e+07	3.1494e+07	3.46222e+07	5.12922e+07	4.40043e+07	1.39249e+07	3.98386e+07	4.36954e+07	5.00708e+07	4.03764e+07
				413.212	1457.03	696669702	9.88119e+08	5.88108e+08	1876163060	1010767035	8.36445e+08	1430436702	1079586100	7.474e+08	1275819791	7.16173e+08	1147746967	1107921597	1062275820	1178355372	1201160558	1024869701
				1298.36	1456.97	5.58431e+06	4.9588e+06	2.25007e+06	3.50663e+06	5.22055e+06	3.06283e+06	1.09771e+06	3.79372e+06	1.00642e+06	3.35693e+06	127027	2.39651e+06	3.16929e+06	1.47964e+06	1.10288e+06	775404	306559
				854.727	1456.79	1.39468e+07	1.46406e+07	1.35085e+07	1.55733e+07	1.4542e+07	7.37155e+07	4.1961e+07	7.99801e+06	2.35649e+07	9.44736e+06	5.67607e+06	5.61049e+06	6.42548e+07	2.22397e+07	1.99865e+07	1.93625e+07	19614019
		Methylmalonylcarnitine	21.3455	262.134	1456.76	6.49473e+07	8.36048e+07	4.78758e+07	7.38151e+07	8.19229e+07	7.46115e+07	8.22256e+07	1.13604e+08	9.48078e+07	1.13514e+08	5.42101e+07	109140625	5.80668e+07	8.67607e+07	1.11638e+08	8.08129e+07	108035495
		Teasterone	-4.71507	449.36	1456.76	2786495562	5689613669	2027544217	4067777154	3284996216	3401675439	4424166072	5037248624	3211027590	4663650408	1530124629	7993258182	5188488470	4722579089	4671402405	3975467274	4352223279
		10,11-dihydro-20-trihydroxy-leukotriene B4	-7.82706	387.235	1456.75	6.4285e+06	4.3332e+06	3.35576e+06	4.68788e+06	6.82974e+06	5.67502e+06	8.18685e+06	1.21081e+07	6.51016e+06	1.07251e+07	4.55549e+06	8.80528e+06	1.68368e+06	8.57465e+06	1.01632e+07	1.04016e+07	9.41798e+06
				1299.36	1456.61	3.56037e+06	3.70415e+06	2.2037e+06	1.04243e+06	2.71912e+06	1.89366e+06	521670	1.68531e+06	421162	1.696e+06	192965	1.8245e+06	1.31543e+06	1.09232e+06	425250	741530	0
				1296.36	1456.54	7.59844e+06	7.70734e+06	3.80184e+06	4.64809e+06	5.35878e+06	5.87918e+06	1.74738e+06	4.63352e+06	1.81455e+06	4.06487e+06	581508	2.55171e+06	4.21016e+06	2.36693e+06	1.95475e+06	1.77581e+06	1.27593e+06
				261.131	1456.53	5.9825e+08	7.67827e+08	4.44675e+08	6.77533e+08	7.38806e+08	6.89714e+08	5.28163e+08	1049442709	6.25584e+08	9.28025e+08	1.41047e+08	8.96999e+08	6.19452e+08	1451020903	9.25092e+08	8.48719e+08	8.14426e+08
		N-(1,1-dimethyl-2-hydroxy-ethyl) arachidonoyl amine	-8.11901	376.318	1456.44	1.25017e+07	1.04957e+07	6.3597e+06	1.06569e+07	1.00061e+07	1.07017e+07	6.80078e+06	1.02616e+07	7.03915e+06	1.055e+07	4.80888e+06	1.59305e+07	1.76772e+07	1.15054e+07	9.35776e+06	1.2328e+07	1.06278e+07
		TG(17:2(9Z,12Z)/17:2(9Z,12Z)/20:4(5Z,8Z,11Z,14Z))[iso3]	22.4216	875.732	1456.43	5.47173e+07	5.97198e+07	4.78006e+07	6.82818e+07	6.5574e+07	6.93592e+07	1.41242e+08	1.94581e+08	1.27125e+08	7.92326e+07	4.54002e+07	8.95829e+07	1.11453e+08	1.21753e+08	9.5315e+07	9.44934e+07	8.69365e+07
				319.172	1456.42	5.85951e+06	8.19397e+06	3.17274e+06	4.78208e+06	5.35482e+06	5.12021e+06	6.40105e+06	6.85609e+06	4.28222e+06	7.31089e+06	3.50808e+06	7.15414e+06	5.54633e+06	6.94829e+06	6.02516e+06	7.44199e+06	6.25897e+06
				1737.49	1456.39	0	203694	2.81753e+06	0	4.46411e+06	5.54487e+06	1.57345e+07	9.09957e+06	4.07478e+06	0	121587	0	3.55265e+06	903789	1.08387e+06	428280	1.01826e+06
				1297.36	1456.36	8.66535e+06	7.70435e+06	5.07932e+06	4.9205e+06	6.45154e+06	4.81001e+06	2.10837e+06	5.16892e+06	2.34815e+06	4.84754e+06	485373	3.82118e+06	4.84917e+06	2.72391e+06	1.78097e+06	1.55804e+06	1.40543e+06
				1295.36	1456.35	5.86065e+06	6.31116e+06	2.73473e+06	4.235e+06	4.8435e+06	3.36944e+06	1.27751e+06	3.32201e+06	1.55088e+06	3.03406e+06	499978	3.02671e+06	3.02274e+06	2.10431e+06	1.23537e+06	879142	1.45396e+06
				399.308	1456.24	6.50855e+07	5.50298e+07	2.81497e+07	8.50812e+07	3.82469e+07	2.78916e+07	1.89209e+07	2.71128e+07	1.84313e+07	3.03634e+07	1.57368e+07	2.16889e+07	8.22189e+07	4.21566e+07	2.31384e+07	2.16906e+07	2.3964e+07
				1307.12	1456.23	690249	662191	5.63975e+06	1.61787e+06	2.99079e+06	5.40812e+06	6.77401e+06	1.17643e+07	1.21644e+06	841283	515488	177770	258584	3.05159e+06	2.60278e+06	2.44242e+06	1.96821e+06
				369.185	1456.22	9.45529e+07	1.24498e+08	7.21195e+07	1.22174e+08	1.25438e+08	1.02622e+08	1.20108e+08	1.27611e+08	8.72875e+07	1.5005e+08	5.57104e+07	1.0158e+08	1.49425e+08	127013254	139277486	1.4407e+08	1.17859e+08
		Didrovaltratum	-7.66406	425.214	1456.21	9.62614e+07	9.64053e+07	5.93812e+07	6.44815e+07	1.04564e+08	8.47344e+07	1.20432e+08	1.20394e+08	8.21636e+07	1.04464e+08	4.69567e+07	1.06138e+08	1.26265e+08	1.23787e+08	165026140	1.14104e+08	1.13656e+08
		3-hydroxyarachidonoylcarnitine	12.2559	464.343	1456.21	3.48229e+07	3.50864e+07	2.17134e+07	3.25437e+07	4.08733e+07	4.08416e+07	4.30967e+07	5.12159e+07	3.4623e+07	3.87063e+07	1.85307e+07	4.89965e+07	6.07223e+07	6.02997e+07	4.73536e+07	4.24898e+07	4.55884e+07
				880.743	1456.21	6.60015e+07	7.60414e+07	3.44347e+07	9.9564e+07	2.70009e+08	2.88749e+08	426837776	3.52269e+08	2.16027e+08	6.97062e+07	4.20371e+07	5.74448e+07	1.25038e+08	1.58666e+08	1.53201e+08	141717189	1.40103e+08
				535.342	1456.19	2.85884e+06	3.32795e+06	2.03312e+06	3.19123e+06	3.50791e+06	4.28367e+06	4.77565e+06	6.25023e+06	5.87485e+06	6.4903e+06	3.18416e+06	8.6516e+06	1.54771e+06	4.61468e+06	6.57305e+06	8.23667e+06	8.00306e+06
				430.913	1456.16	3.27269e+07	3.8042e+07	3.39516e+07	4.08059e+07	3.39769e+07	3.36862e+07	1.42757e+07	1.89474e+07	1.76039e+07	2.19232e+07	1.17463e+07	2.03614e+07	2.94008e+07	4.55106e+07	2.33167e+07	2.08874e+07	2.00564e+07
				471.171	1456.13	1.07633e+07	1.0104e+07	5.56926e+06	8.32991e+06	7.95792e+06	8.93828e+06	6.26565e+06	1.28509e+07	7.73026e+06	7.94675e+06	3.67344e+06	1.01091e+07	2.02627e+07	8.00911e+06	8.41054e+06	8.9266e+06	7.21333e+06
				1306.11	1456.09	315508	736773	5.5629e+06	1.66373e+06	4.76723e+06	6.33672e+06	1.4406e+07	6.87844e+06	3.19728e+06	826415	730463	397367	251602	6.64891e+06	3.66752e+06	1.68068e+06	1.54606e+06
				433.386	1456.09	1.06908e+07	1.26985e+07	8.70428e+06	1.39137e+07	1.26532e+07	1.85425e+07	2.89173e+07	2.60122e+07	1.24681e+07	1.39085e+07	1.02442e+07	2.01559e+07	6.12888e+06	1.84622e+07	1.69198e+07	1.66417e+07	2.20544e+07
				515.892	1456.08	1.225e+07	1.36865e+07	1.00788e+07	1.34961e+07	1.21092e+07	1.38911e+07	5.74884e+06	1.94662e+07	6.84476e+06	9.29569e+06	6.24975e+06	9.05163e+06	8.28342e+06	1.45137e+07	1.0982e+07	1.04849e+07	9.73781e+06
				305.157	1456.07	6.11655e+08	7.90508e+08	4.36285e+08	1376414153	7.95158e+08	7.62275e+08	6.32856e+08	3412805900	7.01945e+08	1832217984	4.19819e+08	1047283384	6.51453e+08	7.61604e+08	1082261104	9.93649e+08	9.12858e+08
				498.19	1456.03	1.97737e+07	2.22806e+07	1.12556e+07	1.58197e+07	2.43767e+07	3.04724e+07	2.62877e+07	4.73028e+07	2.32486e+07	4.24966e+07	1.48442e+07	4.53914e+07	1.76067e+07	3.23271e+07	3.90531e+07	4.37617e+07	8.58599e+07
		9-deoxy-9-methylene-16,16-dimethyl -PGE2	-7.5213	379.281	1455.77	7.91563e+06	8.54294e+06	6.88806e+06	1.27315e+07	9.23053e+06	1.13927e+07	1.00323e+07	1.0799e+07	1.02278e+07	1.50324e+07	4.32331e+06	1.07345e+07	9.09334e+06	1.04487e+07	1.07233e+07	1.27851e+07	1.08247e+07
				882.753	1455.77	7.88681e+06	3.67842e+06	8.45587e+06	9.55807e+06	7.55849e+06	1.59172e+07	1.81865e+07	1.99728e+07	1.42462e+07	6.3604e+06	2.96494e+06	3.71556e+06	3.32203e+08	1.15804e+07	7.80457e+06	1.00852e+07	1.22539e+07
		N-palmitoyl tryptophan	17.6449	443.335	1455.58	4.60153e+07	4.02217e+07	2.70902e+07	6.73426e+07	3.58207e+07	3.20653e+07	2.19495e+07	2.6343e+07	2.04343e+07	3.37431e+07	1.73369e+07	1.72415e+07	4.47626e+07	4.31203e+07	2.80013e+07	2.62615e+07	2.50358e+07
				533.366	1455.38	1.99064e+07	16754700	1.08407e+07	1.34661e+07	1.03435e+07	1.02089e+07	5.95703e+06	7.58554e+06	4.03096e+06	5.8181e+06	3.99176e+06	5.36316e+06	23292001	1.97023e+07	7.06493e+06	5.35813e+06	5.74515e+06
				757.391	1455.38	2.15451e+07	4.10781e+07	1.71245e+07	1.78887e+07	2.3853e+07	4.00882e+07	2.67156e+07	2.98122e+07	4.02416e+07	5.38195e+07	2.33536e+07	2.91056e+07	3.09347e+07	2.30596e+07	2.99041e+07	3.23671e+07	35022471
		Hexacosanedioic acid	-0.501849	427.378	1455.35	2.02836e+07	2.83605e+07	1.29647e+07	2.27123e+07	5.74207e+07	5.36454e+07	2.74709e+07	5.16125e+07	3.46093e+07	3.27482e+07	2.23674e+07	2.65055e+07	1.51759e+07	3.42466e+07	4.2334e+07	5.01117e+07	3.45682e+07
				534.337	1455.15	1.53257e+07	1.45909e+07	9.81191e+06	1.76803e+07	2.1182e+07	1.78392e+07	1.72426e+07	3.79966e+07	1.78117e+07	2.51241e+07	1.01554e+07	3.87137e+07	1.27014e+07	4.83589e+07	2.68116e+07	2.98861e+07	2.86613e+07
		TG(20:2(11Z,14Z)/20:5(5Z,8Z,11Z,14Z,17Z)/22:3(10Z,13Z,16Z))[iso6]	-1.1453	983.805	1454.99	916558	0	2.7749e+06	4.15448e+06	6.97645e+06	5.29555e+06	4.20867e+07	1.84382e+07	1.53992e+07	2.14756e+06	558905	0	1.49731e+06	7.02341e+06	5.32669e+06	3.22653e+06	2.273e+06
				169.135	1454.95	3.84337e+06	3.67198e+06	1.95831e+06	3.24704e+06	3.68303e+06	3.6439e+06	4.10665e+06	1.46671e+07	3.11034e+06	3.63372e+06	3.03421e+06	5.52688e+06	3.22242e+06	4.6464e+06	6.15122e+06	4.58134e+06	4.92675e+06
				920.774	1454.94	1.0236e+06	389449	4.41846e+06	2.47753e+06	6.44031e+06	9.22175e+06	1.6119e+07	1.43765e+07	7.2491e+06	983675	828395	470120	3.02648e+07	5.70324e+06	3.34146e+06	3.02809e+06	2.70077e+06
				393.297	1454.93	4.42017e+08	4.59639e+08	2.62755e+08	8.35624e+08	4.14305e+08	389636681	4.48927e+08	5.1516e+08	3.4406e+08	4.92945e+08	1.92319e+08	5.04484e+08	4.05034e+08	5.98158e+08	5.1842e+08	5.57536e+08	5.71459e+08
				302.144	1454.89	1.14644e+07	5.14362e+06	2.17422e+06	3.61271e+06	2.49686e+06	2.09746e+06	924192	837342	2.11202e+06	1.85572e+06	1.11878e+06	1.72076e+06	9.29467e+06	2.90897e+06	675557	2.46561e+06	1.56768e+06
		TG(17:1(9Z)/20:3(8Z,11Z,14Z)/20:3(8Z,11Z,14Z))[iso3]	-0.736354	919.774	1454.88	1.99686e+06	1.50278e+06	4.47166e+06	5.40001e+06	1.13656e+07	1.36442e+07	2.93354e+07	2.49111e+07	1.19716e+07	3.41927e+06	701802	507287	4.25638e+07	1.01149e+07	6.65314e+06	6.54036e+06	5.63053e+06
		TG(20:1(11Z)/20:5(5Z,8Z,11Z,14Z,17Z)/22:3(10Z,13Z,16Z))[iso6]	-13.4601	985.809	1454.75	1.0255e+06	453173	906257	999442	2.14488e+06	752712	1.06204e+07	4.22559e+06	3.2602e+06	831993	506534	291945	3.34492e+06	2.22917e+06	768614	791614	2.10773e+06
				728.385	1454.74	1.77324e+07	2.37374e+07	1.55467e+07	2.21804e+07	1.87243e+07	2.35451e+07	2.53992e+07	2.54035e+07	2.8347e+07	2.73181e+07	2.18519e+07	2.13701e+07	1.72073e+07	2.20432e+07	2.26032e+07	2.75399e+07	3.14811e+07
				984.808	1454.72	400862	250277	2.52786e+06	2.23652e+06	4.26986e+06	3.72547e+06	2.88791e+07	1.13209e+07	1.09149e+07	797670	465684	0	551609	4.18099e+06	2.81946e+06	3.40953e+06	2.57294e+06
				498.901	1454.69	2.24697e+07	2.23174e+07	2.02733e+07	2.77932e+07	2.51717e+07	2.00322e+07	9.26634e+06	8.06538e+06	1.00926e+07	1.20863e+07	7.3638e+06	1.59778e+07	1.96493e+07	2.21037e+07	1.52326e+07	1.23539e+07	1.17981e+07
				337.235	1454.52	1.71526e+07	1.70909e+07	8.50216e+06	1.17053e+07	1.3756e+07	9.78911e+06	1.5491e+07	2.18091e+07	2.14058e+07	1.92176e+07	1.12631e+07	2.2961e+07	1.18598e+07	1.54199e+07	4.43976e+07	2.21645e+07	1.77206e+07
				362.927	1454.09	4.96894e+07	3.80777e+07	2.81288e+07	6.08987e+07	3.25226e+07	3.21886e+07	2.64019e+07	1.63359e+07	1.54818e+07	2.23767e+07	9.75275e+06	2.11103e+07	2.73407e+07	3.02368e+07	2.5334e+07	2.11839e+07	1.96406e+07
				301.141	1454.08	6.2808e+07	5.29951e+07	9.90212e+06	3.44871e+07	2.68354e+07	1.07659e+07	1.72859e+07	2.61984e+07	1.92e+07	15394573	1.16221e+07	2.06222e+07	70922393	2.87466e+07	2.22521e+07	2.291e+07	1.41876e+07
				437.236	1454.06	5.63153e+07	6.40756e+07	3.68242e+07	4.78232e+07	6.51596e+07	6.54329e+07	5.68428e+07	2.39374e+08	4.95405e+07	8.15102e+07	4.20485e+07	7.7875e+07	4.88804e+07	7.31176e+07	8.02426e+07	7.3953e+07	6.99604e+07
		PS(O-18:0/17:0)	-8.44987	764.574	1454.01	9.0489e+06	2.28937e+07	6.60865e+06	1.00818e+07	9.69116e+06	1.94929e+07	1.09508e+07	1.86909e+07	1.65519e+07	1.36327e+07	7.4468e+06	1.38702e+07	6.74903e+06	1.5955e+07	1.69909e+07	1.95563e+07	1.46519e+07
		Ceriporic acid B	-6.46162	355.282	1453.86	8.14848e+07	8.76562e+07	2.82284e+07	4.03235e+07	3.63807e+07	3.8298e+07	1.99814e+07	6.02327e+07	1.65793e+07	1.7784e+07	2.63556e+07	1.98917e+07	119086200	3.9085e+07	2.68595e+07	1.75359e+07	2.4037e+07
		N-palmitoyl histidine	-14.0949	394.301	1453.82	1.18919e+08	1.30707e+08	7.40127e+07	1.32556e+08	112035132	1.16709e+08	1.06846e+08	1.38555e+08	1.05268e+08	1.36047e+08	5.40115e+07	1.40048e+08	6.30253e+07	1.41663e+08	1.29638e+08	1.38219e+08	1.38154e+08
		Stearoylcarnitine	16.8811	428.381	1453.73	5.32995e+06	4.95626e+06	3.16259e+06	6.20026e+06	7.57144e+06	7.81405e+06	9.96052e+06	9.51222e+06	8.95023e+06	9.97485e+06	9.79139e+06	1.21624e+07	3.57207e+06	9.32893e+06	1.47835e+07	9.45489e+06	7.43954e+06
		2,5-Dichloro-4-oxohex-2-enedioate	2.14288	226.951	1453.64	1.90241e+08	1.93116e+08	1.47012e+08	3.07366e+08	1.22672e+08	138078579	9.26304e+07	8.62995e+07	6.64454e+07	6.70456e+07	7.17745e+07	8.98185e+07	2.27277e+08	1.443e+08	116272214	9.92368e+07	9.35748e+07
				958.793	1453.64	1.2741e+07	1.05746e+07	23677394	2.15159e+07	5.23053e+07	3.06949e+07	1.76326e+08	7.64316e+07	6.94529e+07	7.21135e+06	6.35047e+06	3.32155e+06	2.0018e+07	3.61753e+07	2.91946e+07	2.81267e+07	2.31511e+07
		TG(20:3(8Z,11Z,14Z)/20:3(8Z,11Z,14Z)/20:3(8Z,11Z,14Z))	-2.42876	957.788	1453.62	1.9674e+07	1.4316e+07	4.89401e+07	3.20474e+07	7.69434e+07	5.53755e+07	289953036	1.25627e+08	1.05249e+08	2.86861e+07	1.16749e+07	9.40756e+06	3.23654e+07	5.95676e+07	4.81805e+07	4.25987e+07	4.06207e+07
				1071.84	1453.58	1.63563e+07	6.2535e+06	14455726	2.70244e+07	1.70868e+07	2.65281e+07	1.15634e+07	1.27123e+07	1.16184e+07	1.03152e+07	4.81566e+06	8.31303e+06	4.44117e+06	7.29839e+06	4.84542e+06	3.65927e+06	3.66594e+06
				1320.13	1453.58	0	0	270205	0	692584	1.49864e+06	1.19047e+06	2.49389e+06	876064	0	0	212175	507041	656528	495390	269461	165602
				399.196	1453.56	2.42249e+07	1.38034e+07	8.58586e+06	1.28497e+07	1.46307e+07	1.5838e+07	1.26108e+07	2.59695e+07	1.19047e+07	1.36843e+07	9.24523e+06	1.3308e+07	1.44781e+07	1.51233e+07	1.46913e+07	1.50778e+07	1.51983e+07
		Daunorubicin	24.9451	528.2	1453.54	3.27271e+06	4.49598e+06	2.26122e+06	4.57084e+06	3.66372e+06	5.2962e+06	4.49856e+06	9.64019e+06	4.79763e+06	9.50562e+06	4.36832e+06	8.68569e+06	2.69006e+06	1.09235e+07	1.36225e+07	1.40844e+07	1.33866e+07
				551.356	1453.43	6.04424e+07	5.40335e+07	4.70017e+07	1.44594e+08	7.43024e+07	1.37438e+08	116805286	8.01569e+07	9.5663e+07	1.05694e+08	5.40924e+07	6.69269e+07	7.5382e+07	1.04042e+08	7.89251e+07	8.59036e+07	8.58122e+07
				1072.84	1453.42	1.15299e+07	3.96301e+06	9.53642e+06	2.16678e+07	1.3428e+07	2.17415e+07	1.01295e+07	8.89896e+06	8.05412e+06	6.18328e+06	4.02165e+06	8.25014e+06	3.20275e+06	4.37661e+06	4.22491e+06	2.80966e+06	3.22943e+06
				216.922	1453.42	2.8102e+07	2.24361e+07	1.28442e+07	9.30437e+06	1.43666e+07	1.22511e+07	7.86552e+06	1.42681e+07	1.47693e+07	9.65316e+06	6.38041e+06	1.3818e+07	2.73106e+07	1.49533e+07	1.5115e+07	1.40586e+07	2.20412e+07
				243.942	1453.4	3.44139e+07	3.44637e+07	2.94405e+07	3.82011e+07	3.30966e+07	3.5426e+07	2.36948e+07	3.92226e+07	2.59956e+07	4.51671e+07	1.90572e+07	3.52847e+07	2.94349e+07	3.00941e+07	2.06959e+07	7.23999e+07	3.64014e+07
				962.748	1453.4	0	0	213360	0	774090	204814	2.58671e+06	483910	995187	0	0	0	0	0	0	192277	0
				894.76	1453.38	1.10198e+07	9.65334e+06	2.51392e+07	1.64763e+07	3.87266e+07	4.5615e+07	8.86496e+07	6.43144e+07	4.56525e+07	1.18532e+07	7.47126e+06	9.25534e+06	1.44547e+08	3.43949e+07	2.83513e+07	2.56261e+07	2.0538e+07
		TG(20:2(11Z,14Z)/20:3(8Z,11Z,14Z)/20:3(8Z,11Z,14Z))[iso3]	-17.1504	959.79	1453.38	1.67501e+07	1.62814e+07	1.82959e+07	2.04022e+07	2.59164e+07	2.31851e+07	7.80113e+07	4.46332e+07	3.50269e+07	2.04539e+07	6.08115e+06	1.3912e+07	1.4375e+07	2.57754e+07	2.42622e+07	3.32329e+07	2.22893e+07
		TG(17:2(9Z,12Z)/18:3(9Z,12Z,15Z)/20:1(11Z))[iso6]	-1.85532	893.758	1453.28	1.79198e+07	1.57876e+07	4.18344e+07	2.50238e+07	6.26514e+07	6.97872e+07	1.42659e+08	112293473	7.73127e+07	1.84342e+07	1.20082e+07	1.54707e+07	6.45062e+07	5.22461e+07	4.27231e+07	4.10561e+07	3.50881e+07
				1073.84	1453.2	4.07649e+06	1.66426e+06	3.54733e+06	7.91509e+06	5.25014e+06	7.44603e+06	2.18898e+06	3.32503e+06	1.92415e+06	2.96932e+06	1.57277e+06	1.55966e+06	0	1.35687e+06	1.20851e+06	472542	905437
		TG(17:2(9Z,12Z)/22:6(4Z,7Z,10Z,13Z,16Z,19Z)/22:6(4Z,7Z,10Z,13Z,16Z,19Z))[iso3]	15.3658	961.743	1452.82	0	0	192658	0	0	906111	3.35218e+06	1.14019e+06	1.72026e+06	0	0	228031	0	0	0	0	0
				960.791	1452.7	9.14402e+06	7.72594e+06	5.8523e+06	9.70134e+06	9.24927e+06	1.26761e+07	2.14764e+07	9.83299e+06	1.65747e+07	9.42951e+06	4.01354e+06	1.51544e+07	1.08479e+07	1.1712e+07	1.58745e+07	1.01084e+07	1.12665e+07
		PC(5:0/5:0)	-18.3713	426.217	1452.43	1.83053e+07	2.40438e+07	1.41359e+07	3.66873e+07	2.52099e+07	2.57253e+07	2.27017e+07	3.30778e+07	2.25023e+07	2.76221e+07	1.35032e+07	2.3351e+07	2.3525e+07	2.78753e+07	3.2537e+07	4.49686e+07	5.86019e+07
				1600.44	1452.18	2.90136e+06	2.1986e+06	3.77869e+06	1.92704e+06	2.28499e+06	1.5842e+06	559310	3.7367e+06	386373	1.41075e+06	128723	431621	683822	286596	0	0	0
				782.708	1452.1	4.74626e+06	2.76799e+06	2.88095e+06	5.00896e+06	3.40976e+06	1.02357e+07	3.99375e+06	2.98271e+06	1.04877e+06	3.37592e+06	1.12873e+06	3.14063e+06	1.725e+07	2.17844e+06	950168	662141	936103
				514.483	1452.09	8.23134e+06	9.12761e+06	4.79292e+06	1.35172e+07	7.40126e+06	9747073	1.19303e+07	1.8728e+07	1.21306e+07	1.37707e+07	8.02132e+06	1.34451e+07	6.25096e+06	1.25462e+07	1.61562e+07	1.96143e+07	1.37295e+07
				781.703	1452.09	9.59874e+06	6.5794e+06	6.66578e+06	1.25283e+07	5.86571e+06	2.05941e+07	9.38003e+06	7.28587e+06	3.40838e+06	7.84585e+06	2.98556e+06	7.15303e+06	1.99471e+07	6.34559e+06	4.6972e+06	2.19459e+06	2.68941e+06
				218.108	1451.69	3.01946e+07	2.00509e+07	1.33884e+07	2.09198e+07	2.11695e+07	2.62804e+07	2.1279e+07	2.37998e+07	3.34746e+07	2.40946e+07	1.52557e+07	2.10992e+07	1.51738e+07	1.81262e+07	2.30449e+07	2.80038e+07	2.16332e+07
				499.193	1451.52	2.69688e+06	2.47169e+06	1.36814e+06	3.55881e+06	3.09804e+06	3.68612e+06	3.44504e+06	6.5182e+06	4.06235e+06	5.915e+06	2.31449e+06	1.02543e+07	1.55723e+06	4.6282e+06	5.58519e+06	4.03898e+06	7.41324e+06
				1601.44	1451.48	2.94429e+06	633573	3.11167e+06	1.09284e+06	2.38721e+06	0	1.17838e+06	1.85203e+06	644178	814920	0	188268	0	0	0	0	0
				1599.44	1451.39	3.1572e+06	3.34358e+06	5.39994e+06	1.53589e+06	3.04954e+06	1.14701e+06	560669	2.00127e+06	657143	1.91697e+06	161510	741966	539710	0	206136	0	0
				1597.44	1451.15	1.33461e+06	1.31677e+06	2.56726e+06	409963	2.19693e+06	0	266848	1.49546e+06	365252	187214	72450	0	316066	220995	0	0	0
		PA(12:0/17:1(9Z))	8.06727	605.423	1451.09	1.16491e+07	1.28714e+07	9.52948e+06	1.1507e+07	1.17365e+07	1.01057e+07	9.47138e+06	3.19837e+07	1.62693e+07	1.61471e+07	6.16556e+06	7.77612e+06	1.83332e+07	1.11642e+07	1.18253e+07	1.27967e+07	1.21198e+07
		TG(18:2(9Z,12Z)/20:3(8Z,11Z,14Z)/20:3(8Z,11Z,14Z))[iso3]	-4.79503	931.77	1450.94	5.31616e+07	3.19419e+07	2.6227e+08	7.16024e+07	2.248e+08	1.26086e+08	5.72473e+08	4.86626e+08	2.47888e+08	1.0244e+08	3.30737e+07	2.87379e+07	3.07574e+07	1.5888e+08	1.13369e+08	1.13927e+08	104093810
				1016.75	1450.9	0	0	99235.6	0	147234	0	3.93191e+06	2.15189e+06	2.39089e+06	169269	0	0	0	0	0	581523	441371
				1358.14	1450.87	0	0	973853	0	1.80539e+06	227550	1.30916e+06	1.62389e+06	2.15528e+06	0	123664	0	0	1.64323e+06	997539	0	0
		TG(20:4(5Z,8Z,11Z,14Z)/22:6(4Z,7Z,10Z,13Z,16Z,19Z)/22:6(4Z,7Z,10Z,13Z,16Z,19Z))[iso3]	14.7492	999.758	1450.83	0	0	3.10084e+06	586895	3.96493e+06	1.57203e+06	1.60862e+07	5.659e+06	7.0328e+06	428847	406988	0	4.61939e+06	1.5209e+06	2.2388e+06	937255	1.02477e+06
		TG(20:4(5Z,8Z,11Z,14Z)/18:2(9Z,12Z)/20:4(5Z,8Z,11Z,14Z)) (d5)	1.68212	932.776	1450.76	3.45236e+07	2.30547e+07	1.70405e+08	4.46106e+07	1.43512e+08	8.85835e+07	3.8454e+08	3.27069e+08	1.64444e+08	3.7722e+07	2.23017e+07	2.33106e+07	6.14162e+07	1.03e+08	7.16622e+07	7.39008e+07	6.48775e+07
		LacCer(d18:1/26:1(17Z))	-3.91518	1000.76	1450.76	0	0	1.36684e+06	418083	1.72627e+06	1.41808e+06	8.58046e+06	2.21221e+06	3.19712e+06	0	0	0	215452	475239	864053	0	642471
				934.782	1450.67	1.53237e+06	1.02182e+06	1.2221e+07	3.33468e+06	8.51526e+06	4.62031e+06	3.06731e+07	2.25308e+07	3.29319e+06	2.11362e+06	1.02028e+06	458775	5.4022e+06	7.55599e+06	5.8761e+06	6.40404e+06	5.94348e+06
				183.092	1450.51	6.94218e+06	7.60111e+06	3.74615e+06	6.98878e+06	6.24664e+06	8.28165e+06	6.42782e+06	8.82254e+06	6.84079e+06	7.02827e+06	4.178e+06	1.03332e+07	1.89034e+06	6.69058e+06	8.15444e+06	9.30012e+06	9.11996e+06
				267.185	1450.12	3.23963e+08	3.95538e+08	1.39059e+08	432436441	1.34947e+08	2.25879e+08	1.81352e+08	2.3808e+08	1.13788e+08	2.09699e+08	1.12652e+08	1.94987e+08	1.64107e+08	2.2716e+08	1.71962e+08	2.86169e+08	2.03021e+08
				1635.41	1450.12	2.42331e+06	1.55588e+06	2.75137e+06	799353	2.26554e+06	0	479297	868458	210243	874267	0	465940	271413	0	168957	523152	346059
				934.784	1450.01	1.53237e+06	1.02413e+06	7.12323e+06	3.12918e+06	9.8173e+06	4.62031e+06	4.11877e+07	1.20172e+07	1.26391e+07	2.11362e+06	912980	458700	5.4022e+06	8.02026e+06	5.21261e+06	5.66625e+06	5.46089e+06
				173.078	1449.96	7.09973e+07	8.1909e+07	5.11766e+07	1.57638e+08	8.44455e+07	9.95272e+07	8.57474e+07	1.05129e+08	8.26986e+07	8.95261e+07	4.74084e+07	1.16208e+08	7.39406e+07	5.90296e+07	9.62633e+07	9.08287e+07	2.96983e+08
		(11Z,14Z)-eicosadienoylcarnitine	-9.33491	452.369	1449.96	2.18187e+07	2.15987e+07	9.68313e+06	1.9126e+07	1.71363e+07	2.21238e+07	2.09232e+07	2.31896e+07	2.32721e+07	2.17303e+07	1.11506e+07	2.31801e+07	2.64066e+07	1.80015e+07	4.13941e+07	4.82874e+07	2.51892e+07
				1621.45	1449.87	8.76331e+06	6.10848e+06	1.12682e+07	5.21367e+06	3.91606e+06	1.88463e+06	2.04125e+06	6.55825e+06	1.08666e+06	2.67648e+06	435425	3.44796e+06	572953	1.69118e+06	1.06193e+06	1.26892e+06	1.26962e+06
				1622.44	1449.75	5.98975e+06	3.15434e+06	6.39203e+06	3.55168e+06	3.76997e+06	907097	0	2.77253e+06	606410	438324	109274	1.11031e+06	369700	1.18539e+06	675912	416104	986218
				1618.45	1449.68	6.59452e+06	4.38694e+06	1.71521e+07	4.19889e+06	9.5766e+06	3.1165e+06	2.98317e+06	1.03909e+07	2.77421e+06	3.36748e+06	458041	3.83592e+06	3.07793e+06	1.60634e+06	2.39694e+06	1.68422e+06	2.33297e+06
				868.744	1449.59	1.18271e+07	9.47355e+06	1.78113e+07	1.1045e+07	3.34864e+07	3.38233e+07	4.84094e+07	3.60451e+07	2.52755e+07	8.6122e+06	6.65678e+06	8.15344e+06	5.22192e+08	2.83126e+07	2.00922e+07	1.89213e+07	1.81641e+07
				1619.44	1449.57	1.70607e+07	1.05428e+07	1.85935e+07	9.01902e+06	1.15363e+07	4.31168e+06	3.80202e+06	1.09146e+07	3.71882e+06	5.74132e+06	1.12301e+06	4.5412e+06	2.63341e+06	4.16066e+06	3.14415e+06	2.21342e+06	3.13755e+06
				1746.46	1449.55	1.99295e+06	513690	2.31608e+06	917894	3.20034e+06	741252	488145	2.48858e+06	0	1.79891e+06	99997.5	1.21373e+06	576708	0	178302	0	0
				1620.44	1449.52	1.21306e+07	9.09691e+06	1.53005e+07	8.04869e+06	1.10689e+07	3.84429e+06	3.32812e+06	9.54491e+06	2.64226e+06	4.76176e+06	714593	4.02487e+06	2.74738e+06	3.68339e+06	2.9444e+06	2.26826e+06	1.65485e+06
				1745.45	1449.41	4.34074e+06	3.99219e+06	4.38189e+06	957545	5.47438e+06	2.66569e+06	1.54045e+06	3.11028e+06	509879	3.02122e+06	321184	1.24003e+06	1.2296e+06	529762	483208	504923	586637
		TG(18:3(9Z,12Z,15Z)/20:2(11Z,14Z)/20:2(11Z,14Z))[iso3]	-14.9326	933.777	1449.39	3.06162e+06	3.75442e+06	5.49088e+07	2.85004e+06	5.06919e+07	3.116e+07	1.24506e+08	5.36506e+07	5.06959e+07	1.62534e+07	5.78599e+06	3.32053e+06	2.48218e+07	3.32194e+07	2.16692e+07	2.4326e+07	2.33274e+07
				1617.44	1449.39	7.62108e+06	5.52903e+06	1.02935e+07	4.62401e+06	4.14944e+06	1.0351e+06	2.01114e+06	4.89457e+06	433034	3.01874e+06	138821	3.03435e+06	957847	1.85143e+06	926360	773985	487520
				1744.45	1449.35	4.85804e+06	4.50982e+06	5.32575e+06	2.06536e+06	6.49721e+06	3.79312e+06	1.77131e+06	5.00524e+06	1.85067e+06	2.65344e+06	892837	2.26964e+06	2.46576e+06	1.88625e+06	640202	448120	190112
				1743.45	1448.93	6.23207e+06	4.62668e+06	5.54918e+06	1.92389e+06	5.96114e+06	4.27066e+06	2.40975e+06	4.60961e+06	1.4222e+06	4.16701e+06	700038	1.87588e+06	1.9419e+06	1.29448e+06	799944	837924	711870
				1742.45	1448.82	4.92113e+06	4.69047e+06	3.68221e+06	2.05508e+06	5.20129e+06	2.22902e+06	943291	3.25841e+06	233673	3.74136e+06	249075	808050	2.48089e+06	1.11282e+06	766794	533065	729020
				808.717	1448.78	1.94911e+06	1.13369e+06	1.72809e+06	4.92697e+06	3.32508e+06	6.37214e+06	2.31074e+06	2.34519e+06	716245	2.40101e+06	1.43671e+06	1.20724e+06	2.28408e+07	834098	173733	212222	0
				1637.41	1448.6	1.3853e+06	970858	1.60634e+06	730189	1.60949e+06	0	0	0	0	166225	0	199880	0	0	0	0	0
		GlcCer(d18:0/26:0)	-20.7455	842.727	1448.27	5.59918e+06	5.07556e+06	2.83838e+06	4.42406e+06	7.66039e+06	9.90308e+06	6.67222e+06	6.1585e+06	6.33457e+06	3.0129e+06	2.52225e+06	3.28834e+06	3.59947e+08	6.14307e+06	5.88277e+06	5.60887e+06	6.02896e+06
				1294.11	1448.26	0	197030	92738.8	221832	1.00298e+06	1.0142e+06	222294	714178	237793	0	0	0	1.38984e+07	932482	0	210951	381877
				565.37	1448.06	3.66011e+06	4.8522e+06	2.99602e+06	4.04687e+06	5.4283e+06	3.07505e+06	4.60003e+06	6.16445e+06	5.46828e+06	9.63091e+06	2.28162e+06	6.82462e+06	4.67778e+06	1.02161e+07	9.00748e+06	7.17422e+06	7.46944e+06
				807.712	1447.79	1.3771e+07	6.62534e+06	9.4481e+06	1.76564e+07	1.50891e+07	3.17704e+07	1.24532e+07	1.33027e+07	7.83846e+06	5.59682e+06	6.56384e+06	1.1711e+07	2.25347e+07	8.52387e+06	5.49127e+06	4.68978e+06	3.31084e+06
				806.706	1447.59	3.57113e+07	1.69904e+07	2.62313e+07	6.46864e+07	5.46625e+07	7.95653e+07	3.25522e+07	3.67751e+07	2.40105e+07	2.80289e+07	1.82625e+07	3.8099e+07	2.88059e+07	2.52768e+07	1.87154e+07	1.7011e+07	1.61587e+07
				805.702	1447.55	6.36002e+07	3.0152e+07	5.30048e+07	1.08271e+08	9.13752e+07	1.24631e+08	5.8466e+07	6.53138e+07	4.2484e+07	5.09328e+07	3.36465e+07	6.3156e+07	5.19689e+07	4.07018e+07	3.32631e+07	3.21606e+07	2.70798e+07
				245.136	1447.53	7.10845e+06	4.7539e+06	3.03506e+06	6.87041e+06	3.67399e+06	2.43044e+06	2.94783e+06	3.92844e+06	2.9751e+06	6.74333e+06	2.27017e+06	3.10575e+06	6.56564e+06	5.13592e+06	3.36483e+06	3.01859e+06	4.87618e+06
				816.713	1446.98	9.37941e+06	6.96912e+06	2.13307e+06	6.22505e+06	2.46446e+06	4.12944e+06	1.05322e+06	2.37246e+06	3.97993e+06	5.31904e+06	2.00896e+06	8.18741e+06	3.6704e+08	6.38812e+06	3.69637e+06	5.15725e+06	6.48219e+06
				833.726	1446.98	1.0904e+06	0	605305	1.61019e+06	1.07288e+06	2.68571e+06	910005	2.6852e+06	1.68524e+06	980441	1.30458e+06	1.27945e+06	5.26677e+06	0	426292	0	0
		PC(O-18:0/22:0)	8.99187	832.723	1446.97	5.12641e+06	2.0758e+06	2.37101e+06	7.24674e+06	6.01658e+06	1.26469e+07	5.29583e+06	9.18921e+06	6.46746e+06	5.51948e+06	4.20481e+06	5.86939e+06	1.32293e+07	2.90163e+06	2.26297e+06	1.77089e+06	1.18285e+06
		3,17-dihydroxy-5,9-dioxo-4,5-9,10-diseco-androsta-1(10),2-dien-4-oic acid	22.1868	351.188	1446.95	7.82935e+06	7.86008e+06	6.13538e+06	6.99445e+06	8.6561e+06	8.92885e+06	6.88349e+06	1.00141e+07	6.69886e+06	1.72479e+07	5.05318e+06	1.6475e+07	7.92551e+06	9.33264e+06	2.72975e+07	4.76347e+06	1.06607e+07
				997.526	1446.93	5.28979e+06	5.63301e+06	4.69719e+06	7.02068e+06	6.82045e+06	7.16159e+06	1.52031e+07	8.95709e+06	9.77752e+06	1.13547e+07	3.194e+06	8.30909e+06	6.03268e+06	9.64478e+06	8.4849e+06	9.66433e+06	2.10123e+07
				831.721	1446.89	9.79047e+06	3.66802e+06	5.0894e+06	1.20773e+07	1.02021e+07	1.7959e+07	1.16157e+07	1.6009e+07	9.7794e+06	8.40434e+06	6.42536e+06	1.06171e+07	6.95729e+07	4.65135e+06	4.24726e+06	4.23371e+06	3.64189e+06
				956.777	1446.7	9.25362e+06	5.17439e+06	1.33634e+07	1.41666e+07	2.38685e+07	1.5605e+07	3.81329e+07	3.93656e+07	4.13067e+07	1.0532e+07	2.81481e+06	5.58568e+06	1.2943e+07	1.88579e+07	1.51778e+07	1.56855e+07	8.1207e+06
		NAPE(18:1(9Z)/16:1(9Z)/18:0)	5.61076	982.789	1446.61	3.00179e+06	831010	6.49827e+06	5.12798e+06	1.19229e+07	4.01657e+06	2.45983e+07	1.21941e+07	1.38857e+07	1.51037e+06	1.30629e+06	854063	1.3395e+06	6.33416e+06	3.54665e+06	4.6832e+06	2.98694e+06
				350.187	1446.51	8.73007e+07	5.08357e+07	7.29477e+07	6.99604e+07	6.70235e+07	7.26765e+07	4.84898e+07	1.01678e+08	1.59527e+08	1.37165e+08	5.02444e+07	7.49684e+07	1.19775e+08	1.08676e+08	6.18726e+07	9.14685e+07	8.05708e+07
		TG(20:2(11Z,14Z)/20:4(5Z,8Z,11Z,14Z)/20:4(5Z,8Z,11Z,14Z))[iso3]	-1.3373	955.774	1446.49	1.55015e+07	8.74548e+06	1.77357e+07	2.06738e+07	4.4251e+07	2.19751e+07	9.84633e+07	5.50303e+07	2.65536e+07	1.13975e+07	4.56251e+06	1.09558e+07	1.04464e+07	3.01714e+07	2.12042e+07	1.24041e+07	1.981e+07
		TG(20:3(8Z,11Z,14Z)/20:5(5Z,8Z,11Z,14Z,17Z)/22:3(10Z,13Z,16Z))[iso6]	-1.98906	981.789	1446.47	5.67794e+06	2.61128e+06	8.87686e+06	5.88658e+06	1.55948e+07	7.8431e+06	3.83646e+07	1.68226e+07	1.79479e+07	2.57937e+06	1.67437e+06	2.79351e+06	4.99057e+06	9.74732e+06	6.72448e+06	5.0027e+06	5.76974e+06
				275.146	1446.31	1.02793e+07	6.9625e+06	6.71963e+06	1.06998e+07	1.08276e+07	1.01679e+07	1.02359e+07	1.24942e+07	9.7326e+06	7.91235e+06	4.56137e+06	9.98597e+06	9.08677e+06	1.09714e+07	1.09077e+07	1.27408e+07	1.21224e+07
				420.28	1446.27	5.90311e+06	6.26399e+06	4.36614e+06	7.75718e+06	6.62265e+06	7.34293e+06	5.63293e+06	6.74536e+06	6.76061e+06	2.11173e+07	3.27289e+06	4.69766e+06	7.05085e+06	7.27426e+06	4.78846e+06	6.21026e+06	6.45029e+06
		Matricin	24.3762	307.161	1446.04	1.12436e+07	8.13838e+06	8.83581e+06	1.14058e+07	1.25844e+07	1.23507e+07	1.18852e+07	1.39288e+07	1.4314e+07	2.01226e+07	7.77573e+06	1.27078e+07	1.01013e+07	1.43422e+07	1.51944e+07	1.46994e+07	1.51196e+07
				649.449	1445.96	7.7789e+06	8.50976e+06	4.66561e+06	8.75914e+06	7.62381e+06	6.9815e+06	4.60839e+06	6.76202e+06	7.54797e+06	2.23453e+07	2.33856e+06	5.47562e+06	1.38658e+07	7.58952e+06	6.19278e+06	1.25186e+07	7.39531e+06
				1277.36	1445.84	3.93971e+06	3.9015e+06	2.71978e+06	1.84461e+06	4.06919e+06	3.70609e+06	1.86191e+06	5.55873e+06	1.558e+06	3.91365e+06	117676	2.28403e+06	366490	1.36423e+06	1.199e+06	1.38681e+06	1.29307e+06
				1282.31	1445.84	8.39492e+07	8.93329e+07	5.12599e+07	4.22851e+07	6.5053e+07	4.39851e+07	1.79244e+07	4.69571e+07	2.18794e+07	3.58743e+07	7.6064e+06	2.35662e+07	3.16799e+07	2.60341e+07	1.99543e+07	1.89266e+07	2.09098e+07
				1286.3	1445.67	2.48042e+07	2.43059e+07	1.42423e+07	1.15225e+07	1.59276e+07	1.13572e+07	4.20575e+06	1.26213e+07	4.87124e+06	9.23959e+06	1.76514e+06	5.92864e+06	8.99983e+06	6.81491e+06	5.65526e+06	5.07095e+06	5.65426e+06
				1298.29	1445.67	9.24102e+06	1.06228e+07	3.56046e+06	3.57895e+06	6.34414e+06	3.62734e+06	1.94291e+06	4.59684e+06	1.68088e+06	2.09567e+06	476442	2.62104e+06	2.85552e+06	2.66357e+06	1.56246e+06	2.28875e+06	1.16378e+06
				1301.28	1445.67	5.49576e+06	5.55209e+06	2.3146e+06	2.10584e+06	3.49168e+06	1.93587e+06	478396	1.85031e+06	655781	481092	124999	794682	1.21392e+06	241460	505658	679591	206278
				1281.31	1445.66	6.90089e+07	7.74869e+07	4.32127e+07	3.62741e+07	5.16431e+07	3.29465e+07	1.64112e+07	4.00499e+07	1.78502e+07	2.99373e+07	6.6084e+06	1.80774e+07	2.80728e+07	2.15431e+07	1.75229e+07	1.66861e+07	1.66998e+07
				1287.31	1445.66	1.25778e+07	1.25548e+07	4.97138e+06	4.90676e+06	7.42347e+06	5.19322e+06	1.61974e+06	6.42861e+06	2.86659e+06	4.26314e+06	900355	2.35573e+06	3.09103e+06	2.9207e+06	1.77952e+06	1.81412e+06	2.35094e+06
				1284.31	1445.66	6.6449e+07	7.17536e+07	4.10856e+07	3.64403e+07	4.79924e+07	3.35951e+07	1.37223e+07	3.53342e+07	1.54999e+07	2.93549e+07	6.50522e+06	1.91645e+07	2.68686e+07	2.01671e+07	1.39845e+07	1.54477e+07	1.75744e+07
				1276.35	1445.65	3.49645e+06	3.58371e+06	2.00844e+06	1.29252e+06	2.31526e+06	2.16421e+06	1.16258e+06	3.98999e+06	199897	2.47082e+06	132473	1.25542e+06	0	881038	1.24591e+06	851116	482809
				1288.31	1445.64	4.55859e+06	4.7656e+06	1.89411e+06	1.54723e+06	3.27169e+06	1.54742e+06	288572	1.68426e+06	188223	809344	215830	1.08044e+06	508212	995691	0	665127	431591
				1285.31	1445.63	4.18623e+07	4.47507e+07	2.47758e+07	2.12832e+07	3.34058e+07	2.27854e+07	8.83452e+06	2.92712e+07	1.17947e+07	1.87297e+07	3.46616e+06	1.30973e+07	1.73928e+07	13460901	1.11415e+07	1.07888e+07	1.19183e+07
				1278.35	1445.6	4.53501e+06	4.57584e+06	2.26381e+06	2.81914e+06	3.86677e+06	3.45955e+06	1.44405e+06	6.40912e+06	2.38012e+06	1.80087e+06	496854	2.29233e+06	312928	1.91076e+06	2.25862e+06	789842	231505
				1279.35	1445.56	3.64815e+06	3.95534e+06	1.67285e+06	1.65092e+06	2.56271e+06	2.88788e+06	180648	4.64858e+06	1.7721e+06	2.05137e+06	324644	1.28638e+06	0	1.00155e+06	1.03255e+06	929290	1.02429e+06
				158.964	1445.52	2.984e+07	3.31698e+07	1.966e+07	2.85484e+07	2.10941e+07	2.20581e+07	1.14289e+07	1.32602e+07	1.17292e+07	1.71165e+07	6.68946e+06	1.529e+07	2.84935e+07	1.78604e+07	1.71235e+07	1.606e+07	1.42877e+07
		PIP[3'](17:0/20:4(5Z,8Z,11Z,14Z))	-15.0052	953.501	1445.43	5.74244e+06	4.86005e+06	4.61777e+06	5.41849e+06	7.27079e+06	6.05998e+06	1.18132e+07	6.1443e+06	8.43685e+06	1.56875e+07	3.04674e+06	5.7393e+06	5.58328e+06	7.44838e+06	7.42561e+06	6.85446e+06	8.31987e+06
				1283.31	1445.43	9.20833e+07	9.41122e+07	5.24285e+07	5.15163e+07	6.35835e+07	4.81002e+07	1.98873e+07	5.58987e+07	21912813	3.99182e+07	8.65446e+06	2.61539e+07	3.63694e+07	2.70491e+07	2.15796e+07	2.1284e+07	2.04696e+07
				1299.28	1445.43	9.59991e+06	1.17433e+07	5.0331e+06	3.32494e+06	6.97804e+06	4.65194e+06	3.0349e+06	4.58189e+06	1.95467e+06	3.71928e+06	253802	2.28076e+06	2.42661e+06	2.34013e+06	1.75565e+06	1.0686e+06	2.07842e+06
				1300.28	1445.4	7.75275e+06	8.40299e+06	4.55323e+06	3.7812e+06	5.11089e+06	2.31429e+06	1.02465e+06	3.94233e+06	892188	2.32985e+06	815598	2.40034e+06	1.51771e+06	1.87392e+06	1.12846e+06	830093	1.11188e+06
				1302.28	1445.29	2.03993e+06	2.99518e+06	1.4274e+06	968096	2.38443e+06	1.01462e+06	0	581865	0	0	120192	0	0	0	0	0	226815
		(24R)-1alpha,24,25-trihydroxy-22-oxavitamin D3 / (24R)-1alpha,24,25-trihydroxy-22-oxacholecalciferol	-6.93248	435.307	1445.21	8.57809e+06	8.00499e+06	7.05523e+06	8.12091e+06	7.78125e+06	1.0292e+07	7.64186e+06	9.10461e+06	8.15271e+06	1.38289e+07	4.52928e+06	5.18077e+06	1.73807e+07	1.37563e+07	9.26509e+06	9.36383e+06	1.02185e+07
		phylloquinone	19.4158	451.366	1445.17	1.65806e+08	1.56933e+08	1.1776e+08	9.984e+07	139493506	1.76871e+08	163507674	1.78603e+08	1.84864e+08	1.88262e+08	9.14663e+07	172548239	1.68297e+08	1.70725e+08	2.03579e+08	2.01118e+08	1.94522e+08
		Teasterone	-4.89734	449.36	1445.14	3635891605	3400028996	2622860091	1763361347	3124792469	3715002533	3860261563	4633982235	1967514059	6436881150	1774643541	3046902336	4260373247	3385901168	5131889540	5558449349	4317291074
				1297.28	1444.94	8.59877e+06	8.44829e+06	2.99104e+06	2.22686e+06	4.45881e+06	2.16874e+06	456695	3.2819e+06	1.13734e+06	2.1548e+06	246734	1.29694e+06	1.24464e+06	2.23924e+06	421069	508601	849735
				231.12	1444.86	8.03851e+06	6.24097e+06	3.90644e+06	4.9938e+06	4.95599e+06	8.78479e+06	4.12583e+06	8.53129e+06	4.6685e+06	5.14734e+06	3.12815e+06	5.86273e+06	7.78365e+06	6.57194e+06	6.66983e+06	7.10133e+06	5.96026e+06
				553.362	1444.68	2.8719e+06	3.89436e+06	3.01332e+06	3.70152e+06	4.1014e+06	4.81176e+06	2.91705e+06	4.48782e+06	3.99463e+06	1.14819e+07	2.0062e+06	4.94022e+06	3.34176e+06	3.87406e+06	3.36736e+06	5.80051e+06	6.10436e+06
				729.388	1444.64	4.29389e+06	4.38096e+06	2.67724e+06	3.97505e+06	4.89222e+06	3.04533e+06	3.6164e+06	9.97003e+06	4.12677e+06	7.81083e+06	1.78078e+06	3.99422e+06	3.46775e+06	5.01813e+06	5.58714e+06	4.38701e+06	2.90504e+06
		SM(d18:1/26:0)	0.253129	843.732	1444.53	177772	249253	612109	0	1.2868e+06	1.22042e+06	722032	648944	555654	149642	90766.3	0	8.89626e+07	755105	455386	984946	336067
		TG(20:3(8Z,11Z,14Z)/20:3(8Z,11Z,14Z)/20:3(8Z,11Z,14Z))	-11.1967	957.78	1444.46	5.81059e+06	5.70784e+06	7.29013e+06	8.4615e+06	8.28974e+06	5.25389e+06	3.21993e+07	1.36713e+07	1.7087e+07	7.0564e+06	1.94958e+06	3.91652e+06	6.97123e+06	9.69886e+06	5.26915e+06	5.2197e+06	5.19869e+06
				685.435	1444.34	2.77836e+07	2.06697e+07	8.18732e+06	1.15025e+07	12220890	1.89336e+07	8.68677e+06	8.25904e+06	1.18474e+07	1.62503e+07	6.70436e+06	1.22469e+07	2.32062e+07	2.21083e+07	1.9385e+07	1.56095e+07	1.3329e+07
		bacteriohopane-,32,33,34-triol-35-cyclitolguanine	-7.06836	750.557	1444.29	1.03538e+07	8.26536e+06	4.3391e+06	1.06819e+07	8.83381e+06	1.04734e+07	8.53432e+06	1.03575e+07	1.0199e+07	1.94678e+07	5.05608e+06	1.65509e+07	7.62952e+06	8.90009e+06	1.44455e+07	1.7784e+07	1.68063e+07
				401.287	1444.28	3.30063e+07	2.43865e+07	1.48119e+07	1.6207e+07	1.33149e+07	1.34902e+07	5.79583e+06	7.88577e+06	7.32344e+06	1.24709e+07	3.23308e+06	6.71539e+06	3.70227e+07	1.3078e+07	8.49664e+06	6.95756e+06	6.87346e+06
				575.412	1444.07	1.98626e+07	3.66911e+07	2.09109e+07	2.01468e+07	2.31004e+07	2.49153e+07	1.66171e+07	1.46234e+07	1.76763e+07	3.30624e+07	1.11891e+07	1.72455e+07	2.9554e+07	1.96688e+07	1.52227e+07	2.05419e+07	2.04688e+07
		Glyceryl lactooleate	-6.19653	429.318	1443.8	3.19129e+07	2.60438e+07	2.26448e+07	1.66021e+07	1.86751e+07	1.87574e+07	1.06528e+07	1.43787e+07	1.16622e+07	2.41659e+07	5.64894e+06	1.33707e+07	4.13363e+07	1.67844e+07	1.5321e+07	1.46182e+07	1.2992e+07
		PC(16:0/3:0)	-14.0907	552.358	1443.8	1.83558e+07	2.01687e+07	1.75169e+07	2.76929e+07	2.53309e+07	2.46449e+07	2.40886e+07	2.92504e+07	2.66758e+07	4.64446e+07	1.74093e+07	2.59844e+07	2.1591e+07	2.44761e+07	2.43316e+07	2.78799e+07	2.83363e+07
				370.189	1443.69	1.82883e+07	1.87975e+07	1.3945e+07	1.76004e+07	2.80209e+07	1.72513e+07	2.10912e+07	1.71733e+07	1.93702e+07	3.00819e+07	9.62516e+06	1.82589e+07	2.07906e+07	2.24496e+07	2.11342e+07	2.29724e+07	2.14404e+07
				1682.46	1443.64	3.12572e+06	2.5992e+06	1.69836e+06	2.77452e+06	660513	490195	0	896226	0	211832	0	549520	0	0	0	0	0
		TG(17:2(9Z,12Z)/20:3(8Z,11Z,14Z)/20:3(8Z,11Z,14Z))[iso3]	-4.37867	917.755	1443.52	3.06736e+06	691832	3.28736e+06	3.14109e+06	1.09019e+07	2.91345e+06	1.27879e+07	1.12311e+07	8.74301e+06	165429	484337	1.236e+06	4.89825e+06	3.82205e+06	2.3129e+06	2.11485e+06	2.87905e+06
				444.226	1443.45	2.97708e+07	2.4411e+07	2.21821e+07	2.90021e+07	2.82213e+07	3.56768e+07	3.26287e+07	3.78839e+07	3.05267e+07	6.41889e+07	1.66239e+07	3.11673e+07	2.79946e+07	3.51345e+07	3.37666e+07	3.64602e+07	3.37697e+07
				438.24	1443.37	1.12111e+07	8.82478e+06	1.07884e+07	1.70269e+07	1.22019e+07	9.65821e+06	1.08652e+07	1.15804e+07	1.12882e+07	2.53226e+07	5.74424e+06	1.24621e+07	1.17858e+07	1.07792e+07	1.04384e+07	1.58986e+07	1.20419e+07
				488.364	1443.37	14116116	1.19971e+07	7.75046e+06	1.0087e+07	1.07398e+07	9.17415e+06	6.0822e+06	6.53256e+06	5.89367e+06	1.14876e+07	3.53209e+06	8.00007e+06	1.79064e+07	9.31591e+06	8.59497e+06	8.10141e+06	7.015e+06
		Cucurbitacin P	-6.21507	521.344	1443.37	3.44275e+06	5.55796e+06	2.59467e+06	4.56354e+06	4.76493e+06	3.59391e+06	3.48923e+06	3.95104e+06	2.94246e+06	9.31011e+06	1.06343e+06	5.55129e+06	4.59945e+06	4.22367e+06	4.40226e+06	5.12518e+06	5.36359e+06
				1681.46	1443.26	4.39241e+06	3.27083e+06	3.02042e+06	2.80055e+06	697519	210507	0	1.70098e+06	0	254088	0	1.2332e+06	337732	573852	270926	231488	0
				944.777	1443.14	580501	0	143097	257662	1.868e+06	783439	4.16466e+06	1.77142e+06	2.4028e+06	0	0	190900	0	497786	276837	266361	0
				735.465	1443.04	1.32701e+06	1.43813e+06	2.14089e+06	2.02485e+06	3.37325e+06	5.60583e+06	5.62612e+06	5.30906e+06	5.53263e+06	6.56384e+06	1.34157e+06	2.88921e+06	6.89029e+06	3.56342e+06	4.06953e+06	4.06499e+06	4.22085e+06
				561.397	1442.8	1.5257e+07	1.68862e+07	1.10767e+07	1.07059e+07	1.20743e+07	9.99421e+06	7.03292e+06	1.14161e+07	9.19542e+06	2.13121e+07	5.22805e+06	1.03394e+07	1.59118e+07	1.17424e+07	1.85915e+07	1.11167e+07	9.32833e+06
				596.384	1442.76	2.04008e+07	2.40878e+07	1.49536e+07	2.32379e+07	2.0316e+07	2.27098e+07	2.1967e+07	2.40903e+07	2.44186e+07	3.9841e+07	1.6525e+07	2.17523e+07	1.77638e+07	2.57435e+07	2.64533e+07	2.89165e+07	2.48758e+07
				1109.72	1442.62	0	0	1.09343e+06	444273	1.30557e+06	2.68728e+06	5.24319e+06	3.97756e+06	2.23268e+06	318797	162769	209730	0	1.3539e+06	2.17712e+06	542652	1.46294e+06
		TG(17:1(9Z)/20:5(5Z,8Z,11Z,14Z,17Z)/22:3(10Z,13Z,16Z))[iso6]	-2.39188	943.773	1442.58	375226	0	1.05184e+06	266912	689820	301216	1.02935e+07	8.11584e+06	5.77306e+06	0	0	222079	917199	940725	1.43988e+06	422564	0
		Stoloniferone G	-7.45954	461.323	1442.55	9.48813e+06	1.12015e+07	6.95985e+06	6.92572e+06	1.01138e+07	1.14676e+07	1.20205e+07	21253742	1.06787e+07	1.80592e+07	5.06064e+06	1.04097e+07	1.23011e+07	1.2553e+07	1.0938e+07	1.20009e+07	6.4731e+06
		Octadecyl fumarate	-6.24986	369.298	1442.5	1.34631e+07	7.98223e+06	5.41477e+06	7.07976e+06	7.63103e+06	6.33708e+06	4.91707e+06	4.28968e+06	4.80216e+06	6.92738e+06	1.6678e+06	5.02217e+06	1.87499e+07	6.65788e+06	5.52952e+06	6.42191e+06	4.3855e+06
		PC(22:2(13Z,16Z)/0:0)	24.1063	576.416	1442.42	8.02921e+06	1.07214e+07	5.16433e+06	1.03553e+07	9.83268e+06	6.47978e+06	2.69801e+06	3.48072e+06	5.83801e+06	1.09876e+07	2.63573e+06	5.54962e+06	1.26424e+07	6.87937e+06	4.67928e+06	9.39886e+06	4.80674e+06
		PC(O-16:1(11Z)/0:0)	-14.8848	480.338	1442.22	2.26939e+06	3.79923e+06	2.56966e+06	2.88523e+06	2.46671e+06	2.94954e+06	2.91237e+06	3.10382e+06	2.62244e+06	4.80415e+06	952675	3.15431e+06	5.44861e+06	2.66991e+06	2.49865e+06	2.96668e+06	3.04076e+06
				489.34	1442.13	1.51115e+07	1.14466e+07	8.97271e+06	7.83906e+06	7.98553e+06	6.76013e+06	3.60095e+06	5.89138e+06	3.94139e+06	1.11397e+07	1.54375e+06	5.70947e+06	2.36909e+07	7.76568e+06	5.1378e+06	5.01452e+06	3.82998e+06
				787.404	1442.05	4.98218e+06	6.48869e+06	2.21144e+06	5.94583e+06	5.76751e+06	6.56843e+06	2.7842e+06	7.1893e+06	5.05651e+06	1.59956e+07	2.88529e+06	5.30611e+06	4.5417e+06	4.17779e+06	8.14876e+06	8.86402e+06	6.84799e+06
				1789.53	1441.66	0	0	3.34027e+06	1.79606e+06	5.94032e+06	8.73239e+06	3.26822e+07	1.59271e+07	1.01728e+07	608523	283597	0	1.35351e+06	4.96826e+06	4.09573e+06	3.72124e+06	2.30532e+06
		TG(20:5(5Z,8Z,11Z,14Z,17Z)/20:5(5Z,8Z,11Z,14Z,17Z)/22:4(7Z,10Z,13Z,16Z))[iso3]	8.94764	975.752	1441.48	190140	166740	1.24594e+06	195922	1.34662e+06	2.07587e+06	2.77449e+06	2.71362e+06	2.52136e+06	961505	289496	453624	0	1.75877e+06	1.1347e+06	1.52543e+06	722976
				1333.13	1441.45	4.03975e+06	2.1015e+06	3.68105e+06	5.18284e+06	7.45111e+06	9.34062e+06	9.54047e+06	1.0473e+07	6.25082e+06	4.75423e+06	1.48105e+06	2.80041e+06	3.94239e+06	5.02865e+06	4.62018e+06	6.31039e+06	5.26033e+06
		PGF1beta	-6.70118	357.261	1441.41	5.68937e+07	2.84624e+07	1.95965e+07	1.85357e+07	1.52571e+07	1.52447e+07	7.6184e+06	1.03182e+07	8.07148e+06	9.77086e+06	2.71887e+06	7.40746e+06	2.94856e+07	1.5592e+07	9.31218e+06	7.66151e+06	6.61579e+06
				532.389	1441.31	1.01604e+07	1.06611e+07	6.54207e+06	9.45072e+06	8.73568e+06	8.23929e+06	6.27852e+06	6.29998e+06	6.7253e+06	1.33717e+07	5.52925e+06	6.32188e+06	1.0396e+07	7.28161e+06	6.76838e+06	7.00913e+06	7.44428e+06
				990.733	1441.31	0	469109	699319	224299	1.34456e+06	3.18277e+06	8.98196e+06	8.87323e+06	5.55159e+06	1.37701e+06	598819	1.45993e+06	288695	1.68264e+06	2.64201e+06	3.54384e+06	3.34986e+06
				1790.54	1441.31	0	0	1.16306e+06	525218	1.60671e+06	5.13868e+06	1.58424e+07	8.91139e+06	5.83501e+06	0	0	0	0	1.84212e+06	1.72692e+06	1.83089e+06	922073
		Digitoxigenin	-6.88194	375.25	1441.16	8.40689e+06	7.49418e+06	5.69075e+06	8.21638e+06	3.91339e+06	1.04768e+07	7.66903e+06	7.82274e+06	5.7745e+06	8.59739e+06	6.09016e+06	7.07559e+06	9.11125e+06	7.42679e+06	7.8673e+06	1.05183e+07	7.56519e+06
				1332.13	1441.12	3.9606e+06	4.69163e+06	4.33324e+06	4.62958e+06	7.20421e+06	9.79483e+06	1.31826e+07	1.08226e+07	6.82676e+06	4.64122e+06	955272	2.91182e+06	4.50414e+06	8.40965e+06	6.97588e+06	6.34641e+06	4.61249e+06
		PI-Cer(d18:0/26:0)	24.3802	922.733	1441.08	4.82591e+06	2.88803e+06	5.66942e+06	4.73255e+06	9.68064e+06	1.52721e+07	2.3033e+07	1.6551e+07	1.69676e+07	5.95982e+06	2.53161e+06	5.62904e+06	4.63529e+06	1.31743e+07	1.14514e+07	1.24957e+07	8.84892e+06
				663.465	1440.76	1.33857e+07	1.31284e+07	7.99668e+06	1.22341e+07	8.40329e+06	9.80484e+06	5.78758e+06	5.42592e+06	1.13869e+07	1.95499e+07	6.4738e+06	2.04574e+07	1.7041e+07	1.27894e+07	1.01722e+07	1.06409e+07	5.6629e+06
		TG(18:2(9Z,12Z)/20:5(5Z,8Z,11Z,14Z,17Z)/20:5(5Z,8Z,11Z,14Z,17Z))[iso3]	23.855	923.734	1440.73	0	0	1.14696e+06	687353	2.33527e+06	3.97277e+06	1.01689e+07	6.25316e+06	4.99375e+06	1.85473e+06	723153	490217	1.11626e+07	3.34883e+06	3.67305e+06	2.81366e+06	1.89117e+06
				921.73	1440.73	5.64092e+06	6.8069e+06	1.02415e+07	2.60426e+06	1.48897e+07	2.71615e+07	4.0642e+07	3.26219e+07	2.35412e+07	7.97048e+06	4.56159e+06	5.92974e+06	1.32533e+07	2.08125e+07	1.47069e+07	1.68261e+07	1.27922e+07
		PE-Cer(d14:2(4E,6E)/16:0(2OH))	-8.0298	619.44	1440.67	1.27223e+07	2.02629e+07	1.2263e+07	1.76886e+07	1.7847e+07	9.19495e+06	2.75707e+07	1.53832e+07	1.30247e+07	2.47779e+07	9.42384e+06	1.68592e+07	5.692e+07	1.56833e+07	1.6581e+07	1.38376e+07	1.45347e+07
		LacCer(d18:1/24:0)	-2.55687	974.748	1440.65	4.65845e+06	4.69859e+06	5.07342e+06	2.83995e+06	8.37231e+06	1.36788e+07	2.31751e+07	1.64889e+07	1.15138e+07	3.76593e+06	1.7696e+06	1.72479e+06	4.24123e+06	9.15693e+06	6.7005e+06	7.32955e+06	5.25653e+06
				399.308	1440.4	8.87214e+07	8.8452e+07	4.26089e+07	5.3399e+07	36455320	5.17083e+07	2.82958e+07	3.34033e+07	2.91283e+07	4.94601e+07	1.32361e+07	2.88871e+07	9.4422e+07	3.75408e+07	3.40639e+07	3.3651e+07	2.61416e+07
				1788.53	1440.39	186190	0	3.13238e+06	1.06957e+06	3.51316e+06	8.7719e+06	2.73304e+07	1.38307e+07	1.14914e+07	514911	304309	197471	0	3.26294e+06	3.35414e+06	3.66709e+06	1.82032e+06
				900.8	1440.35	250836	677991	1.19274e+06	1.76258e+06	1.42521e+06	8.08226e+06	1.54311e+07	1.20946e+07	1.1012e+07	2.10879e+06	283174	804302	1.96407e+06	5.21579e+06	5.877e+06	3.52824e+06	2.87391e+06
		15S-HpEDE	-7.20138	341.266	1440.21	3.24804e+07	4.01228e+07	1.91561e+07	2.40559e+07	1.88247e+07	1.98006e+07	1.36883e+07	1.52821e+07	1.28536e+07	1.65466e+07	1.08692e+07	1.46292e+07	6.09504e+07	2.01998e+07	1.54823e+07	1.04602e+07	1.19681e+07
				876.733	1440.17	4.87646e+07	4.76967e+07	3.38403e+07	6.47173e+07	5.14889e+07	8.03355e+07	6.99336e+07	8.14951e+07	7.1289e+07	1.28919e+08	2.40086e+07	7.19426e+07	1.04652e+08	7.08737e+07	7.82349e+07	8.2904e+07	7.83149e+07
				758.395	1440.12	6.28555e+06	1.00752e+07	5.71699e+06	1.3084e+07	4.59299e+06	1.1757e+07	9.56376e+06	9.87021e+06	7.4194e+06	2.19468e+07	5.63318e+06	8.18095e+06	6.62894e+06	1.11783e+07	9.60682e+06	9.33601e+06	9.71467e+06
		DAT(18:0/23:0(2Me[S],4Me[S]))	-13.4273	973.742	1440.06	3.99356e+06	4.70114e+06	8.69455e+06	7.86304e+06	1.4839e+07	2.12351e+07	3.12069e+07	2.62983e+07	2.08074e+07	8.58506e+06	3.48882e+06	4.48268e+06	1.03572e+07	1.45734e+07	1.23089e+07	1.12904e+07	1.05472e+07
				263.135	1440.04	9.35307e+06	8.39776e+06	5.91804e+06	1.08551e+07	4.19919e+06	6.79078e+06	1.02601e+07	8.67178e+06	8.66877e+06	8.40562e+06	4.74475e+06	8.90623e+06	5.8614e+06	9.20904e+06	9.19704e+06	9.9206e+06	9.54784e+06
				1223.34	1439.68	5.02929e+06	5.87261e+06	1.34113e+06	2.76603e+06	935553	381017	0	1.23746e+06	325579	2.97769e+06	76759.1	1.97251e+06	3.79656e+06	291823	244357	691193	0
				906.759	1439.67	1.45001e+08	1.3314e+08	1.98949e+08	1.92919e+08	3.25393e+08	5.6418e+08	9.26646e+08	7.17334e+08	5.2825e+08	1.77196e+08	5.8438e+07	1.1479e+08	3.58375e+08	3.45023e+08	2.8994e+08	291347676	2.66383e+08
				727.383	1439.6	5.09124e+07	5.53772e+07	5.889e+07	8.74739e+07	1.70942e+08	1.58724e+08	7.39624e+07	1.53931e+08	8.3319e+07	1.20442e+08	5.58556e+07	5.93849e+07	6.3574e+07	1.12346e+08	1.19774e+08	1.10867e+08	8.11606e+07
				908.768	1439.51	1.0031e+07	9.43789e+06	1.29763e+07	1.44661e+07	2.54494e+07	3.70318e+07	6.89961e+07	5.30433e+07	3.43336e+07	1.12337e+07	4.72603e+06	7.76141e+06	4.33093e+07	2.64865e+07	1.81709e+07	2.22805e+07	1.7523e+07
				195.831	1439.4	0	0	228719	0	281006	709301	1.71855e+06	1.11721e+06	511590	0	0	0	0	294178	291172	0	100437
		Anhydroeschscholtzxanthin	-24.0389	531.386	1439.34	3.38632e+07	3.4505e+07	2.93003e+07	3.54669e+07	2.65673e+07	3.08227e+07	2.49739e+07	3.33325e+07	2.4998e+07	4.24925e+07	1.65585e+07	2.71654e+07	48274911	3.7224e+07	2.1245e+07	2.08742e+07	2.33329e+07
		TG(17:0/18:2(9Z,12Z)/20:0)[iso6]	-16.7591	901.807	1439.02	0	205315	433921	289231	0	3.62541e+06	9.0114e+06	6.15488e+06	4.25055e+06	306278	0	231988	1.14221e+07	527476	3.14044e+06	2.45012e+06	886738
				1765.52	1439	221610	722862	3.79092e+06	2.07232e+06	5.96635e+06	1.08568e+07	2.45932e+07	1.92731e+07	9.0715e+06	1.91306e+06	524940	434409	2.10627e+06	6.00796e+06	3.24482e+06	4.73795e+06	4.16006e+06
				1763.51	1438.99	4.78478e+06	3.65288e+06	1.76462e+07	9.79125e+06	2.49074e+07	4.66896e+07	96361893	6.81838e+07	4.27683e+07	9.50412e+06	4.23371e+06	3.91623e+06	1.36722e+07	2.63929e+07	2.11714e+07	2.10102e+07	1.67589e+07
				1764.52	1438.91	3.46481e+06	2.17983e+06	9.96631e+06	6.58389e+06	1.44554e+07	2.68165e+07	6.19138e+07	4.44871e+07	2.69636e+07	4.86165e+06	2.16679e+06	1.9686e+06	7.28739e+06	1.47077e+07	1.30932e+07	1.34234e+07	1.08429e+07
				400.311	1438.85	1.36885e+07	1.05861e+07	6.3888e+06	1.3149e+07	4.52885e+06	5.66023e+06	2.7781e+06	5.62044e+06	4.25356e+06	7.15862e+06	2.07693e+06	6.46154e+06	1.74402e+07	5.50949e+06	5.33761e+06	3.89099e+06	4.61719e+06
				757.391	1438.84	2.5997e+07	1.95535e+07	2.0057e+07	3.48784e+07	1.43139e+07	2.94376e+07	2.4692e+07	2.95158e+07	2.54318e+07	4.1323e+07	2.10042e+07	6.8452e+07	2.24695e+07	2.67285e+07	2.69675e+07	3.55128e+07	2.62454e+07
				1762.5	1438.75	4.5806e+06	2.48203e+06	1.54203e+07	9.67936e+06	2.16291e+07	4.01226e+07	8.50224e+07	6.00764e+07	3.67855e+07	8.81758e+06	3.39154e+06	4.44119e+06	9.46886e+06	2.09534e+07	1.93931e+07	1.70593e+07	1.3789e+07
		2-decaprenyl-6-methoxy-1,4-benzoquinone	2.47105	819.667	1438.69	1.16382e+07	8.52932e+06	1.05171e+07	2.54092e+07	1.07568e+07	3.58397e+07	2.62629e+07	2.16026e+07	1.94793e+07	1.75896e+07	9.49138e+06	1.8399e+07	4.14968e+07	2.66084e+07	2.0104e+07	2.13539e+07	3.11453e+07
		10,11-dihydro-20-trihydroxy-leukotriene B4	-7.5706	387.235	1438.48	6.60163e+06	4.42152e+06	3.28875e+06	6.52791e+06	2.73409e+06	9.18662e+06	1.12627e+07	1.28357e+07	1.26112e+07	1.43542e+07	5.34513e+06	1.37408e+07	4.11462e+06	9.73674e+06	1.50532e+07	1.43266e+07	1.34878e+07
				1041.55	1438.47	4.72917e+06	3.12903e+06	2.42649e+06	5.31779e+06	3.92856e+06	2.99376e+06	2.19598e+06	3.7825e+06	4.40309e+06	7.33827e+06	2.52055e+06	6.50688e+06	2.94298e+06	4.95302e+06	7.81003e+06	5.08149e+06	4.16559e+06
		7,8-Didehydroastaxanthin	4.0423	595.381	1438.26	6.99634e+07	5.8122e+07	5.80729e+07	6.60576e+07	6.04319e+07	7.28354e+07	4.89009e+07	69500506	4.64253e+07	1.1581e+08	4.73532e+07	6.50158e+07	5.63561e+07	7.23533e+07	5.97478e+07	6.32256e+07	6.08244e+07
				669.339	1437.98	1.22864e+07	1.27667e+07	7.96279e+06	1.29996e+07	6.39654e+06	1.12727e+07	1.38783e+07	8.71814e+06	1.89525e+07	3.49162e+07	7.97573e+06	1.12854e+07	1.37542e+07	1.73699e+07	1.05995e+07	1.43251e+07	1.50987e+07
		2-deoxy-20-hydroxy-5alpha-ecdysone 3-acetate	-4.9183	507.329	1437.88	5.77513e+07	5.94814e+07	5.59303e+07	7.2435e+07	6.43146e+07	107922345	5.92311e+07	1.30392e+08	6.31745e+07	1.18693e+08	5.18408e+07	9.72995e+07	5.65562e+07	5.529e+07	9.20212e+07	6.50028e+07	4.79194e+07
		12-Oxo-20-trihydroxy-leukotriene B4	-8.65605	383.203	1437.77	4.92095e+06	3.84078e+06	3.78341e+06	4.7534e+06	3.73469e+06	9.54172e+06	6.3572e+06	5.92495e+06	6.28245e+06	6.06256e+06	3.10721e+06	4.71622e+06	6.68931e+06	6.51408e+06	6.13901e+06	6.34319e+06	9.19207e+06
				501.375	1437.73	2.12877e+07	2.32847e+07	1.48706e+07	1.98234e+07	1.46365e+07	1.91953e+07	8.63301e+06	1.61528e+07	1.55949e+07	2.22544e+07	9.44356e+06	1.88416e+07	2.8333e+07	1.90192e+07	1.58061e+07	2.09736e+07	1.61133e+07
				683.355	1437.73	4.75695e+07	5.38106e+07	4.23449e+07	7.03594e+07	2.41472e+07	4.99601e+07	6.03125e+07	146188102	6.02913e+07	1.5581e+08	2.97047e+07	6.12806e+07	5.77505e+07	53835491	6.35275e+07	5.86322e+07	5.25192e+07
				728.385	1437.73	1.82427e+07	2.59498e+07	1.98877e+07	3.1236e+07	1.35612e+07	2.10017e+07	2.11551e+07	3.25863e+07	6.43783e+07	3.29926e+07	1.77903e+07	1.83159e+07	2.01444e+07	2.16486e+07	2.70603e+07	2.71421e+07	2.32433e+07
		PI(O-20:0/22:0)	-12.3147	937.699	1437.73	2.22652e+06	2.23011e+06	1.24001e+06	2.04607e+06	1.08452e+06	2.12004e+06	2.08678e+06	3.44479e+06	2.9572e+06	2.04053e+06	965655	798805	2.69725e+06	995690	1.17933e+06	4.69864e+06	1.9105e+06
		TG(20:3(8Z,11Z,14Z)/20:5(5Z,8Z,11Z,14Z,17Z)/20:5(5Z,8Z,11Z,14Z,17Z))[iso3]	8.23835	949.736	1437.73	4.25183e+06	3.93943e+06	7.77529e+06	7.69652e+06	7.58482e+06	1.59408e+07	1.198e+07	1.41913e+07	1.06781e+07	5.32058e+06	3.11636e+06	5.37795e+06	5.93127e+06	9.29555e+06	7.23543e+06	8.74484e+06	6.91626e+06
				1151.69	1437.73	965223	1.27946e+06	2.19703e+06	2.88962e+06	3.17225e+06	6.72946e+06	3.33468e+06	4.05039e+06	5.78922e+06	1.88845e+06	981386	825529	760500	5.81067e+06	1.80277e+06	2.84891e+06	3.16779e+06
		TG(20:4(5Z,8Z,11Z,14Z)/18:2(9Z,12Z)/20:4(5Z,8Z,11Z,14Z)) (d5)	-10.2599	932.765	1437.71	9.49591e+06	1.7402e+07	5.28975e+06	2.92543e+07	6.74875e+06	2.5117e+07	5.07036e+07	2.89818e+07	2.99229e+07	2.62536e+07	1.9112e+07	2.17667e+07	3.52722e+07	2.60786e+07	2.75664e+07	3.42226e+07	2.37919e+07
		PC(22:1(11Z)/22:2(13Z,16Z))	7.16071	896.717	1437.7	1.95783e+07	1.84163e+07	2.16843e+07	2.7116e+07	2.94236e+07	5.08718e+07	5.54304e+07	5.37436e+07	5.10382e+07	2.22695e+07	1.48144e+07	1.96514e+07	2.52752e+07	3.63793e+07	3.97276e+07	3.36446e+07	3.01165e+07
				1084.71	1437.67	831672	734571	3.15979e+06	2.76089e+06	3.82233e+06	7.70325e+06	6.01737e+06	7.14015e+06	6.57451e+06	4.00328e+06	1.29774e+06	2.2384e+06	3.03767e+06	3.98603e+06	4.04237e+06	3.0352e+06	3.61658e+06
				1739.5	1437.66	4.54637e+06	3.93695e+06	1.6454e+07	8.25337e+06	1.85128e+07	3.30422e+07	5.56429e+07	4.23418e+07	2.89914e+07	6.33509e+06	3.20619e+06	2.96031e+06	1.11158e+07	1.61831e+07	1.39307e+07	1.47224e+07	1.13206e+07
		TG(18:1(9Z)/20:0/20:0)[iso3]	-18.1147	945.867	1437.65	205494	0	492407	945692	2.00669e+06	3.57261e+06	6.62032e+06	5.14594e+06	2.37558e+06	629084	0	266938	303164	1.1843e+06	1.41502e+06	1.10851e+06	646257
				193.163	1437.6	0	84898.9	1.04593e+06	349317	1.66855e+06	1.75984e+06	4.40722e+06	2.08811e+06	1.79632e+06	107235	81291.7	0	0	758738	517979	851588	357619
				306.16	1437.55	9.17488e+07	102115293	9.9384e+07	9.22751e+07	9.41986e+07	1.13033e+08	1.10831e+08	9.0163e+07	1.20128e+08	1.70399e+08	9.12894e+07	1.16884e+08	7.64123e+07	117987476	1.01058e+08	1.0544e+08	1.05715e+08
				964.719	1437.55	2.99561e+06	4.11228e+06	5.75705e+06	6.94182e+06	5.92252e+06	1.50881e+07	1.94083e+07	2.30726e+07	1.83434e+07	1.20251e+07	5.22103e+06	7.75142e+06	3.91465e+06	1.06228e+07	1.33582e+07	1.625e+07	1.24996e+07
				1306.11	1437.55	2.66125e+07	2.57811e+07	2.56855e+07	3.48512e+07	2.9644e+07	4.99238e+07	4.48378e+07	4.17219e+07	2.98827e+07	2.35369e+07	9.26309e+06	1.97123e+07	3.02283e+07	3.70265e+07	2.66129e+07	2.74675e+07	2.76195e+07
				511.209	1437.54	1.22448e+07	9.99044e+06	1.85277e+07	8.9432e+06	8.17857e+06	1.20279e+07	1.726e+07	1.38491e+07	8.90076e+06	1.03283e+07	4.27404e+06	1.41832e+07	8.54337e+06	1.16103e+07	1.07022e+07	8.5468e+06	8.64825e+06
				192.94	1437.49	269012	148400	1.44659e+06	661703	2.13859e+06	2.43389e+06	6.17736e+06	3.96228e+06	2.34424e+06	328598	252747	88434.6	192968	1.28705e+06	1.11257e+06	1.15153e+06	984577
				1083.7	1437.49	3.63928e+06	2.8165e+06	5.33551e+06	5.52879e+06	7.56507e+06	1.37742e+07	1.25092e+07	1.51518e+07	1.22502e+07	4.68233e+06	2.50519e+06	3.28379e+06	3.1949e+06	7.4896e+06	8.23586e+06	7.48567e+06	6.3569e+06
				874.786	1437.48	5.48551e+06	4.51104e+06	1.04787e+07	1.05642e+07	8.4652e+06	3.28017e+07	5.40209e+07	4.24712e+07	3.15236e+07	1.03096e+07	5.12992e+06	1.04228e+07	1.15858e+07	2.39581e+07	2.33167e+07	2.23555e+07	1.53396e+07
				551.356	1437.43	6.17442e+07	7.8688e+07	7.05416e+07	8.3292e+07	7.43056e+07	1.07878e+08	8.33564e+07	9.26804e+07	6.13272e+07	8.5495e+07	6.23779e+07	7.82717e+07	66188282	6.26175e+07	8.09139e+07	1.08498e+08	5.35585e+07
				895.713	1437.43	3.32909e+07	2.85444e+07	3.74112e+07	4.32621e+07	4.5906e+07	8.1123e+07	9.12925e+07	8.42556e+07	8.32059e+07	36626559	2.5323e+07	3.08757e+07	3.94826e+07	5.87355e+07	5.60318e+07	5.61496e+07	55361364
		TG(16:1(9Z)/20:5(5Z,8Z,11Z,14Z,17Z)/20:5(5Z,8Z,11Z,14Z,17Z))[iso3]	21.9482	897.716	1437.43	6.61032e+06	6.91534e+06	5.22709e+06	1.10244e+07	1.17231e+07	1.54831e+07	2.24008e+07	2.0232e+07	1.93701e+07	7.56089e+06	5.37549e+06	6.63501e+06	1.48934e+07	1.11857e+07	1.33844e+07	1.26939e+07	1.18748e+07
		LacCer(d18:0/22:0)	-4.98772	948.73	1437.43	1.51812e+07	1.56605e+07	2.36742e+07	2.49207e+07	2.67736e+07	4.75518e+07	4.67374e+07	4.36833e+07	4.15267e+07	2.06606e+07	9.45427e+06	1.44115e+07	2.40149e+07	3.44358e+07	2.82695e+07	2.83098e+07	2.68551e+07
				1740.5	1437.43	768829	707786	5.42032e+06	1.40519e+06	5.34459e+06	9.35818e+06	1.35669e+07	1.02674e+07	7.62664e+06	1.91376e+06	834246	840842	1.33564e+06	2.97493e+06	3.49402e+06	3.93987e+06	2.64533e+06
		PC(O-22:0/22:3(10Z,13Z,16Z))	21.5585	882.75	1437.41	4.15829e+07	3.68662e+07	5.08541e+07	5.27472e+07	63135967	1.15688e+08	1.46204e+08	1.22597e+08	8.50094e+07	4.08802e+07	1.82106e+07	2.86233e+07	8.88725e+07	6.74821e+07	5.63122e+07	5.73749e+07	5.28454e+07
				1736.5	1437.41	1.59656e+07	1.43215e+07	5.21398e+07	2.99164e+07	6.44634e+07	1.04592e+08	1.74607e+08	1.31227e+08	8.91674e+07	2.13008e+07	1.04354e+07	1.28016e+07	2.82794e+07	5.70346e+07	4.77971e+07	4.79978e+07	3.96077e+07
				1737.49	1437.41	1.95634e+07	1.65545e+07	5.92352e+07	3.20665e+07	7.44467e+07	1.17504e+08	2.07897e+08	1.49762e+08	1.0511e+08	2.49875e+07	1.14061e+07	1.59378e+07	3.73024e+07	6.2897e+07	5.4367e+07	5.53797e+07	4.64978e+07
				880.743	1437.37	5.90708e+08	5.68359e+08	7.93706e+08	7.92492e+08	5.99563e+08	1629715905	8.75523e+08	1773045487	1281412473	5.89156e+08	2.67231e+08	4.33699e+08	1144710488	1019239012	8.3e+08	8.71945e+08	7.81951e+08
				1738.5	1437.37	1.19102e+07	7.39823e+06	3.80636e+07	2.06466e+07	4.90207e+07	6.89241e+07	1.32436e+08	9.32283e+07	6.64222e+07	1.5042e+07	7.842e+06	9.1241e+06	2.54301e+07	3.8826e+07	3.53109e+07	3.64349e+07	2.80001e+07
				684.36	1437.36	1.26892e+07	1.39673e+07	1.07247e+07	1.94833e+07	2.93329e+07	1.6311e+07	1.64054e+07	4.4889e+07	1.66773e+07	4.38845e+07	8.87939e+06	1.66526e+07	1.67238e+07	2.16732e+07	1.25736e+07	2.84489e+07	1.63731e+07
				355.17	1437.36	1.41851e+07	1.70455e+07	9.74083e+06	1.75279e+07	9.57346e+06	2.40839e+07	2.16089e+07	2.29982e+07	1.4247e+07	3.02863e+07	7.75506e+06	1.18035e+07	2.08469e+07	1.65533e+07	1.70182e+07	1.89937e+07	1.62414e+07
		PI(21:0/22:0)	17.4453	965.722	1437.35	2.95534e+06	1.49944e+06	1.95232e+06	3.39839e+06	4.80912e+06	6.66039e+06	1.15483e+07	1.05325e+07	10479350	6.55912e+06	3.00484e+06	3.95692e+06	1.89853e+06	6.10141e+06	8.65492e+06	8.94667e+06	7.13665e+06
				219.932	1437.26	1.02951e+06	645794	1.07048e+06	1.16776e+06	2.06278e+06	3.63919e+06	5.65482e+06	4.1842e+06	2.53696e+06	914475	378989	345224	1.97354e+06	1.84446e+06	1.33971e+06	1.54019e+06	775805
		Stoloniferone F	-7.03449	463.339	1437.26	1.23449e+08	139946387	1.19467e+08	2.38113e+08	2.4709e+08	1.62488e+08	2.04094e+08	2.11084e+08	1.73273e+08	4.99313e+08	8.07014e+07	1.84465e+08	2.37902e+08	1.38692e+08	1.50292e+08	2.0277e+08	1.58232e+08
				944.863	1437.26	496984	270367	1.58197e+06	1.46273e+06	1.96519e+06	5.43084e+06	9.57568e+06	6.85776e+06	4.9158e+06	1.54404e+06	407042	552524	1.84529e+06	2.22016e+06	1.69006e+06	3.50431e+06	1.46893e+06
				397.217	1437.25	1.80976e+07	1.94377e+07	14264837	2.04853e+07	4.03168e+07	1.84929e+07	2.36402e+07	2.02908e+07	1.81986e+07	2.3709e+07	9.6289e+06	1.9302e+07	1.96209e+07	1.91672e+07	1.4186e+07	2.05478e+07	1.99824e+07
				1308.12	1437.24	1.06279e+07	1.16396e+07	1.10941e+07	1.47873e+07	1.20065e+07	2.06645e+07	1.73363e+07	1.80362e+07	9.41574e+06	1.0273e+07	3.95664e+06	8.40762e+06	1.1879e+07	1.3532e+07	9.99368e+06	1.17582e+07	1.23286e+07
				193.052	1437.22	532032	281938	1.69492e+06	562776	2.4006e+06	3.72085e+06	7.8351e+06	5.01572e+06	3.42862e+06	633527	237358	256829	613936	1.72033e+06	1.36762e+06	1.54792e+06	1.41857e+06
				1307.12	1437.19	2.37884e+07	2.17701e+07	2.31108e+07	3.13157e+07	2.86026e+07	3.68623e+07	4.66821e+07	4.26288e+07	2.75997e+07	1.60535e+07	8.13338e+06	1.63853e+07	2.29773e+07	3.69276e+07	2.37806e+07	2.68487e+07	2.5346e+07
		TG(20:4(5Z,8Z,11Z,14Z)/20:5(5Z,8Z,11Z,14Z,17Z)/20:5(5Z,8Z,11Z,14Z,17Z))[iso3]	15.8794	947.727	1437.15	2.30552e+07	2.3365e+07	3.77055e+07	3.71427e+07	4.44597e+07	7.3973e+07	8.0564e+07	7.57987e+07	5.80271e+07	3.43633e+07	1.65158e+07	2.4607e+07	3.75405e+07	5.27038e+07	4.32619e+07	4.79251e+07	4.06883e+07
		22:1-Glc-Campesterol	18.8265	883.755	1437.1	6.5768e+06	4.14885e+06	4.65612e+06	7.45052e+06	7.35747e+06	1.67548e+07	2.02085e+07	1.65712e+07	1.54816e+07	4.46139e+06	2.3429e+06	3.43429e+06	1.31827e+07	1.23092e+07	7.43069e+06	5.52002e+06	7.68557e+06
		PA(13:0/20:1(11Z))	-24.7829	661.464	1437.07	2.12846e+07	1.13869e+07	8.59214e+06	1.61152e+07	9.20192e+06	1.65105e+07	1.64624e+07	1.78035e+07	1.59669e+07	3.74265e+07	5.78127e+06	1.27939e+07	2.08855e+07	1.53125e+07	1.54972e+07	1.63468e+07	1.27003e+07
				1152.7	1437.07	506625	283249	1.62433e+06	1.69586e+06	1.99795e+06	2.62976e+06	2.84022e+06	2.74206e+06	1.25686e+06	1.12935e+06	1.13958e+06	906717	984046	1.77424e+06	1.50526e+06	2.31295e+06	2.43759e+06
				325.16	1437.04	7.76084e+07	1.00691e+08	1.63622e+08	1.11489e+08	5.77677e+07	1.33756e+08	1.06938e+08	152368308	1.38474e+08	8.69537e+07	6.17113e+07	1.14946e+08	9.46312e+07	1.02042e+08	1.30285e+08	1.72328e+08	1.29798e+08
		PI-Cer(t18:0/26:0)	-3.23138	938.703	1436.78	1.4936e+06	1.38383e+06	1.44199e+06	1.95658e+06	1.24319e+06	4.32262e+06	2.73811e+06	3.59542e+06	1.37375e+06	2.3731e+06	1.21609e+06	763655	2.66969e+06	2.10402e+06	3.49226e+06	4.50722e+06	3.63423e+06
				220.183	1436.75	260713	0	239558	688114	1.02668e+06	1.31281e+06	2.05505e+06	1.65258e+06	1.01559e+06	0	160076	0	0	460562	438233	356215	748302
				479.335	1436.75	1.9517e+07	1.65543e+07	1.26671e+07	1.76014e+07	10130496	2.64139e+07	2.23574e+07	1.90092e+07	1.798e+07	2.30044e+07	8.58585e+06	1.91529e+07	2.73796e+07	1.70731e+07	1.91072e+07	2.09268e+07	1.48152e+07
		Acevaltrate	-16.6342	481.199	1436.75	7.22312e+07	7.81091e+07	9.53441e+07	8.72216e+07	4.19396e+07	8.3119e+07	9.50048e+07	1.44729e+08	7.84191e+07	6.38031e+07	27351521	4.54861e+07	8.20658e+07	6.80917e+07	9.91556e+07	8.0567e+07	4.87438e+07
				319.172	1436.74	4.83017e+06	6.109e+06	5.48997e+06	6.71236e+06	5.09605e+06	5.39548e+06	4.72444e+06	7.64065e+06	5.21195e+06	5.9655e+06	5.15824e+06	1.02789e+07	4.98532e+06	6.59039e+06	5.84268e+06	7.80588e+06	8.89015e+06
				482.202	1436.44	7.8254e+06	1.02818e+07	8.46137e+06	1.2426e+07	6.49723e+06	1.54766e+07	1.14634e+07	1.23121e+07	1.05126e+07	7.52839e+06	2.4461e+06	8.06907e+06	1.25474e+07	1.12831e+07	8.96786e+06	9.99856e+06	6.27081e+06
				335.219	1436.41	5.4517e+07	4.89383e+07	7.65734e+07	5.59214e+07	3.14231e+07	7.3356e+07	5.98171e+07	5.81249e+07	6.87866e+07	8.65019e+07	3.74691e+07	64106746	4.95199e+07	7.84288e+07	7.66772e+07	6.64174e+07	62776844
				369.185	1436.41	1.11136e+08	1.26143e+08	2.04278e+08	1.31943e+08	6.34256e+07	308784313	1.04118e+08	366644577	1.40825e+08	1.53342e+08	8.35099e+07	2.70427e+08	1.44152e+08	1.24802e+08	2.8978e+08	1.29325e+08	1.05529e+08
				415.217	1436.41	2.7269e+07	1.85149e+07	1.89927e+07	2.92305e+07	1.65377e+07	6.8345e+07	3.01168e+07	3.11077e+07	2.96045e+07	3.99493e+07	1.25109e+07	2.87003e+07	2.63222e+07	2.89918e+07	3.19624e+07	3.46811e+07	3.04484e+07
				443.222	1436.41	1.64321e+08	1.83275e+08	1.40429e+08	240193159	1.61758e+08	4.3545e+08	1.90236e+08	201565258	1.80635e+08	2.2995e+08	9.12864e+07	2.02481e+08	3.88304e+08	187059886	2.13545e+08	191021451	1.56672e+08
		PC(17:1(10Z)/0:0)	-12.9372	508.333	1436.41	16427016	1.89828e+07	1.08479e+07	2.03201e+07	1.89755e+07	2.02873e+07	1.79442e+07	2.37372e+07	1.86043e+07	3.59191e+07	1.45012e+07	2.78116e+07	1.60447e+07	2.14102e+07	2.10122e+07	2.18531e+07	1.96845e+07
				444.337	1436.33	1.04274e+07	1.0993e+07	6.28566e+06	1.01427e+07	4.19589e+06	6.50051e+06	3.71627e+06	7.55102e+06	3.84338e+06	8.89695e+06	3.37022e+06	3.83239e+06	1.37936e+07	6.01046e+06	7.66329e+06	3.94172e+06	5.11547e+06
				1712.49	1436.29	3.61467e+06	2.93495e+06	8.3736e+06	5.73748e+06	1.76773e+07	3.52179e+07	4.1534e+07	3.2075e+07	1.89858e+07	5.13664e+06	2.32914e+06	2.33247e+06	3.68347e+07	1.18194e+07	9.94032e+06	1.26213e+07	7.95336e+06
				1714.49	1436.21	0	0	655490	286531	2.14131e+06	4.51275e+06	3.45286e+06	3.05979e+06	418934	0	0	232348	6.60639e+06	0	303470	557542	234348
				1713.49	1436.1	972704	325323	3.15956e+06	1.49272e+06	6.39451e+06	1.3962e+07	1.57614e+07	1.16914e+07	6.52506e+06	915880	444625	598080	2.84569e+07	4.4279e+06	3.52306e+06	3.63637e+06	3.43093e+06
				399.196	1436.08	1.71313e+07	1.57801e+07	1.37521e+07	1.77215e+07	1.0246e+07	1.89946e+07	1.91687e+07	2.13607e+07	1.66118e+07	1.95277e+07	1.052e+07	2.08082e+07	2.63752e+07	1.88706e+07	1.67981e+07	1.98971e+07	1.62403e+07
				1711.48	1436.07	4.65796e+06	5.52082e+06	1.57021e+07	9.64689e+06	2.88908e+07	5.91548e+07	6.65063e+07	4.75082e+07	3.12172e+07	7.72898e+06	3.64709e+06	4.98792e+06	2.30103e+07	2.25137e+07	1.86954e+07	1.84531e+07	1.37732e+07
		Methylmalonylcarnitine	21.2141	262.134	1436	7.63256e+07	8.19951e+07	5.64078e+07	8.36222e+07	6.7499e+07	6.92824e+07	6.74866e+07	9.56663e+07	249271480	1.45635e+08	6.13009e+07	2.18067e+08	6.44656e+07	7.65113e+07	1.02572e+08	9.36511e+07	8.50967e+07
				1710.47	1435.95	3.83273e+06	5.05408e+06	1.27796e+07	7.33889e+06	2.52371e+07	4.81847e+07	4.79422e+07	4.13112e+07	2.5481e+07	6.59997e+06	2.98403e+06	3.75559e+06	3.6908e+07	1.85118e+07	1.52249e+07	1.51377e+07	1.16797e+07
		N-palmitoyl tryptophan	17.2904	443.334	1435.83	4.50092e+07	4.27136e+07	4.16222e+07	4.20935e+07	1.97021e+07	2.55809e+07	1.68088e+07	2.33033e+07	2.0524e+07	3.57944e+07	1.91128e+07	2.44497e+07	7.85938e+07	2.76156e+07	2.34725e+07	2.43924e+07	1.9681e+07
				414.216	1435.74	1.1915e+08	1.56583e+08	1.28621e+08	1.88768e+08	1.20916e+08	2.20698e+08	1.11586e+08	2.87632e+08	3.16945e+08	3.06691e+08	9.65644e+07	3.29389e+08	2.14127e+08	1.59708e+08	2.23279e+08	2.37877e+08	2.08442e+08
				326.163	1435.6	1.11295e+07	1.07255e+07	7.59054e+06	1.41136e+07	7.83247e+06	1.20208e+07	1.45032e+07	1.41651e+07	8.97775e+06	2.21521e+07	7.25328e+06	2.20812e+07	1.12415e+07	1.27144e+07	1.35773e+07	2.08429e+07	1.03413e+07
				639.329	1435.59	6.80798e+07	4.698e+07	3.23843e+07	7.28543e+07	4.06959e+07	4.42307e+07	5.71427e+07	6.99427e+07	7.865e+07	126785510	2.49515e+07	6.08454e+07	5.84147e+07	5.85323e+07	6.27643e+07	6.78748e+07	5.37408e+07
				336.222	1435.56	9.95735e+06	1.02169e+07	3.75242e+06	1.14551e+07	6.47635e+06	9.5979e+06	1.06741e+07	1.33731e+07	7.77587e+06	1.29714e+07	5.28143e+06	1.76243e+07	1.2865e+07	1.13544e+07	1.19646e+07	1.24658e+07	9.57319e+06
				190.049	1435.55	0	95028.9	70564.8	0	475591	586433	774828	662189	313766	0	0	0	0	0	139680	0	137473
				190.161	1435.44	100468	0	57632.1	0	261842	1.05663e+06	1.67902e+06	407257	0	93046.9	169046	109912	0	175553	130113	136294	0
		digitalin	-12.7078	713.365	1435.3	1.24492e+07	1.35389e+07	8.75294e+06	2.72415e+07	2.23969e+07	1.18647e+07	1.0452e+07	1.28204e+07	2.01699e+07	5.28886e+07	9.78076e+06	1.88625e+07	1.42258e+07	1.8596e+07	1.92183e+07	1.82927e+07	1.19731e+07
				1667.44	1435.1	3.21337e+06	3.25467e+06	1.05532e+06	2.22528e+06	913205	2.43934e+06	758812	5.04523e+06	677760	3.22781e+06	432090	304614	697527	0	0	0	0
				1669.43	1435.09	6.12007e+06	6.373e+06	2.7778e+06	3.58306e+06	2.68963e+06	5.13912e+06	3.43937e+06	1.11102e+07	3.12505e+06	5.312e+06	985502	2.62719e+06	2.08465e+06	1.35016e+06	440016	638937	596443
				939.704	1435.08	262501	520788	145125	0	0	2.81475e+06	394558	937625	2.00361e+06	212095	447417	551898	500847	1.31367e+06	232348	1.73536e+06	984046
				218.108	1435.01	2.8442e+07	2.37973e+07	1.83737e+07	2.68204e+07	1.42526e+07	2.63873e+07	2.67876e+07	2.7245e+07	2.77556e+07	2.16833e+07	1.76324e+07	2.85826e+07	2.41631e+07	2.27656e+07	2.30983e+07	3.62021e+07	2.88534e+07
		Euchrenone a14	0.556345	473.233	1435.01	2.09925e+07	2.43411e+07	1.78102e+07	2.4971e+07	3.57939e+07	3.539e+07	1.92858e+07	2.56376e+07	2.08831e+07	5.24616e+07	1.41533e+07	1.67285e+07	3.52823e+07	2.23601e+07	2.67472e+07	2.28062e+07	2.6705e+07
				1668.44	1434.9	3.49721e+06	5.97383e+06	1.24173e+06	3.50359e+06	2.34002e+06	2.78394e+06	2.85344e+06	6.45621e+06	1.30101e+06	5.05886e+06	409450	1.40297e+06	3.10411e+06	701969	535689	0	457876
		PC(O-20:0/22:2(13Z,16Z))	21.581	856.734	1434.87	6.6776e+06	4.46114e+06	5.87042e+06	8.06992e+06	12227027	2.69982e+07	1.68878e+07	1.75772e+07	1.10792e+07	5.31563e+06	1.89147e+06	3.57895e+06	5.41055e+07	1.10737e+07	7.96412e+06	8.48269e+06	7.12366e+06
				1671.43	1434.79	4.23498e+06	3.09759e+06	1.6234e+06	3.16e+06	2.47489e+06	3.45848e+06	2.23311e+06	5.85241e+06	850191	3.61225e+06	707363	899395	4.0132e+06	1.08611e+06	540199	0	0
				854.727	1434.77	1.00333e+08	9.21117e+07	7.66847e+07	1.28351e+08	1.87683e+08	4.26515e+08	3e+08	298565624	1.85999e+08	9.33461e+07	4.71028e+07	7.87592e+07	3.7696e+08	1.80952e+08	1.40514e+08	1.57916e+08	1.2779e+08
				869.697	1434.71	3.86867e+06	2.39538e+06	2.38792e+06	5.01421e+06	8.32919e+06	2.04148e+07	1.20719e+07	1.37507e+07	9.03634e+06	4.57746e+06	3.5466e+06	3.04463e+06	6.57114e+07	8.67001e+06	8.08535e+06	7.75253e+06	6.37305e+06
				1525.42	1434.71	3.90774e+06	3.26173e+06	1.7287e+06	1.1777e+06	1.50334e+06	2.00098e+06	2.32569e+06	6.84647e+06	0	1.58512e+06	0	271533	0	0	254056	0	0
				1524.43	1434.64	3.6705e+06	3.73657e+06	1.03783e+06	987745	992011	992299	1.36492e+06	5.29447e+06	911663	1.41683e+06	199517	562672	0	268608	0	0	0
				413.212	1434.34	8.89531e+08	1013007199	7.67617e+08	1239462086	6.09727e+08	904321704	8.17043e+08	1510299564	2361406502	1047527078	6.16305e+08	9.01823e+08	2208563550	1037725894	1821458927	1227487544	8.78675e+08
				848.769	1434.34	406794	179068	269581	0	958467	5.87702e+06	7.80945e+06	7.72816e+06	3.06143e+06	761084	382292	955584	8.21695e+06	2.98612e+06	3.58618e+06	2.63253e+06	2.19987e+06
		Didrovaltratum	-7.66956	425.214	1434.31	1.24603e+08	1.20712e+08	8.51666e+07	1.3733e+08	5.48888e+07	2.36843e+08	1.50084e+08	1.2907e+08	1.62343e+08	300784043	7.48017e+07	1.45364e+08	1.34526e+08	1.04233e+08	1.40055e+08	1.61051e+08	1.08324e+08
		3-hydroxyarachidonoylcarnitine	12.2781	464.343	1434.1	4.42462e+07	3.65801e+07	3.12557e+07	5.01968e+07	3.02556e+07	5.00794e+07	7.76798e+07	5.12379e+07	4.80042e+07	1.4621e+08	2.93365e+07	4.05589e+07	5.35112e+07	8.46174e+07	4.40079e+07	9.15763e+07	2.68799e+07
				1686.47	1434.05	0	197197	164736	0	3.55997e+06	9.9612e+06	3.96975e+06	3.92196e+06	2.18242e+06	562531	248748	0	3.82791e+07	1.57609e+06	1.10067e+06	1.15115e+06	273951
				1684.46	1433.98	893815	0	1.35538e+06	1.40309e+06	6.5981e+06	1.48269e+07	9.65618e+06	6.83221e+06	2.87632e+06	218005	244673	554011	4.81889e+07	3.0013e+06	2.57481e+06	1.67714e+06	2.83108e+06
		PC(16:0/26:2(5Z,9Z))	8.74632	870.702	1433.87	1.98501e+06	1.9236e+06	1.59527e+06	1.50966e+06	2.39811e+06	1.00848e+07	5.31031e+06	5.17106e+06	3.50756e+06	1.43349e+06	2.20681e+06	924133	1.02225e+07	4.16083e+06	3.31875e+06	3.853e+06	2.55389e+06
		TG(17:2(9Z,12Z)/17:2(9Z,12Z)/20:4(5Z,8Z,11Z,14Z))[iso3]	22.5651	875.732	1433.81	6.10167e+07	5.99238e+07	4.80594e+07	1.01313e+08	5.77241e+07	9.2659e+07	9.48195e+07	7.40965e+07	1.11556e+08	3.1836e+08	4.75167e+07	1.04015e+08	1.48048e+08	7.15984e+07	1.1698e+08	1.22074e+08	9.34314e+07
				1685.47	1433.81	1.22581e+06	0	1.64033e+06	1.18394e+06	8.54144e+06	1.83853e+07	9.76094e+06	9.22145e+06	3.62899e+06	527215	264123	0	4.53605e+07	3.3997e+06	2.53783e+06	2.796e+06	2.22235e+06
				820.673	1433.78	8.09895e+06	8.87932e+06	5.26136e+06	7.0274e+06	8.76881e+06	1.42508e+07	1.22979e+07	2.62882e+07	16004618	1.77658e+07	5.39567e+06	1.08343e+07	1.48549e+07	1.34146e+07	1.4279e+07	1.38202e+07	1.41445e+07
		(-)-Asbestinine 2	-6.41557	477.318	1433.76	2.51565e+07	3.52771e+07	2.14501e+07	3.06922e+07	2.19691e+07	7.98299e+07	6.65899e+07	3.6032e+07	3.35217e+07	4.91691e+07	1.42005e+07	2.43286e+07	4.44978e+07	3.08628e+07	1.91903e+07	3.24205e+07	2.87622e+07
				1280.1	1433.71	5.57249e+06	5.24456e+06	4.2813e+06	7.11987e+06	1.12343e+07	1.87787e+07	9.47464e+06	9.51927e+06	7.13888e+06	3.90314e+06	2.65408e+06	3.7619e+06	2.01072e+07	8.01549e+06	8.25301e+06	8.08058e+06	6.61236e+06
		TG(18:3(9Z,12Z,15Z)/20:5(5Z,8Z,11Z,14Z,17Z)/20:5(5Z,8Z,11Z,14Z,17Z))[iso3]	18.1318	921.713	1433.59	4.02171e+06	2.67024e+06	6.7232e+06	5.43452e+06	9.31561e+06	2.06665e+07	1.5335e+07	1.38092e+07	1.30786e+07	4.83831e+06	2.7887e+06	3.492e+06	2.78587e+07	1.08179e+07	7.60523e+06	9.16098e+06	7.08814e+06
				471.171	1433.58	1.36581e+07	1.82903e+07	7.29322e+06	8.66848e+06	4.24899e+06	7.98672e+06	6.41633e+06	7.77484e+06	5.99089e+06	1.13781e+07	3.28958e+06	1.29672e+07	3.79733e+07	1.15709e+07	7.61257e+06	6.38206e+06	6.90996e+06
				514.483	1433.57	4.95404e+06	4.94206e+06	3.14287e+06	9.11849e+06	1.82474e+06	6.96487e+06	8.44129e+06	1.69712e+07	1.07975e+07	1.21593e+07	3.32839e+06	1.37821e+07	3.68153e+06	8.22578e+06	1.09097e+07	1.26765e+07	1.38125e+07
				407.276	1433.52	2.07336e+07	2.97075e+07	1.87136e+07	4.36523e+07	1.73706e+07	3.41868e+07	2.93331e+07	3.29867e+07	3.18985e+07	4.03645e+07	2.16769e+07	3.59099e+07	4.58654e+07	3.23906e+07	4.18913e+07	4.07373e+07	4.3521e+07
		PI-Cer(d18:0/26:0)	7.0524	922.717	1433.52	1.53158e+06	1.49894e+06	2.16202e+06	3.52957e+06	4.99456e+06	1.13501e+07	6.05635e+06	7.97523e+06	5.61801e+06	2.61726e+06	1.13114e+06	1.06151e+06	1.08115e+07	4.32988e+06	3.81004e+06	4.06625e+06	3.11471e+06
				1281.1	1433.52	4.12857e+06	4.14884e+06	3.28555e+06	7.36801e+06	1.03919e+07	1.7086e+07	7.40624e+06	8.50711e+06	6.42531e+06	3.80632e+06	1.77087e+06	2.75726e+06	1.8901e+07	8.92113e+06	5.82693e+06	6.54265e+06	5.47973e+06
				217.105	1433.45	2.28848e+08	2.57636e+08	1.30808e+08	1.89411e+08	1.65641e+08	2.9977e+08	318165985	2.25736e+08	2.58585e+08	2.60582e+08	206249096	2.91531e+08	2.57294e+08	2.12044e+08	4.40017e+08	2.62818e+08	384021368
		Hexacosanedioic acid	-0.509441	427.378	1433.41	2.53524e+07	1.73537e+07	9.27808e+06	2.7001e+07	4.88004e+06	2.69536e+07	2.26226e+07	3.35976e+07	4.51867e+07	3.73218e+07	1.60649e+07	3.76732e+07	2.43979e+07	5.22823e+07	2.89088e+07	3.3254e+07	3.18503e+07
				498.19	1433.38	1.22072e+07	1.56164e+07	8.61882e+06	2.3887e+07	1.44515e+07	2.49186e+07	2.04946e+07	3.7807e+07	2.74743e+07	3.60513e+07	1.58189e+07	3.17514e+07	2.06667e+07	3.55302e+07	3.6667e+07	3.84465e+07	3.81781e+07
				1282.1	1433.31	1.08719e+06	994758	1.29278e+06	1.87585e+06	4.07509e+06	6.34399e+06	1.7767e+06	2.97449e+06	730719	1.16926e+06	570814	519982	1.75209e+07	3.19103e+06	1.67953e+06	1.60235e+06	1.26408e+06
		TG(17:0/17:0/17:0)	-22.1946	849.772	1433.11	0	0	108835	0	0	1.27388e+06	1.74127e+06	1.1088e+06	1.21561e+06	0	197115	0	743944	511897	926825	1.12786e+06	359861
				498.901	1433.02	3.04604e+07	2.76105e+07	1.69686e+07	2.45186e+07	1.10755e+07	2.32084e+07	5.95504e+06	2.31291e+07	8.11007e+06	1.09358e+07	5.70563e+06	8.51436e+06	2.93553e+07	1.94367e+07	1.22096e+07	1.09451e+07	1.09452e+07
				1548.42	1432.86	5.14695e+06	3.66666e+06	3.00576e+06	2.28658e+06	582274	283360	0	3.46834e+06	0	929473	0	433269	0	692664	1.32334e+06	210721	0
				1545.43	1432.72	1.60732e+07	1.23402e+07	9.90289e+06	9.7567e+06	2.23229e+06	2.94206e+06	3.12042e+06	8.49112e+06	2.1669e+06	5.82997e+06	574334	4.06113e+06	2.02061e+06	3.25297e+06	2.57554e+06	2.53691e+06	1.19471e+06
		N-(1,1-dimethyl-2-hydroxy-ethyl) arachidonoyl amine	-7.82428	376.318	1432.67	5.36329e+06	1.30562e+07	2.82273e+06	6.90108e+06	2.72832e+06	5.60966e+06	3.43864e+06	4.93668e+06	6.98901e+06	1.52065e+07	3.42771e+06	6.39608e+06	8.31181e+06	5.80765e+06	5.77606e+06	6.39334e+06	5.85209e+06
				1546.43	1432.48	1.4401e+07	9.88118e+06	8.46581e+06	8.5674e+06	2.43047e+06	976822	2.59702e+06	7.31453e+06	2.221e+06	4.88313e+06	425160	4.40286e+06	1.20332e+06	2.51796e+06	2.02551e+06	1.28421e+06	898383
				1547.42	1432.48	8.76417e+06	6.73191e+06	5.59242e+06	6.22194e+06	1.50155e+06	876869	1.84383e+06	5.18098e+06	921239	3.82693e+06	87945.1	2.57952e+06	797465	1.51717e+06	1.38851e+06	249238	0
				1543.42	1432.45	9.58372e+06	6.7083e+06	6.57617e+06	5.94649e+06	2.19177e+06	1.41274e+06	639656	5.50042e+06	1.38721e+06	3.34102e+06	395277	2.12488e+06	358256	1.88319e+06	1.61949e+06	770489	462393
				1660.46	1432.3	0	0	0	0	1.52099e+06	4.83092e+06	326027	293773	233099	0	0	0	4.88197e+07	0	0	0	0
				828.715	1432.28	1.47518e+07	1.33856e+07	8.89327e+06	1.51441e+07	2.5547e+07	7.44454e+07	1.52296e+07	2.96098e+07	1.45652e+07	1.55576e+07	7.19084e+06	1.43783e+07	9.19024e+08	2.18016e+07	1.9671e+07	1.90902e+07	1.63799e+07
				1544.42	1432.2	1.57169e+07	9.9461e+06	8.80924e+06	8.80568e+06	2.01837e+06	2.16239e+06	2.61006e+06	8.64237e+06	2.132e+06	5.3668e+06	905418	3.32405e+06	887175	3.05802e+06	1.89047e+06	2.03888e+06	1.17239e+06
				385.293	1432.16	3.08237e+07	3.27015e+07	2.3702e+07	2.95298e+07	1.25329e+07	2.08315e+07	1.47509e+07	1.47178e+07	1.55668e+07	1.9567e+07	1.10075e+07	1.14251e+07	5.2652e+07	1.89557e+07	1.65374e+07	1.61253e+07	1.34117e+07
				420.28	1432.11	1.15462e+07	6.66733e+06	4.23415e+06	7.48982e+06	3.23982e+06	6.03031e+06	2.80451e+06	6.68605e+06	6.87206e+06	6.51116e+06	3.71122e+06	5.80137e+06	6.22574e+06	6.84082e+06	7.47056e+06	6.00752e+06	6.16197e+06
		Teasterone	-4.79934	449.36	1432.11	2645149374	3202292391	1593472834	5853348839	1643982969	3679262389	3389521141	3766482824	3927106948	3816691085	1110780585	3681083909	6738650651	6068517224	3514186752	3745480662	4371423232
				876.735	1432.1	3.63947e+07	7.52839e+07	1.53118e+07	1.01164e+08	2.82478e+07	6.22127e+07	5.31704e+07	4.25028e+07	1.00673e+08	3.81246e+07	1.61275e+07	5.3486e+07	9.05625e+07	4.43207e+07	6.08069e+07	83124431	1.43657e+08
		Ceriporic acid B	-6.38063	355.282	1432.06	8.4788e+07	5.64847e+07	3.66635e+07	9.74216e+07	2.26381e+07	3.94701e+07	2.4399e+07	6.28307e+07	2.3725e+07	2.66391e+07	1.10112e+07	3.55711e+07	2.91299e+08	4.14841e+07	2.1599e+07	1.72616e+07	2.66909e+07
		phylloquinone	19.5135	451.366	1432.06	1.3538e+08	1.46489e+08	7.04903e+07	2.93899e+08	8.17604e+07	1.42523e+08	1.18535e+08	1.61589e+08	2.02023e+08	1.89107e+08	4.8359e+07	1.81632e+08	2.64228e+08	2.24954e+08	1.51611e+08	2.07468e+08	196139660
				1658.45	1432.04	0	0	0	0	1.73925e+06	5.98127e+06	1.25898e+06	1.27839e+06	234366	224051	0	192328	6.88242e+07	780660	0	622574	328567
				1735.49	1431.98	0	0	919115	0	2.29369e+06	3.78805e+06	5.82193e+06	2.61951e+06	1.94637e+06	0	0	0	937778	1.16001e+06	0	511883	0
				433.386	1431.91	1.01711e+07	9.70801e+06	6.64403e+06	1.36836e+07	4.83955e+06	1.36776e+07	1.34128e+07	1.29642e+07	1.26912e+07	1.69689e+07	6.77304e+06	1.67756e+07	9.75567e+06	1.45496e+07	1.73735e+07	1.85766e+07	1.82963e+07
		TG(20:3(8Z,11Z,14Z)/20:5(5Z,8Z,11Z,14Z,17Z)/22:3(10Z,13Z,16Z))[iso6]	-1.89692	981.789	1431.45	3.04025e+06	2.05099e+06	5.95918e+06	4.45018e+06	5.77277e+06	4.25785e+06	4.74338e+07	2.58481e+07	2.10704e+07	4.21465e+06	1.93042e+06	1.14658e+06	3.93475e+06	9.55189e+06	6.65446e+06	6.52018e+06	5.77427e+06
				275.146	1431.38	2.10235e+07	1.20799e+07	9.05888e+06	1.1867e+07	4.9744e+06	1.43254e+07	1.14186e+07	1.17739e+07	1.33221e+07	1.42794e+07	6.62409e+06	1.57686e+07	1.0245e+07	1.42197e+07	1.33706e+07	1.25293e+07	1.31334e+07
				393.297	1431.32	4.58224e+08	4.95261e+08	200762166	508474049	1.70928e+08	430705659	2.57615e+08	447828490	4.16239e+08	5.52762e+08	2.05917e+08	4.64607e+08	4.62998e+08	6.08503e+08	5.09099e+08	5.70842e+08	7.08769e+08
				158.964	1431.23	3.17295e+07	33047850	1.76645e+07	2.63327e+07	1.17147e+07	2.13218e+07	8.13726e+06	1.08344e+07	1.0247e+07	1.36965e+07	8.47981e+06	1.47118e+07	2.48942e+07	1.82006e+07	1.67972e+07	1.39023e+07	1.47543e+07
		PA(12:0/17:1(9Z))	8.2665	605.423	1431.21	9.44322e+06	2.73013e+07	6.81765e+06	1.17845e+07	2.10052e+06	7.43437e+06	5.49376e+06	8.07981e+06	6.28893e+06	1.55134e+07	5.10986e+06	6.39684e+06	1.26046e+07	7.70263e+06	7.62618e+06	1.02434e+07	7.62862e+06
				1254.08	1431.21	503610	443388	548179	741622	3.11969e+06	6.46579e+06	577439	2.06683e+06	510591	638450	435945	168990	6.50868e+06	1.43694e+06	2.22453e+06	1.65329e+06	1.2765e+06
				902.727	1431.17	456008	682278	4.44673e+06	5.41683e+06	3.75868e+06	3.97708e+06	1.32212e+07	1.05343e+07	1.04215e+07	1.56898e+06	659528	3.70235e+06	0	4.19027e+06	3.52253e+06	2.11199e+06	942811
				261.131	1430.93	8.20732e+08	828554370	5.35327e+08	6.79083e+08	5.08055e+08	8.06518e+08	8.33065e+08	8.30745e+08	6.87425e+08	6.88805e+08	5.19815e+08	6.63552e+08	6.33032e+08	6.98486e+08	6.9063e+08	8.13291e+08	648909615
				802.697	1430.93	9.71393e+06	1.34571e+07	2.81818e+06	6.72747e+06	4.4663e+06	8.61574e+06	2.24736e+06	5.79715e+06	5.96657e+06	9.61258e+06	3.52182e+06	8.43852e+06	3.88488e+07	5.95822e+06	6.45415e+06	7.61004e+06	5.56072e+06
		2,5-Dichloro-4-oxohex-2-enedioate	1.97609	226.951	1430.75	224114680	2.06935e+08	1.20973e+08	1.92522e+08	9.66534e+07	1.42655e+08	1.12674e+08	8.25793e+07	8.22637e+07	9.15182e+07	5.8939e+07	1.14227e+08	1.38426e+08	141807351	1.14901e+08	1.04204e+08	9.7093e+07
				430.913	1430.75	5.69973e+07	5.796e+07	3.23358e+07	4.24446e+07	3.21689e+07	3.88585e+07	1.68984e+07	1.22145e+07	1.60256e+07	2.1615e+07	1.00447e+07	2.36894e+07	3.76915e+07	4.8443e+07	2.23193e+07	2.22535e+07	1.81942e+07
		NAPE(18:1(9Z)/16:1(9Z)/18:0)	6.10823	982.789	1430.75	1.11257e+06	183790	2.42946e+06	1.07164e+06	2.79176e+06	2.71198e+06	3.31799e+07	1.35813e+07	1.18846e+07	1.5447e+06	1.05136e+06	1.13203e+06	2.15125e+06	5.32145e+06	4.47553e+06	3.34664e+06	1.93459e+06
		N-palmitoyl histidine	-14.039	394.301	1430.64	1.24009e+08	1.38248e+08	6.83413e+07	1.37969e+08	5.69461e+07	1.19782e+08	9.53407e+07	1.19918e+08	1.12533e+08	1.40372e+08	6.56785e+07	1.45354e+08	1.53577e+08	1.51642e+08	1.44897e+08	1.46564e+08	1.30596e+08
				534.337	1430.09	1.21161e+07	1.26012e+07	7.18875e+06	1.62509e+07	5.83194e+06	1.28877e+07	6.69014e+06	1.27934e+07	1.54577e+07	2.26239e+07	8.93481e+06	2.60868e+07	8.59702e+06	1.74024e+07	1.58788e+07	2.82341e+07	2.62785e+07
		Stearoylcarnitine	17.0217	428.381	1429.72	5.36243e+06	4.98101e+06	2.66949e+06	7.43597e+06	1.23635e+06	7.4189e+06	9.1656e+06	8.92848e+06	9.26229e+06	1.00911e+07	5.01654e+06	8.96619e+06	6.64541e+06	1.23911e+07	9.86957e+06	9.86991e+06	1.02843e+07
				362.926	1429.66	2.68407e+07	7.39511e+07	1.98297e+07	3.93763e+07	1.44265e+07	2.63995e+07	1.12683e+07	3.38974e+07	1.29057e+07	1.88136e+07	9.69654e+06	1.81068e+07	2.74407e+07	2.57134e+07	1.81906e+07	1.77416e+07	1.74471e+07
				942.758	1429.51	0	0	1.82877e+06	907313	1.41886e+06	702415	8.10012e+06	4.99982e+06	3.56302e+06	0	0	0	1.49949e+06	1.61562e+06	1.26631e+06	1.09957e+06	275532
				878.729	1428.89	9.53664e+07	1.23343e+08	8.23109e+07	1.43083e+08	5.80612e+07	2.57451e+08	3.48604e+08	3.39687e+08	2.02931e+08	7.60914e+07	1.26873e+07	5.22689e+07	1.26318e+08	1.26074e+08	1.48794e+08	1.02418e+08	1.16192e+08
				243.942	1428.49	5.52801e+07	2.50185e+07	2.07062e+07	3.25501e+07	1.35795e+07	2.95632e+07	3.34611e+07	2.56443e+07	2.21422e+07	3.40487e+07	1.47909e+07	3.91779e+07	2.60188e+07	2.77807e+07	3.54855e+07	3.7146e+07	3.10008e+07
				528.2	1428.35	1.54199e+06	2.03145e+06	1.18615e+06	4.46457e+06	888057	3.51437e+06	2.57204e+06	4.68102e+06	3.331e+06	5.94033e+06	2.12374e+06	7.51137e+06	838493	5.7491e+06	4.59206e+06	6.33042e+06	5.50146e+06
		TG(17:2(9Z,12Z)/20:5(5Z,8Z,11Z,14Z,17Z)/22:3(10Z,13Z,16Z))[iso6]	-3.85192	941.756	1428.35	0	0	2.16546e+06	2.58574e+06	2.72259e+06	2.45493e+06	1.39522e+07	9.95453e+06	9.53399e+06	0	135733	422171	1.18781e+06	1.38127e+06	3.37309e+06	2.04546e+06	1.65726e+06
		TG(20:3(8Z,11Z,14Z)/20:3(8Z,11Z,14Z)/20:3(8Z,11Z,14Z))	-11.2889	957.78	1428.28	2.54756e+07	2.88394e+07	2.59325e+07	3.78228e+07	2.01929e+07	3.71827e+07	8.02724e+07	4.40569e+07	5.29779e+07	3.42724e+07	1.54123e+07	2.51923e+07	3.48018e+07	4.10236e+07	3.96965e+07	3.93549e+07	3.37185e+07
		LacCer(d18:0/20:0)	17.8296	920.72	1428.18	4.1116e+06	2.35426e+06	9.18928e+06	7.90297e+06	6.12158e+06	9.07406e+06	1.72049e+07	1.21999e+07	1.31224e+07	3.97174e+06	1.77591e+06	3.731e+06	802914	9.26718e+06	7.88503e+06	7.57582e+06	4.90035e+06
		9-deoxy-9-methylene-16,16-dimethyl -PGE2	-7.82753	379.281	1428.14	7.99133e+06	1.10862e+07	5.28001e+06	8.71184e+06	5.39625e+06	1.02098e+07	9.68118e+06	1.5206e+07	9.84211e+06	9.64709e+06	5.17037e+06	1.0536e+07	9.93601e+06	1.16169e+07	1.06414e+07	1.16205e+07	1.19635e+07
		TG(17:2(9Z,12Z)/20:3(8Z,11Z,14Z)/20:3(8Z,11Z,14Z))[iso3]	-5.31929	917.754	1428.14	0	0	2.12917e+06	161790	1.57956e+06	4.70272e+06	2.64198e+07	4.19527e+06	4.83723e+06	212393	0	0	1.22789e+07	4.61967e+06	3.14096e+06	2.99241e+06	2.46911e+06
				1331.12	1428.14	1.93098e+06	1.13081e+06	4.3708e+06	3.41822e+06	4.41519e+06	4.72722e+06	3.52717e+06	5.20251e+06	5.56555e+06	2.62214e+06	862889	1.27784e+06	0	4.21687e+06	3.14978e+06	2.66361e+06	3.2005e+06
				919.715	1428.05	8.78043e+06	4.85966e+06	1.64463e+07	1.10065e+07	9.48466e+06	1.86896e+07	3.08417e+07	2.17564e+07	2.31847e+07	7.78516e+06	1.25105e+06	7.14614e+06	3.275e+06	1.59738e+07	1.59513e+07	1.32794e+07	1.14537e+07
				904.743	1428.03	1.32181e+08	9.1976e+07	2.64959e+08	1.75061e+08	2.0875e+08	2.79159e+08	5.06866e+08	3.25034e+08	3.20165e+08	1.05175e+08	4.77662e+07	1.03036e+08	1.35164e+08	216241850	1.76073e+08	1.65845e+08	140751166
				1330.11	1427.97	1.69431e+06	1.32529e+06	5.42853e+06	5.45104e+06	5.41894e+06	5.86717e+06	4.97567e+06	3.99684e+06	6.10951e+06	2.69716e+06	1.23873e+06	2.02088e+06	0	5.75207e+06	3.55533e+06	3.56693e+06	3.34904e+06
		LacCer(d18:1/24:1(15Z))	-3.3551	972.731	1427.8	823879	218622	5.93188e+06	3.12224e+06	4.50463e+06	5.15041e+06	1.05927e+07	9.33524e+06	7.64376e+06	2.08051e+06	303810	898784	329224	3.49821e+06	4.46914e+06	2.45361e+06	3.8582e+06
		TG(20:5(5Z,8Z,11Z,14Z,17Z)/20:5(5Z,8Z,11Z,14Z,17Z)/22:6(4Z,7Z,10Z,13Z,16Z,19Z))[iso3]	15.9166	971.728	1427.77	2.38454e+06	2.01429e+06	9.83391e+06	5.9915e+06	9.06297e+06	9.22321e+06	2.3462e+07	1.53471e+07	1.37739e+07	4.38164e+06	1.76257e+06	3.14208e+06	354893	7.47759e+06	7.21497e+06	2.42985e+06	6.18145e+06
				1108.71	1427.74	0	0	0	0	428519	439154	897615	249406	1.18597e+06	0	0	0	0	0	228335	0	0
				988.718	1427.65	0	0	1.57525e+06	443007	1.50946e+06	1.89545e+06	7.55097e+06	3.24941e+06	5.83815e+06	216262	209909	174557	280958	1.46843e+06	1.93191e+06	820110	1.49117e+06
		Matricin	24.2004	307.161	1427.47	1.1784e+07	1.31468e+07	6.78584e+06	1.09474e+07	6.96194e+06	1.13066e+07	1.37513e+07	1.43646e+07	1.3119e+07	2.45352e+07	4.62443e+06	1.28276e+07	1.06459e+07	3.72534e+07	13945294	1.36794e+07	1.44266e+07
				419.277	1427.47	3.20916e+07	3.23222e+07	2.60022e+07	3.09607e+07	1.64978e+07	3.17603e+07	2.76542e+07	3.19779e+07	2.35349e+07	5.63106e+07	1.49725e+07	3.91486e+07	3.18919e+07	3.60217e+07	3.55411e+07	3.70388e+07	2.63008e+07
				515.892	1427.15	1.34765e+07	1.71975e+07	8.68827e+06	1.6871e+07	6.39415e+06	1.49741e+07	3.49332e+06	5.90454e+06	7.50134e+06	1.08099e+07	5.47355e+06	1.41523e+07	9.77588e+06	1.64242e+07	1.14536e+07	1.0716e+07	1.10518e+07
				169.136	1427.03	2.2028e+06	3.58704e+06	1.6824e+06	3.55039e+06	1.71197e+06	4.47142e+06	3.14759e+06	3.54088e+06	3.82684e+06	4.71996e+06	1.0544e+06	3.55656e+06	1.8109e+06	3.16572e+06	3.90655e+06	3.69929e+06	4.01836e+06
				906.752	1426.6	1.01568e+07	6.18191e+06	1.87713e+07	1.14206e+07	1.78372e+07	2.14862e+07	4.86992e+07	2.73384e+07	2.9161e+07	8.22875e+06	2.99293e+06	7.31274e+06	9.13947e+07	2.07713e+07	1.17437e+07	1.37278e+07	9.27004e+06
		DAT(16:0/23:0(2Me[S],4Me[S]))	8.17212	945.731	1426.02	4.21231e+06	5.12603e+06	1.68025e+07	6.05976e+06	8.57126e+06	6.90618e+06	3.11268e+07	1.88941e+07	2.38294e+07	7.50796e+06	4.65777e+06	3.27645e+06	4.12638e+06	2.02889e+07	1.81239e+07	2.11093e+07	1.47367e+07
				267.185	1425.94	2.01811e+08	2.23051e+08	120971837	1.95971e+08	9.90093e+07	2.00525e+08	1.37659e+08	4.35175e+08	1.71913e+08	1.99372e+08	9.79524e+07	1.59219e+08	1.13148e+08	2.71686e+08	2.37806e+08	2.56117e+08	2.64194e+08
				1014.73	1425.94	0	0	593365	0	1.11329e+06	240653	9.79015e+06	4.26829e+06	6.18609e+06	0	82206	0	0	618452	1.22151e+06	1.86709e+06	861735
				1607.44	1425.94	4.44152e+06	3.45164e+06	4.47781e+06	3.13873e+06	652061	241791	0	2.40404e+06	567338	946431	89903.2	1.52196e+06	8.88868e+06	231747	186040	0	403453
		PC(5:0/5:0)	-18.2388	426.217	1425.85	2.39308e+07	1.858e+07	8.03589e+06	2.39862e+07	9.24804e+06	1.57718e+07	1.76206e+07	1.7541e+07	1.55945e+07	1.8502e+07	1.0817e+07	1.65101e+07	2.4696e+07	3.73204e+07	4.77219e+07	2.11831e+07	2.57211e+07
		bacteriohopane-,32,33,34-triol-35-(N-(9-cyclohexyl-nonanoyl))-glucosamine	21.6021	930.759	1425.7	6.36926e+07	5.44219e+07	1.95606e+08	1.04652e+08	1.44673e+08	204576966	7.63618e+08	356267557	3.50262e+08	9.05792e+07	3.00166e+07	43616776	1.26468e+08	2.12536e+08	1.8291e+08	1.6539e+08	1.83562e+08
				1606.44	1425.7	3.74156e+06	2.8039e+06	4.44004e+06	2.57631e+06	700063	0	0	2.65516e+06	0	520279	0	531384	7.68499e+06	1.25111e+06	198730	0	617430
				640.332	1425.55	4.50302e+06	4.03944e+06	6.00433e+06	7.57285e+06	4.99091e+06	1.19507e+07	1.01482e+07	1.19719e+07	2.58529e+07	8.34312e+06	2.41778e+06	8.83798e+06	9.16995e+06	1.11964e+07	1.17903e+07	7.47062e+06	1.02363e+07
				1608.44	1425.51	3.49479e+06	2.85073e+06	4.15667e+06	2.35122e+06	515406	477673	246985	3.28464e+06	0	917532	0	248723	1.0302e+07	256634	552928	0	0
				437.236	1425.4	59378463	6.11062e+07	4.64621e+07	6.29996e+07	3.90492e+07	6.80353e+07	5.91056e+07	1.82575e+08	6.87423e+07	1.16501e+08	4.06215e+07	5.83673e+07	5.54892e+07	6.35871e+07	2.17097e+08	6.36194e+07	5.39562e+07
				892.745	1425.39	7.10888e+06	6.54143e+06	1.7438e+07	1.25234e+07	1.52076e+07	3.24544e+07	5.69517e+07	5.45453e+07	35245665	9.09278e+06	5.10704e+06	6.15647e+06	9.61801e+07	2.6651e+07	2.21192e+07	19240540	1.50421e+07
		13-keto-9Z-octadecenoic acid	-8.87951	297.24	1425.37	1.58833e+07	1.16639e+07	4.7429e+06	8.25839e+06	2.58907e+06	5.73105e+06	2.05928e+06	2.2516e+06	2.83372e+06	4.12816e+06	2.22734e+06	3.57805e+06	1.71013e+07	6.64614e+06	5.41842e+06	5.1593e+06	3.89706e+06
				337.235	1425.3	1.52537e+07	1.60708e+07	7.42899e+06	1.52761e+07	1.02812e+07	2.27949e+07	1.02952e+07	7.84815e+06	2.9182e+07	1.82713e+07	1.02394e+07	1.98419e+07	2.81549e+07	1.5711e+07	2.03692e+07	1.99078e+07	1.38229e+07
		TG(17:2(9Z,12Z)/18:3(9Z,12Z,15Z)/20:2(11Z,14Z))[iso6]	-3.80644	891.74	1425.24	1.32647e+07	1.37571e+07	2.59976e+07	1.91086e+07	2.38615e+07	5.30949e+07	9.46222e+07	8.87382e+07	5.7799e+07	1.34959e+07	5.21447e+06	1.13617e+07	1.46812e+08	4.03435e+07	3.33814e+07	3.31413e+07	2.76209e+07
				956.777	1425.24	8.95747e+06	1.03975e+07	3.97483e+07	2.05291e+07	2.64257e+07	3.86802e+07	2.74295e+08	8.2079e+07	8.27598e+07	3.36378e+07	1.30438e+07	1.38971e+07	2.45955e+07	4.84982e+07	4.37677e+07	5.08448e+07	4.08941e+07
				1214.28	1425.18	2.95699e+06	2.93369e+06	3.06789e+06	994263	423422	1.17717e+06	234352	530083	656363	1.244e+06	0	240645	287168	407641	0	725128	0
		LacCer(d18:1/22:0)	14.8597	946.733	1425.16	3.89839e+06	2.48853e+06	8.60061e+06	5.78182e+06	6.13473e+06	8.3949e+06	2.17751e+07	2.13155e+07	1.52366e+07	6.27137e+06	2.09493e+06	2.82792e+06	723892	1.15642e+07	8.88541e+06	7.87164e+06	8.35582e+06
				1203.33	1424.95	4.57623e+06	7.00202e+06	4.85812e+06	4.63907e+06	787464	4.66939e+06	2.34181e+06	7.46427e+06	2.7082e+06	5.07244e+06	312412	1.72316e+06	606171	1.55789e+06	2.60367e+06	1.92025e+06	1.38459e+06
				1204.33	1424.93	6.80606e+06	6.91481e+06	5.18502e+06	4.26484e+06	1.24726e+06	4.59474e+06	1.80068e+06	8.56294e+06	3.03407e+06	5.72675e+06	263043	3.24018e+06	1.11415e+06	1.87295e+06	738363	2.52081e+06	1.27923e+06
				1223.26	1424.93	8.58088e+06	1.10485e+07	6.04986e+06	5.32737e+06	1.44391e+06	3.83659e+06	885833	3.93344e+06	1.31889e+06	4.04994e+06	86825.3	1.96734e+06	1.08283e+06	2.72588e+06	1.74417e+06	2.0912e+06	1.05501e+06
		methoxy mycolic acid	-7.86969	1226.26	1424.93	8.77307e+06	9.20295e+06	5.48667e+06	4.87542e+06	1.19618e+06	3.82471e+06	623566	3.27097e+06	507101	3.16992e+06	161088	1.56909e+06	667471	1.90943e+06	1.08096e+06	981547	701875
		TG(20:5(5Z,8Z,11Z,14Z,17Z)/22:6(4Z,7Z,10Z,13Z,16Z,19Z)/22:6(4Z,7Z,10Z,13Z,16Z,19Z))[iso3]	14.9263	997.743	1424.78	0	384239	6.53457e+06	3.11636e+06	4.45603e+06	5.12174e+06	2.8475e+07	2.10702e+07	1.29983e+07	968907	761828	480762	0	7.72841e+06	6.21245e+06	4.94589e+06	3.64228e+06
				1212.29	1424.78	2.22479e+07	2.45873e+07	1.45126e+07	1.13273e+07	7.68681e+06	1.03279e+07	2.46379e+06	1.20863e+07	4.67957e+06	1.33893e+07	1.27256e+06	6.43867e+06	5.60319e+06	6.87411e+06	5.88294e+06	6.17851e+06	3.42706e+06
				998.746	1424.7	0	0	3.92689e+06	1.19035e+06	3.04578e+06	3.08902e+06	1.83294e+07	1.24517e+07	8.98332e+06	0	80918.1	0	0	1.90634e+06	2.20161e+06	1.65882e+06	632660
				1202.33	1424.59	4.99682e+06	5.90009e+06	3.50888e+06	3.42144e+06	697120	3.89226e+06	1.16981e+06	5.6875e+06	2.6758e+06	5.63133e+06	150407	2.37247e+06	814076	1.60669e+06	839004	2.33598e+06	1.4977e+06
				1208.29	1424.59	8.29094e+07	9.09889e+07	5.92637e+07	4.49499e+07	3.05284e+07	4.5085e+07	1.69623e+07	4.91491e+07	2.07299e+07	4.68108e+07	6.15568e+06	2.46677e+07	2.89717e+07	2.3348e+07	2.40545e+07	2.26044e+07	1.89252e+07
				1209.29	1424.59	8.73048e+07	9.43468e+07	6.45696e+07	5.10247e+07	3.53699e+07	4.54316e+07	17986383	4.9212e+07	2.37329e+07	4.99447e+07	7.32584e+06	2.78037e+07	2.86582e+07	2.66683e+07	2.28137e+07	2.22343e+07	2.20623e+07
				1210.29	1424.59	6.35985e+07	7.03588e+07	4.53994e+07	3.53108e+07	2.54769e+07	33225336	1.23959e+07	3.62763e+07	1.68449e+07	3.6736e+07	5.41931e+06	2.04309e+07	2.004e+07	1.96692e+07	1.51994e+07	1.81796e+07	1.53917e+07
				1211.29	1424.59	4.28494e+07	4.59221e+07	2.83412e+07	2.37018e+07	1.51643e+07	2.25335e+07	7.71437e+06	2.3649e+07	1.02184e+07	2.1862e+07	2.96392e+06	1.27616e+07	1.21131e+07	1.22207e+07	9.77692e+06	1.08799e+07	9.41469e+06
				1205.33	1424.57	3.78384e+06	4.05631e+06	3.3995e+06	2.62974e+06	636484	3.09106e+06	1.00166e+06	5.46584e+06	1.77713e+06	4.89451e+06	86117.5	2.19633e+06	289495	1.70088e+06	1.05771e+06	2.05106e+06	1.13588e+06
				1213.29	1424.57	8.72346e+06	9.81161e+06	7.03295e+06	4.6134e+06	3.30097e+06	4.25649e+06	567320	4.5193e+06	1.45633e+06	5.02857e+06	207770	1.49253e+06	1.57119e+06	2.57473e+06	2.39833e+06	1.01632e+06	946959
				1207.29	1424.46	7.82956e+07	8.4363e+07	5.22642e+07	4.29528e+07	2.94061e+07	4.01441e+07	1.35841e+07	4.43206e+07	1.99146e+07	4.19955e+07	5.86553e+06	2.30695e+07	2.57216e+07	2.24352e+07	2.11108e+07	1.86854e+07	1.88754e+07
		TG(20:4(5Z,8Z,11Z,14Z)/22:6(4Z,7Z,10Z,13Z,16Z,19Z)/22:6(4Z,7Z,10Z,13Z,16Z,19Z))[iso3]	5.24713	999.749	1424.43	0	654920	1.56524e+06	644970	1.63363e+06	1.34094e+06	3.42283e+06	3.50138e+06	2.74407e+06	1.25644e+06	869037	722888	0	1.94561e+06	2.64335e+06	1.43698e+06	1.52929e+06
				924.802	1424.39	0	327755	135769	0	0	1.15369e+06	1.47737e+07	4.81447e+06	5.75194e+06	0	0	0	600746	1.0744e+06	998390	1.11986e+06	305616
				1224.27	1424.36	1.21237e+07	1.08117e+07	7.02906e+06	5.47213e+06	1.87931e+06	4.26859e+06	938274	4.26527e+06	2.06402e+06	4.08453e+06	789678	2.64439e+06	1.65727e+06	2.11616e+06	1.77182e+06	1.54291e+06	1.41293e+06
				1225.26	1424.3	1.3904e+07	1.2974e+07	7.01774e+06	6.4486e+06	2.70427e+06	4.0099e+06	1.76363e+06	5.50606e+06	2.79893e+06	4.90572e+06	487361	2.73994e+06	1.30486e+06	2.46471e+06	1.96558e+06	1.59582e+06	1.47625e+06
		TG(20:2(11Z,14Z)/20:4(5Z,8Z,11Z,14Z)/20:4(5Z,8Z,11Z,14Z))[iso3]	-4.18449	955.771	1424.28	2.13159e+07	1.81657e+07	6.08109e+07	4.16899e+07	3.42331e+07	5.94747e+07	4.10251e+08	1.41775e+08	135529646	3.89762e+07	8.56001e+06	2.02916e+07	4.29372e+07	6.27028e+07	6.73131e+07	5.73455e+07	3.75035e+07
		TG(17:2(9Z,12Z)/18:3(9Z,12Z,15Z)/20:1(11Z))[iso6]	-15.9287	893.745	1424.23	3.59629e+06	3.07478e+06	9.78219e+06	5.67405e+06	4.68914e+06	1.53026e+07	1.85192e+07	1.5341e+07	1.41137e+07	1.82215e+06	3.8185e+06	2.43355e+06	5.14226e+06	7.68512e+06	8.49877e+06	7.0979e+06	6.37613e+06
				1206.33	1424.22	1.07791e+06	2.67424e+06	2.31385e+06	1.72288e+06	132340	2.02249e+06	0	2.31364e+06	880429	2.47257e+06	0	1.12108e+06	1.06232e+06	282125	245164	226072	0
		TG(18:2(9Z,12Z)/20:3(8Z,11Z,14Z)/20:3(8Z,11Z,14Z))[iso3]	-12.9544	931.763	1424.21	1.21241e+08	1.19873e+08	1.14157e+08	1.41154e+08	8.84966e+07	1.06667e+08	3.47123e+08	2.29355e+08	1.75547e+08	1.24136e+08	7.01396e+07	1.14947e+08	1.31808e+08	8.19213e+07	8.16402e+07	1.26619e+08	1.23669e+08
				444.226	1424.09	2.15295e+07	2.99101e+07	1.05367e+07	2.47539e+07	1.4509e+07	2.45901e+07	2.29571e+07	2.90618e+07	2.27935e+07	2.09771e+07	1.33826e+07	2.31786e+07	2.41835e+07	2.60417e+07	2.80873e+07	2.82581e+07	2.4302e+07
				533.366	1424.07	1.39037e+07	1.05999e+07	4.21569e+06	6.52505e+06	3.30203e+06	3.59284e+06	2.79388e+06	3.87691e+06	3.24455e+06	3.6835e+06	1.83792e+06	3.78935e+06	1.75008e+07	9.56428e+06	8.46179e+06	2.47574e+06	3.27872e+06
				487.36	1423.79	4.76308e+07	4.20004e+07	4.05038e+07	2.73921e+07	1.86035e+07	2.99983e+07	1.97604e+07	2.38773e+07	2.29018e+07	2.56331e+07	1.50835e+07	2.60125e+07	5.74616e+07	3.2502e+07	2.99021e+07	2.32632e+07	33335998
				301.141	1423.48	6.06034e+07	5.3087e+07	2.97336e+07	3.26517e+07	1.63921e+07	1.91282e+07	1.39883e+07	1.0565e+07	1.69402e+07	2.20046e+07	1.03645e+07	2.13676e+07	9.07552e+07	2.41076e+07	2.2063e+07	2.06189e+07	1.43483e+07
		bacteriohopane-,32,33,34-triol-35-cyclitolguanine	-7.20624	750.557	1423.47	9.08831e+06	1.47225e+07	6.21207e+06	1.13274e+07	4.99501e+06	1.22637e+07	1.10336e+07	1.47435e+07	1.479e+07	2.34671e+07	6.95449e+06	5.29959e+07	5.57477e+06	1.06127e+07	1.91297e+07	2.0566e+07	1.13808e+07
				685.435	1422.89	2.11923e+07	2.30366e+07	7.88743e+06	1.27099e+07	9.15743e+06	1.12785e+07	1.09793e+07	1.67177e+07	1.52102e+07	1.85724e+07	1.29349e+07	2.35077e+07	1.99928e+07	1.98975e+07	1.40111e+07	3.92324e+06	1.8709e+07
				349.184	1422.8	5.29929e+08	4.61527e+08	3.69765e+08	3.86632e+08	3.09117e+08	7.88132e+08	4.41316e+08	1272812028	8.20383e+08	8.95804e+08	3.03779e+08	4.69867e+08	8.11865e+08	6.00557e+08	6.2383e+08	562502857	4.79277e+08
		Anhydroeschscholtzxanthin	-24.5678	531.386	1422.8	35736592	5.47578e+07	2.24947e+07	3.23756e+07	1.56488e+07	2.99667e+07	2.41439e+07	2.81347e+07	2.69648e+07	2.01142e+07	1.756e+07	2.35952e+07	7.5877e+07	2.79435e+07	1.80399e+07	2.6844e+07	2.94103e+07
		PE-Cer(d14:2(4E,6E)/16:0(2OH))	-7.89203	619.44	1422.7	2.46898e+07	1.64703e+07	8.20462e+06	1.5283e+07	7.89978e+06	1.15699e+07	1.10576e+07	1.33246e+07	1.30946e+07	1.33378e+07	7.59163e+06	1.37437e+07	1.90018e+07	2.04262e+07	1.42732e+07	1.14236e+07	1.4607e+07
				263.135	1422.45	7.03336e+06	1.06104e+07	5.50309e+06	1.0707e+07	8.40182e+06	1.76512e+07	1.11057e+07	1.15971e+07	1.15981e+07	1.02531e+07	1.85027e+07	7.49922e+06	8.30496e+06	1.11931e+07	1.21161e+07	1.27244e+07	8.30643e+06
				663.465	1422.43	1.04164e+07	1.16906e+07	2.92291e+06	8.63867e+06	3.85009e+06	8.2713e+06	5.7141e+06	8.31387e+06	7.88365e+06	8.94585e+06	4.78159e+06	6.92806e+06	1.15462e+07	1.34578e+07	8.9293e+06	7.98414e+06	7.02928e+06
				958.778	1422.43	1.0979e+07	1.5108e+07	7.94214e+06	2.78624e+07	1.46709e+07	1.20629e+07	3.79977e+07	1.84216e+07	1.67816e+07	1.4652e+07	5.99089e+06	1.42655e+07	1.52255e+07	1.77696e+07	1.88223e+07	1.45906e+07	1.37024e+07
		2-decaprenyl-6-methoxy-1,4-benzoquinone	0.962669	819.666	1421.95	1.54292e+07	1.53567e+07	1.06381e+07	15263977	1.14136e+07	2.06112e+07	3.00586e+07	2.71059e+07	2.54209e+07	1.86608e+07	1.01817e+07	2.04832e+07	2.6327e+07	1.91682e+07	2.21876e+07	2.37472e+07	2.20197e+07
				551.356	1421.95	7.00161e+07	1.05684e+08	5.41294e+07	5.33149e+07	4.28953e+07	6.11415e+07	6.51358e+07	6.54215e+07	6.80587e+07	7.18274e+07	4.94783e+07	8.96227e+07	9.32804e+07	1.78132e+08	6.24309e+07	8.59334e+07	6.10715e+07
		PS(O-18:0/17:0)	-8.72182	764.573	1421.86	1.49929e+07	1.26819e+07	4.22699e+06	1.52751e+07	3.36608e+06	1.26823e+07	9.0843e+06	1.07724e+07	1.61176e+07	1.4196e+07	7.37218e+06	2.42767e+07	4.9972e+06	17096435	1.39596e+07	1.64211e+07	2.46133e+07
				868.736	1421.75	149544	720620	501432	746535	1.01063e+06	1.96934e+06	3.19962e+06	3.65098e+06	1.45844e+06	0	273587	0	1.65251e+08	1.83766e+06	1.3551e+06	1.0349e+06	243028
				325.16	1421.63	9.831e+07	7.15627e+07	5.22976e+07	8.5661e+07	6.81183e+07	8.19538e+07	9.44508e+07	8.94163e+07	9.18215e+07	8.61403e+07	4.23288e+07	6.73314e+07	8.39822e+07	1.04689e+08	1.59499e+08	9.08836e+07	7.34186e+07
		(11Z,14Z)-eicosadienoylcarnitine	-9.91173	452.369	1421.63	2.4508e+07	2.32524e+07	1.44108e+07	2.33543e+07	1.51475e+07	2.20761e+07	2.29721e+07	2.44025e+07	1.48347e+07	2.31158e+07	3.3253e+07	2.85421e+07	2.94891e+07	2.52749e+07	2.17121e+07	5.15122e+07	2.73822e+07
				575.412	1421.63	1.93876e+07	4.0603e+07	1.79479e+07	1.92007e+07	9.90002e+06	1.48706e+07	1.46715e+07	1.16499e+07	5.36577e+07	1.1749e+07	1.03171e+07	1.45151e+07	2.74198e+07	2.50966e+07	1.9841e+07	1.82946e+07	3.22699e+07
				727.383	1421.58	5.68155e+07	1.14004e+08	5.05542e+07	6.28143e+07	4.15727e+07	6.69245e+07	6.53288e+07	8.10561e+07	6.0702e+07	6.66941e+07	3.92156e+07	9.06163e+07	8.90535e+07	7.23581e+07	7.09986e+07	6.03972e+07	7.83215e+07
		TG(20:4(5Z,8Z,11Z,14Z)/20:5(5Z,8Z,11Z,14Z,17Z)/20:5(5Z,8Z,11Z,14Z,17Z))[iso3]	21.2756	947.732	1421.58	5.97036e+06	6.53874e+06	5.87985e+06	8.60141e+06	5.2481e+06	9.49761e+06	7.17218e+06	1.0137e+07	1.09665e+07	8.50183e+06	5.17018e+06	8.60981e+06	1.30902e+07	1.11601e+07	1.099e+07	1.22154e+07	9.4363e+06
				757.391	1421.54	2.2999e+07	2.8282e+07	1.59221e+07	2.72423e+07	15897940	2.4883e+07	2.43985e+07	3.56768e+07	2.472e+07	2.70431e+07	1.31202e+07	3.08026e+07	2.32697e+07	3.25444e+07	3.06603e+07	3.45403e+07	2.96298e+07
				881.698	1421.47	0	0	268781	1.03551e+06	0	2.68709e+06	1.24045e+06	1.41777e+06	888064	0	135408	0	3.34137e+07	1.06748e+06	761930	959708	713358
				350.187	1421.45	1.22111e+08	5.05564e+07	5.84959e+07	107368321	4.43968e+07	8.45078e+07	8.02008e+07	6.77044e+07	5.84104e+07	1.3983e+08	5.65967e+07	5.79172e+07	5.01323e+07	8.20397e+07	9.19808e+07	8.77554e+07	7.62517e+07
				649.449	1421.44	6.18596e+06	7.38839e+06	2.22876e+06	5.88099e+06	2.12391e+06	3.9262e+06	2.82402e+06	4.27053e+06	5.30858e+06	4.18587e+06	3.39484e+06	4.57227e+06	1.13973e+07	7.80409e+06	1.6856e+07	5.21941e+06	3.91247e+06
		Cucurbitacin P	-6.33681	521.344	1421.4	4.52134e+06	5.16627e+06	2.48867e+06	5.03736e+06	2.19041e+06	4.62886e+06	3.9892e+06	4.65616e+06	5.81111e+06	7.11089e+06	2.83058e+06	4.79198e+06	3.18693e+06	6.82865e+06	5.7387e+06	5.99719e+06	5.98029e+06
				1292.1	1421.36	0	0	400549	0	769899	1.76058e+06	1.7655e+06	668089	801716	0	0	0	1.52404e+06	1.06922e+06	804400	787955	485044
				959.779	1421.01	3.75291e+06	3.72584e+06	2.14905e+06	4.00504e+06	1.83009e+06	3.30951e+06	3.68906e+06	2.26472e+06	4.18149e+06	4.59552e+06	2.64149e+06	3.70861e+06	2.94766e+06	3.79691e+06	7.99259e+06	2.97726e+06	4.99168e+06
				933.762	1420.93	2.5188e+07	2.84036e+07	1.37787e+07	3.0675e+07	2.47209e+07	2.64032e+07	4.67391e+07	2.78277e+07	2.38357e+07	5.01985e+07	1.25087e+07	2.50573e+07	3.22934e+07	2.80559e+07	2.93887e+07	2.94759e+07	2.67065e+07
		TG(17:2(9Z,12Z)/18:2(9Z,12Z)/18:2(9Z,12Z))[iso3]	-5.27971	865.723	1420.85	1.63442e+07	1.85886e+07	3.15938e+07	2.62494e+07	3.96071e+07	6.91494e+07	9.4082e+07	8.73675e+07	6.01363e+07	1.73657e+07	1.23658e+07	1.40586e+07	2.27468e+08	5.54721e+07	4.75277e+07	4.07068e+07	3.36164e+07
				866.727	1420.53	1.08696e+07	1.11971e+07	1.82463e+07	1.33301e+07	2.30589e+07	4.46321e+07	5.91922e+07	5.10194e+07	3.17875e+07	9.71343e+06	7.56191e+06	8.28591e+06	1.65781e+08	3.13397e+07	2.72455e+07	2.49216e+07	2.09865e+07
				399.308	1420.34	7.42739e+07	6.2922e+07	3.08115e+07	5.18572e+07	2.59182e+07	3.00996e+07	1.98811e+07	2.3431e+07	2.11358e+07	2.22151e+07	1.34061e+07	2.22009e+07	8.41309e+07	3.36914e+07	2.22393e+07	2.52718e+07	1.88285e+07
				218.108	1420.14	2.45314e+07	3.14982e+07	1.62515e+07	1.70655e+07	1.09858e+07	2.61188e+07	1.92669e+07	1.88404e+07	2.06586e+07	2.3793e+07	1.1639e+07	2.15724e+07	1.84564e+07	1.85211e+07	3.01498e+07	2.21469e+07	2.10246e+07
				1593.41	1420.1	2.78126e+06	2.14273e+06	1.68975e+06	1.43926e+06	2.57053e+06	1.48084e+06	0	2.48308e+06	762603	1.87078e+06	284233	1.49477e+06	4.60657e+06	469085	299072	322193	728713
		PGF1beta	-6.57433	357.261	1419.76	7.03128e+07	3.67345e+07	1.45584e+07	2.54619e+07	1.0252e+07	2.03224e+07	9.78795e+06	1.14543e+07	9.78019e+06	9.38602e+06	5.65544e+06	1.00927e+07	4.18392e+07	1.88955e+07	1.10039e+07	8.56195e+06	8.08426e+06
				1596.41	1419.7	6.1996e+06	4.95186e+06	3.61653e+06	3.52379e+06	3.86892e+06	3.00179e+06	2.10372e+06	5.51781e+06	1.1556e+06	5.43806e+06	305486	2.61221e+06	1.00687e+07	1.90301e+06	1.16359e+06	1.32891e+06	1.20963e+06
				1597.41	1419.59	4.47408e+06	3.62788e+06	1.23837e+06	2.23977e+06	3.47651e+06	2.56223e+06	235318	4.50096e+06	1.48365e+06	3.79549e+06	193816	2.03326e+06	2.93242e+06	1.33737e+06	483486	1.25024e+06	954766
				596.384	1419.53	1.91732e+07	1.89018e+07	1.28095e+07	1.9511e+07	1.36812e+07	2.28578e+07	1.95761e+07	2.11135e+07	2.08942e+07	2.03779e+07	1.31691e+07	2.16386e+07	1.41514e+07	2.37996e+07	2.3257e+07	2.33393e+07	28270883
				1595.42	1419.51	5.86891e+06	5.55533e+06	3.35665e+06	4.37374e+06	4.21861e+06	4.43765e+06	2.60175e+06	8.90557e+06	1.82614e+06	4.50609e+06	436402	3.0472e+06	1.66223e+07	989411	861896	1.51586e+06	888098
				852.712	1419.46	6.97122e+06	8.04131e+06	1.44141e+07	1.03288e+07	1.8463e+07	3.28932e+07	2.26687e+07	2.6649e+07	1.52375e+07	7.23885e+06	4.82869e+06	4.75673e+06	5.43277e+07	1.37653e+07	1.36738e+07	1.08184e+07	1.03138e+07
				1594.42	1419.4	5.17619e+06	5.13754e+06	2.90288e+06	2.00136e+06	3.43363e+06	3.09278e+06	2.0979e+06	6.23536e+06	1.57621e+06	4.33396e+06	440872	2.54139e+06	1.69839e+07	1.04591e+06	1.10698e+06	643333	450646
				305.157	1419.26	8.87801e+08	7.71414e+08	6.33937e+08	9.23113e+08	3.46639e+08	6.96381e+08	6.83991e+08	7.70576e+08	7.39088e+08	8.29907e+08	6.12111e+08	7.77076e+08	5.28237e+08	1014025035	1021276861	9.58094e+08	7.89226e+08
				1149.32	1419.23	7.26784e+06	6.59367e+06	3.29659e+06	3.27885e+06	2.11372e+06	3.15251e+06	0	3.38769e+06	824865	3.58517e+06	765954	1.95845e+06	4.51373e+06	978640	1.49359e+06	774745	1.18611e+06
		10,11-dihydro-20-trihydroxy-leukotriene B4	-7.93133	387.235	1419.13	6.91252e+06	7.31323e+06	3.40103e+06	8.83379e+06	3.02906e+06	8.49145e+06	1.01457e+07	1.28196e+07	1.36288e+07	1.03459e+07	5.92385e+06	1.33342e+07	4.21746e+06	1.0326e+07	1.38986e+07	1.41973e+07	1.46176e+07
				1148.32	1419.12	7.70125e+06	6.60192e+06	3.45048e+06	2.72763e+06	2.40012e+06	2.32069e+06	0	2.75343e+06	638985	3.66967e+06	928113	1.80585e+06	4.19805e+06	2.08227e+06	1.48573e+06	1.05522e+06	1.01181e+06
		GlcCer(d18:1/26:0)	-20.3568	840.712	1419.07	4.77711e+06	5.22545e+06	3.49433e+06	6.38515e+06	7.33999e+06	1.41359e+07	1.14656e+07	1.0377e+07	7.53246e+06	2.99198e+06	1.97152e+06	2.8709e+06	3.09421e+08	7.93632e+06	6.43312e+06	5.53428e+06	4.5435e+06
				217.105	1419.05	4.39406e+08	235933474	198176699	277626755	1.55447e+08	2.54655e+08	2.07771e+08	2.77784e+08	323219512	2.40272e+08	1.36798e+08	6.73457e+08	3.53105e+08	1.95814e+08	5.07649e+08	2.93481e+08	3.57369e+08
		phylloquinone	19.5488	451.366	1419.04	1.83466e+08	157996952	5.93483e+07	1.73975e+08	9.41803e+07	1.03531e+08	1.64926e+08	2.00419e+08	2.22011e+08	1.17776e+08	7.13492e+07	1.79567e+08	1.65541e+08	1.83386e+08	3.3417e+08	2.06482e+08	1.22489e+08
				498.19	1418.9	1.14476e+07	1.63156e+07	7.98417e+06	1.65105e+07	9.68846e+06	1.73833e+07	2.597e+07	3.01154e+07	2.29135e+07	2.84369e+07	1.24557e+07	37703292	1.70894e+07	3.46364e+07	4.96392e+07	3.21812e+07	2.71218e+07
				498.9	1418.88	2.34957e+07	3.01649e+07	1.72837e+07	3.04494e+07	1.5518e+07	2.47439e+07	6.54226e+06	1.00859e+07	1.05108e+07	1.33307e+07	7.81779e+06	1.52972e+07	2.45764e+07	2.53394e+07	1.48313e+07	1.28581e+07	1.28194e+07
				393.297	1418.86	5.28582e+08	499022793	2.00194e+08	4.27076e+08	2.21315e+08	4.79391e+08	3.49084e+08	4.40716e+08	3.45305e+08	4.35548e+08	250549242	5.50631e+08	4.3914e+08	5.15957e+08	5.54771e+08	4.28662e+08	3.6654e+08
		N-palmitoyl histidine	-14.1033	394.301	1418.83	1.14892e+08	1.1884e+08	6.17673e+07	1.12083e+08	6.07125e+07	1.06008e+08	8.56961e+07	1.09134e+08	109801519	1.16942e+08	5.69245e+07	1.40084e+08	7.00066e+07	1.40476e+08	1.39817e+08	1.46722e+08	1.30253e+08
				1147.32	1418.79	7.81629e+06	4.1228e+06	3.08094e+06	2.61168e+06	2.0331e+06	2.90525e+06	252096	3.99436e+06	1.73009e+06	2.89909e+06	763367	2.42079e+06	2.41426e+06	1.37007e+06	1.7813e+06	884789	706022
		PC(O-18:0/22:1(11Z))	10.7234	830.709	1418.7	3.34592e+06	801580	1.67492e+06	4.66056e+06	1.42417e+06	6.21592e+06	3.33604e+06	5.31269e+06	2.3107e+06	3.45708e+06	3.50529e+06	2.8187e+06	7.59046e+07	1.5938e+06	458015	531229	446659
		Teasterone	-4.81759	449.36	1418.47	4847020636	5883540831	1347902369	2623416053	2292687463	1976859296	7520825400	4673696691	4799645032	3151124613	1412289334	3211264369	4555820198	4155177503	4794481401	3760118419	3725032101
				433.386	1418.39	9.6555e+06	1.06233e+07	5.16643e+06	1.22639e+07	7.55815e+06	1.24045e+07	9.05487e+06	1.33519e+07	1.34744e+07	1.39271e+07	7.93574e+06	1.83988e+07	7.44128e+06	1.45903e+07	1.643e+07	2.01919e+07	1.81946e+07
		7,8-Didehydroastaxanthin	4.05938	595.381	1418.24	3.78357e+07	4.46584e+07	3.98949e+07	4.47203e+07	3.19602e+07	4.57621e+07	5.5855e+07	4.83967e+07	1.69949e+08	4.71554e+07	2.53709e+07	6.32439e+07	5.31732e+07	5.64655e+07	6.17853e+07	6.8102e+07	7.29385e+07
				430.913	1418.21	6.36235e+07	6.07702e+07	3.36808e+07	5.77052e+07	2.09639e+07	4.86965e+07	1.74835e+07	2.25955e+07	2.3481e+07	2.66671e+07	9.98133e+06	3.18183e+07	4.84689e+07	4.50641e+07	35888128	2.88638e+07	2.67089e+07
				934.765	1418.14	6.1069e+06	7.16045e+06	3.58334e+06	6.70714e+06	3.44399e+06	4.12426e+06	2.56665e+06	2.49636e+06	4.57978e+06	6.3272e+06	2.79411e+06	6.5778e+06	4.29952e+06	5.3116e+06	6.95865e+06	9.52226e+06	5.61953e+06
		TG(20:4(5Z,8Z,11Z,14Z)/18:2(9Z,12Z)/20:4(5Z,8Z,11Z,14Z)) (d5)	-13.6654	932.762	1418.06	7.41533e+07	5.75067e+07	3.18045e+07	4.94051e+07	5.01113e+07	1.36387e+08	5.03722e+07	5.47095e+07	5.68448e+07	5.5684e+07	2.54155e+07	8.61059e+07	6.34557e+07	1.57609e+08	9.6506e+07	9.55944e+07	5.58234e+07
		SM(d18:1/25:0)	-12.8243	829.705	1418.04	6.63263e+06	1.3954e+06	2.03857e+06	8.79648e+06	2.96018e+06	1.22865e+07	4.76556e+06	8.68496e+06	6.9043e+06	7.08798e+06	6.55142e+06	5.06157e+06	1.79192e+08	2.76144e+06	2.09947e+06	2.06363e+06	1.60523e+06
		2,5-Dichloro-4-oxohex-2-enedioate	2.03742	226.951	1417.89	1.86344e+08	2.02456e+08	9.2289e+07	1.43813e+08	7.20665e+07	1.44405e+08	5.01454e+07	8.23431e+07	7.81862e+07	8.62989e+07	3.07955e+07	1.03422e+08	1.92699e+08	1.37895e+08	1.14493e+08	9.73942e+07	8.74647e+07
		GlcCer(d18:0/24:0)	-19.0287	814.698	1417.82	3.913e+06	4.9509e+06	631467	2.05183e+06	648912	2.1971e+06	0	610862	1.28001e+06	1.71241e+06	1.0496e+06	1.69034e+06	1217697281	2.36575e+06	244293	746002	1.46303e+06
				173.078	1417.75	1.13533e+08	1.12828e+08	6.48324e+07	1.06062e+08	1.71564e+08	7.12677e+07	2.10347e+08	2.62383e+08	1.64579e+08	1.31224e+08	4.3232e+07	7.86774e+07	1.1988e+08	9.85232e+07	1.09883e+08	8.06057e+07	1.07131e+08
				1449.4	1417.75	3.09467e+06	2.04536e+06	2.8726e+06	721661	1.77469e+06	0	1.40433e+06	3.74326e+06	0	658249	0	178560	0	0	0	0	143653
				1150.32	1417.68	4.17545e+06	4.29791e+06	2.09147e+06	1.44625e+06	1.16383e+06	703816	0	956664	963319	1.54031e+06	597848	1.14071e+06	2.38276e+06	1.08524e+06	1.45086e+06	235912	691462
				1451.4	1417.61	4.55286e+06	3.82687e+06	4.68102e+06	1.99735e+06	2.92185e+06	855263	1.93121e+06	4.91978e+06	304570	1.94892e+06	69894.8	860803	276090	633085	0	0	0
		TG(20:3(8Z,11Z,14Z)/20:4(5Z,8Z,11Z,14Z)/20:4(5Z,8Z,11Z,14Z))[iso3]	-0.457886	953.759	1417.55	2.95468e+07	2.31843e+07	71476888	5.93198e+07	1.45102e+08	6.16676e+07	3.33814e+08	2.11781e+08	1.32432e+08	3.99403e+07	1.78391e+07	2.41316e+07	5.60139e+07	8.67168e+07	7.77789e+07	7.95547e+07	6.12165e+07
				1450.41	1417.55	4.19569e+06	3.26678e+06	4.45319e+06	1.49093e+06	1.73669e+06	1.20929e+06	1.52809e+06	5.95846e+06	449495	1.0774e+06	0	286912	264787	190492	0	0	0
				1452.4	1417.51	4.05979e+06	2.01478e+06	3.02997e+06	1.60544e+06	1.81782e+06	270426	1.76563e+06	3.96969e+06	0	782715	80398.6	222462	0	288266	0	0	0
		26,26,26,27,27,27-hexafluoro-1alpha,24-dihydroxyvitamin D3 / 26,26,26,27,27,27-hexafluoro-1alpha,24-dihydroxycholecalciferol	15.1904	525.288	1417.48	7.16097e+06	7.67762e+06	4.50109e+06	4.78193e+06	2.70671e+06	5.43897e+06	4.40878e+06	4.9163e+06	5.61021e+06	5.14836e+06	4.39057e+06	5.1994e+06	7.63625e+06	4.902e+06	5.83588e+06	5.30247e+06	6.19174e+06
				216.922	1417.34	1.64344e+07	1.26047e+07	7.2028e+06	1.03786e+07	5.11727e+06	6.71555e+06	2.05112e+06	3.6211e+06	5.99988e+06	7.89674e+06	3.95548e+06	1.41782e+07	3.00669e+07	7.7746e+06	9.33728e+06	8.26517e+06	5.06967e+06
		Digitoxigenin	-7.00471	375.25	1416.68	8.46973e+06	7.71537e+06	5.10557e+06	9.98932e+06	4.53094e+06	8.87736e+06	5.3277e+06	1.02315e+07	7.15539e+06	6.24533e+06	2.84125e+06	2.36297e+07	8.67461e+06	8.8683e+06	8.31479e+06	8.00806e+06	7.14419e+06
				158.964	1416.49	3.36764e+07	3.04255e+07	1.68334e+07	3.15018e+07	1.37785e+07	2.1344e+07	8.77349e+06	1.28958e+07	1.33878e+07	1.51784e+07	8.78423e+06	1.74e+07	3.45153e+07	2.62829e+07	1.58594e+07	1.59398e+07	1.46358e+07
		TG(20:4(5Z,8Z,11Z,14Z)/20:5(5Z,8Z,11Z,14Z,17Z)/22:3(10Z,13Z,16Z))[iso6]	-3.13334	979.772	1416.49	4.80874e+06	3.56742e+06	1.01892e+07	1.18023e+07	1.92738e+07	1.04372e+07	6.46153e+07	3.49897e+07	2.66017e+07	9.37966e+06	4.67993e+06	4.05717e+06	8.0294e+06	1.95194e+07	1.29013e+07	1.60048e+07	1.08424e+07
				969.73	1416.42	1.5264e+06	698971	2.91692e+06	2.87722e+06	4.43359e+06	2.99586e+06	1.18317e+07	7.21268e+06	6.08887e+06	1.1749e+06	2.12972e+06	1.63657e+06	0	5.6727e+06	4.45875e+06	4.01569e+06	4.70055e+06
				980.776	1416.42	2.61226e+06	2.11793e+06	7.87008e+06	1.13553e+07	1.43654e+07	6.36014e+06	4.74545e+07	2.12973e+07	1.49951e+07	5.31513e+06	2.99751e+06	1.27538e+06	5.41027e+06	1.30624e+07	1.02931e+07	9.95929e+06	7.40801e+06
				954.759	1416.29	1.98213e+07	1.76624e+07	4.96835e+07	4.34887e+07	9.11987e+07	4.32802e+07	2.07016e+08	1.42791e+08	1.39037e+08	2.43649e+07	1.27176e+07	1.6106e+07	5.6551e+07	6.65497e+07	5.29887e+07	5.45843e+07	61436461
		N-palmitoyl tryptophan	17.3487	443.334	1416.23	7.13336e+07	3.90378e+07	3.01431e+07	7.58502e+07	1.54741e+07	28622200	2.34002e+07	1.98579e+07	2.65059e+07	3.11709e+07	1.4538e+07	2.10703e+07	7.75829e+07	4.24119e+07	2.97856e+07	2.66616e+07	2.53823e+07
		2-deoxy-20-hydroxy-5alpha-ecdysone 3-acetate	-4.89582	507.329	1416.23	5.9577e+07	5.53304e+07	4.59566e+07	6.2567e+07	5.60844e+07	6.11079e+07	5.7133e+07	5.74217e+07	7.21662e+07	6.75987e+07	2.75947e+07	6.93074e+07	4.93241e+07	7.04779e+07	5.02363e+07	6.25891e+07	1.53575e+08
		TG(20:3(8Z,11Z,14Z)/20:3(8Z,11Z,14Z)/20:3(8Z,11Z,14Z))	-17.8275	957.774	1416.23	1.89874e+07	1.83651e+07	8.54257e+06	1.79872e+07	1.11266e+07	1.2542e+07	1.45185e+07	1.36998e+07	1.65174e+07	1.90856e+07	8.74957e+06	2.12133e+07	1.72375e+07	5.96631e+07	2.21139e+07	6.18901e+07	1.97297e+07
				728.385	1416.11	26282491	5.31764e+07	1.62066e+07	4.02258e+07	1.79631e+07	2.55576e+07	1.88862e+07	3.26117e+07	3.173e+07	2.92059e+07	1.32713e+07	4.59634e+07	2.50984e+07	3.03225e+07	3.65819e+07	3.62747e+07	3.9244e+07
		TG(20:2(11Z,14Z)/20:4(5Z,8Z,11Z,14Z)/20:4(5Z,8Z,11Z,14Z))[iso3]	-15.5286	955.76	1416.07	1.3402e+07	2.23487e+07	1.90256e+07	2.17529e+07	2.07917e+07	1.68167e+07	6.89799e+07	3.97441e+07	1.57063e+07	1.37486e+07	7.16286e+06	1.20295e+07	2.29895e+07	2.6703e+07	2.2846e+07	2.08379e+07	2.03433e+07
				565.37	1415.91	5.62645e+06	6.15141e+06	2.60023e+06	5.46673e+06	2.26861e+06	5.13466e+06	4.65219e+06	5.08949e+06	5.78177e+06	6.5084e+06	3.83715e+06	5.26925e+06	4.062e+06	7.46247e+06	6.72354e+06	6.63158e+06	6.71803e+06
				231.12	1415.72	6.87717e+06	7.25895e+06	4.8742e+06	7.94911e+06	3.36036e+06	1.44001e+07	6.17922e+06	5.22969e+06	5.32697e+06	6.73226e+06	4.00342e+06	5.24592e+06	7.9924e+06	7.48992e+06	7.48279e+06	5.85491e+06	5.51267e+06
		TG(18:2(9Z,12Z)/20:3(8Z,11Z,14Z)/20:3(8Z,11Z,14Z))[iso3]	-20.0607	931.756	1415.31	8.50093e+07	1.00562e+08	5.8942e+07	9.24138e+07	5.04791e+07	8.6366e+07	8.51628e+07	7.46362e+07	9.17535e+07	9.77668e+07	4.17769e+07	9.31048e+07	1.13528e+08	9.66176e+07	1.03863e+08	1.03718e+08	9.38463e+07
		TG(17:1(9Z)/20:4(5Z,8Z,11Z,14Z)/20:4(5Z,8Z,11Z,14Z))[iso3]	-4.28132	915.74	1415.03	3.29893e+06	2.89339e+06	7.17152e+06	6.83029e+06	1.65259e+07	1.27635e+07	5.05927e+07	1.87892e+07	1.69415e+07	4.10758e+06	2957841	4.36579e+06	1.08953e+07	9.05798e+06	5.81894e+06	5.5558e+06	6.25687e+06
				369.185	1415.01	9.68572e+07	8.80902e+07	7.38409e+07	2.5773e+08	6.61649e+07	8.98471e+07	1.21235e+08	1.04098e+08	1.23005e+08	1.4649e+08	4.48834e+07	9.46127e+07	8.42063e+07	1.44946e+08	1.12906e+08	118183366	1.91478e+08
				956.764	1415	3.81474e+06	3.79584e+06	5.67397e+06	7.44524e+06	8.92107e+06	8.912e+06	1.91607e+07	9.61756e+06	6.43805e+06	1.13281e+07	2.31086e+06	6.2467e+06	6.89765e+06	6.92541e+06	7.50923e+06	8.63438e+06	9.78165e+06
				1471.4	1414.89	1.96837e+07	1.44567e+07	1.25258e+06	8.92653e+06	4.54517e+06	3.76319e+06	2.43581e+06	9.40076e+06	1.88961e+06	5.26709e+06	597587	5.37694e+06	2.4826e+06	3.47168e+06	2.70046e+06	3.09739e+06	971992
		2-Decene-4,6-diynoic acid, methyl ester, (E)-	-15.8444	177.088	1414.67	6.3253e+06	6.64372e+06	5.37244e+06	8.93418e+06	3.61238e+06	1.01562e+07	1.09404e+07	1.61507e+07	1.30511e+07	1.39478e+07	6.21109e+06	1.4828e+07	5.04925e+06	1.21136e+07	1.47567e+07	1.49082e+07	1.43711e+07
				916.745	1414.67	2.65182e+06	1.79655e+06	4.07524e+06	4.94497e+06	5.48656e+06	6.21441e+06	2.04207e+07	2.05933e+07	1.25144e+07	1.71636e+06	1.866e+06	677075	2.32126e+06	5.96488e+06	4.10877e+06	4.46205e+06	3.25217e+06
				902.727	1414.66	2.36224e+07	1.67112e+07	3.02621e+07	3.57836e+07	8.08015e+07	4.99232e+07	1.00471e+08	6.98196e+07	6.25491e+07	1.73523e+07	9.70915e+06	2.12835e+07	3.22937e+07	3.08209e+07	3.54119e+07	2.34084e+07	2.9515e+07
				319.172	1414.65	4.39816e+06	4.27001e+06	3.36772e+06	5.61512e+06	2.50598e+06	5.24084e+06	4.44164e+06	7.57459e+06	6.16813e+06	4.53469e+06	2.61617e+06	1.48819e+07	2.77858e+06	5.0431e+06	5.8693e+06	7.43499e+06	6.23273e+06
				400.311	1414.65	2.20125e+07	18019163	8.75676e+06	1.49051e+07	6.91799e+06	1.20644e+07	7.07962e+06	8.09056e+06	7.18159e+06	6.26852e+06	2.51884e+06	6.841e+06	2.85176e+07	9.03251e+06	9.37478e+06	6.82833e+06	7.22772e+06
				1470.4	1414.65	1.60293e+07	1.28221e+07	1.18831e+07	7.37732e+06	3.12399e+06	3.01584e+06	2.05541e+06	8.74198e+06	1.25667e+06	4.85888e+06	204678	4.51119e+06	580955	3.35986e+06	1.23159e+06	1.21515e+06	1.98246e+06
				995.728	1414.5	0	557213	4.30927e+06	2.37906e+06	7.37229e+06	3.75424e+06	1.19965e+07	6.56362e+06	8.79035e+06	477651	617679	1.03275e+06	673753	3.56053e+06	3.64297e+06	3.58945e+06	1.98412e+06
				1472.41	1414.45	1.2284e+07	8.4892e+06	9.2709e+06	4.99367e+06	2.74468e+06	1.26207e+06	1.22464e+06	6.91699e+06	1.37134e+06	2.5584e+06	360037	3.76069e+06	785448	2.8489e+06	1.82758e+06	1.64442e+06	949027
		Methylmalonylcarnitine	21.1537	262.134	1414.35	6.62099e+07	6.44702e+07	5.56908e+07	7.59866e+07	4.0624e+07	7.92996e+07	7.73865e+07	76032726	7.45326e+07	122084878	3.66307e+07	7.28289e+07	6.2219e+07	7.78004e+07	8.67755e+07	8.81384e+07	7.633e+07
				943.714	1414.35	7.69433e+06	7.28785e+06	1.39518e+07	1.36263e+07	1.64546e+07	1.63409e+07	2.83907e+07	2.34318e+07	1.94651e+07	8.25057e+06	2.6566e+06	1.17354e+07	7.15704e+06	1.95717e+07	1.5397e+07	1.58667e+07	1.35223e+07
				928.742	1413.8	8.73049e+07	7.95863e+07	1.97075e+08	190529142	2.45506e+08	2.01331e+08	5.1587e+08	332321266	2.73343e+08	7.41001e+07	4.36386e+07	8.14331e+07	1.44727e+08	1.97643e+08	1.7057e+08	1.70773e+08	1.41933e+08
				944.717	1413.73	4.55048e+06	5.442e+06	9.56161e+06	1.01767e+07	9.48077e+06	8.82258e+06	1.97788e+07	1.05177e+07	12081147	5.54327e+06	3.07791e+06	5.68152e+06	5.44202e+06	1.13537e+07	1.19632e+07	1.00535e+07	9.41596e+06
				996.732	1413.71	0	0	3.74565e+06	1.49444e+06	2.73653e+06	1.94725e+06	5.65816e+06	4.13341e+06	4.84472e+06	0	274213	552092	253261	2.09213e+06	2.56418e+06	1.14564e+06	1.1837e+06
				758.395	1413.69	6.93956e+06	1.40592e+07	4.01526e+06	8.84057e+06	6.95028e+06	8.80431e+06	7.38631e+06	9.71795e+06	11029115	7.47033e+06	3.02332e+06	1.35655e+07	6.33882e+06	8.46022e+06	1.04564e+07	1.01189e+07	1.05644e+07
		(24R)-1alpha,24,25-trihydroxy-22-oxavitamin D3 / (24R)-1alpha,24,25-trihydroxy-22-oxacholecalciferol	-7.37892	435.307	1413.64	9.49501e+06	9.41224e+06	6.80177e+06	1.09305e+07	8.86155e+06	1.13034e+07	1.20587e+07	1.16428e+07	1.29762e+07	1.01528e+07	5.44157e+06	1.00718e+07	1.10692e+07	1.70155e+07	1.24437e+07	1.25914e+07	1.16625e+07
				788.682	1413.62	2.27012e+06	3.22594e+06	154734	1.81309e+06	256137	263479	0	0	1.07483e+06	1.85919e+06	1.09445e+06	3.22347e+06	1.10885e+08	1.47406e+06	2.12632e+06	1.61105e+06	1.88537e+06
		TG(14:1(9Z)/14:1(9Z)/19:1(9Z))[iso3]	-4.36766	787.678	1413.47	1.43503e+07	6.77071e+06	2.66887e+06	6.46657e+06	1.01516e+06	3.73675e+06	348897	1.95711e+06	2.0158e+06	5.18217e+06	3.45236e+06	1.35601e+07	5.77629e+08	4.97875e+06	4.6711e+06	5.35541e+06	5.61098e+06
				438.24	1412.9	1.04952e+07	9.78333e+06	8.44163e+06	8.68913e+06	6.28572e+06	1.19949e+07	1.10565e+07	1.25472e+07	1.20028e+07	9.47826e+06	6.41846e+06	1.25199e+07	2.23353e+07	1.21849e+07	1.42462e+07	1.44339e+07	1.34594e+07
				306.16	1412.84	9.59913e+07	1.04258e+08	7.45854e+07	1.45993e+08	7.47322e+07	9.7468e+07	7.94167e+07	9.34599e+07	8.04424e+07	1.13672e+08	5.03677e+07	9.96594e+07	8.82038e+07	1.12324e+08	1.29191e+08	1.36784e+08	1.56201e+08
				1782.48	1412.73	0	0	5.40718e+06	999327	8.48048e+06	5.2497e+06	1.52203e+07	7.83778e+06	9.78585e+06	0	137902	207512	0	2.56513e+06	994120	884329	1.96508e+06
				1784.49	1412.7	244947	503035	7.17716e+06	2.0828e+06	9.07368e+06	8.35519e+06	3.37123e+07	1.95344e+07	1.27668e+07	701366	596367	0	0	4.33817e+06	5.34827e+06	3.78686e+06	3.49704e+06
				1786.5	1412.45	0	208612	1.439e+06	0	1.36442e+06	3.71903e+06	1.9299e+07	1.08107e+07	4.36424e+06	680663	0	0	0	1.98134e+06	578107	920547	646726
				514.483	1412.37	5.72477e+06	5.646e+06	3.21819e+06	7.7554e+06	2.81426e+06	2.1247e+07	9.89758e+06	1.47366e+07	1.63506e+07	1.08123e+07	3.99363e+06	1.08354e+07	3.21746e+06	9.67079e+06	1.15146e+07	1.18879e+07	1.11105e+07
		TG(17:0/18:3(9Z,12Z,15Z)/20:0)[iso6]	-16.7313	899.791	1412.37	2.51248e+06	2.63318e+06	1.38663e+06	2.73525e+06	2.4907e+06	5.14385e+06	1.18687e+07	6.99405e+06	4.81623e+06	4.31915e+06	2.21341e+06	3.73269e+06	7.07377e+06	3.12183e+06	2.63446e+06	3.48297e+06	2.33577e+06
				1107.7	1412.37	0	0	1.43724e+06	0	1.02635e+06	4.87398e+06	3.99166e+06	4.70751e+06	3.09773e+06	672550	221797	0	391684	2.66176e+06	3.10877e+06	2.01084e+06	1.69648e+06
				1783.48	1412.37	260550	277011	7.55424e+06	2.85603e+06	1.00326e+07	6.53254e+06	3.13087e+07	1.41187e+07	1.06769e+07	236731	448583	291946	0	3.07949e+06	3.38581e+06	2.97888e+06	1.29573e+06
				1785.5	1412.21	0	0	4.09173e+06	705547	5.91156e+06	8.30446e+06	3.4596e+07	1.63429e+07	8.51039e+06	716898	647959	212261	712925	3.88445e+06	3.57738e+06	3.55761e+06	3.13203e+06
		TG(17:2(9Z,12Z)/18:3(9Z,12Z,15Z)/20:3(8Z,11Z,14Z))[iso6]	-3.545	889.725	1412.03	1.19056e+06	750574	3.02733e+06	2.28171e+06	3.59034e+06	3.6877e+06	6.49574e+06	4.11139e+06	5.99297e+06	265967	507943	525051	3.67892e+06	2.3477e+06	1.487e+06	1.68816e+06	979772
				997.527	1411.94	7.23136e+06	7.96544e+06	5.28483e+06	8.32632e+06	4.8973e+06	9.19335e+06	8.54564e+06	9.76537e+06	9.73832e+06	1.13447e+07	3.44711e+06	1.00767e+07	8.23835e+06	9.60418e+06	1.1869e+07	1.23045e+07	1.21856e+07
				1330.11	1411.4	2.54594e+06	2.87904e+06	3.90258e+06	2.27343e+06	4.40965e+06	7.18963e+06	7.46015e+06	6.07116e+06	5.62921e+06	5.52854e+06	1.44785e+06	1.61782e+06	2.16457e+06	6.70342e+06	5.89458e+06	5.51826e+06	4.32487e+06
				988.718	1411.23	0	0	1.04431e+06	470870	921334	1.24874e+06	6.9854e+06	4.5491e+06	5.67705e+06	2.13757e+06	140453	999029	780522	3.67845e+06	3.14924e+06	4.05073e+06	4.68736e+06
				898.786	1411.23	187189	1.45873e+06	1.32577e+06	437559	697101	8.69234e+06	2.16941e+07	1.70573e+07	1.1493e+07	2.46682e+06	683642	249312	3.22423e+06	4.37651e+06	6.62403e+06	4.77254e+06	4.52698e+06
				1331.12	1411.11	2.24923e+06	2.4835e+06	4.06762e+06	1.90334e+06	4.28197e+06	7.68595e+06	9.01944e+06	5.98373e+06	3.76361e+06	2.10412e+06	1.42447e+06	887432	2.69811e+06	7.26187e+06	5.12159e+06	5.63077e+06	4.41361e+06
		LacCer(d18:1/24:1(15Z))	-2.19869	972.732	1411.07	1.47788e+06	2.60233e+06	6.59006e+06	3.90972e+06	8.06791e+06	1.40438e+07	2.42819e+07	1.80844e+07	1.24237e+07	4.48515e+06	1.71287e+06	2.30228e+06	5.46899e+06	9.97715e+06	9.24327e+06	8.33072e+06	7.37906e+06
				413.212	1411	9.45256e+08	1852298293	491117161	2099862859	7.64893e+08	2957081510	6.66943e+08	1066019877	7.6625e+08	1165359077	3.7119e+08	854889611	6.50365e+08	1071870391	1646290159	1073179494	1956974421
				355.17	1410.89	1.3485e+07	1.75528e+07	2.23337e+07	1.82399e+07	1.33471e+07	1.62226e+07	1.74835e+07	1.26022e+07	3.72691e+07	1.65597e+07	6.2347e+06	1.80498e+07	2.43466e+07	2.11404e+07	1.83547e+07	1.9841e+07	2.00608e+07
				919.715	1410.89	7.77354e+06	1.05422e+07	1.44191e+07	1.14314e+07	1.1784e+07	3.15753e+07	3.99987e+07	3.29586e+07	3.32156e+07	1.43332e+07	6.53138e+06	6.86474e+06	1.10301e+07	2.97117e+07	2.31153e+07	2.14021e+07	2.09267e+07
		LacCer(d18:0/20:0)	17.264	920.719	1410.86	4.3035e+06	5.90752e+06	7.39521e+06	6.56384e+06	1.1289e+07	1.7863e+07	3.264e+07	1.98892e+07	1.55375e+07	8.90652e+06	3.25292e+06	4.84403e+06	5.15566e+06	1.59697e+07	1.36958e+07	9.5623e+06	9.61158e+06
				444.337	1410.82	1.01446e+07	8.13049e+06	4.43349e+06	6.18964e+06	2.59729e+06	7.08457e+06	2.91975e+06	6.6886e+06	4.12749e+06	3.64364e+06	2.19595e+06	4.7159e+06	9.58806e+06	4.92869e+06	8.00136e+06	3.37336e+06	2.98061e+06
				904.742	1410.82	1.46024e+08	158974072	2.8261e+08	2.11856e+08	3.41517e+08	5.55705e+08	1117989894	6.24779e+08	5.13559e+08	1.89335e+08	5.24165e+07	1.17305e+08	340032944	3.90489e+08	3.567e+08	3.37104e+08	3.01019e+08
		TG(20:5(5Z,8Z,11Z,14Z,17Z)/20:5(5Z,8Z,11Z,14Z,17Z)/22:6(4Z,7Z,10Z,13Z,16Z,19Z))[iso3]	14.5166	971.726	1410.82	3.8524e+06	4.04267e+06	1.2012e+07	7.28938e+06	7.93521e+06	2.46284e+07	3.92528e+07	2.49383e+07	2.40705e+07	9.63665e+06	3.4102e+06	4.051e+06	7.98838e+06	1.67679e+07	1.57599e+07	1.5187e+07	1.46471e+07
				195.383	1410.8	90044.4	0	129809	0	138212	503635	1.11181e+06	652017	0	0	0	0	0	0	0	0	0
				906.752	1410.8	1.15785e+07	1.41465e+07	3.85566e+07	1.62275e+07	2.31727e+07	3.97113e+07	8.58492e+07	4.76972e+07	3.71084e+07	1.49757e+07	4.77481e+06	6.27819e+06	3.66102e+07	2.30482e+07	2.60176e+07	2.40082e+07	2.83899e+07
				275.146	1410.73	8.72267e+06	9.70995e+06	4.89269e+06	1.73304e+07	5.67991e+06	1.09192e+07	7.44611e+06	8.61518e+06	1.01668e+07	1.06013e+07	2.69628e+06	2.22487e+07	8.02401e+06	9.72105e+06	9.38712e+06	1.36493e+07	9.51303e+06
		TG(18:3(9Z,12Z,15Z)/18:3(9Z,12Z,15Z)/20:0)[iso3]	-22.8994	907.754	1410.73	0	602151	1.7154e+06	1.52089e+06	2.47534e+06	4.95543e+06	6.99359e+06	5.88673e+06	4.15192e+06	974573	0	0	7.98033e+06	2.98812e+06	222520	996387	516854
				1759.48	1410.44	3.11381e+06	2.85622e+06	1.88769e+07	8.42127e+06	2.20242e+07	3.51097e+07	8.37032e+07	5.34594e+07	3.54166e+07	5.53397e+06	2.92917e+06	3.33558e+06	7.28283e+06	1.81289e+07	1.76094e+07	1.60966e+07	1.24078e+07
				669.339	1410.22	9.81476e+06	9.12359e+06	7.69717e+06	1.51038e+07	9.53468e+06	9.04938e+06	1.08396e+07	1.28307e+07	2.38504e+07	1.23489e+07	5.81037e+06	1.25369e+07	5.9236e+06	1.4553e+07	9.48309e+06	2.94306e+07	1.67794e+07
				978.765	1410.22	3.87291e+06	1.88461e+06	5.93205e+06	8.26743e+06	1.39484e+07	3.31271e+06	1.09856e+07	6.86793e+06	9.23043e+06	696934	967011	1.25603e+06	716871	3.25542e+06	1.72087e+06	2.33523e+06	299855
				1761.49	1410.15	0	224585	4.46556e+06	854533	5.95598e+06	8.79389e+06	2.17044e+07	1.54206e+07	7.66785e+06	793802	335957	543211	1.13598e+06	2.63644e+06	3.79628e+06	3.60686e+06	2.57881e+06
		Stoloniferone F	-7.31296	463.338	1410.12	2.91907e+08	2.40288e+08	6.76319e+07	2.94117e+08	1.01434e+08	139430315	1.27886e+08	1.51233e+08	1.68496e+08	1.54266e+08	5.29084e+07	1.55424e+08	2.51858e+08	1.74472e+08	1.35438e+08	1.29445e+08	1.49259e+08
				1758.48	1410	2.95397e+06	2.53155e+06	1.56857e+07	6.18999e+06	1.95662e+07	3.35031e+07	7.09792e+07	4.95182e+07	2.83969e+07	7.07837e+06	2.62943e+06	2.50363e+06	5.08068e+06	1.71203e+07	1.49245e+07	1.37931e+07	1.20282e+07
		Stoloniferone G	-6.95758	461.323	1409.9	8.58079e+06	8.63643e+06	4.98959e+06	8.72969e+06	5.89246e+06	9.62646e+06	11877378	1.26801e+07	9.02036e+06	9.28999e+06	3.32723e+06	7.36623e+06	9.75762e+06	9.52451e+06	9.98081e+06	9.14192e+06	9.06176e+06
		Heavenly blue anthocyanin	-1.60278	1760.49	1409.9	465762	1.65762e+06	1.17976e+07	4.85277e+06	1.38547e+07	2.37279e+07	5.14972e+07	3.80531e+07	2.13264e+07	3.46965e+06	1.51752e+06	544960	5.11525e+06	1.01963e+07	1.04756e+07	9.54302e+06	7.62147e+06
				684.36	1409.7	8.01574e+06	1.49421e+07	7.91926e+06	1.16803e+07	1.35861e+07	9.0463e+06	1.80327e+07	1.6561e+07	2.01393e+07	1.58024e+07	5.51919e+06	2.26109e+07	1.32366e+07	1.37966e+07	2.00598e+07	1.36945e+07	1.62516e+07
		Hexacosanedioic acid	-0.575555	427.378	1409.51	1.97679e+07	2.55566e+07	1.43576e+07	2.56292e+07	9.13327e+06	3.06802e+07	2.36217e+07	4.78378e+07	2.70744e+07	2.72499e+07	2.37665e+07	34905091	1.6454e+07	2.93968e+07	4.50779e+07	2.90976e+07	3.61605e+07
				443.222	1409.51	2.34418e+08	1.79319e+08	1.00979e+08	251420084	1.72912e+08	5.2791e+08	222989475	2.57169e+08	2.34523e+08	2.19552e+08	9.20681e+07	2.32646e+08	3.37984e+08	3.35202e+08	6.02497e+08	212526581	387231482
				874.777	1409.49	0	0	871122	216825	1.45406e+06	2.60402e+06	5.07017e+06	5.83296e+06	5.47052e+06	1.69961e+06	0	336071	0	3.08681e+06	2.89467e+06	1.98983e+06	1.1882e+06
				325.159	1409.4	1.03794e+08	1.07776e+08	5.87198e+07	2.02073e+08	8.10506e+07	1.02747e+08	1.44076e+08	1.29517e+08	1.78625e+08	1.07535e+08	3.59036e+07	1.21885e+08	8.4836e+07	1.26228e+08	1.34964e+08	302463016	1.57486e+08
				326.163	1409.4	9.24628e+06	9.8931e+06	5.93501e+06	1.01242e+07	9.20284e+06	1.01846e+07	1.40847e+07	1.34211e+07	9.14492e+06	8.80176e+06	4.30997e+06	1.27432e+07	1.27902e+07	1.15372e+07	1.3478e+07	1.12846e+07	1.08501e+07
				370.189	1409.4	1.24063e+07	1.35352e+07	8.58579e+06	1.39565e+07	1.00302e+07	1.66564e+07	22073752	1.84928e+07	1.70059e+07	1.28865e+07	5.40775e+06	1.33635e+07	1.49757e+07	1.40783e+07	1.41075e+07	1.87304e+07	1.42523e+07
				511.209	1409.4	8.17021e+06	1.34573e+07	1.50948e+07	1.12602e+07	7.66439e+06	1.32157e+07	1.58062e+07	1.91337e+07	9.62257e+06	9.78267e+06	3.83783e+06	7.71868e+06	1.21191e+07	1.1174e+07	9.2217e+06	9.59164e+06	8.41167e+06
				1306.1	1409.32	6.98488e+06	7.15279e+06	7.76238e+06	7.94192e+06	9.43135e+06	1.28325e+07	1.55774e+07	1.10756e+07	11334209	5.04918e+06	3.09598e+06	4.43408e+06	4.62623e+06	1.02141e+07	8.80956e+06	7.54734e+06	8.36974e+06
				1150.68	1409.27	0	215764	1.29062e+06	1.97093e+06	2.72735e+06	4.82695e+06	384340	2.27738e+06	1.40417e+06	771242	221161	916904	348481	2.57882e+06	1.81134e+06	2.11343e+06	2.20032e+06
		TG(18:2(9Z,12Z)/20:0/20:0)[iso3]	-18.9357	943.851	1409.13	0	0	2.08894e+06	298367	980801	2.39127e+06	4.29193e+06	3.72254e+06	1.81302e+06	723211	0	0	0	1.84612e+06	1.30521e+06	1.18731e+06	1.22596e+06
				414.216	1409.11	97489938	1.30207e+08	8.57136e+07	1.53982e+08	1.18058e+08	1.57862e+08	1.37371e+08	1.68776e+08	1.36774e+08	1.66139e+08	5.70922e+07	1.54164e+08	1.81492e+08	1.87139e+08	1.89494e+08	1.88022e+08	3.1384e+08
				397.217	1409.08	2.70118e+07	2.75565e+07	1.61031e+07	2.92438e+07	1.53692e+07	7.42827e+07	2.442e+07	2.75476e+07	2.59772e+07	2.68095e+07	1.01616e+07	2.50474e+07	2.93235e+07	2.79091e+07	7.73672e+07	2.83386e+07	2.03915e+07
				872.771	1409.05	3.60201e+06	3.77152e+06	1.15918e+07	9.55652e+06	1.38549e+07	3.05444e+07	5.37348e+07	4.67389e+07	3.35724e+07	1.04298e+07	4.06049e+06	7.3244e+06	9.23877e+06	1.91467e+07	1.94441e+07	1.82003e+07	1.34966e+07
				336.222	1409.05	7.94322e+06	8.97583e+06	1.21971e+07	8.55948e+06	6.42286e+06	1.17121e+07	7.93503e+06	2.83347e+07	9.1357e+06	6.36757e+06	4.03518e+06	8.93098e+06	1.04824e+07	8.7997e+06	1.12168e+07	1.21664e+07	1.11054e+07
				219.428	1408.91	738030	793381	1.77132e+06	1.09449e+06	2.71177e+06	3.40357e+06	5.60078e+06	4.17672e+06	2.45954e+06	469082	322103	512845	1.39857e+06	1.38088e+06	1.43777e+06	1.32274e+06	1.02357e+06
				219.679	1408.91	252811	450599	912446	682578	1.43567e+06	1.13568e+06	2.04917e+06	1.84565e+06	866008	159510	0	148730	449632	552894	140824	527734	471098
		PC(22:0/22:4(7Z,10Z,13Z,16Z))	8.06664	894.702	1408.91	2.01049e+07	2.38783e+07	2.34987e+07	2.90742e+07	4.75555e+07	5.39438e+07	8.17107e+07	5.36714e+07	4.46656e+07	2.50255e+07	8.21883e+06	2.00716e+07	2.05856e+07	3.55289e+07	3.41428e+07	3.64381e+07	3.31005e+07
				895.704	1408.91	5.95146e+06	7.19508e+06	9.55207e+06	1.18901e+07	1.73254e+07	2.15649e+07	2.76111e+07	2.10455e+07	1.57691e+07	8.35181e+06	2.80709e+06	6.11486e+06	2.64484e+07	1.49563e+07	1.51576e+07	1.40484e+07	1.18116e+07
				893.7	1408.87	3.52169e+07	3.74887e+07	3.96147e+07	4.89649e+07	7.72638e+07	1.04771e+08	107578638	1.0058e+08	7.46626e+07	3.71335e+07	1.35057e+07	3.08668e+07	3.66746e+07	6.69193e+07	6.42475e+07	5.95735e+07	5.87094e+07
		2-decaprenyl-6-methoxy-1,4-benzoquinone	1.99786	819.667	1408.87	1.65495e+07	1.18698e+07	1.20169e+07	1.50957e+07	1.23337e+07	2.04513e+07	1.92033e+07	2.57233e+07	2.76288e+07	2.32706e+07	1.18082e+07	2.43032e+07	1.40948e+07	2.76954e+07	1.7674e+07	2.10362e+07	2.52828e+07
				1081.69	1408.83	1.6726e+06	2.53055e+06	5.85846e+06	5.40276e+06	7.48954e+06	1.52291e+07	1.12124e+07	1.56201e+07	1.1986e+07	3.8557e+06	2.10812e+06	3.04508e+06	3.47258e+06	8.95533e+06	8.40052e+06	8.58999e+06	7.50836e+06
				787.404	1408.78	4.7254e+06	6.32036e+06	3.32765e+06	5.63944e+06	3.57189e+06	4.1335e+06	6.06919e+06	4.30687e+06	6.49299e+06	7.37066e+06	1.86513e+06	6.44241e+06	1.20634e+06	6.53937e+06	6.1715e+06	9.93076e+06	6.09946e+06
				1082.69	1408.78	966215	1.8539e+06	3.4961e+06	2.07367e+06	5.82333e+06	7.93022e+06	5.07646e+06	6.02951e+06	5.37073e+06	2.62268e+06	882806	1.76893e+06	1.08819e+06	4.34143e+06	5.79668e+06	5.42358e+06	3.94274e+06
		PI(O-20:0/22:1(11Z))	-10.2429	935.685	1408.75	2.44207e+06	1.81602e+06	1.14876e+06	1.91152e+06	2.20254e+06	2.01243e+06	3.20208e+06	3.45691e+06	2.43049e+06	1.6843e+06	521072	1.36903e+06	2.31749e+06	1.82727e+06	3.62332e+06	2.65995e+06	3.84397e+06
				407.277	1408.7	2.33645e+07	3.22198e+07	2.23562e+07	3.90253e+07	2.50728e+07	3.65384e+07	3.50128e+07	3.27851e+07	3.82503e+07	3.13568e+07	2.40885e+07	4.08778e+07	4.36636e+07	4.64613e+07	4.80744e+07	3.97035e+07	7.30734e+07
		LacCer(d18:1/22:0)	-3.64658	946.715	1408.7	1.18583e+07	1.40561e+07	2.5503e+07	2.11399e+07	34197919	4.54316e+07	5.28044e+07	4.50678e+07	3.70563e+07	1.62002e+07	6.99068e+06	1.3409e+07	1.76577e+07	2.8806e+07	3.10838e+07	2.85331e+07	2.35778e+07
		PI(21:0/22:1(11Z))	14.8182	963.704	1408.69	1.52453e+06	2.1382e+06	2.74782e+06	3.25775e+06	4.81567e+06	6.42603e+06	9.81628e+06	1.34418e+07	1.0536e+07	3.65771e+06	1.64685e+06	3.492e+06	721042	5.42529e+06	7.26634e+06	6.98488e+06	7.83683e+06
				878.73	1408.68	4.98649e+08	549270367	8.31919e+08	715510611	1137392649	1441937792	2214076976	1760342263	1226357655	4.5458e+08	1.96442e+08	381673416	9.40102e+08	9.07316e+08	8.41699e+08	8.19923e+08	6.98301e+08
				1304.1	1408.68	1.64731e+07	1.93445e+07	2.08881e+07	2.26522e+07	2.66961e+07	3.7408e+07	3.7975e+07	2.73065e+07	2.26678e+07	1.48205e+07	6.72762e+06	1.30414e+07	1.44722e+07	2.52733e+07	2.27073e+07	2.07208e+07	1.70605e+07
		TG(17:2(9Z,12Z)/18:0/18:0)[iso3]	-18.9152	873.774	1408.65	1.91614e+06	1.71194e+06	6.99349e+06	3.18537e+06	6.85212e+06	1.47138e+07	3.17363e+07	2.86815e+07	1.81573e+07	6.32583e+06	1.19964e+06	5.02061e+06	3.10946e+06	1.07351e+07	1.15105e+07	1.11039e+07	9.48202e+06
				1732.46	1408.63	8.17434e+06	1.01279e+07	3.7711e+07	1.78773e+07	5.49292e+07	6.93829e+07	1.26035e+08	8.86381e+07	5.9085e+07	1.16916e+07	5.74199e+06	7.07971e+06	1.29446e+07	3.28951e+07	3.11526e+07	2.79731e+07	2.39661e+07
		PC(O-24:0/20:4(8Z,11Z,14Z,17Z))	23.6045	880.736	1408.63	3.42337e+07	3.63631e+07	5.70115e+07	5.21903e+07	8.25253e+07	1.01744e+08	1.57075e+08	1.28364e+08	9.0346e+07	3.44537e+07	1.45883e+07	2.75833e+07	8.45075e+07	6.58961e+07	5.9919e+07	5.82576e+07	5.14669e+07
				942.847	1408.63	258991	489550	2.74284e+06	609353	2.11972e+06	3.85447e+06	8.52804e+06	6.67935e+06	5.25892e+06	1.55704e+06	293958	481947	475346	3.37319e+06	2.61865e+06	2.68517e+06	2.2753e+06
				482.202	1408.62	9.9108e+06	1.01689e+07	7.69466e+06	1.06588e+07	8.57295e+06	1.29848e+07	2.68354e+07	1.44063e+07	1.11934e+07	8.31039e+06	2.49026e+06	8.0339e+06	5.19032e+06	1.28923e+07	1.02421e+07	9.23315e+06	8.74135e+06
				1098.68	1408.59	0	0	1.316e+06	1.02949e+06	1.88663e+06	1.96325e+06	2.94506e+06	3.3132e+06	3.20199e+06	1.44515e+06	702107	552671	1.15638e+06	2.53543e+06	3.17964e+06	3.2307e+06	3.14546e+06
		22:2-Glc-Campesterol	16.7709	881.738	1408.58	4.6618e+06	5.62088e+06	7.13895e+06	7.57704e+06	1.39577e+07	1.73233e+07	2.45976e+07	1.73709e+07	8.90803e+06	1.65682e+06	1.78105e+06	3.47688e+06	1.08533e+07	6.89505e+06	1.01824e+07	7.12895e+06	6.58945e+06
				1734.47	1408.58	5.62753e+06	6.07329e+06	2.71297e+07	1.41069e+07	4.20115e+07	5.03379e+07	9.22032e+07	7.0196e+07	4.47118e+07	7.02531e+06	4.86303e+06	5.35969e+06	1.08161e+07	2.54167e+07	2.23577e+07	2.19367e+07	1.68809e+07
				1735.47	1408.58	1.4895e+06	2.67745e+06	1.14482e+07	5.32612e+06	1.63507e+07	2.04035e+07	3.99399e+07	2.94666e+07	1.69836e+07	3.11074e+06	1.6602e+06	1.68764e+06	3.874e+06	9.47769e+06	8.50413e+06	8.84073e+06	6.56428e+06
				192.604	1408.58	181258	136542	1.43951e+06	341292	2.18206e+06	2.16342e+06	5.36514e+06	3.31619e+06	2.17366e+06	0	117816	0	0	1.08153e+06	667655	508267	466558
				479.335	1408.52	1.57583e+07	1.64891e+07	1.12765e+07	1.93077e+07	1.27179e+07	4.94056e+07	2.09463e+07	2.14076e+07	1.78955e+07	1.47182e+07	7.56198e+06	1.89122e+07	2.65472e+07	1.69791e+07	2.19462e+07	1.85437e+07	1.77504e+07
		digitalin	-12.8687	713.365	1408.52	2.49889e+07	1.11535e+07	7.58426e+06	1.18535e+07	1.04321e+07	8.78886e+06	2.22055e+07	2.1448e+07	1.82858e+07	1.50594e+07	4.72649e+06	1.22385e+07	1.72179e+07	1.4111e+07	2.28492e+07	1.74882e+07	1.69079e+07
				1305.1	1408.52	1.42045e+07	1.49461e+07	1.80249e+07	1.84435e+07	2.25551e+07	3.26687e+07	3.69665e+07	2.75581e+07	2.16108e+07	1.32814e+07	6.43037e+06	1.38921e+07	1.21636e+07	2.17287e+07	1.89309e+07	1.74574e+07	1.67742e+07
		DAT(16:0/23:0(2Me[S],4Me[S]))	-9.94761	945.714	1408.52	1.84951e+07	2.03913e+07	3.95459e+07	3.40768e+07	5.54021e+07	7.75624e+07	8.03548e+07	7.20992e+07	6.17106e+07	2.74116e+07	1.06718e+07	2.15044e+07	2.8753e+07	4.89705e+07	4.94948e+07	4.16977e+07	3.7773e+07
				1733.46	1408.51	1.01584e+07	1.20097e+07	4.83777e+07	2.38e+07	7.12033e+07	8.17802e+07	1.57081e+08	1.13217e+08	7.60872e+07	1.41265e+07	6.99914e+06	8.67981e+06	1.45621e+07	4.0849e+07	3.7703e+07	3.44334e+07	3.15805e+07
				399.197	1408.48	1.0015e+07	1.7264e+07	8.92723e+06	1.655e+07	1.22723e+07	1.60854e+07	1.32702e+07	1.65756e+07	1.78684e+07	1.59138e+07	7.29494e+06	2.16279e+07	6.29944e+06	1.59412e+07	1.82982e+07	1.96155e+07	1.79987e+07
				962.705	1408.48	2.75948e+06	5.50183e+06	9.50405e+06	5.96357e+06	9.98303e+06	1.26715e+07	2.03304e+07	1.76429e+07	1.50197e+07	6.90878e+06	3.87636e+06	5.74996e+06	4.08114e+06	8.94973e+06	1.37267e+07	1.51222e+07	1.36314e+07
				401.287	1408.45	4.08154e+07	2.24083e+07	7.67255e+06	1.44503e+07	1.3761e+07	1.27995e+07	5.02252e+06	5.80608e+06	7.22788e+06	7.06896e+06	2.212e+06	6.03151e+06	2.52045e+07	1.10044e+07	7.75683e+06	5.99084e+06	6.64472e+06
		Acevaltrate	-16.6656	481.199	1408.45	4.73253e+07	5.25465e+07	37509956	5.34541e+07	4.43438e+07	7.29181e+07	9.81437e+07	5.86316e+07	5.17301e+07	4.13268e+07	1.79966e+07	4.87374e+07	5.63451e+07	6.45344e+07	8.15435e+07	4.63611e+07	8.93644e+07
				192.492	1408.43	0	125530	1.17125e+06	331560	1.65175e+06	1.77821e+06	4.2059e+06	2.43852e+06	1.44208e+06	0	68181.3	117610	0	676064	841193	580464	413434
		Euchrenone a14	0.39302	473.232	1408.36	2.43423e+07	2.36096e+07	1.60358e+07	2.32281e+07	1.93809e+07	2.08596e+07	3.85317e+07	2.80751e+07	2.8536e+07	2.45667e+07	9.47339e+06	1.92989e+07	25512942	2.67176e+07	2.78593e+07	2.55833e+07	4.09009e+07
		12-Oxo-20-trihydroxy-leukotriene B4	-8.87093	383.203	1408.34	7.03101e+06	5.93345e+06	3.73042e+06	6.60869e+06	3.72929e+06	5.37375e+06	5.67858e+06	7.70967e+06	7.69765e+06	7.46972e+06	3.4984e+06	8.15461e+06	8.39105e+06	7.42168e+06	1.07359e+07	8.2711e+06	8.18579e+06
				1736.48	1408.34	0	0	3.06976e+06	1.18317e+06	4.96255e+06	5.57355e+06	1.1775e+07	8.75909e+06	4.13878e+06	286709	292982	219349	1.27146e+06	2.40814e+06	1.81597e+06	2.24682e+06	1.17276e+06
		Ceriporic acid B	-6.37236	355.282	1408.28	6.65858e+07	6.23634e+07	2.95771e+07	3.77897e+07	2.21071e+07	3.35091e+07	2.04592e+07	28259868	1.73639e+07	1.93558e+07	8.19348e+06	2.11375e+07	2.47301e+08	6.31905e+07	2.55566e+07	2.25855e+07	1.80799e+07
		Didrovaltratum	-7.77259	425.214	1408.2	1.09011e+08	1.13661e+08	5.23648e+07	1.14115e+08	1.10088e+08	2.34222e+08	60721435	8.61019e+07	2.13366e+08	8.63632e+07	4.13849e+07	1.0742e+08	7.44243e+07	1.1877e+08	1.26013e+08	1.93629e+08	1.25315e+08
				335.219	1408.19	5.08387e+07	3.69997e+07	2.6773e+07	4.33447e+07	3.36036e+07	1.08527e+08	4.50261e+07	5.55345e+07	3.68032e+07	4.5618e+07	2.22038e+07	3.86031e+07	5.33603e+07	6.61249e+07	5.2411e+07	5.15984e+07	5.53937e+07
		TG(20:4(5Z,8Z,11Z,14Z)/20:5(5Z,8Z,11Z,14Z,17Z)/20:5(5Z,8Z,11Z,14Z,17Z))[iso3]	7.04538	947.719	1408.19	5.04261e+06	4.25555e+06	6.77497e+06	7.63548e+06	1.09312e+07	1.34877e+07	1.22644e+07	1.3522e+07	1.27531e+07	5.98615e+06	2.14432e+06	3.62502e+06	6.33822e+06	9.54502e+06	1.06966e+07	1.08628e+07	7.4034e+06
				683.355	1407.81	4.10217e+07	4.03072e+07	3.4391e+07	4.19614e+07	3.34134e+07	4.93955e+07	4.69776e+07	5.75827e+07	5.57935e+07	6.05995e+07	1.80894e+07	7.59421e+07	4.58932e+07	1.01269e+08	7.17049e+07	5.73616e+07	5.59598e+07
				820.673	1407.5	8.95949e+06	8.04648e+06	5.62162e+06	1.10286e+07	1.15946e+07	1.36226e+07	1.92646e+07	1.25578e+07	2.73137e+07	1.15393e+07	5.9995e+06	1.82085e+07	1.67401e+07	1.34358e+07	1.89216e+07	1.61656e+07	2.43265e+07
		15S-HpEDE	-6.7762	341.266	1407.47	4.32056e+07	3.2005e+07	1.76354e+07	2.94424e+07	1.57868e+07	2.45673e+07	1.46494e+07	1.65048e+07	1.5023e+07	1.59604e+07	5.64527e+06	1.55349e+07	6.86261e+07	2.48078e+07	1.94544e+07	2.41161e+07	1.52322e+07
				444.226	1407.42	3.23892e+07	3.8802e+07	1.74372e+07	3.62104e+07	2.30592e+07	3.46561e+07	3.65157e+07	4.06352e+07	3.96588e+07	2.91046e+07	1.30737e+07	3.60506e+07	3.53171e+07	3.79785e+07	4.14464e+07	3.50198e+07	3.80711e+07
		3-hydroxyarachidonoylcarnitine	12.2172	464.343	1407.2	3.54569e+07	3.76876e+07	2.30581e+07	3.95409e+07	6.82798e+07	4.61383e+07	3.39856e+07	4.72295e+07	3.74787e+07	3.84837e+07	1.67249e+07	4.78273e+07	3.485e+07	5.15769e+07	4.02314e+07	9.86995e+07	6.16652e+07
				263.135	1406.89	5.84688e+06	7.68529e+06	4.00556e+06	9.52173e+06	4.82464e+06	6.98315e+06	6.59147e+06	1.00106e+07	9.66974e+06	1.58944e+07	3.90982e+06	7.60761e+06	5.58938e+06	1.01182e+07	9.1617e+06	9.08963e+06	8.39414e+06
				399.308	1406.89	7.58213e+07	102892627	3.31082e+07	3.85405e+07	2.59948e+07	4.07763e+07	2.47857e+07	3.09196e+07	3.07412e+07	2.95432e+07	1.01809e+07	2.78444e+07	1.95418e+08	4.83373e+07	3.2284e+07	3.11103e+07	2.59525e+07
				639.329	1406.89	3.3499e+07	3.80384e+07	2.90922e+07	4.15087e+07	2.51318e+07	6.60504e+07	5.42045e+07	5.67744e+07	9.2167e+07	5.03126e+07	1.53168e+07	4.72862e+07	5.18859e+07	5.02058e+07	5.88553e+07	5.47036e+07	5.76285e+07
				663.465	1406.89	1.08956e+07	1.10337e+07	4.26857e+06	8.73877e+06	8.46795e+06	7.68115e+06	5.79688e+06	4.90684e+06	1.20687e+07	9.34177e+06	2.05867e+06	7.52402e+06	1.16475e+07	1.44835e+07	7.88537e+06	6.47722e+06	9.78608e+06
				217.104	1406.8	1.80429e+08	2.93621e+08	1.08001e+08	3.29355e+08	1.70885e+08	2.20865e+08	1.8325e+08	3.19093e+08	3.33607e+08	2.39596e+08	1.00826e+08	2.32431e+08	2.24529e+08	256073024	2.50572e+08	6.03294e+08	3.87425e+08
		PIP[3'](17:0/20:4(5Z,8Z,11Z,14Z))	-14.9651	953.501	1406.78	6.89135e+06	5.79942e+06	4.30538e+06	7.52854e+06	5.49104e+06	6.48913e+06	8.23502e+06	9.46948e+06	9.68695e+06	9.25561e+06	2.48934e+06	1.55815e+07	5.00247e+06	9.83041e+06	9.84646e+06	9.63886e+06	9.45936e+06
		(-)-Asbestinine 2	-6.48946	477.318	1406.66	2.46528e+07	4.24347e+07	2.5609e+07	2.37103e+07	2.47408e+07	3.76461e+07	2.41607e+07	4.89075e+07	9.46655e+07	4.42042e+07	1.4142e+07	2.78344e+07	1.00705e+08	5.15949e+07	3.72703e+07	7.07321e+07	2.93296e+07
		PA(12:0/17:1(9Z))	8.28159	605.423	1406.49	1.15843e+07	2.12827e+07	5.55132e+06	1.00926e+07	6.56973e+06	8.89578e+06	8.55022e+06	9.46841e+06	1.06884e+07	8.80193e+06	3.6447e+06	1.01008e+07	1.32171e+07	5.25314e+06	9.90995e+06	1.04898e+07	1.00635e+07
				1533.42	1406.46	3.66748e+06	2.83182e+06	1.74201e+06	3.21746e+06	512393	0	0	1.8477e+06	0	455258	0	727199	0	0	235123	0	0
		TG(20:5(5Z,8Z,11Z,14Z,17Z)/20:5(5Z,8Z,11Z,14Z,17Z)/22:3(10Z,13Z,16Z))[iso3]	3.13093	977.762	1406.2	6.09867e+06	1.87042e+06	8.7378e+06	9.97152e+06	1.61273e+07	2.87851e+06	1.96144e+07	1.34223e+07	1.3773e+07	0	369528	4.93384e+06	1.47062e+06	4.71865e+06	2.08258e+06	1.75906e+06	694506
		TG(17:2(9Z,12Z)/17:2(9Z,12Z)/20:4(5Z,8Z,11Z,14Z))[iso3]	24.0289	875.733	1406.13	6.30273e+07	5.14199e+07	4.36251e+07	7.07328e+07	4.76849e+07	6.67257e+07	3.59629e+08	245899733	1.1141e+08	8.68632e+07	1.12947e+08	1.05932e+08	9.01532e+07	9.27764e+07	6.28571e+07	1.24668e+08	1.33624e+08
				1708.46	1405.97	0	0	788839	553939	6.38316e+06	9.45141e+06	9.71607e+06	1.05775e+07	2.70262e+06	0	0	0	6.70641e+06	911469	2.56196e+06	1.3322e+06	866918
				1706.44	1405.75	0	0	1.97687e+06	554814	1.02406e+07	1.30094e+07	1.52266e+07	1.20089e+07	5.36116e+06	0	114356	202469	6.86052e+06	2.39228e+06	2.12674e+06	1.90938e+06	1.87333e+06
		Byrsonic acid	-4.52617	457.35	1405.54	2.16921e+07	2.00899e+07	1.03434e+07	1.83122e+07	1.33571e+07	1.65287e+07	1.13966e+07	1.48193e+07	1.08991e+07	1.51035e+07	5.58007e+06	1.62777e+07	2.43104e+07	1.95586e+07	1.6133e+07	1.18235e+07	1.68355e+07
				261.131	1405.38	5.36492e+08	1535965472	3.83225e+08	6.60378e+08	4.58448e+08	7.22121e+08	1697231021	5.79207e+08	692763727	1014218756	2.43232e+08	5.22403e+08	4.39972e+08	4.42689e+08	7.59769e+08	7.70456e+08	5.76412e+08
		phylloquinone	19.4167	451.366	1405.22	1.58336e+08	1.39954e+08	6.16075e+07	1.69919e+08	1.06334e+08	1.2506e+08	1.17636e+08	132364762	1.22314e+08	1.32693e+08	106316340	201881398	2.36845e+08	1.81163e+08	1.85064e+08	1.58487e+08	1.7663e+08
		TG(18:3(9Z,12Z,15Z)/20:5(5Z,8Z,11Z,14Z,17Z)/20:5(5Z,8Z,11Z,14Z,17Z))[iso3]	8.71505	921.705	1405	0	0	379068	0	1.4921e+06	1.23762e+06	1.81514e+06	1.14619e+06	689740	0	160993	0	7.07744e+06	201118	264571	719745	0
		PE-Cer(d14:2(4E,6E)/16:0(2OH))	-8.365	619.439	1404.88	1.77396e+07	2.18287e+07	9.21343e+06	1.48581e+07	1.11666e+07	1.60517e+07	9.1045e+06	1.23797e+07	1.39698e+07	1.32513e+07	4.41088e+06	1.33434e+07	2.18291e+07	1.41932e+07	1.32466e+07	1.75339e+07	1.366e+07
		Teasterone	-4.88796	449.36	1404.83	2163562879	4188344727	1366948489	5427755286	2478859429	3581875218	2674926258	4914826651	3531695249	6873336723	2410543017	3995389137	5665484437	4069120120	4241802925	3632600844	3543883034
		PC(17:1(10Z)/0:0)	-13.199	508.333	1404.83	1.41715e+07	1.30684e+07	9.59409e+06	1.36115e+07	1.72508e+07	1.89142e+07	1.33492e+07	1.68726e+07	1.99401e+07	1.5096e+07	6.43961e+06	1.76342e+07	1.02427e+07	1.42656e+07	1.86801e+07	1.90415e+07	1.94052e+07
				430.913	1404.74	3.78184e+07	1.00445e+08	2.58041e+07	4.80634e+07	2.20179e+07	3.79727e+07	1.46886e+07	2.03175e+07	2.10854e+07	2.34543e+07	1.0523e+07	2.04022e+07	4.06719e+07	3.68538e+07	2.72239e+07	1.91197e+07	2.35712e+07
				1757.46	1404.54	0	0	1.69945e+06	201242	3.27808e+06	3.83903e+06	1.09022e+07	3.28739e+06	2.72104e+06	0	0	0	259827	581424	817154	331149	550443
				926.728	1404.48	9.80487e+06	7.5424e+06	3.80587e+07	2.53092e+07	2.0335e+07	2.42983e+07	6.35326e+07	4.82526e+07	3.48547e+07	7.31066e+06	5.76203e+06	8.06846e+06	8.24238e+06	2.34155e+07	2.04103e+07	1.72043e+07	1.5054e+07
				1756.47	1404.48	0	0	552207	199536	2.34514e+06	1.56477e+06	8.64018e+06	5.13524e+06	334755	0	0	0	0	252061	0	243830	0
				1682.44	1404.42	0	0	186931	0	2.624e+06	3.96964e+06	2.846e+06	2.6035e+06	1.04992e+06	0	0	0	7.35475e+06	207606	280452	0	0
				385.293	1404.38	2.52263e+07	6.40338e+07	1.56098e+07	2.50596e+07	1.51132e+07	2.17207e+07	1.30194e+07	1.49399e+07	1.54235e+07	1.60457e+07	5.41663e+06	1.46857e+07	5.05634e+07	2.37518e+07	1.612e+07	1.44822e+07	1.4011e+07
				498.901	1404.38	2.62332e+07	3.32165e+07	1.91531e+07	2.96076e+07	1.21721e+07	1.49055e+07	6.76069e+06	1.35403e+07	1.13637e+07	1.41391e+07	6.25545e+06	1.59862e+07	2.96287e+07	2.45282e+07	1.60658e+07	1.22874e+07	1.15587e+07
		PC(20:1(11Z)/22:2(13Z,16Z))	9.5833	868.687	1404.36	224869	512222	3.5628e+06	632242	5.03312e+06	6.3564e+06	6.01194e+06	5.49744e+06	2.51006e+06	927067	676062	439112	5.63924e+06	3.4596e+06	3.11755e+06	2.21588e+06	2.66487e+06
				854.721	1404.33	2.42585e+06	1.92151e+06	4.1088e+06	1.41827e+06	8.56174e+06	1.64115e+07	1.20854e+07	1.10307e+07	6.0534e+06	2.47349e+06	1.3622e+06	1.03173e+06	2.29909e+07	6.05721e+06	7.00038e+06	5.10407e+06	3.48144e+06
				1681.43	1404.3	0	0	579221	0	5.01721e+06	4.7877e+06	5.96478e+06	4.60414e+06	948712	0	124911	0	8.31082e+06	509838	752407	763304	461039
		2,5-Dichloro-4-oxohex-2-enedioate	2.13629	226.951	1404.21	152112073	1.5672e+08	4.94125e+07	1.75902e+08	6.26858e+07	108487974	6.04928e+07	6.6662e+07	7.23958e+07	1.0958e+08	2.65955e+07	7.97264e+07	1.52824e+08	103525076	1.00788e+08	8.19568e+07	8.02418e+07
				867.682	1404.19	1.4112e+06	2.44563e+06	6.04404e+06	2.73568e+06	9.24876e+06	1.50146e+07	1.05065e+07	8.78395e+06	6.43455e+06	3.01059e+06	1.44172e+06	1.61543e+06	9.19381e+06	7.00756e+06	7.49679e+06	5.78711e+06	5.47362e+06
				852.711	1404.17	3.77604e+07	4.2008e+07	7.45118e+07	4.2305e+07	1.4717e+08	2.43315e+08	1.98315e+08	1.69138e+08	1.06768e+08	3.63636e+07	2.43564e+07	2.65627e+07	7.1276e+08	1.0551e+08	100593669	8.96791e+07	7.69197e+07
				1279.08	1404.17	427035	1.04681e+06	2.96678e+06	1.43091e+06	6.16188e+06	7.65875e+06	5.02073e+06	4.54242e+06	3.76975e+06	1.06618e+06	920276	429697	6.88539e+06	4.45083e+06	4.15861e+06	4.18775e+06	2.93658e+06
				1680.43	1404.17	0	0	181612	0	3.94616e+06	5.89629e+06	4.2623e+06	4.14382e+06	1.46221e+06	0	0	0	9.40136e+06	328391	242936	0	225654
				393.297	1404.14	406182146	4.3725e+08	1.91995e+08	4.63392e+08	1.72871e+08	3.35082e+08	2.93896e+08	393608908	3.01675e+08	4.16693e+08	2.02762e+08	4.23635e+08	5.14667e+08	4.6318e+08	4.70691e+08	4.06678e+08	5.103e+08
				846.755	1404.06	0	0	300301	0	1.00825e+06	3.60372e+06	4.34524e+06	4.98648e+06	1.91517e+06	710817	134461	0	439196	840140	1.77117e+06	1.66234e+06	1.19525e+06
				900.769	1403.96	6.1697e+06	6.55564e+06	2.61654e+06	6.15701e+06	4.45871e+06	7.19545e+06	8.55567e+06	7.39988e+06	7.57011e+06	8.59807e+06	4.28114e+06	8.61778e+06	1.91239e+07	6.74277e+06	6.92753e+06	8.21881e+06	7.90789e+06
				313.235	1403.68	2.02474e+07	1.49951e+07	6.94151e+06	1.03539e+07	8.02586e+06	7.13782e+06	2.76918e+06	2.78173e+06	4.3816e+06	3.38723e+06	1.7209e+06	4.12112e+06	3.46461e+07	7.86946e+06	5.03844e+06	3.34322e+06	3.69604e+06
		LacCer(d18:0/20:0)	-2.28716	920.701	1403.52	1.28845e+06	146481	3.57949e+06	1.60172e+06	5.78277e+06	7.4434e+06	7.71532e+06	7.81106e+06	6.05794e+06	1.88571e+06	915639	1.40629e+06	6.36481e+06	4.18732e+06	5.321e+06	4.47538e+06	3.13221e+06
		22:0-Glc-Sitosterol	-1.94491	899.768	1403.5	1.01244e+07	1.0726e+07	6.92833e+06	1.15556e+07	8.9116e+06	1.29286e+07	1.80817e+07	1.75318e+07	1.37434e+07	1.2768e+07	6.70311e+06	1.43609e+07	3.08859e+07	1.30262e+07	1.48575e+07	1.58265e+07	1.38568e+07
		TG(17:0/17:0/17:1(9Z))[iso3]	-21.6486	847.757	1403.42	0	0	280183	147308	0	1.73226e+06	2.55577e+06	1.94283e+06	1.50629e+06	0	0	0	0	274223	198926	283771	929386
				1278.08	1403.32	1.31287e+06	987616	3.10501e+06	1.27265e+06	6.43024e+06	8.90585e+06	5.93679e+06	5.45809e+06	4.11749e+06	1.56443e+06	1.09772e+06	1.00219e+06	1.81497e+07	5.94538e+06	5.22202e+06	4.06357e+06	3.30608e+06
				498.19	1403.15	1.45891e+07	1.79675e+07	7.96653e+06	1.5622e+07	1.32563e+07	2.65556e+07	1.703e+07	2.07247e+07	2.10236e+07	4.05913e+07	1.24875e+07	2.74548e+07	1.45361e+07	2.11375e+07	2.38331e+07	2.56691e+07	2.78095e+07
		TG(18:4(6Z,9Z,12Z,15Z)/18:4(6Z,9Z,12Z,15Z)/22:6(4Z,7Z,10Z,13Z,16Z,19Z))[iso3]	19.1407	919.699	1403.11	4.35149e+06	4.29354e+06	1.31718e+07	9.59586e+06	1.01248e+07	1.78186e+07	2.53761e+07	1.87242e+07	1.4845e+07	5.74015e+06	3.09817e+06	6.66408e+06	2.39946e+07	1.1882e+07	1.12755e+07	6.62247e+06	8.47768e+06
		TG(20:4(5Z,8Z,11Z,14Z)/20:4(5Z,8Z,11Z,14Z)/20:4(5Z,8Z,11Z,14Z))	-4.30692	951.739	1403.1	8.35269e+06	4.69052e+06	2.82564e+07	1.81744e+07	2.49826e+07	1.82305e+07	6.91472e+07	4.56291e+07	2.69656e+07	9.92115e+06	3.69516e+06	7.89424e+06	7.99207e+06	1.58534e+07	1.97114e+07	11836364	1.47581e+07
				952.745	1403.08	4.57367e+06	3.71297e+06	1.81344e+07	1.35162e+07	1.70493e+07	1.29566e+07	6.35589e+07	2.99666e+07	3.58931e+07	5.47658e+06	2.76065e+06	4.42578e+06	9.25888e+06	9.60676e+06	1.15854e+07	7.00243e+06	9.85268e+06
				1520.4	1403.05	5.40724e+06	4.27118e+06	3.32934e+06	2.60959e+06	3.56875e+06	2.86913e+06	2.55313e+06	5.92731e+06	629292	4.30135e+06	575413	2.72433e+06	2.8514e+06	1.61961e+06	1.12831e+06	299636	768513
				575.412	1402.98	3.4513e+07	4.01363e+07	2.16275e+07	1.56495e+07	1.3987e+07	1.46366e+07	1.61709e+07	2.28876e+07	1.57907e+07	2.0941e+07	5.91703e+06	1.57778e+07	2.64694e+07	1.70603e+07	1.7748e+07	1.97477e+07	2.63874e+07
		TG(17:1(9Z)/22:6(4Z,7Z,10Z,13Z,16Z,19Z)/22:6(4Z,7Z,10Z,13Z,16Z,19Z))[iso3]	10.7582	963.754	1402.98	2.62572e+06	3.69877e+06	2.30641e+06	1.5662e+06	503145	1.95396e+06	585310	2.08676e+06	614919	2.69429e+06	0	1.13782e+06	0	1.41578e+06	560187	945532	418501
				876.736	1402.97	3.25867e+07	3.44985e+07	1.62513e+07	3.98598e+07	4.67562e+07	1.87201e+07	8.53434e+07	4.37618e+07	6.28651e+07	4.44196e+07	6.17905e+07	5.13626e+07	5.35207e+07	4.70176e+07	6.4405e+07	6.71519e+07	9.19843e+07
		TG(17:2(9Z,12Z)/22:6(4Z,7Z,10Z,13Z,16Z,19Z)/22:6(4Z,7Z,10Z,13Z,16Z,19Z))[iso3]	18.8541	961.746	1402.92	1.2348e+07	2.12752e+07	1.09255e+07	8.1035e+06	5.85814e+06	1.13137e+07	6.03292e+06	7.25438e+06	4.15974e+06	1.31752e+07	2.42615e+06	6.7723e+06	4.21744e+06	7.68191e+06	2.99636e+06	4.93414e+06	4.60443e+06
				1730.45	1402.85	0	0	1.48508e+06	175805	3.80328e+06	3.5641e+06	5.39842e+06	3.3171e+06	1.67175e+06	0	0	0	0	503872	816099	0	0
				962.748	1402.74	8.55383e+06	1.18851e+07	6.87427e+06	5.42364e+06	2.6919e+06	6.9717e+06	6.27504e+06	5.18116e+06	2.46849e+06	9.08692e+06	1.53685e+06	4.19888e+06	2.84278e+06	4.3768e+06	3.69278e+06	2.91973e+06	2.83951e+06
				433.386	1402.73	9.37902e+06	1.0748e+07	6.25004e+06	1.41266e+07	7.94601e+06	1.68877e+07	1.39926e+07	1.60185e+07	1.58999e+07	1.78025e+07	8.01911e+06	1.89179e+07	9.06853e+06	1.32492e+07	1.7344e+07	1.82618e+07	1.75242e+07
		[Epicatechin-(4beta->8)]5-epicatechin	24.8759	1731.45	1402.73	0	0	1.68742e+06	0	2.94945e+06	4.2948e+06	8.2469e+06	2.7497e+06	2.27868e+06	0	0	0	0	535329	273649	1.4779e+06	229156
		26,26,26,27,27,27-hexafluoro-1alpha,24-dihydroxyvitamin D3 / 26,26,26,27,27,27-hexafluoro-1alpha,24-dihydroxycholecalciferol	16.4973	525.288	1402.63	5.20321e+06	5.1439e+06	2.35312e+06	4.77274e+06	3.31679e+06	5.17796e+06	1.43923e+06	5.38042e+06	4.94462e+06	4.80016e+06	2.05408e+06	4.88021e+06	5.94025e+06	4.64238e+06	5.34662e+06	4.52959e+06	5.30604e+06
				1522.39	1402.62	5.41276e+06	4.59235e+06	4.43542e+06	2.51047e+06	2.27765e+06	3.64433e+06	3.40287e+06	5.34745e+06	1.18261e+06	4.37685e+06	473969	3.40248e+06	3.08731e+06	1.34732e+06	1.15699e+06	1.09269e+06	537707
				940.743	1402.54	587796	0	2.48814e+06	1.92607e+06	2.80079e+06	1.7719e+06	1.55186e+07	7.79918e+06	5.3688e+06	0	836928	435242	0	1.80649e+06	2.83229e+06	1.95559e+06	505484
		Matricin	24.5002	307.161	1402.36	8.49484e+06	1.51378e+07	7.21265e+06	9.52586e+06	6.11e+06	9.87106e+06	1.55879e+07	1.00262e+07	22925802	1.11099e+07	5.73204e+06	9.61625e+06	9.06345e+06	1.07745e+07	1.35337e+07	1.32449e+07	1.27777e+07
		(11Z,14Z)-eicosadienoylcarnitine	-9.56196	452.369	1402.33	1.77728e+07	1.73393e+07	1.09847e+07	2.02108e+07	1.22554e+07	1.91114e+07	1.55668e+07	1.99218e+07	2.85235e+07	2.16191e+07	9.54173e+06	2.40111e+07	2.34122e+07	2.31342e+07	5.78965e+07	2.11581e+07	2.27159e+07
				1523.4	1402.2	4.39178e+06	4.04168e+06	3.44774e+06	522970	1.49774e+06	1.83044e+06	1.25538e+06	3.46943e+06	599040	3.21463e+06	291118	678747	1.25311e+06	486498	449329	292543	388512
				1519.39	1402.18	3.25039e+06	3.0565e+06	2.79199e+06	1.57756e+06	905304	1.73196e+06	928079	3.57317e+06	173660	2.11213e+06	284760	907987	2.10224e+06	600379	900713	208576	236745
				1132.31	1402.15	2.66211e+06	1.91914e+06	1.85864e+06	1.86568e+06	276366	995401	368225	2.62777e+06	735213	1.59414e+06	0	1.36397e+06	0	985326	650507	247708	432000
				826.699	1402	1.19882e+07	1.0466e+07	8.46445e+06	1.18827e+07	2.65021e+07	6.99668e+07	2.28627e+07	3.1617e+07	1.9277e+07	7.04506e+06	5.27707e+06	6.47486e+06	1375245743	1.88595e+07	1.83176e+07	1.67592e+07	1.41965e+07
				1521.4	1402	6.34122e+06	6.46552e+06	4.57011e+06	2.36499e+06	2.95532e+06	3.44479e+06	2.70477e+06	6.10224e+06	2.05961e+06	5.50457e+06	757250	3.14246e+06	2.06187e+06	1.78215e+06	1.75225e+06	1.98688e+06	709134
				1153.24	1401.94	5.43474e+06	4.22972e+06	2.79517e+06	1.68779e+06	793345	478413	295552	325448	0	1.59673e+06	115582	202261	375159	383409	662876	0	248746
				1139.27	1401.88	6.82282e+06	6.44671e+06	3.4764e+06	2.89246e+06	1.83921e+06	2.56476e+06	235178	3.91276e+06	528665	3.35249e+06	347636	860745	322594	1.39632e+06	801986	263092	956839
				1138.27	1401.78	1.5831e+07	1.82378e+07	9.4815e+06	1.06934e+07	5.16552e+06	5.76281e+06	2.82979e+06	1.04462e+07	3.37664e+06	8.17905e+06	1.6292e+06	4.33884e+06	3.08558e+06	4.31967e+06	4.88577e+06	3.57914e+06	2.55526e+06
		10,11-dihydro-20-trihydroxy-leukotriene B4	-8.13356	387.235	1401.77	6.26179e+06	6.58239e+06	4.07326e+06	8.49952e+06	4.56673e+06	2.8455e+07	7.36177e+06	1.41047e+07	1.37338e+07	1.09274e+07	3.24828e+06	1.15267e+07	3.5766e+06	1.00073e+07	1.37101e+07	1.37449e+07	1.39374e+07
				1137.27	1401.66	3.03218e+07	3.57358e+07	2.11501e+07	1.9921e+07	1.0627e+07	1.28391e+07	5.91826e+06	1.79429e+07	6.47421e+06	1.81014e+07	3.77143e+06	1.12169e+07	1.08169e+07	7.94177e+06	7.51967e+06	9.41957e+06	8.00492e+06
				1135.27	1401.62	7.9232e+07	8.47126e+07	4.86014e+07	4.63827e+07	2.76066e+07	3.25764e+07	1.64634e+07	4.60874e+07	1.84959e+07	4.04162e+07	8.35957e+06	2.67802e+07	2.68874e+07	2.46049e+07	2.36297e+07	2.23625e+07	1.94176e+07
				1136.27	1401.62	4.94663e+07	5.70895e+07	3.3252e+07	3.34259e+07	1.80338e+07	1.99543e+07	1.15829e+07	3.12358e+07	1.34888e+07	2.73708e+07	6.92018e+06	1.81648e+07	1.55652e+07	1.52926e+07	1.51496e+07	1.47111e+07	1.46827e+07
				651.867	1401.58	1.07379e+07	9.12633e+06	6.83743e+06	1.15585e+07	5.33691e+06	9.35027e+06	2.57861e+06	7.00055e+06	6.04104e+06	2.69569e+07	2.85272e+06	1.17216e+07	5.21898e+06	1.23139e+07	6.56619e+06	9.29426e+06	6.43094e+06
		TG(17:2(9Z,12Z)/20:5(5Z,8Z,11Z,14Z,17Z)/22:4(7Z,10Z,13Z,16Z))[iso6]	-3.47732	939.74	1401.58	503406	843149	5.23738e+06	3.37773e+06	3.40424e+06	3.84032e+06	1.67833e+07	1.61534e+07	6.3548e+06	1.55079e+06	896795	1.44173e+06	1.00805e+06	5.83876e+06	3.29598e+06	4.44494e+06	3.49851e+06
				1128.32	1401.56	6.44408e+06	6.80128e+06	4.91186e+06	4.95184e+06	1.21794e+06	4.88357e+06	1.256e+06	8.79012e+06	3.56548e+06	6.17079e+06	571271	2.51738e+06	727871	3.13629e+06	2.63459e+06	2.24285e+06	2.35457e+06
				1151.24	1401.55	1.13601e+07	1.30188e+07	7.42387e+06	5.12331e+06	2.18954e+06	2.41162e+06	1.46667e+06	3.37953e+06	1.21173e+06	5.13867e+06	983332	2.87758e+06	645541	1.8232e+06	2.6796e+06	1.5706e+06	1.7833e+06
				1129.31	1401.53	7.58891e+06	8.0454e+06	4.22791e+06	4.88264e+06	1.49496e+06	4.5923e+06	3.91241e+06	8.591e+06	3.60095e+06	6.62266e+06	618687	4.0002e+06	648594	2.31361e+06	3.59624e+06	3.25872e+06	2.03353e+06
		NAPE(16:0/18:1(9Z)/20:4(5Z,8Z,11Z,14Z)	7.793	1004.78	1401.52	173386	0	2.43107e+06	1.19704e+06	4.31718e+06	691182	2.42527e+07	5.75313e+06	8.96835e+06	455339	153626	0	0	3.68232e+06	2.47289e+06	2.18589e+06	1.516e+06
				1133.27	1401.52	6.95648e+07	7.52662e+07	4.21358e+07	4.40959e+07	2.4507e+07	2.95051e+07	1.30595e+07	4.43394e+07	1.63129e+07	4.00541e+07	8.61794e+06	2.50197e+07	2.07132e+07	1.96005e+07	2.23311e+07	1.7963e+07	1.81872e+07
				1134.27	1401.52	82293800	8.4791e+07	4.97221e+07	4.86843e+07	2.87285e+07	3.52711e+07	1.63908e+07	4.69682e+07	1.98329e+07	4.3624e+07	8.7699e+06	2.55949e+07	2.45144e+07	2.41972e+07	2.27836e+07	2.26285e+07	2.08798e+07
				1150.24	1401.44	1.05781e+07	1.21499e+07	6.08659e+06	5.32734e+06	1.50569e+06	2.2977e+06	2.46991e+06	4.83813e+06	545750	6.3537e+06	683676	2.28868e+06	1.84362e+06	1.34468e+06	281759	1.72412e+06	1.48376e+06
				1131.31	1401.41	4.62672e+06	4.60983e+06	3.44882e+06	3.04351e+06	445391	3.60787e+06	1.66359e+06	6.56648e+06	1.03848e+06	4.26893e+06	260487	2.60885e+06	1.5691e+06	1.27046e+06	514728	1.67575e+06	1.5897e+06
				1149.24	1401.12	1.03075e+07	1.0185e+07	6.05263e+06	4.93866e+06	1.19563e+06	2.97415e+06	816327	3.92935e+06	688219	2.53147e+06	327480	3.09009e+06	1.01969e+06	1.99107e+06	1.04497e+06	1.73396e+06	779785
				1152.24	1400.89	8.60051e+06	8.61531e+06	5.66082e+06	3.60152e+06	1.55226e+06	1.0528e+06	920973	2.02158e+06	229098	4.0378e+06	434749	2.13827e+06	280388	945530	312750	1.01475e+06	248667
				1252.06	1400.89	169330	0	0	197030	1.25332e+06	4.28836e+06	257073	333138	293771	0	192855	242203	5.55061e+07	297896	843240	293272	361241
				1130.31	1400.71	6.80024e+06	7.95231e+06	4.20009e+06	4.28877e+06	1.54592e+06	5.13352e+06	4.94024e+06	1.02652e+07	2.90803e+06	6.60662e+06	763826	3.66532e+06	704439	3.79045e+06	2.13694e+06	2.76244e+06	2.31231e+06
				1705.43	1400.54	0	0	0	0	1.64417e+06	3.39799e+06	851797	1.268e+06	569529	0	0	0	2.02846e+06	0	0	0	0
		TG(20:5(5Z,8Z,11Z,14Z,17Z)/22:3(10Z,13Z,16Z)/22:6(4Z,7Z,10Z,13Z,16Z,19Z))[iso6]	-2.71385	1003.77	1400.38	558832	197669	4.31712e+06	2.48846e+06	5.29366e+06	1.80773e+06	3.30974e+07	1.03103e+07	8.89971e+06	470713	447035	184776	276352	4.41959e+06	2.69288e+06	2.81968e+06	2.89596e+06
				528.2	1400.28	1.09161e+06	1.21154e+06	722281	1.55981e+06	626686	1.41119e+06	413356	1.74555e+06	2.91608e+06	3.63471e+06	1.24466e+06	9.18421e+06	609863	1.9461e+06	5.04065e+06	5.5049e+06	4.35408e+06
				534.337	1400.28	1.03577e+07	1.2143e+07	5.86446e+06	1.30774e+07	1.16523e+07	1.06172e+07	5.17217e+06	1.24084e+07	1.43678e+07	2.17436e+07	9.82993e+06	2.59303e+07	7.59436e+06	1.67089e+07	1.84094e+07	2.06581e+07	2.43909e+07
				634.876	1400.11	1.59762e+07	1.73942e+07	1.24447e+07	1.67801e+07	1.67626e+07	3.75398e+07	4.88224e+06	6.28574e+06	5.24665e+06	6.59982e+06	1.9814e+06	6.58695e+06	1.32164e+07	1.29735e+07	9.09328e+06	5.69389e+06	5.7836e+06
		PA(17:0/14:1(9Z))	9.64208	633.455	1400.08	4.67716e+06	3.9405e+06	2.44523e+06	3.17017e+06	3.10659e+06	4.1778e+06	2.27681e+06	4.42502e+06	4.56276e+06	5.31374e+06	1.91362e+06	6.21337e+06	5.14818e+06	7.13763e+06	4.36407e+06	5.73841e+06	4.70183e+06
				757.391	1399.79	2.24882e+07	1.44961e+07	1.85655e+07	3.6502e+07	2.05414e+07	2.46672e+07	1.78758e+07	4.24352e+07	2.37166e+07	2.90184e+07	9.77789e+06	2.61004e+07	2.02975e+07	2.4367e+07	2.8362e+07	2.8518e+07	2.70129e+07
				875.737	1399.57	2.64347e+07	3.08496e+07	2.20321e+07	2.74832e+07	2.70549e+07	3.28096e+07	4.93259e+07	5.44185e+07	4.69082e+07	4.01773e+07	2.02215e+07	4.23728e+07	5.33496e+07	3.60816e+07	4.70271e+07	3.99491e+07	4.0684e+07
				922.786	1399.57	167177	0	809234	250878	363813	239266	1.25686e+07	5.01911e+06	5.5468e+06	210946	257798	0	539006	1.02227e+06	767950	1.51339e+06	620214
				944.717	1399.57	3.61205e+06	3.10413e+06	1.13098e+07	9.79108e+06	5.56821e+06	1.10451e+07	2.66485e+07	1.6541e+07	1.6799e+07	7.07043e+06	2.9193e+06	4.31806e+06	1.95655e+06	1.21751e+07	1.07148e+07	1.06968e+07	9.04856e+06
				995.729	1399.57	548812	193835	5.76621e+06	2.90119e+06	6.81698e+06	4.91207e+06	7.77974e+06	1.37082e+07	1.28326e+07	2.51247e+06	983241	1.4187e+06	324975	4.85358e+06	5.82035e+06	5.66981e+06	3.44442e+06
				996.733	1399.57	0	0	3.52507e+06	1.64588e+06	4.06356e+06	3.56479e+06	1.43956e+07	9.66975e+06	7.97333e+06	736071	192202	0	0	2.71625e+06	2.25835e+06	2.47785e+06	1.64082e+06
		Anhydroeschscholtzxanthin	-24.0313	531.386	1399.53	7.6984e+07	4.11128e+07	26692023	2.5968e+07	2.24853e+07	2.43621e+07	1.79959e+07	2.58325e+07	2.28804e+07	1.94486e+07	8.21216e+06	2.47133e+07	2.65486e+07	4.83678e+07	2.14553e+07	2.23938e+07	2.5376e+07
				943.713	1399.52	6.88417e+06	4.23337e+06	9.92439e+06	1.36741e+07	8.84635e+06	1.61717e+07	4.83371e+07	2.65261e+07	2.36562e+07	1.07506e+07	4.24014e+06	7.31563e+06	6.27962e+06	1.9961e+07	1.96119e+07	1.79681e+07	1.38212e+07
				727.383	1399.47	6.59792e+07	5.38998e+07	6.34598e+07	5.87914e+07	5.38984e+07	6.41477e+07	7.6541e+07	9.32906e+07	7.51784e+07	7.20776e+07	1.92835e+07	8.43543e+07	8.32301e+07	6.88235e+07	8.89971e+07	7.43868e+07	6.03106e+07
				928.743	1399.35	8.22987e+07	6.57371e+07	2.14484e+08	1.52023e+08	2.37819e+08	2.12651e+08	6.4599e+08	3.51892e+08	3.67773e+08	1.09186e+08	45801344	7.15493e+07	1.23688e+08	202636002	1.91037e+08	1.65332e+08	1.3951e+08
				1131.7	1399.35	0	0	324030	0	1.36663e+06	438650	5.39562e+06	2.20557e+06	1.55743e+06	188973	140579	0	0	276333	320681	403215	272904
				1105.69	1399.35	350204	0	1.61641e+06	978002	2.42358e+06	2.79932e+06	7.04918e+06	4.09029e+06	4.70318e+06	693321	223608	299106	0	1.63007e+06	1.49445e+06	1.01192e+06	227768
				986.701	1398.99	0	0	2.40907e+06	938338	1.84834e+06	2.2829e+06	1.03142e+07	8.63164e+06	8.10939e+06	1.7912e+06	1.1687e+06	2.90034e+06	0	2.06436e+06	2.49244e+06	2.73991e+06	2.72474e+06
				904.735	1398.96	2.71078e+07	2.87208e+07	4.06471e+07	3.19071e+07	6.27393e+07	4.54703e+07	8.20574e+07	5.11178e+07	5.18252e+07	2.49407e+07	9.65103e+06	2.85898e+07	8.59673e+07	3.81024e+07	3.96585e+07	3.12523e+07	3.01924e+07
				987.707	1398.96	154682	0	795605	263779	1.08525e+06	1.28467e+06	4.64594e+06	4.52867e+06	4.38272e+06	496097	486616	653721	0	1.94979e+06	2.24916e+06	2.02965e+06	2.3521e+06
				1782.46	1398.94	200605	419121	4.25209e+06	939361	5.40214e+06	2.63552e+06	1.3612e+07	9.44908e+06	8.11928e+06	234873	124978	0	0	2.23025e+06	885218	1.01464e+06	1.01906e+06
		LacCer(d18:1/20:0)	18.1233	918.704	1398.93	7.18881e+06	6.61241e+06	2.3569e+07	1.58537e+07	1.13146e+07	1.92817e+07	4.03531e+07	2.49418e+07	2.59819e+07	9.53019e+06	5.03242e+06	1.08928e+07	5.05336e+06	1.6654e+07	16825744	1.54982e+07	1.33328e+07
				1329.1	1398.93	2.01621e+06	2.51412e+06	5.50302e+06	5.62652e+06	6.29808e+06	5.8807e+06	7.5036e+06	7.35658e+06	6.13401e+06	2.03863e+06	1.5017e+06	3.11169e+06	271523	6.68153e+06	6.19005e+06	5.55639e+06	3.90918e+06
				1780.47	1398.93	711477	0	2.9412e+06	2.35282e+06	5.77992e+06	4.77606e+06	1.60366e+07	8.03694e+06	8.33804e+06	214576	254655	272895	0	1.98847e+06	3.20105e+06	875681	576663
				896.768	1398.92	854737	262164	1.94436e+06	2.58548e+06	1.13584e+06	4.27608e+06	1.92464e+07	10279059	1.12251e+07	1.17984e+06	491010	1.31018e+06	954995	3.82649e+06	4.03052e+06	4.1261e+06	1.82702e+06
				969.711	1398.91	4.5327e+06	3.0026e+06	1.50229e+07	9.00655e+06	1.44932e+07	1.23405e+07	3.45339e+07	2.45968e+07	2.29042e+07	4.48929e+06	3.42659e+06	5.87625e+06	2.17859e+06	9.14924e+06	8.68074e+06	9.57672e+06	7.87854e+06
				1781.46	1398.91	337156	0	6.49841e+06	2.89922e+06	7.7231e+06	4.64878e+06	2.05643e+07	9.66058e+06	1.01728e+07	770260	606819	497607	0	2.92828e+06	2.63373e+06	1.69145e+06	1.89463e+06
				970.714	1398.91	2.24824e+06	1.17544e+06	9.90587e+06	5.00236e+06	9.03753e+06	7.60453e+06	2.19457e+07	1.60976e+07	1.5446e+07	2.86249e+06	1.65244e+06	3.15547e+06	1.31882e+06	5.79879e+06	6.43711e+06	5.47652e+06	5.0677e+06
				902.727	1398.9	2.0608e+08	1.57305e+08	4.29721e+08	3.45784e+08	3.83774e+08	4.31735e+08	9.01394e+08	5.63329e+08	5.49536e+08	1.69059e+08	9.72967e+07	1.86982e+08	2.28647e+08	3.54672e+08	3.11252e+08	2.84099e+08	2.43713e+08
				1012.72	1398.9	0	0	371731	255347	96779.2	226663	7.96698e+06	3.78801e+06	1.90279e+06	193144	84078.4	0	0	730039	191158	1.03952e+06	187352
				1328.1	1398.9	3.36512e+06	2.77743e+06	5.87392e+06	6.90878e+06	6.87064e+06	7.38699e+06	7.51167e+06	6.89314e+06	7.14643e+06	3.36384e+06	1.30842e+06	3.76492e+06	0	6.63449e+06	6.26477e+06	4.83014e+06	4.63969e+06
				917.701	1398.82	1.24522e+07	9.94598e+06	3.63624e+07	2.42079e+07	1.80207e+07	2.86295e+07	5.84826e+07	4.03774e+07	4.28901e+07	1.42706e+07	7.44731e+06	1.47388e+07	7.25516e+06	2.6806e+07	2.54738e+07	2.38366e+07	1.85369e+07
				566.888	1398.8	1.88769e+07	2.45515e+07	1.25404e+07	1.87573e+07	2.03917e+07	1.24549e+07	6.27921e+06	8.27675e+06	5.75807e+06	7.74094e+06	2.47104e+06	8.43179e+06	1.93192e+07	1.51379e+07	8.41456e+06	7.24303e+06	5.37326e+06
				400.311	1398.27	1.55945e+07	1.3247e+07	7.6916e+06	1.0076e+07	4.145e+06	8.46796e+06	5.02679e+06	4.35401e+06	5.74564e+06	5.15079e+06	1.45236e+06	5.37478e+06	1.9586e+07	7.29457e+06	6.07566e+06	4.38818e+06	4.87305e+06
				311.255	1398.02	1.67529e+07	1.65529e+07	4.94952e+06	9.67138e+06	6.75466e+06	6.28899e+06	2.53855e+06	3.05243e+06	3.26271e+06	4.67505e+06	2.23572e+06	5.57907e+06	1.21339e+07	7.38637e+06	5.323e+06	4.81879e+06	4.16041e+06
		N-palmitoyl histidine	-14.1853	394.301	1397.7	1.58239e+08	1.70538e+08	7.14974e+07	1.56838e+08	107705355	1.56735e+08	1.33024e+08	1.62558e+08	1.57381e+08	1.81722e+08	9.40663e+07	1.79455e+08	6.69282e+07	3.1365e+08	1.95542e+08	1.88524e+08	1.80681e+08
				800.682	1397.58	6.48264e+06	7.25429e+06	1.58465e+06	4.96583e+06	5.68526e+06	1.57842e+07	1.34784e+06	5.76759e+06	4.42903e+06	5.76636e+06	2.6516e+06	6.37722e+06	3.76761e+08	5.792e+06	6.08143e+06	5.33672e+06	5.72637e+06
				369.185	1397.52	1.08437e+08	1.10998e+08	107600736	9.77077e+07	9.93513e+07	1.29029e+08	1.08815e+08	1.41519e+08	1.49852e+08	9.8741e+07	4.8631e+07	1.02363e+08	8.27728e+07	1.20883e+08	1.14442e+08	9.9226e+07	1.24375e+08
				1378.38	1397.29	4.22522e+06	3.22231e+06	3.79939e+06	1.42299e+06	1.9392e+06	1.16549e+06	1.42704e+06	5.22249e+06	512884	996076	0	574626	264454	200486	0	0	0
				1375.39	1397.23	2.61701e+06	2.01051e+06	2.69388e+06	1.13522e+06	1.15077e+06	651915	281742	3.6637e+06	570247	1.26861e+06	180975	681926	281618	189238	261734	0	0
				355.17	1397	1.3805e+07	1.30973e+07	7.04681e+06	1.2705e+07	1.23776e+07	1.16201e+07	1.3019e+07	1.22689e+07	1.1379e+07	1.21449e+07	1.16638e+07	1.48563e+07	1.45571e+07	1.22937e+07	1.21749e+07	1.28187e+07	1.10737e+07
				437.236	1396.95	4.94419e+07	4.01129e+07	4.30934e+07	5.01213e+07	4.96155e+07	5.81275e+07	5.15577e+07	5.58144e+07	5.81636e+07	5.88037e+07	1.9288e+07	7.96143e+07	4.14858e+07	5.71512e+07	6.61193e+07	5.87131e+07	7.19592e+07
		7,8-Didehydroastaxanthin	4.09137	595.381	1396.8	4.83989e+07	4.71779e+07	5.45505e+07	4.82574e+07	3.65823e+07	4.81769e+07	6.22313e+07	1.51902e+08	5.58685e+07	6.99887e+07	4.34149e+07	6.3551e+07	3.31102e+07	5.50546e+07	6.52836e+07	6.49363e+07	6.2428e+07
				551.356	1396.71	137355082	6.36636e+07	7.35754e+07	4.65623e+07	6.13394e+07	7.68983e+07	6.32255e+07	1.39484e+08	7.00837e+07	6.13384e+07	2.38399e+07	1.09358e+08	4.07086e+07	7.388e+07	6.18266e+07	8.63441e+07	8.45487e+07
				1377.38	1396.71	4.8888e+06	3.91816e+06	5.33993e+06	2.31138e+06	2.87161e+06	1.02987e+06	1.96618e+06	5.50702e+06	1.67596e+06	1.92205e+06	0	266239	384662	0	0	0	0
				954.759	1396.7	1.08453e+07	1.07523e+07	4.40216e+07	3.23614e+07	3.27601e+07	4.36832e+07	2.01419e+08	8.7098e+07	6.86894e+07	1.96771e+07	1.18073e+07	7.12116e+06	2.77103e+07	5.60397e+07	4.92276e+07	4.61182e+07	4.00277e+07
				1376.38	1396.7	4.74911e+06	3.9389e+06	5.34929e+06	1.98441e+06	1.96384e+06	1.37749e+06	2.12148e+06	4.58389e+06	764265	1.80104e+06	171339	767731	0	428475	0	180165	0
				443.222	1396.68	1.64713e+08	1.43511e+08	1.22743e+08	1.72549e+08	1.11094e+08	1.77408e+08	162125841	1.78213e+08	1.59731e+08	1.55924e+08	7.67631e+07	1.78381e+08	1.51834e+08	1.81985e+08	1.95888e+08	1.69204e+08	1.77645e+08
		TG(20:3(8Z,11Z,14Z)/20:4(5Z,8Z,11Z,14Z)/20:4(5Z,8Z,11Z,14Z))[iso3]	-2.70372	953.757	1396.64	1.97688e+07	1.72396e+07	4.48406e+07	3.24914e+07	5.8607e+07	5.96084e+07	2.98084e+08	1.29535e+08	9.79193e+07	3.02103e+07	1.72809e+07	1.43664e+07	3.99268e+07	8.58299e+07	6.52147e+07	6.67104e+07	5.527e+07
		bacteriohopane-,32,33,34-triol-35-cyclitolguanine	-6.9217	750.557	1396.29	1.68613e+07	9.10517e+06	8.44632e+06	1.41354e+07	8.94317e+06	1.29354e+07	1.52546e+07	1.75949e+07	1.02003e+07	1.42711e+07	9.8824e+06	3.7959e+07	7.16e+06	3.75083e+07	1.29251e+07	2.32026e+07	2.80005e+07
				243.942	1395.99	6.23004e+07	23623310	1.77669e+07	3.06454e+07	2.3334e+07	2.85363e+07	2.04022e+07	2.39781e+07	2.11651e+07	3.16947e+07	1.90966e+07	3.49714e+07	2.28743e+07	2.75413e+07	3.41894e+07	2.20464e+07	4.4655e+07
				326.163	1395.82	1.07962e+07	9.79724e+06	7.73121e+06	1.16263e+07	7.17292e+06	8.01234e+06	1.13659e+07	1.10996e+07	1.03729e+07	8.08516e+06	4.86731e+06	1.41959e+07	1.18017e+07	9.26501e+06	1.10832e+07	7.37898e+06	9.19101e+06
				685.435	1395.72	2.11684e+07	1.8171e+07	9.28089e+06	1.5826e+07	1.4543e+07	1.59849e+07	1.01243e+07	2.96936e+07	2.36755e+07	2.32834e+07	3.18496e+07	1.63544e+07	1.94556e+07	1.79574e+07	2.52327e+07	1.89755e+07	1.19136e+07
		9-deoxy-9-methylene-16,16-dimethyl -PGE2	-7.84713	379.281	1395.66	8.6783e+06	8.57106e+06	5.36311e+06	8.05916e+06	1.09809e+07	8.10528e+06	1.09152e+07	1.04606e+07	7.97655e+06	1.30113e+07	5.60214e+06	1.25805e+07	7.56072e+06	1.09802e+07	1.09957e+07	1.04679e+07	1.04542e+07
				1075.31	1395.49	6.73308e+06	5.74969e+06	2.95556e+06	2.26062e+06	2.61532e+06	2.25319e+06	245710	3.17981e+06	1.34125e+06	3.16509e+06	446415	2.24166e+06	2.97529e+06	1.61532e+06	2.23888e+06	1.4414e+06	1.63435e+06
				301.141	1395.48	6.71917e+07	5.60026e+07	2.29982e+07	3.71089e+07	2.17201e+07	2.29853e+07	1.79108e+07	1.66227e+07	1.71962e+07	2.24759e+07	1.60119e+07	2.41392e+07	7.82057e+07	2.59087e+07	23474391	2.15485e+07	1.76131e+07
				1021.74	1395.4	0	0	259068	0	209758	0	5.13546e+06	1.34786e+06	1.86312e+06	0	0	0	0	206612	244536	257559	204954
				1076.3	1395.27	3.80624e+06	2.93994e+06	1.52673e+06	1.4847e+06	1.85226e+06	1.42221e+06	475953	1.61035e+06	669659	1.65967e+06	0	1.22117e+06	4.18149e+06	875754	1.30685e+06	882016	185281
		TG(17:2(9Z,12Z)/20:4(5Z,8Z,11Z,14Z)/20:4(5Z,8Z,11Z,14Z))[iso3]	-3.06638	913.725	1395.2	1.27763e+06	671208	6.28282e+06	4.0625e+06	1.11839e+07	6.27116e+06	1.69682e+07	1.67406e+07	1.1195e+07	848244	951697	1.29386e+06	257339	6.34752e+06	6.59984e+06	5.31721e+06	2.72646e+06
		(24R)-1alpha,24,25-trihydroxy-22-oxavitamin D3 / (24R)-1alpha,24,25-trihydroxy-22-oxacholecalciferol	-6.85328	435.308	1395.17	9.73024e+06	1.11604e+07	5.40733e+06	9.98354e+06	7.45074e+06	9.96861e+06	6.9741e+06	1.02607e+07	1.64797e+07	1.0666e+07	7.37056e+06	1.15169e+07	1.2582e+07	1.16015e+07	1.08691e+07	1.08467e+07	1.10297e+07
				649.448	1395.08	7.35653e+06	6.02767e+06	6.32734e+06	5.65446e+06	4.583e+06	5.31386e+06	4.35047e+06	5.85549e+06	8.22406e+06	5.72664e+06	2.29058e+06	8.96938e+06	1.17646e+07	6.19696e+06	7.13426e+06	1.00111e+07	4.45845e+06
		Methylmalonylcarnitine	21.1191	262.134	1395.06	6.32971e+07	6.39114e+07	6.11452e+07	5.82239e+07	6.34277e+07	6.95644e+07	7.83538e+07	9.07822e+07	8.43209e+07	6.47281e+07	4.0805e+07	128920328	6.05133e+07	7.62175e+07	7.97762e+07	8.21008e+07	7.82537e+07
				1074.3	1395.06	6.59723e+06	6.38073e+06	3.37568e+06	3.26029e+06	2.74321e+06	2.81924e+06	540916	2.64686e+06	1.25535e+06	3.37198e+06	405509	2.68043e+06	8.92248e+06	2.35187e+06	2.22981e+06	1.74205e+06	786712
				1073.3	1395.03	6.76689e+06	5.10761e+06	3.10859e+06	3.61031e+06	2.76781e+06	3.11579e+06	1.10869e+06	2.20753e+06	1.30669e+06	2.85991e+06	472368	1.03618e+06	4.37615e+06	1.7464e+06	1.62789e+06	1.64285e+06	1.43866e+06
				337.235	1395.02	1.39828e+07	1.36232e+07	7.46791e+06	1.33884e+07	1.12178e+07	9.98176e+06	1.1878e+07	1.3274e+07	1.54394e+07	1.49024e+07	1.24419e+07	1.6957e+07	6.82337e+06	1.13361e+07	2.00203e+07	1.70939e+07	1.66479e+07
				914.728	1395	196293	347439	3.36542e+06	2.01456e+06	6.07609e+06	4.19698e+06	1.31693e+07	1.03777e+07	6.25965e+06	383024	320022	312886	711803	3.90565e+06	2.96612e+06	3.50351e+06	2.64887e+06
		PS(O-18:0/17:0)	-8.64204	764.573	1394.98	1.0739e+07	1.07475e+07	6.87213e+06	2.31499e+07	11334361	10362667	1.24966e+07	2.26335e+07	3.91928e+07	1.65093e+07	1.24418e+07	1.40808e+07	6.25659e+06	4.29157e+07	1.55131e+07	1.86973e+07	1.83905e+07
		Acevaltrate	-16.5899	481.199	1394.94	3.59492e+07	4.66031e+07	2.66051e+07	3.92934e+07	4.45313e+07	4.18931e+07	4.98243e+07	2.92546e+07	39652087	3.59922e+07	2.37652e+07	4.71094e+07	4.55789e+07	4.35712e+07	5.43347e+07	4.13932e+07	4.00019e+07
				173.078	1394.82	8.81782e+07	8.32124e+07	4.98614e+07	1.06572e+08	7.70505e+07	9.40013e+07	7.38208e+07	7.18884e+07	8.80845e+07	6.85431e+07	1.00053e+08	1.55397e+08	5.37418e+07	5.65834e+07	7.91248e+07	6.81327e+07	1.35397e+08
				1414.36	1394.4	3.59683e+06	3.13276e+06	5.17176e+06	2.55632e+06	2.40735e+06	376478	0	4.21645e+06	179949	636956	0	584891	0	710745	216598	756039	455020
				216.922	1394.3	1.99226e+07	1.52211e+07	9.10357e+06	1.14088e+07	7.22924e+06	5.70028e+06	6.22717e+06	7.68883e+06	6.88292e+06	9.99168e+06	1.37464e+07	1.25893e+07	1.54822e+07	1.05881e+07	1.01277e+07	1.05628e+07	1.36587e+07
		Digitoxigenin	-7.07124	375.25	1394.3	8.6535e+06	7.59786e+06	5.24767e+06	8.23402e+06	5.27025e+06	1.10936e+07	4.19232e+06	1.03306e+07	8.43997e+06	6.33669e+06	5.99346e+06	8.23422e+06	7.7781e+06	7.63435e+06	7.22543e+06	1.1653e+07	6.86965e+06
				583.88	1394.3	1.46612e+07	1.30711e+07	9.5497e+06	1.63803e+07	1.05592e+07	9.76433e+06	1.1771e+07	9.77045e+06	1.05693e+07	9.85228e+06	6.49917e+06	1.42605e+07	1.09681e+07	1.72472e+07	1.49731e+07	1.33956e+07	1.12933e+07
				890.73	1394.19	1.15476e+06	901423	4.57139e+06	2.25504e+06	9.04846e+06	9.81675e+06	2.05057e+07	1.82006e+07	1.20662e+07	1.36653e+06	1.57469e+06	701669	1.1873e+07	6.92053e+06	7.01289e+06	4.99503e+06	4.78385e+06
				1401.38	1394.16	2.06762e+06	1.04619e+06	2.48522e+06	706842	671300	203864	0	2.12155e+06	0	151820	0	175489	0	0	236618	0	0
				218.108	1394.05	1.85615e+07	2.92858e+07	1.05524e+07	2.04497e+07	1.93374e+07	1.65993e+07	2.17326e+07	2.07293e+07	2.1734e+07	1.82648e+07	1.1353e+07	2.31321e+07	1.85272e+07	2.33237e+07	5.61548e+07	2.72156e+07	1.9942e+07
				267.185	1394.05	1.97329e+08	2.84888e+08	1.56284e+08	3.0106e+08	1.85612e+08	2.45798e+08	2.16486e+08	1.88385e+08	1.55046e+08	2.73954e+08	3.32626e+08	5.66702e+08	5.4041e+07	2.2818e+08	3.52541e+08	6.02915e+08	2.29698e+08
				1398.39	1393.78	1.56372e+07	9.96794e+06	1.9502e+07	1.01325e+07	1.02809e+07	5.07721e+06	4.01188e+06	1.33515e+07	3.62848e+06	4.58238e+06	393302	4.25928e+06	242112	4.70033e+06	2.95696e+06	2.54217e+06	3.08227e+06
		TG(17:2(9Z,12Z)/18:3(9Z,12Z,15Z)/20:3(8Z,11Z,14Z))[iso6]	-5.01412	889.724	1393.75	2.87451e+06	2.73175e+06	1.08311e+07	4.96461e+06	1.54864e+07	1.513e+07	3.36251e+07	3.0915e+07	1.54356e+07	3.81256e+06	1.77405e+06	1.4298e+06	2.41368e+07	1.29394e+07	9.58593e+06	1.07317e+07	6.92061e+06
				1413.36	1393.7	4.53786e+06	3.93095e+06	4.71589e+06	3.03259e+06	3.14154e+06	1.97802e+06	884839	4.91385e+06	1.11531e+06	1.48325e+06	0	838481	0	1.2648e+06	1.00858e+06	1.19009e+06	185182
				1415.36	1393.7	2.29128e+06	922195	3.17335e+06	1.75808e+06	553604	273233	0	1.56487e+06	0	521088	0	565219	0	0	244714	0	0
				1396.39	1393.69	2.04827e+07	1.36473e+07	2.25772e+07	1.32833e+07	1.24895e+07	6.88363e+06	4.02035e+06	1.8732e+07	4.69751e+06	6.51476e+06	345308	6.11151e+06	1.17234e+06	5.22327e+06	6.00267e+06	4.31474e+06	3763210
				1395.39	1393.67	1.54093e+07	9.19016e+06	1.64994e+07	8.62342e+06	8.69836e+06	3.99644e+06	2.95025e+06	1.07787e+07	2.44057e+06	4.5357e+06	410200	4.55585e+06	657294	4.88366e+06	4.23247e+06	2.62613e+06	3.18477e+06
				1411.36	1393.67	3.74871e+06	2.61942e+06	3.47224e+06	2.10173e+06	2.23002e+06	656496	279481	3.31031e+06	209095	755658	0	221924	0	264732	0	0	0
				1412.36	1393.67	4.0198e+06	2.63759e+06	5.75386e+06	3.12109e+06	2.41072e+06	1.84868e+06	833144	3.46528e+06	479410	896152	0	1.01096e+06	0	1.73762e+06	898994	285869	408649
				1400.39	1393.66	5.19662e+06	3.55767e+06	5.93715e+06	2.86366e+06	2.87877e+06	905179	0	4.24702e+06	436384	880495	0	223651	0	1.1641e+06	1.02681e+06	769553	669690
				158.964	1393.65	36402590	3.31587e+07	2.05101e+07	3.12788e+07	2.04129e+07	2.09922e+07	1.24327e+07	1.4859e+07	1.5184e+07	1.6045e+07	1.03094e+07	1.98624e+07	2.85473e+07	2.66609e+07	1.86308e+07	1.70249e+07	1.49645e+07
				1397.38	1393.63	2.21706e+07	1.43139e+07	2.32382e+07	1.4487e+07	1.35167e+07	6.50835e+06	5.19863e+06	1.80914e+07	4.1866e+06	5.2142e+06	654149	5.46636e+06	1.40989e+06	6.40761e+06	6.31059e+06	4.0681e+06	4.27073e+06
				420.28	1393.61	5.7952e+06	6.12116e+06	2.94424e+06	6.50996e+06	4.47097e+06	6.07956e+06	5.82481e+06	8.81497e+06	5.74052e+06	7.69102e+06	3.47098e+06	7.07601e+06	3.96991e+06	7.30033e+06	5.67645e+06	7.77204e+06	5.75222e+06
				1399.39	1393.55	8.49615e+06	5.92901e+06	9.44886e+06	5.82628e+06	5.79513e+06	2.3255e+06	1.62815e+06	8.03615e+06	1.8435e+06	3.68102e+06	521765	2.32123e+06	0	3.25415e+06	1.94239e+06	792543	1.43277e+06
		PE-Cer(d14:2(4E,6E)/16:0(2OH))	-8.58905	619.439	1393.55	2.48225e+07	17777480	1.09434e+07	1.57846e+07	1.05411e+07	9.53322e+06	1.31004e+07	1.12334e+07	1.21248e+07	1.25617e+07	8.53833e+06	1.19079e+07	1.40437e+07	1.89939e+07	1.35864e+07	1.31253e+07	1.246e+07
		Cucurbitacin P	-6.00924	521.344	1393.45	3.25838e+06	4.03634e+06	2.63644e+06	4.33212e+06	3.37613e+06	4.71852e+06	5.46911e+06	4.97345e+06	4.37955e+06	4.87489e+06	2.77788e+06	4.17978e+06	2.79643e+06	4.75273e+06	5.36342e+06	3.99639e+06	4.39796e+06
				362.926	1393.19	2.69891e+07	2.52228e+07	2.43508e+07	2.90189e+07	3.01844e+07	3.23209e+07	1.9048e+07	1.61983e+07	1.95783e+07	2.21064e+07	1.29982e+07	2.41891e+07	3.18143e+07	3.38329e+07	2.72059e+07	2.15612e+07	2.04108e+07
		Teasterone	-4.75978	449.36	1393.05	3344488548	2607362389	2670111876	2326238431	3462516404	3352509572	2226760810	3829381355	2783182871	3805930426	1916004711	2233746344	2453357546	3691709625	3763749231	5002112233	4245625415
				850.696	1392.99	1.81736e+06	783883	4.10336e+06	3.95373e+06	1.27446e+07	9.44007e+06	1.59943e+07	9.34275e+06	9.06594e+06	1.3215e+06	2.0595e+06	1.05534e+06	1.4408e+07	6.59819e+06	6.1525e+06	4.09822e+06	7.1888e+06
		GlcCer(d18:1/16:0)	0.0251027	700.572	1392.98	8.52769e+06	1.42405e+07	5.61744e+06	6.01489e+06	5.81376e+06	7.39905e+06	1.91157e+06	5.16079e+06	2.04545e+06	7.8685e+06	1.3987e+06	5.63546e+06	1.41428e+06	3.49855e+06	4.28654e+06	2.64226e+06	3.36283e+06
		PG(O-20:0/22:0)	1.34678	849.695	1392.98	5.07339e+06	4.65908e+06	6.82865e+06	7.10206e+06	2.33878e+07	2.66062e+07	2.83616e+07	1.78437e+07	1.83841e+07	2.5083e+06	3.87457e+06	3.1162e+06	1.62171e+07	1.27988e+07	1.10807e+07	8.84406e+06	9.00898e+06
				715.543	1392.83	2.342e+06	3.87775e+06	1.71257e+06	1.42998e+06	2.03567e+06	2.01205e+06	203426	1.01602e+06	1.01614e+06	3.51631e+06	369771	1.72721e+06	0	885319	1.20786e+06	1.33964e+06	428411
				699.569	1392.82	2.02795e+07	3.01388e+07	1.21124e+07	1.19764e+07	1.35913e+07	1.67062e+07	4.22995e+06	1.1571e+07	6.61049e+06	16122705	4.33601e+06	1.20685e+07	5.64415e+06	9.00394e+06	7.49134e+06	6.85949e+06	6.25044e+06
				217.105	1392.8	1.77192e+08	2.62334e+08	2.0593e+08	3.2785e+08	218335412	1.86144e+08	230118610	2.27967e+08	2.76575e+08	277851868	3.85837e+08	2.38713e+08	3.4529e+08	3.59663e+08	2.42753e+08	2.37183e+08	3.26324e+08
		TG(18:3(9Z,12Z,15Z)/18:3(9Z,12Z,15Z)/20:4(5Z,8Z,11Z,14Z))[iso3]	-1.67274	899.711	1392.67	2.2955e+06	1.79835e+06	5.18714e+06	5.83151e+06	1.47643e+07	9.63731e+06	1.89218e+07	1.66034e+07	1.12506e+07	1.30243e+06	1.84383e+06	2.10676e+06	0	9.47971e+06	3.00725e+06	2.46335e+06	3.10311e+06
		PGF1beta	-6.76892	357.261	1392.55	6.307e+07	3.60455e+07	1.86473e+07	2.57624e+07	1.37713e+07	2.04133e+07	1.02135e+07	1.06822e+07	1.05441e+07	1.07481e+07	6.43235e+06	1.08108e+07	2.75121e+07	1.76077e+07	1.39961e+07	1.0936e+07	8.50836e+06
				393.297	1392.44	476637372	9.14552e+08	2.33151e+08	3.98617e+08	3.42623e+08	4.39589e+08	3.77482e+08	4.1812e+08	3.6167e+08	4.64408e+08	3.23566e+08	5.49322e+08	2.79515e+08	501048769	7.21555e+08	4.35495e+08	5.2338e+08
		phylloquinone	19.6439	451.366	1392.4	1.15377e+08	1.14741e+08	120756198	1.36684e+08	1.52274e+08	1.13812e+08	1.17576e+08	1.84591e+08	1.40086e+08	180837736	1.01697e+08	1.18861e+08	1.30724e+08	1.65054e+08	2.70484e+08	179076575	1.53414e+08
				430.913	1392.36	4.50855e+07	3.59315e+07	3.57959e+07	5.70779e+07	3.64884e+07	4.66344e+07	3.9209e+07	2.3155e+07	2.18836e+07	2.73048e+07	5.5457e+07	2.92974e+07	4.67188e+07	45163089	3.0606e+07	3.11577e+07	2.65161e+07
		2,5-Dichloro-4-oxohex-2-enedioate	2.10857	226.951	1392.34	1.78866e+08	1.99468e+08	1.12338e+08	192093212	1.10106e+08	1.40477e+08	1.04439e+08	9.42797e+07	1.90016e+08	9.72112e+07	1.29678e+08	1.04679e+08	1.00815e+08	1.51197e+08	1.24778e+08	1.07377e+08	9.5342e+07
		TG(17:2(9Z,12Z)/18:2(9Z,12Z)/18:2(9Z,12Z))[iso3]	-13.4453	865.716	1392.33	567301	1.48517e+06	4.48697e+06	2.26765e+06	8.11048e+06	7.9239e+06	1.47539e+07	1.40976e+07	8.50788e+06	1.66406e+06	2.09479e+06	0	1.40213e+08	5.39424e+06	6.99509e+06	4.82754e+06	3.56494e+06
				565.371	1392.12	4.96967e+06	4.8353e+06	3.74267e+06	7.51083e+06	3.82398e+06	3.92353e+06	6.6115e+06	6.35316e+06	6.09866e+06	6.3691e+06	4.20027e+06	7.70465e+06	3.42541e+06	5.07787e+06	5.1846e+06	7.1106e+06	7.07261e+06
				864.715	1391.74	5.08645e+06	6.77463e+06	1.58301e+07	1.0225e+07	2.83645e+07	3.10386e+07	5.3966e+07	4.44602e+07	2.85261e+07	6.8187e+06	6.87887e+06	4.70336e+06	5.02961e+07	2.05099e+07	1.99704e+07	1.59057e+07	1.35854e+07
		TG(17:1(9Z)/18:3(9Z,12Z,15Z)/18:3(9Z,12Z,15Z))[iso3]	-3.84853	863.709	1391.66	8.9078e+06	1.29113e+07	2.6012e+07	1.90742e+07	4.8097e+07	4.86417e+07	9.22648e+07	7.70743e+07	4.9398e+07	1.4338e+07	1.16766e+07	9.26688e+06	9.38514e+07	3.46753e+07	3.28244e+07	2.84903e+07	2.45883e+07
				866.719	1391.66	0	191608	325506	0	1.41108e+06	373627	2.39243e+06	2.99103e+06	1.88585e+06	0	0	0	1.26037e+07	189674	494141	171118	241048
				1059.25	1391.53	1.24532e+07	1.20976e+07	7.75194e+06	4.2697e+06	6.80236e+06	2.92003e+06	633876	5.3195e+06	976587	3.9031e+06	1.56192e+06	958621	1.02514e+06	1.68925e+06	1.15475e+06	2.24109e+06	1.68538e+06
				169.136	1390.8	2.9548e+06	3.54705e+06	1.80886e+06	3.63238e+06	2.27058e+06	3.29692e+06	3.86996e+06	3.15271e+06	3.73264e+06	2.95546e+06	3.24534e+06	3.38378e+06	1.92549e+06	3.8097e+06	5.24646e+06	4.52475e+06	5.13438e+06
		N-(1,1-dimethyl-2-hydroxy-ethyl) arachidonoyl amine	-8.09842	376.318	1390.27	7.93415e+06	9.00336e+06	4.08102e+06	6.73188e+06	5.70712e+06	5.70319e+06	3.708e+06	4.62843e+06	4.37839e+06	5.82143e+06	5.05616e+06	7.40409e+06	1.02696e+07	7.57584e+06	7.09078e+06	5.35441e+06	6.07944e+06
				487.36	1390.13	5.1908e+07	4.08109e+07	3.849e+07	5.31945e+07	2.60424e+07	2.93081e+07	2.51669e+07	2.61726e+07	2.42908e+07	2.44561e+07	2.29143e+07	2.54125e+07	3.62068e+07	2.86111e+07	2.79857e+07	2.46408e+07	2.42131e+07
		TG(20:2(11Z,14Z)/20:4(5Z,8Z,11Z,14Z)/20:4(5Z,8Z,11Z,14Z))[iso3]	-17.0838	955.759	1389.89	5.63968e+07	4.38728e+07	3.92779e+07	6.50815e+07	6.3063e+07	8.98763e+07	9.38847e+07	2.86289e+07	7.59941e+07	9.39202e+07	3.3145e+07	4.58126e+07	5.76192e+07	4.94423e+07	6.58785e+07	9.76994e+07	9.17081e+07
				957.765	1389.72	7.05461e+06	1.01882e+07	5.25595e+06	1.73206e+07	7.62447e+06	9.21359e+06	7.44053e+06	5.56746e+06	8.0142e+06	1.06381e+07	7.05571e+06	5.63967e+06	9.87614e+06	5.30542e+06	1.11862e+07	8.56359e+06	7.8335e+06
				956.762	1389.59	3.22585e+07	3.66765e+07	1.96427e+07	3.47104e+07	2.61862e+07	4.86034e+07	3.30939e+07	3.11986e+07	4.82198e+07	5.53372e+07	2.21657e+07	5.44088e+07	3.86601e+07	5.87731e+07	3.48588e+07	3.50986e+07	3.19991e+07
				498.901	1389.54	3.20143e+07	4.02012e+07	1.77976e+07	2.79027e+07	1.88094e+07	1.53394e+07	9.10478e+06	2.18322e+07	1.14515e+07	1.13494e+07	8.69484e+06	1.50462e+07	2.22546e+07	22555185	1.60507e+07	1.36476e+07	1.14978e+07
				350.187	1389.38	4.83638e+07	1.78914e+08	4.89386e+07	9.81898e+07	5.58477e+07	1.15963e+08	1.15987e+08	7.31393e+07	6.15923e+07	6.40063e+07	2.26742e+08	8.54237e+07	3.34481e+07	8.22532e+07	7.14998e+07	6.02493e+07	6.46841e+07
				275.146	1389.27	1.04336e+07	1.06401e+07	4.54723e+06	1.02237e+07	6.04421e+06	1.01275e+07	1.73211e+07	1.02549e+07	7.82839e+06	9.79316e+06	7.8353e+06	9.92528e+06	8.14607e+06	8.81683e+06	8.48233e+06	9.30318e+06	8.25671e+06
				957.762	1389.27	1.15138e+07	1.15443e+07	5.87412e+06	1.27214e+07	8.13178e+06	10452673	9.14239e+06	8.41962e+06	9.54786e+06	1.05614e+07	8.51803e+06	1.15975e+07	7.46348e+06	1.10886e+07	6.10868e+06	1.04676e+07	8.91385e+06
				444.226	1389.14	2.00316e+07	1.77864e+07	1.00684e+07	2.41135e+07	2.50158e+07	2.33851e+07	2.42852e+07	2.29459e+07	2.25838e+07	2.59974e+07	1.8538e+07	2.55813e+07	2.22895e+07	2.3251e+07	2.22258e+07	2.47972e+07	1.90996e+07
		bacteriohopane-,32,33,34-triol-35-(N-(9-cyclohexyl-nonanoyl))-glucosamine	6.91783	930.746	1388.85	7.55428e+07	8.054e+07	3.91247e+07	1.67006e+08	6.32002e+07	7.30515e+07	7.16266e+07	65409564	6.3096e+07	7.83179e+07	6.17485e+07	7.29203e+07	8.90801e+07	8.78958e+07	8.48448e+07	8.31505e+07	7.14863e+07
				931.75	1388.56	2.27147e+07	2.67859e+07	1.3084e+07	5.83195e+07	2.11429e+07	2.28398e+07	2.21615e+07	2.06518e+07	2.23848e+07	5.33534e+07	2.01463e+07	2.64341e+07	3.02485e+07	2.73726e+07	5.73249e+07	2.42798e+07	2.41446e+07
				905.731	1388.46	1.23542e+07	1.67063e+07	6.38796e+06	1.38673e+07	9.23366e+06	1.36095e+07	1.11524e+07	1.05233e+07	1.16915e+07	1.47903e+07	1.15267e+07	1.34378e+07	1.75131e+07	1.55974e+07	1.59396e+07	1.49683e+07	1.41164e+07
				978.765	1388.39	439959	0	9.76686e+06	7.38445e+06	1.89211e+07	6.48959e+06	6.33387e+07	2.05734e+07	2.35379e+07	3.4377e+06	1.94346e+06	0	3.89048e+06	1.30706e+07	9.64003e+06	8.17839e+06	7.67162e+06
		TG(20:4(5Z,8Z,11Z,14Z)/20:5(5Z,8Z,11Z,14Z,17Z)/22:3(10Z,13Z,16Z))[iso6]	-8.58037	979.766	1388.38	0	168988	3.24335e+06	1.16735e+06	5.41019e+06	1.68706e+06	2.52954e+07	9.77247e+06	7.64629e+06	454162	0	0	623106	3.59372e+06	2.75121e+06	2.60491e+06	1.02394e+06
				932.75	1388.34	5.70169e+06	9.15936e+06	2.88205e+06	5.60758e+06	2.96585e+06	5.63198e+06	4.35873e+06	4.54628e+06	4.11735e+06	8.42075e+06	4.02889e+06	6.53065e+06	8.08391e+06	1.12491e+07	6.89211e+06	5.3978e+06	6.62184e+06
		PC(5:0/5:0)	-18.1772	426.217	1387.96	1.84267e+07	1.92791e+07	8.77266e+06	2.08136e+07	1.8195e+07	1.84133e+07	1.84461e+07	1.99907e+07	1.77069e+07	2.01531e+07	1.29302e+07	1.96589e+07	2.73604e+07	2.90086e+07	2.16691e+07	2.5147e+07	2.19487e+07
		DAT(16:0/23:0(2Me[S],4Me[S]))	-9.66405	945.715	1387.95	5.45272e+06	5.98441e+06	3.40439e+06	7.04841e+06	4.69486e+06	6.33701e+06	8.80533e+06	6.60337e+06	6.2818e+06	8.45295e+06	6.07888e+06	9.29864e+06	6.10514e+06	7.86631e+06	7.60389e+06	6.85782e+06	1.22744e+07
				401.287	1387.88	2.76486e+07	2.25134e+07	8.82755e+06	2.04341e+07	1.09852e+07	1.48005e+07	5.42514e+06	8.77431e+06	6.52129e+06	9.94189e+06	7.40081e+06	7.22443e+06	4.82064e+07	1.57795e+07	9.02296e+06	8.77694e+06	6.1503e+06
		PC(17:1(10Z)/0:0)	-12.5457	508.333	1387.52	1.32624e+07	1.39162e+07	5.65526e+06	1.70793e+07	1.47889e+07	1.37293e+07	1.56641e+07	1.75635e+07	1.80958e+07	1.62422e+07	2.01524e+07	1.57075e+07	1.05192e+07	1.8763e+07	1.7466e+07	1.89306e+07	1.81711e+07
		TG(20:5(5Z,8Z,11Z,14Z,17Z)/20:5(5Z,8Z,11Z,14Z,17Z)/22:3(10Z,13Z,16Z))[iso3]	-1.53446	977.758	1387.34	842098	0	1.68995e+07	7.30151e+06	2.57512e+07	9.61333e+06	9.7056e+07	3.24949e+07	3.00062e+07	3.01372e+06	1.34646e+06	568038	6.76711e+06	1.75447e+07	1.3805e+07	1.17742e+07	8.02546e+06
				728.385	1387.29	1.75044e+07	1.82888e+07	1.27819e+07	2.0608e+07	2.05493e+07	1.73124e+07	2.13473e+07	2.86481e+07	2.28361e+07	2.02627e+07	1.50078e+07	2.41451e+07	1.84841e+07	2.44776e+07	2.53911e+07	2.51889e+07	2.31581e+07
				399.308	1387.25	5.63974e+07	5.57895e+07	4.75781e+07	4.406e+07	2.8954e+07	2.81081e+07	1.89195e+07	2.24119e+07	1.76824e+07	2.01326e+07	1.76147e+07	2.03916e+07	7.30167e+07	3.93514e+07	2.23494e+07	1.94786e+07	1.69804e+07
				758.395	1387.11	4.10881e+06	7.2195e+06	2.65533e+06	6.60682e+06	8.15411e+06	1.33475e+07	8.87044e+06	1.12537e+07	9.64576e+06	1.17348e+07	5.42218e+06	8.47667e+06	3.89313e+06	7.70531e+06	7.74381e+06	6.60887e+06	8.78398e+06
		TG(17:2(9Z,12Z)/17:2(9Z,12Z)/17:2(9Z,12Z))	-5.45164	837.692	1386.92	1.06734e+06	1.34437e+06	1.52133e+06	259561	3.27266e+06	7.02385e+06	6.1052e+06	6.08063e+06	3.01336e+06	446638	547269	657471	6.15669e+08	2.87573e+06	2.24367e+06	2.31489e+06	1.3492e+06
		N-palmitoyl tryptophan	17.8946	443.335	1386.78	3.74037e+07	3.63562e+07	2.77892e+07	3.35794e+07	2.98697e+07	2.79424e+07	1.94239e+07	2.09245e+07	1.69653e+07	2.66139e+07	1.71058e+07	1.69373e+07	5.7852e+07	7.25611e+07	2.05443e+07	1.74401e+07	1.76786e+07
				1460.4	1386.62	3.73323e+06	2.53935e+06	3.00176e+06	2.55617e+06	778263	0	0	865358	0	519994	0	398726	0	265449	563941	0	0
				1019.73	1386.38	0	0	2.43629e+06	1.21465e+06	3.06114e+06	2.30168e+06	1.43349e+07	6.50237e+06	4.31942e+06	438560	260580	0	0	1.87341e+06	1.4014e+06	1.61002e+06	1.36012e+06
				968.719	1386.3	1.54547e+06	984476	3.82858e+06	5.73217e+06	5.78481e+06	5.68348e+06	2.10851e+07	9.14807e+06	1.03929e+07	2.87701e+06	1.62124e+06	1.18412e+06	782594	5.80584e+06	5.62075e+06	4.61885e+06	3.83847e+06
				967.714	1386.29	3.33813e+06	1.67401e+06	6.13871e+06	7.85765e+06	1.09866e+07	1.00567e+07	2.79137e+07	1.66856e+07	1.34394e+07	3.20365e+06	3.35604e+06	3.50797e+06	939929	1.16988e+07	9.71268e+06	9.09803e+06	7.0126e+06
				954.752	1386.28	3.24343e+06	5.40465e+06	7.288e+06	1.10298e+07	1.12629e+07	9.882e+06	3.47761e+07	1.78669e+07	1.51787e+07	5.00099e+06	6.46668e+06	4.03679e+06	4.22674e+06	1.23211e+07	1.07778e+07	9.55946e+06	4.61243e+06
		TG(20:3(8Z,11Z,14Z)/20:4(5Z,8Z,11Z,14Z)/20:4(5Z,8Z,11Z,14Z))[iso3]	-14.0658	953.746	1386.23	1.80686e+07	1.41465e+07	3.04499e+07	3.65003e+07	5.14014e+07	4.0081e+07	1.47098e+08	7.07116e+07	6.20909e+07	2.07842e+07	1.67644e+07	1.56557e+07	2.57145e+07	4.14615e+07	3.59021e+07	3.37303e+07	2.87354e+07
		TG(20:4(5Z,8Z,11Z,14Z)/20:4(5Z,8Z,11Z,14Z)/20:4(5Z,8Z,11Z,14Z))	-3.56861	951.74	1386.2	6.11264e+07	4.83825e+07	1.25747e+08	1.37419e+08	2.18142e+08	1.66629e+08	5.95466e+08	3.06372e+08	245219030	6.97201e+07	5.89381e+07	5.6581e+07	9.9583e+07	1.74235e+08	1.45391e+08	1.35774e+08	1.08457e+08
				952.744	1386.2	4.02368e+07	3.27459e+07	8.55089e+07	8.86971e+07	1.43885e+08	1.02929e+08	3.8424e+08	2.02849e+08	1.56911e+08	4.77666e+07	3.92263e+07	3.68898e+07	6.94092e+07	1.20112e+08	9.9535e+07	9.28126e+07	7.17873e+07
				1459.4	1386.13	4.4555e+06	3.23269e+06	3.9825e+06	2.78116e+06	803206	349486	260449	1.52509e+06	493538	552629	183679	1.67839e+06	0	822751	0	429373	182959
		FMC-5(d18:1/24:1)	-3.2591	1020.73	1386.07	0	0	1.27806e+06	345758	2.17822e+06	1.41869e+06	7.24693e+06	3.40306e+06	2.73451e+06	203187	363764	0	0	1.10957e+06	926182	563957	967802
				1457.4	1385.81	2.98313e+06	2.29027e+06	2.71332e+06	1.61867e+06	124333	209727	0	499465	0	390573	0	456614	0	482778	264505	0	0
		Stoloniferone F	-7.31042	463.338	1385.64	9.80898e+07	1.10018e+08	7.04978e+07	1.00622e+08	1.49606e+08	1.02645e+08	9.3173e+07	1.08269e+08	9.83156e+07	8.38076e+07	9.29246e+07	1.01897e+08	1.33528e+08	177965221	1.04765e+08	8.73553e+07	1.61623e+08
		PA(12:0/17:1(9Z))	8.28376	605.423	1385.28	1.3999e+07	1.14857e+07	5.19818e+06	1.12466e+07	6.96778e+06	9.86334e+06	7.53644e+06	7.65857e+06	18654987	8.87413e+06	9.52701e+06	9.54262e+06	1.27403e+07	1.32762e+07	9.90368e+06	1.03654e+07	9.49452e+06
		Hexacosanedioic acid	-0.533968	427.378	1385.08	4.03596e+07	1.55334e+07	1.28571e+07	3.12309e+07	3.12238e+07	2.984e+07	3.61439e+07	2.74126e+07	3.41906e+07	4.0496e+07	3.23085e+07	4.22019e+07	3.40616e+07	4.86699e+07	5.42034e+07	2.93892e+07	3.09062e+07
				511.209	1384.69	8.99188e+06	6.33774e+06	6.87363e+06	8.31468e+06	7.5798e+06	7.95173e+06	1.23564e+07	7.15258e+06	8.15139e+06	1.41772e+07	7.91159e+06	8.70351e+06	1.13709e+07	1.01254e+07	9.76134e+06	1.15782e+07	8.04135e+06
				370.189	1384.67	1.35058e+07	2.00775e+07	9.52879e+06	1.67946e+07	1.20207e+07	1.61933e+07	2.04332e+07	1.72962e+07	1.708e+07	1.6658e+07	3.43397e+07	1.68567e+07	1.96472e+07	1.76686e+07	1.96004e+07	1.91306e+07	1.75716e+07
		FMC-6(d18:1/22:0(2-OH))	-12.1605	1010.7	1384.66	0	221351	1.08499e+06	391891	2.41561e+06	2.90086e+06	8.18313e+06	6.92888e+06	5.87391e+06	479900	789067	509233	0	1.94966e+06	1.09837e+06	3.07513e+06	1.39917e+06
				443.222	1384.48	3.2871e+08	1.49417e+08	9.79613e+07	1.3571e+08	2.95659e+08	1.78448e+08	2.19696e+08	2.35789e+08	216602250	2.034e+08	2.02644e+08	2.20851e+08	1.58794e+08	4.81814e+08	3.15224e+08	2.34055e+08	2.13027e+08
				920.771	1384.48	168606	0	2.01981e+06	2.00669e+06	1.67183e+06	2.35634e+06	1.56928e+07	9.93593e+06	6.95971e+06	714464	445712	243422	0	4.31987e+06	3.73898e+06	3.45032e+06	2.84857e+06
		2-deoxy-20-hydroxy-5alpha-ecdysone 3-acetate	-4.82398	507.329	1384.47	4.79259e+07	5.46533e+07	4.00138e+07	6.00055e+07	9.64605e+07	5.85984e+07	5.98012e+07	6.57772e+07	5.88198e+07	7.07799e+07	2.67016e+08	7.81437e+07	3.95787e+07	7.75564e+07	7.44694e+07	7.26434e+07	4.99127e+07
				941.701	1384.47	1.19738e+07	1.2903e+07	2.38202e+07	3.18812e+07	1.9268e+07	3.21803e+07	7.55885e+07	3.9299e+07	3.95368e+07	1.60689e+07	1.33743e+07	1.54312e+07	1.01262e+07	2.93129e+07	3.03312e+07	2.62866e+07	2.48001e+07
				926.727	1384.46	1.57702e+08	1.36696e+08	3.50171e+08	3.64736e+08	5.61735e+08	4.13835e+08	9.73207e+08	558579578	4.67789e+08	1.31325e+08	1.32303e+08	148991726	2.30329e+08	3.4064e+08	297110618	2.64642e+08	231469538
				928.736	1384.45	1.88929e+07	1.9798e+07	3.50296e+07	3.61579e+07	3.47806e+07	3.5654e+07	7.50118e+07	3.40818e+07	3.14657e+07	1.07567e+07	1.2013e+07	1.91581e+07	2.59902e+07	2.81803e+07	2.00698e+07	2.08007e+07	1.91111e+07
		TG(17:2(9Z,12Z)/20:2(11Z,14Z)/20:2(11Z,14Z))[iso3]	-17.1854	921.775	1384.44	0	0	1.2864e+06	647389	0	1.50351e+06	8.46706e+06	6.10281e+06	4.95361e+06	238174	242232	229663	0	1.15448e+06	1.06836e+06	709412	272888
				942.703	1384.39	9.04979e+06	8.29273e+06	1.64429e+07	2.24163e+07	2.12653e+07	2.49786e+07	4.50549e+07	2.65964e+07	2.67501e+07	9.75142e+06	7.99783e+06	1.03152e+07	6.39079e+06	1.99462e+07	1.85713e+07	1.78069e+07	1.42027e+07
				995.72	1384.39	189272	197826	1.71203e+06	722661	3.2352e+06	2.20254e+06	1.04733e+07	5.87488e+06	4.49321e+06	0	0	302107	0	1.86622e+06	1.21073e+06	1.73311e+06	719781
		FMC-5(d18:1/22:0)	-2.56473	994.716	1384.37	438003	201189	5.61015e+06	4.7444e+06	9.97248e+06	8.2197e+06	2.14862e+07	1.46091e+07	1.25742e+07	1.22822e+06	2.00965e+06	1.81052e+06	1.17929e+06	5.16703e+06	4.73745e+06	5.83411e+06	5.17586e+06
				1129.68	1384.37	0	155007	1.49664e+06	949092	1.96878e+06	1.3343e+06	6.09638e+06	5.2634e+06	3.01316e+06	182680	411099	0	326400	1.41591e+06	841263	687600	500361
				663.465	1384.35	1.24503e+07	1.33898e+07	5.16126e+06	1.00911e+07	7.04097e+06	9.79053e+06	9.6776e+06	1.12928e+07	6.32498e+06	7.22961e+06	1.01518e+07	9.30815e+06	1.37549e+07	1.81843e+07	9.53708e+06	1.193e+07	1.17711e+07
				993.713	1384.34	2.59679e+06	1.54662e+06	9.84369e+06	8.58976e+06	1.62971e+07	1.25909e+07	3.58737e+07	2.37112e+07	1.77979e+07	2.56726e+06	3.01627e+06	3.27835e+06	3.2521e+06	8.76878e+06	1.03015e+07	8.30004e+06	7.02529e+06
		(-)-Asbestinine 2	-6.31482	477.318	1384.29	2.63922e+07	2.57221e+07	1.58108e+07	3.98791e+07	1.80586e+07	2.28371e+07	2.69004e+07	3.00255e+07	5.51012e+07	2.64822e+07	2.38025e+07	3.05344e+07	3.30704e+07	3.15381e+07	2.7255e+07	9.12717e+07	3.49702e+07
		15S-HpEDE	-7.00267	341.266	1384.27	5.04694e+07	6.46601e+07	1.34719e+07	2.25389e+07	1.86375e+07	2.08672e+07	1.26174e+07	1.22007e+07	1.34396e+07	1.24835e+07	2.97456e+07	1.26636e+07	5.22446e+07	2.02964e+07	1.59271e+07	9.7939e+06	1.30062e+07
				231.12	1384.08	8.75936e+06	7.89865e+06	5.05305e+06	8.21285e+06	5.45263e+06	5.31886e+06	5.47534e+06	9.422e+06	6.54353e+06	6.96882e+06	5.99139e+06	8.66742e+06	8.71977e+06	7.88893e+06	7.02898e+06	7.57292e+06	6.89672e+06
				1445.38	1384.01	3.27229e+06	3.37065e+06	1.04344e+06	776033	1.38353e+06	2.37772e+06	1.92029e+06	4.16074e+06	675076	1.97642e+06	481176	2.11133e+06	1.4109e+06	530378	521113	278861	550345
				1449.37	1384.01	2.99879e+06	3.48923e+06	1.35821e+06	809450	1.69418e+06	2.00417e+06	1.28428e+06	5.25509e+06	931423	2.46767e+06	0	986521	1.82549e+06	237535	263607	0	0
				1446.38	1383.95	4.41743e+06	4.43209e+06	2.76489e+06	2.03887e+06	2.63547e+06	3.70061e+06	3.12406e+06	7.1094e+06	1.38766e+06	3.68573e+06	209557	2.06558e+06	2.99291e+06	1.95005e+06	1.88078e+06	190048	201989
				1447.37	1383.86	5.37529e+06	6.01262e+06	3.92125e+06	2.80558e+06	3.18628e+06	4.34264e+06	3.44299e+06	6.83979e+06	1.31294e+06	3.15333e+06	1.04706e+06	2.70681e+06	4.60608e+06	2.2378e+06	958682	1.29844e+06	1.1586e+06
				575.412	1383.77	2.92952e+07	2.38389e+07	1.48641e+07	2.42621e+07	3.52616e+07	3.15019e+07	1.1935e+07	1.47694e+07	1.69283e+07	1.9244e+07	5.10583e+07	1.54882e+07	2.3882e+07	1.86242e+07	1.91552e+07	1.74147e+07	1.38158e+07
				1448.38	1383.7	4.57569e+06	4.69673e+06	2.60505e+06	2.12353e+06	2.38366e+06	3.36172e+06	2.47567e+06	4.59289e+06	1.46711e+06	3.31206e+06	192735	2.09927e+06	2.65422e+06	767091	1.02558e+06	704895	426750
		Methylmalonylcarnitine	21.1664	262.134	1383.17	6.04148e+07	7.00413e+07	5.09021e+07	7.03337e+07	1.15222e+08	8.69461e+07	7.18112e+07	6.93222e+07	7.16744e+07	8.21792e+07	218472510	8.74614e+07	6.41612e+07	7.90042e+07	8.46122e+07	8.17981e+07	8.11017e+07
				943.702	1383.16	5.22915e+06	5.28154e+06	8.03689e+06	1.16491e+07	1.62614e+07	1.95347e+07	2.47069e+07	2.65367e+07	2.22076e+07	5.22748e+06	6.37601e+06	6.09417e+06	4.19069e+06	1.40234e+07	1.4418e+07	1.30741e+07	1.07875e+07
		Ceriporic acid B	-6.44267	355.282	1383.05	7.37445e+07	7.65045e+07	2.55127e+07	4.00975e+07	4.57956e+07	3.65132e+07	2.11555e+07	1.80973e+07	2.00475e+07	2.63476e+07	1.67902e+07	1.58091e+07	1.24075e+08	3.38521e+07	3.69105e+07	2.2732e+07	2.16402e+07
				944.702	1383.02	1.39938e+06	974494	4.91054e+06	3.62984e+06	7.74901e+06	1.13776e+07	21391472	1.19867e+07	9.79158e+06	1.30314e+06	1.66112e+06	1.29533e+06	616316	6.36269e+06	4.21749e+06	4.17656e+06	4.0438e+06
				407.276	1382.97	3.05339e+07	3.81051e+07	1.52546e+07	3.34106e+07	3.57417e+07	2.69523e+07	3.31225e+07	4.48474e+07	3.38589e+07	2.85169e+07	2.98762e+07	3.17763e+07	3.84465e+07	2.15072e+07	2.37085e+07	4.10412e+07	3.56822e+07
		10,11-dihydro-20-trihydroxy-leukotriene B4	-7.90369	387.235	1382.8	4.96263e+06	6.39478e+06	2.42381e+06	5.94774e+06	4.23117e+06	7.57647e+06	9.75397e+06	9.67081e+06	9.40608e+06	8.10392e+06	8.36581e+06	1.01716e+07	3.65392e+06	7.6312e+06	9.31521e+06	9.19681e+06	8.58346e+06
				914.729	1382.73	594991	411136	3.33962e+06	1.13552e+06	4.96636e+06	3413653	1.21618e+07	8.88467e+06	5.19706e+06	644144	417434	0	1.64632e+06	4.01885e+06	2.79041e+06	2.76113e+06	2.19585e+06
				385.293	1382.6	2.89076e+07	7.12579e+07	1.76807e+07	2.55923e+07	3.59799e+07	3.10688e+07	2.04594e+07	2.25331e+07	1.96183e+07	2.31553e+07	2.11164e+07	3.96249e+07	7.13895e+07	3.21541e+07	2.42613e+07	2.20937e+07	1.8713e+07
		TG(17:2(9Z,12Z)/20:4(5Z,8Z,11Z,14Z)/20:4(5Z,8Z,11Z,14Z))[iso3]	-2.52193	913.726	1382.21	1.40092e+06	1.19054e+06	4.45738e+06	3.65104e+06	6.39181e+06	6.76988e+06	2.19813e+07	1.35442e+07	1.161e+07	835832	1.79033e+06	203896	2.70621e+06	7.40393e+06	5.35264e+06	4.3455e+06	4.02239e+06
		PC(22:1(11Z)/22:4(7Z,10Z,13Z,16Z))	9.73368	892.688	1381.99	1.32498e+06	1.66478e+06	4.62917e+06	1.24023e+06	1.04338e+07	1.07406e+07	2.32685e+07	1.28377e+07	8.64006e+06	2.5841e+06	1.98693e+06	1.17757e+06	2.09374e+06	5.70046e+06	1.08703e+07	7.03367e+06	5.6683e+06
				1780.46	1381.82	0	0	2.55293e+06	0	4.53288e+06	3.10146e+06	1.99866e+07	7.67807e+06	5.00457e+06	0	0	0	0	855872	748776	590107	215434
				870.755	1381.75	0	0	540708	544281	2.98771e+06	4.01215e+06	1.08619e+07	9.94583e+06	6.73225e+06	0	400994	212174	1.25318e+07	1.48472e+06	2.59028e+06	1.20332e+06	211332
				306.16	1381.63	9.48826e+07	145750018	7.13955e+07	8.87113e+07	9.92466e+07	1.03095e+08	1.44784e+08	1.33213e+08	1.07158e+08	1.24691e+08	293120505	1.44134e+08	8.7425e+07	1.22315e+08	1.34085e+08	1.43061e+08	1.41102e+08
				326.163	1381.43	1.19585e+07	1.32743e+07	7.69446e+06	1.23369e+07	2.52238e+07	1.0058e+07	2.07351e+07	1.89434e+07	9.71419e+06	7.46528e+06	8.55934e+06	6.7127e+06	1.36243e+07	1.34824e+07	1.21461e+07	2.17215e+07	1.18125e+07
		2-decaprenyl-6-methoxy-1,4-benzoquinone	1.91396	819.667	1381.41	1.3763e+07	3.58868e+07	8.34095e+06	1.23878e+07	1.57205e+07	1.88405e+07	2.33112e+07	2.24971e+07	1.14109e+07	14703974	1.90672e+07	2.26415e+07	4.33436e+07	1.32668e+07	1.86513e+07	1.64704e+07	2.33605e+07
				414.216	1381.15	1.63084e+08	2.58522e+08	8.2263e+07	1.15141e+08	2.45176e+08	1.59014e+08	1.73322e+08	1.17827e+08	1.45804e+08	1.14514e+08	1.47872e+08	1.59739e+08	1.51672e+08	1.99947e+08	191579162	3.96704e+08	4.22182e+08
				683.355	1381.1	3.31421e+07	5.83415e+07	2.20192e+07	4.45481e+07	5.26633e+07	3.44402e+07	7.25007e+07	4.01614e+07	5.58063e+07	4.13391e+07	2.49909e+07	4.41919e+07	5.8999e+07	5.27308e+07	6.56912e+07	6.37074e+07	5.08079e+07
				904.73	1381.03	4.29846e+07	4.96865e+07	2.62599e+07	4.17643e+07	4.6436e+07	4.23847e+07	7.84413e+07	5.3108e+07	4.59014e+07	4.24674e+07	3.69721e+07	4.19105e+07	6.39716e+07	4.72971e+07	5.33458e+07	4.21352e+07	4.42443e+07
				1755.45	1381.01	0	0	1.20249e+06	0	2.74435e+06	2.32277e+06	1.42966e+07	7.83971e+06	3.43109e+06	0	0	0	0	473503	613054	294257	0
		TG(17:2(9Z,12Z)/17:2(9Z,12Z)/20:4(5Z,8Z,11Z,14Z))[iso3]	-6.66541	875.706	1380.97	9.37356e+07	7.39886e+07	2.51313e+08	1.31837e+08	4.40087e+08	1.42035e+08	7.10626e+08	5.44106e+08	4.45902e+08	9.16815e+07	1.03125e+08	8.15046e+07	2.1975e+08	1.77382e+08	2.02566e+08	1.71559e+08	1.63092e+08
				325.16	1380.87	1.15502e+08	1.04658e+08	6.5634e+07	7.38034e+07	9.09696e+07	6.09145e+07	1.7912e+08	9.22188e+07	6.61984e+07	8.83944e+07	7.45346e+07	7.29122e+07	1.30202e+08	3.14981e+07	7.68955e+07	1.16878e+08	1.47967e+08
				896.769	1380.82	2.17076e+06	898419	621790	215086	2.04011e+06	2.25346e+06	1.97131e+07	9.57764e+06	6.63913e+06	436203	0	464581	2.04212e+06	1.99316e+06	2.48099e+06	1.41174e+06	1.29526e+06
				369.185	1380.8	1.36231e+08	1.1236e+08	6.52517e+07	1.05646e+08	1.42321e+08	213471561	3.71708e+08	8.56991e+07	2.61273e+08	7.16002e+07	7.86215e+07	1.13655e+08	1.98682e+08	1.55289e+08	9.67628e+07	1.5029e+08	1.19508e+08
				876.712	1380.78	5.58269e+07	6.17965e+07	1.31222e+08	5.44871e+07	2.53858e+08	8.8223e+07	5.28184e+08	3.30743e+08	2.69171e+08	5.10596e+07	5.4639e+07	1.63271e+07	1.25832e+08	1.53368e+08	1.53971e+08	1.10228e+08	1.09426e+08
				1754.45	1380.77	0	0	522442	0	2.88493e+06	1.8178e+06	1.19453e+07	6.00942e+06	2.95248e+06	0	0	0	0	207165	200945	439742	196475
		PG(22:0/22:0)	-24.3783	891.683	1380.71	2.55203e+06	3.99283e+06	5.34365e+06	3.89665e+06	1.80169e+07	1.6743e+07	2.94623e+07	2.57031e+07	2.42395e+07	5.14629e+06	3.95151e+06	1.96168e+06	2.69313e+06	1.84575e+07	1.96986e+07	1.14052e+07	1.28182e+07
		PC(O-22:2(13Z,16Z)/22:3(10Z,13Z,16Z))	20.5457	878.718	1380.64	2.13117e+06	2.16767e+06	6.26588e+06	4.74958e+06	1.77363e+07	1.38756e+07	2.76461e+07	2.72774e+07	1.05849e+07	1.81593e+06	1.66673e+06	864803	1.72582e+07	8.35959e+06	1.13882e+07	1.02273e+07	6.08938e+06
		TG(17:2(9Z,12Z)/18:3(9Z,12Z,15Z)/20:4(5Z,8Z,11Z,14Z))[iso6]	-1.27848	887.711	1380.63	3.90274e+06	3.20829e+06	6.46194e+06	5.13938e+06	7.37899e+06	2.65115e+06	1.65855e+07	1.09785e+07	8.17985e+06	3.24124e+06	4.16569e+06	3.431e+06	2.98453e+06	4.01322e+06	5.5449e+06	3.69785e+06	5.09704e+06
				684.359	1380.6	8.17814e+06	8.39987e+06	5.74321e+06	9.63246e+06	1.14989e+07	1.08403e+07	1.32629e+07	1.09445e+07	2.29188e+07	7.74292e+06	9.55563e+06	7.56004e+06	2.1841e+07	13331880	1.53105e+07	1.49005e+07	9.61384e+06
		LacCer(d18:1/20:0)	18.2084	918.704	1380.6	1.73755e+06	2.65225e+06	6.60426e+06	5.38689e+06	8.94953e+06	1.46924e+07	2.83779e+07	2.10064e+07	1.50757e+07	6.01485e+06	4.18057e+06	2.7938e+06	2.69571e+06	1.15214e+07	9.90693e+06	9.59147e+06	7.29803e+06
				970.715	1380.6	551516	484454	3.91046e+06	2.05269e+06	7.30972e+06	7.29137e+06	2.09945e+07	1.25724e+07	9.22044e+06	1.59043e+06	1.41375e+06	195319	653623	5.20048e+06	4.45729e+06	5.0293e+06	4.06993e+06
				969.713	1380.55	1.69209e+06	2.43568e+06	5.49505e+06	4.17708e+06	1.07958e+07	1.33064e+07	3.56538e+07	2.66261e+07	1.95649e+07	3.61706e+06	3.46959e+06	1.85282e+06	2.09222e+06	8.2334e+06	1.00413e+07	7.63647e+06	6.67838e+06
				888.712	1380.52	1.11333e+06	808691	3.49965e+06	3.04844e+06	4.22838e+06	4.01011e+06	1.11903e+07	7.66118e+06	5.95595e+06	1.57955e+06	1.35605e+06	1.45371e+06	0	2.02413e+06	2.83943e+06	2.41706e+06	1.116e+06
				902.727	1380.51	7.92043e+07	9.18463e+07	144191240	1.36666e+08	2.47158e+08	3.48061e+08	6.93089e+08	493787050	3.43577e+08	1.0921e+08	8.53472e+07	6.58456e+07	1.91191e+08	2.4924e+08	2.27162e+08	197602086	1.54125e+08
				917.701	1380.51	4.49145e+06	6.16292e+06	1.06608e+07	9.14057e+06	1.58797e+07	2.63424e+07	5.84624e+07	2.78116e+07	2.10892e+07	7.64686e+06	6.62042e+06	4.59912e+06	7.33626e+06	1.94816e+07	1.83317e+07	1.34596e+07	1.20302e+07
				335.219	1380.51	4.40368e+07	9.31375e+07	2.5369e+07	4.27798e+07	4.63521e+07	5.23572e+07	5.66171e+07	6.03626e+07	9.23436e+07	5.30327e+07	1.21299e+08	5.33555e+07	6.61204e+07	4.87583e+07	5.70787e+07	4.44888e+07	5.37803e+07
		TG(18:4(6Z,9Z,12Z,15Z)/18:4(6Z,9Z,12Z,15Z)/22:6(4Z,7Z,10Z,13Z,16Z,19Z))[iso3]	21.623	919.701	1380.5	3.5704e+06	3.56133e+06	3.01455e+06	3.68675e+06	3.31512e+06	6.72369e+06	1.03102e+07	8.86806e+06	6.37896e+06	4.78007e+06	4.25002e+06	3.19657e+06	1.00251e+07	4.509e+06	1.15209e+07	5.93312e+06	5.93151e+06
				482.202	1380.41	1.02087e+07	1.3933e+07	6.66074e+06	8.49818e+06	1.04234e+07	1.26426e+07	2.67521e+07	1.15272e+07	9.10702e+06	9.67708e+06	8.48329e+06	8.91134e+06	1.77748e+07	1.13941e+07	1.06392e+07	1.16643e+07	7.64055e+06
		digitalin	-12.3697	713.365	1380.32	5.82441e+06	1.00449e+07	5.61112e+06	8.41073e+06	1.56994e+07	1.34995e+07	1.82311e+07	9.46771e+06	1.36073e+07	9.3767e+06	9.36811e+06	8.88516e+06	1.4045e+07	1.46697e+07	1.32084e+07	1.76153e+07	1.20688e+07
				1729.43	1380.14	0	0	986905	0	2.09156e+06	2.43644e+06	6.91159e+06	3.15846e+06	1.37693e+06	0	0	0	419183	0	0	435930	198961
				514.483	1379.95	6.54464e+06	6.93508e+06	3.49617e+06	7.98854e+06	7.24275e+06	8.15006e+06	1.31121e+07	1.20068e+07	1.06078e+07	1.00534e+07	1.21625e+07	9.80315e+06	1.37457e+06	1.18485e+07	1.33945e+07	1.45608e+07	1.44329e+07
				336.222	1379.83	7.88627e+06	7.76565e+06	4.60278e+06	9.77237e+06	6.47034e+06	9.19384e+06	1.90802e+07	8.46902e+06	9.11869e+06	6.36578e+06	7.78655e+06	7.45608e+06	1.02762e+07	1.00013e+07	8.7911e+06	9.75731e+06	7.01741e+06
				1328.1	1379.82	1.08774e+06	449467	2.17139e+06	1.67879e+06	4.38176e+06	4.59554e+06	6.40586e+06	4.46397e+06	4.70557e+06	1.24318e+06	1.20933e+06	1.06028e+06	0	3.69133e+06	3.12328e+06	2.26552e+06	2.85521e+06
		Acevaltrate	-16.3005	481.199	1379.62	4.69737e+07	5.37879e+07	2.75758e+07	5.74677e+07	5.86557e+07	5.73035e+07	5.95305e+07	2.70262e+07	4.58351e+07	4.51533e+07	4.42581e+07	2.37948e+07	6.42531e+07	5.53383e+07	5.61478e+07	4.96919e+07	4.48059e+07
		22:2-Glc-Sitosterol	-11.6132	895.728	1379.27	616658	699490	1.83307e+06	1.10362e+06	2.35277e+06	1.40741e+06	5.23081e+06	2.4292e+06	3.76135e+06	971372	483173	1.15811e+06	6.25823e+06	898443	479158	1.11178e+06	1.8278e+06
				820.672	1379.2	4.87332e+06	4.56167e+06	3.05516e+06	6.76044e+06	9.06447e+06	6.69752e+06	1.01465e+07	9.01212e+06	1.09688e+07	1.83649e+07	1.0399e+07	1.11197e+07	1.29354e+07	7.98219e+06	8.55599e+06	8.11169e+06	8.96513e+06
				855.829	1379.2	7.95943e+06	2.05425e+07	4.0297e+06	1.06153e+07	9.42895e+06	7.35045e+06	3.4372e+06	3.50986e+06	3.06242e+06	3.52046e+06	3.68929e+06	5.25919e+06	3.74154e+06	8.91373e+06	5.29877e+06	3.2904e+06	2.73846e+06
				960.689	1379.2	169873	0	636319	0	529681	526591	4.81549e+06	3.81517e+06	2.89909e+06	520977	467634	148008	0	210016	0	194211	788294
				413.212	1379.11	9.33996e+08	2061882135	539339812	7.65305e+08	1620908930	6.21181e+08	1305170049	7.66671e+08	1910487638	7.04465e+08	8.2132e+08	5.65309e+08	9.59946e+08	1285639357	2704287611	1199049643	6.64888e+08
		2-Decene-4,6-diynoic acid, methyl ester, (E)-	-15.0281	177.088	1379.05	8.71909e+06	8.78194e+06	4.76285e+06	1.03726e+07	1.08225e+07	1.12514e+07	1.71504e+07	1.75189e+07	16414953	1.50632e+07	1.45159e+07	1.98413e+07	4.78975e+06	1.42462e+07	1.81799e+07	1.87182e+07	1.58614e+07
		12-Oxo-20-trihydroxy-leukotriene B4	-8.97865	383.203	1379.05	4.83384e+06	7.48885e+06	2.54019e+06	7.9152e+06	6.8519e+06	6.82051e+06	9.8379e+06	8.63117e+06	9.50462e+06	5.00504e+06	7.92266e+06	6.5576e+06	6.30254e+06	6.71379e+06	8.38747e+06	8.65385e+06	7.8563e+06
				498.19	1379.05	2.66927e+07	1.718e+07	8.17491e+06	1.57897e+07	2.80712e+07	1.60396e+07	2.29099e+07	2.23369e+07	2.90127e+07	2.70155e+07	3.36783e+07	3.80715e+07	1.59253e+07	1.52716e+07	2.74738e+07	3.77785e+07	1.96831e+07
		22:3-Glc-Sitosterol	-1.84565	893.721	1378.96	4.07967e+06	3.30322e+06	1.07553e+07	3.70894e+06	1.34236e+07	7.55147e+06	2.28963e+07	9.78628e+06	1.11881e+07	2.11762e+06	5.24675e+06	959085	1.91816e+07	5.29609e+06	5.61495e+06	4.77128e+06	4.64573e+06
				669.339	1378.94	6.39483e+06	1.29092e+07	4.27991e+06	9.9153e+06	1.08196e+07	1.99516e+07	1.26279e+07	1.18369e+07	1.17565e+07	6.24955e+06	5.81374e+06	7.26227e+06	7.36815e+06	1.5066e+07	7.90241e+06	1.22455e+07	7.38651e+06
				1303.08	1378.86	0	909033	1.34688e+06	161913	5.94563e+06	3.25989e+06	5.1697e+06	5.12611e+06	3.50506e+06	409765	1.43795e+06	0	0	3.99693e+06	2.0333e+06	2.05939e+06	2.26989e+06
		phylloquinone	19.5261	451.366	1378.82	1.60116e+08	1.56501e+08	7.59912e+07	1.26942e+08	1.70334e+08	1.6097e+08	4.13272e+08	1.13149e+08	9.93234e+07	1.0743e+08	4.52479e+08	2.71248e+08	2.90807e+08	2.64484e+08	1.60917e+08	1.79972e+08	150418361
				894.722	1378.78	2.145e+06	821138	5.94245e+06	1.33157e+06	8.6023e+06	3.65008e+06	1.27507e+07	5.92025e+06	5.24111e+06	454994	1.94882e+06	347832	8.81001e+06	1.59974e+06	1.57744e+06	1.78277e+06	1.45829e+06
				1302.08	1378.56	0	412829	1.8656e+06	717260	5.39855e+06	5.60158e+06	8.64418e+06	6.04413e+06	4.65966e+06	721912	408596	302122	283722	4.02762e+06	2.43087e+06	2.62567e+06	2.46249e+06
				1005.76	1378.51	7.17601e+06	1.03851e+07	2.60546e+06	7.33245e+06	1.33615e+07	5.21957e+06	3.98303e+06	5.54122e+06	3.8305e+06	6.27672e+06	5.57862e+06	6.6564e+06	6.19668e+06	7.1153e+06	7.28352e+06	1.72602e+07	6.5868e+06
				173.078	1378.48	6.13846e+07	6.56978e+07	4.77501e+07	7.54156e+07	241889398	151237408	6.90368e+07	8.71895e+07	7.83149e+07	99188790	5.8644e+07	1.01497e+08	5.89017e+07	7.83767e+07	8.27396e+07	1.31873e+08	7.63649e+07
		Didrovaltratum	-7.53228	425.214	1378.41	1.18377e+08	8.34053e+07	5.48548e+07	1.46688e+08	1.91345e+08	1.13909e+08	2.92689e+08	7.84622e+07	1.14763e+08	1.0725e+08	2.81133e+08	9.19985e+07	1.05006e+08	128946452	1.38878e+08	2.24655e+08	1.29773e+08
		Teasterone	-4.82825	449.36	1378.41	3268600907	3887622634	1710076211	3319929887	3796761300	2997824902	9002810332	2650812151	2631379926	2392103896	3733918395	2255589217	11237079449	4277086249	4181998773	4552165385	5501029412
				243.942	1377.95	2.37398e+07	3.04542e+07	1.1449e+07	2.21357e+07	2.24865e+07	2.35119e+07	1.66146e+07	2.19803e+07	2.45436e+07	2.44254e+07	2.52372e+07	3.08182e+07	1.94125e+07	2.7409e+07	4.59232e+07	4.61581e+07	3.91281e+07
				874.697	1377.88	0	170881	1.63576e+06	1.40546e+06	1.86872e+07	3.20975e+06	8.73659e+06	4.86848e+06	4.26246e+06	0	167191	0	772876	993744	918339	1.07933e+06	1.30981e+06
				355.17	1377.84	1.02604e+07	1.19849e+07	7.79298e+06	1.05498e+07	1.2523e+07	2.65857e+07	1.81593e+07	9.57135e+06	8.87791e+06	9.62398e+06	9.26246e+06	1.57214e+07	1.36092e+07	1.0762e+07	1.02093e+07	1.07195e+07	9.66539e+06
				217.105	1377.83	1.42686e+08	2.11341e+08	1.39105e+08	2.58667e+08	2.89932e+08	233071339	2.15569e+08	197025941	2.38316e+08	3.09846e+08	2.04063e+08	723334857	3.88666e+08	354845118	3.05727e+08	3.85754e+08	2.2462e+08
				393.297	1377.82	4.23059e+08	5.00498e+08	2.23821e+08	6.12754e+08	3.86021e+08	3.91998e+08	4.30373e+08	4.23553e+08	4.70076e+08	5.17324e+08	4.98347e+08	562590654	5.30179e+08	7.94641e+08	504851049	6.19514e+08	5.29105e+08
		Stoloniferone G	-7.50593	461.323	1377.65	5.87285e+06	5.07771e+06	3.06122e+06	1.56175e+07	6.84494e+06	5.90956e+06	8.56284e+06	6.26756e+06	4.99719e+06	4.67897e+06	5.92057e+06	6.15659e+06	9.67126e+06	5.72364e+06	6.59254e+06	5.3831e+06	5.11366e+06
				400.311	1377.48	1.37414e+07	1.20331e+07	4.42865e+06	1.05599e+07	7.34846e+06	6.48024e+06	4.80657e+06	3.96591e+06	3.96848e+06	4.40525e+06	5.10262e+06	3.42477e+06	1.62986e+07	6.79774e+06	5.1463e+06	3.52145e+06	4.41806e+06
				261.131	1377.45	8.81138e+08	5.56351e+08	4.90908e+08	6.14598e+08	7.25617e+08	5.45071e+08	4.2939e+08	4.82751e+08	7.41076e+08	8.94884e+08	6.31816e+08	3033956089	6.97671e+08	771743601	1929705622	9.30149e+08	2061604554
		TG(17:2(9Z,12Z)/17:2(9Z,12Z)/20:5(5Z,8Z,11Z,14Z,17Z))[iso3]	-3.2602	873.694	1377.45	1.86977e+06	1.52584e+06	2.34208e+06	4.59565e+06	1.42696e+07	6.07405e+06	1.3955e+07	9.67587e+06	9.86337e+06	908748	1.71207e+06	727902	7.5723e+06	3.75485e+06	4.07719e+06	4.72553e+06	1.76601e+06
				313.235	1377.42	3.86323e+07	1.47135e+07	6.20602e+06	1.09522e+07	1.04132e+07	7.85254e+06	4.51978e+06	4.29979e+06	3.91658e+06	5.39118e+06	3.48961e+06	4.35481e+06	2.89335e+07	1.00457e+07	5.02382e+06	5.09697e+06	3.92895e+06
				551.356	1377.32	6.88223e+07	7.74188e+07	4.12941e+07	7.03651e+07	1.10613e+08	7.18776e+07	1.73671e+08	6.45561e+07	7.58024e+07	5.08129e+07	5.77866e+07	6.55948e+07	5.29061e+07	8.37594e+07	7.45391e+07	1.29943e+08	8.30891e+07
				727.383	1377.18	6.19541e+07	6.11798e+07	3.23051e+07	5.68121e+07	1.11325e+08	5.80415e+07	8.94854e+07	6.80067e+07	6.86735e+07	4.72376e+07	7.18837e+07	4.71103e+07	1.11329e+08	8.49396e+07	7.01392e+07	7.32456e+07	8.40782e+07
				565.37	1377.06	2.94468e+06	4.99167e+06	2.41825e+06	5.82351e+06	5.35554e+06	4.71969e+06	6.79696e+06	5.53918e+06	4.01683e+06	5.43564e+06	5.79838e+06	5.90982e+06	3.46591e+06	3.92342e+06	3.91826e+06	6.06761e+06	6.0708e+06
				757.391	1377.04	1.71975e+07	20646569	1.54842e+07	4.06223e+07	2.08795e+07	1.91199e+07	2.61616e+07	2.10903e+07	2.20725e+07	1.94655e+07	1.95923e+07	2.4274e+07	2.03657e+07	2.39389e+07	2.56558e+07	2.58437e+07	2.58441e+07
				399.197	1376.92	1.26498e+07	1.3015e+07	7.04464e+06	1.26929e+07	1.13687e+07	1.81481e+07	1.97702e+07	1.13517e+07	1.12228e+07	1.24881e+07	1.14033e+07	1.06383e+07	1.22447e+07	1.16541e+07	1.39115e+07	1.17192e+07	1.11383e+07
		Digitoxigenin	-7.0108	375.25	1376.77	8.60997e+06	7.89197e+06	3.18486e+06	8.33645e+06	8.26109e+06	1.08077e+07	7.11727e+06	4.69969e+06	9.36877e+06	7.47846e+06	9.01736e+06	8.53493e+06	1.02209e+07	9.15128e+06	8.51027e+06	8.0926e+06	6.11427e+06
				534.337	1376.77	9.92418e+06	1.34426e+07	5.90512e+06	1.53892e+07	1.12161e+07	1.33235e+07	1.75547e+07	1.67448e+07	2.09018e+07	2.14411e+07	2.13448e+07	2.62998e+07	1.03942e+07	1.75699e+07	2.15595e+07	2.61876e+07	2.29715e+07
		2,5-Dichloro-4-oxohex-2-enedioate	2.211	226.951	1376.65	163103098	1.86074e+08	7.97965e+07	1.40828e+08	2.35737e+08	124541321	7.48501e+07	8.27501e+07	8.14882e+07	1.05678e+08	9.27736e+07	1.05357e+08	1.1745e+08	1.40907e+08	1.18768e+08	1.04516e+08	8.95463e+07
				349.184	1376.54	4.37277e+08	3.60418e+08	6.51539e+08	3.57234e+08	5.07363e+08	4.22529e+08	3.62314e+08	3.71312e+08	4.8651e+08	3.27481e+08	4.86881e+08	7.00742e+08	3.22997e+08	3.9726e+08	4.38845e+08	7.0261e+08	4.30765e+08
		3-hydroxyarachidonoylcarnitine	12.3035	464.343	1376.54	2.80548e+07	2.70347e+07	1.55707e+07	3.30963e+07	3.58355e+07	3.23751e+07	2.64148e+07	3.04458e+07	3.30083e+07	3.76068e+07	3.98761e+07	2.65265e+07	4.00175e+07	3.4741e+07	3.07175e+07	4.03013e+07	3.14741e+07
				420.28	1376.46	8.98839e+06	7.521e+06	2.87906e+06	6.02898e+06	8.32493e+06	5.41366e+06	7.60225e+06	1.03654e+07	5.75449e+06	7.21457e+06	6.86621e+06	6.94741e+06	6.76097e+06	7.81592e+06	5.09727e+06	7.71226e+06	7.74093e+06
		7,8-Didehydroastaxanthin	4.14886	595.381	1376.34	5.76354e+07	5.03009e+07	3.41966e+07	5.401e+07	1.51012e+08	4.49385e+07	1.34203e+08	4.66017e+07	5.91822e+07	5.02405e+07	6.27732e+07	7.21077e+07	5.26748e+07	5.83729e+07	6.88902e+07	7.12243e+07	6.64102e+07
		PS(21:0/22:1(11Z))	13.9092	888.681	1375.62	3.56565e+06	902413	1.97281e+06	3.52652e+06	3.88948e+06	9.49311e+06	4.18587e+06	3.94569e+06	2.86381e+06	2.21979e+06	1.50687e+06	6.55759e+06	0	1.61536e+06	1.65086e+06	1.498e+06	895736
		PI(21:0/22:0)	-5.19708	965.7	1375.35	877438	0	1.31898e+06	2.36692e+06	5.81757e+06	1.20198e+06	4.56417e+06	1.60593e+06	3.81064e+06	0	207344	940898	0	2.17431e+06	2.07157e+06	490907	645028
				1703.41	1375.26	0	0	0	0	242995	259622	2.27079e+06	469682	254020	0	0	0	0	0	0	0	0
				1304.36	1375.24	3.89289e+06	2.61437e+06	2.44802e+06	1.61581e+06	2.78753e+06	734111	224967	3.48849e+06	256131	1.54107e+06	0	522874	0	0	0	0	0
		PG(22:1(11Z)/22:2(13Z,16Z))	16.0472	885.672	1375.23	1.10464e+08	5.31341e+07	5.86418e+07	8.89637e+07	1.14399e+08	2.37951e+08	9.09514e+07	1.15988e+08	8.67206e+07	6.31752e+07	5.1605e+07	1.45953e+08	4.01186e+07	5.59351e+07	4.84673e+07	4.68788e+07	3.89869e+07
		PG(22:0/22:2(13Z,16Z))	7.34701	887.68	1375.23	2.21149e+07	8.74242e+06	9.55579e+06	1.66559e+07	1.92664e+07	4.91462e+07	1.44473e+07	2.13559e+07	1.58582e+07	1.22227e+07	8.69651e+06	2.86382e+07	7.13695e+06	1.18566e+07	8.03672e+06	9.25078e+06	6.18012e+06
				886.678	1375.22	6.82391e+07	2.99335e+07	3.68378e+07	5.70386e+07	6.71764e+07	1.5183e+08	5.71285e+07	7.05702e+07	5.41354e+07	4.02826e+07	3.15985e+07	8.93329e+07	2.47864e+07	3.54559e+07	3.12379e+07	3.05725e+07	2.54202e+07
		TG(20:5(5Z,8Z,11Z,14Z,17Z)/20:5(5Z,8Z,11Z,14Z,17Z)/22:4(7Z,10Z,13Z,16Z))[iso3]	-2.14931	975.741	1375.14	9.18172e+06	7.59536e+06	2.43207e+07	3.01797e+07	7.35737e+07	1.99012e+07	1.00341e+08	4.42129e+07	5.31869e+07	9.67278e+06	1.00438e+07	9.62928e+06	14150974	3.00112e+07	2.75141e+07	2.2618e+07	2.08784e+07
		TG(20:5(5Z,8Z,11Z,14Z,17Z)/22:6(4Z,7Z,10Z,13Z,16Z,19Z)/20:5(5Z,8Z,11Z,14Z,17Z)) (d5)	3.34038	976.746	1375.09	6.45315e+06	4.74892e+06	1.60607e+07	2.12676e+07	4.96845e+07	1.37229e+07	7.0651e+07	3.10659e+07	3.29715e+07	7.1892e+06	8.11105e+06	7.5082e+06	8.51284e+06	2.04469e+07	1.65388e+07	1.64757e+07	1.38142e+07
		Anhydroeschscholtzxanthin	-24.0689	531.386	1375.08	3.37954e+07	2.95858e+07	1.78834e+07	3.16552e+07	2.97391e+07	2.58281e+07	2.76495e+07	2.3169e+07	2.10157e+07	1.81722e+07	2.40072e+07	2.69236e+07	3.43357e+07	3.39067e+07	5.52829e+07	2.62145e+07	2.34595e+07
				1305.36	1374.87	2.11353e+06	2.15035e+06	911116	615616	1.40206e+06	277389	277047	930724	213689	738123	0	0	332830	0	0	0	0
				1301.37	1374.86	4.58521e+06	3.60853e+06	2.91593e+06	2.10031e+06	4.71084e+06	841816	575287	4.08509e+06	1.36275e+06	1.2206e+06	0	1.14202e+06	0	177552	196317	0	0
				1302.37	1374.73	4.41351e+06	4.57728e+06	3.82392e+06	2.8316e+06	5.15168e+06	1.66516e+06	1.01615e+06	4.57692e+06	932121	1.72429e+06	161652	1.50368e+06	281768	675404	0	164385	0
				1065.25	1374.68	4.60532e+06	6.01072e+06	2.43835e+06	2.81466e+06	3.94776e+06	1.68975e+06	248379	2.17595e+06	239728	2.41885e+06	379263	1.43033e+06	387324	1.16791e+06	902740	745301	424123
				685.435	1374.66	1.98085e+07	2.6378e+07	8.98849e+06	4.06488e+07	1.94674e+07	1.15796e+07	1.43149e+07	1.71831e+07	1.43875e+07	1.39463e+07	1.39843e+07	1.48811e+07	2.22246e+07	3.02566e+07	2.63654e+07	1.93301e+07	2.8265e+07
		PI-Cer(d20:0/26:0)	-13.7858	950.729	1374.64	1.75437e+07	9.28338e+06	2.96262e+07	3.97867e+07	8.58004e+07	2.5386e+07	7.24908e+07	3.26161e+07	5.1687e+07	6.95902e+06	1.25712e+07	1.26866e+07	1.0066e+07	2.79941e+07	2.42435e+07	1.83523e+07	2.01459e+07
		TG(20:3(8Z,11Z,14Z)/20:5(5Z,8Z,11Z,14Z,17Z)/20:5(5Z,8Z,11Z,14Z,17Z))[iso3]	0.368693	949.728	1374.42	2.63928e+07	1.33659e+07	4.08069e+07	5.50741e+07	1.20069e+08	3.63692e+07	1.03915e+08	5.97792e+07	7.18931e+07	1.35968e+07	1.9495e+07	2.01241e+07	1.69001e+07	3.54716e+07	3.0917e+07	3.31456e+07	2.14477e+07
				1277.07	1374.04	0	0	303608	0	2.38452e+06	760964	1.46714e+06	1.23926e+06	937116	0	163440	0	379087	387221	767005	820825	417518
		9-deoxy-9-methylene-16,16-dimethyl -PGE2	-7.63968	379.281	1373.94	1.75962e+07	1.68143e+07	7.0771e+06	1.49215e+07	1.3768e+07	1.49139e+07	1.48136e+07	1.50521e+07	1.73476e+07	2.06934e+07	18968913	2.06558e+07	1.67885e+07	1.88452e+07	2.09831e+07	2.08184e+07	2.10046e+07
				1079.22	1373.91	5.58671e+06	5.84586e+06	2.23372e+06	2.44367e+06	2.25671e+06	1.07838e+06	0	735736	0	895481	812611	1.14571e+06	0	1.23338e+06	0	880420	646525
				1076.23	1373.88	1.4554e+07	1.70446e+07	6.48582e+06	7.80134e+06	8.26651e+06	3.9408e+06	1.63369e+06	5.4761e+06	2.13103e+06	6.17432e+06	2.23356e+06	4.11776e+06	666580	2.65893e+06	3.39671e+06	3.39537e+06	2.71729e+06
				337.235	1373.85	1.32054e+07	1.34352e+07	5.45264e+06	1.30728e+07	9.72815e+06	1.0693e+07	1.13513e+07	1.10123e+07	9.58188e+06	1.65673e+07	1.53521e+07	1.46054e+07	2.6471e+07	1.3261e+07	1.7458e+07	1.72343e+07	1.67524e+07
				1075.22	1373.84	1.18454e+07	1.58754e+07	5.70183e+06	8.14843e+06	8.22357e+06	3.10594e+06	1.31034e+06	3.72475e+06	2.82736e+06	5.02302e+06	1.25112e+06	3.74353e+06	1.89055e+06	4.06902e+06	3.41634e+06	3.25233e+06	1.77821e+06
				1077.22	1373.82	1.41956e+07	1.44014e+07	4.85227e+06	8.54295e+06	9.56629e+06	4.88031e+06	1.68535e+06	5.41411e+06	3.04494e+06	5.42615e+06	1.74648e+06	3.6515e+06	2.25544e+06	4.27958e+06	3.08047e+06	3.23745e+06	3.25875e+06
				1056.3	1373.81	8.57774e+06	1.0202e+07	5.07753e+06	6.63762e+06	1.10001e+07	5.7251e+06	3.7242e+06	9.81194e+06	4.87951e+06	6.12038e+06	2.62048e+06	5.17356e+06	3.28479e+06	4.21631e+06	3.88735e+06	3.86817e+06	2.893e+06
				1064.25	1373.81	1.26905e+07	1.38616e+07	7.73964e+06	7.09124e+06	8.85045e+06	5.5172e+06	3.79432e+06	6.14148e+06	2.36192e+06	6.52871e+06	1.81139e+06	2.92669e+06	3.38747e+06	3.15828e+06	4.03027e+06	2.89941e+06	3.47601e+06
				1054.3	1373.8	9.06866e+06	1.12248e+07	5.27461e+06	8.39996e+06	1.23936e+07	5.91821e+06	4.37832e+06	1.06826e+07	4.77246e+06	7.80464e+06	2.21704e+06	4.57228e+06	3.07813e+06	4.99232e+06	3.61584e+06	4.42435e+06	3.23679e+06
				1062.25	1373.8	4.66572e+07	5.13869e+07	2.85326e+07	3.03589e+07	4.04099e+07	2.27635e+07	1.3624e+07	3.07813e+07	1.53431e+07	2.31287e+07	9.63591e+06	1.55476e+07	1.5442e+07	1.71189e+07	1.50335e+07	1.57419e+07	1.45298e+07
				865.668	1373.77	0	0	965249	1.47448e+06	5.79266e+06	6.0446e+06	7.99827e+06	5.50059e+06	4.8859e+06	179292	823523	192815	1.78896e+07	4.39994e+06	2.83764e+06	3.1157e+06	2.29516e+06
				1059.25	1373.77	7.32899e+07	8.39267e+07	4.31806e+07	4.70674e+07	6.73505e+07	3.70268e+07	2.15757e+07	5.08911e+07	2.4577e+07	3.90666e+07	1.63715e+07	2.74686e+07	2.6006e+07	2.6663e+07	2.57638e+07	2.4194e+07	2.19249e+07
				1061.25	1373.77	7.57611e+07	8.21146e+07	4.31449e+07	4.64593e+07	6.70351e+07	3.45604e+07	2.06507e+07	5.06838e+07	2.43638e+07	3.70598e+07	1.45565e+07	2.55083e+07	2.52834e+07	2.62881e+07	2.44784e+07	2.35717e+07	2.19435e+07
				1060.25	1373.73	7.26232e+07	8.69353e+07	4.40617e+07	5.07745e+07	6.39346e+07	3.53781e+07	2.3951e+07	5.08476e+07	2.29646e+07	3.65639e+07	1.44191e+07	2.62254e+07	2.80397e+07	2.85579e+07	2.44965e+07	2.42145e+07	2.19006e+07
				1055.3	1373.66	9.65263e+06	1.06086e+07	4.76972e+06	6.88765e+06	1.28648e+07	6.84938e+06	5.34172e+06	9.55463e+06	4.36696e+06	7.79e+06	3.57075e+06	4.75963e+06	2.98372e+06	4.23493e+06	4.23166e+06	4.75079e+06	3.16602e+06
				1063.25	1373.66	2.73205e+07	2.96254e+07	1.48992e+07	1.66427e+07	2.13149e+07	1.34101e+07	7.7711e+06	1.67548e+07	7.70083e+06	1.28149e+07	5.42118e+06	9.21793e+06	6.27739e+06	8.81529e+06	9.48469e+06	8.12951e+06	8.58739e+06
[truncated: 15,560 more rows]
